# Supplementary material for: A metabolism-chromatin axis promotes differential ribosomal RNA transcription in the human malaria parasite
Source: Nat Commun. 2025 Dec 19;17:818. doi: 10.1038/s41467-025-67522-w (PMC12824157; doi:10.1038/s41467-025-67522-w)
Supplement: Supplementary file 3 — Supplementary Data 1 [file 41467_2025_67522_MOESM3_ESM.xlsx]

## Sheet: Supplementary Data 1
Supplementary Data 1: Annotation and sequence comparison of P. falciparum rDNA loci
S1									Percentage identity of 28S sequenes between the different rRNA types
Distance 18S to next upstream protein coding gene: 1,847 bp										O1	O2	A1	A2	S1	S2	S3
Pf3D7_01_v3	473739	475887	+	PF3D7_0112300	description=18S	GC-content=0.3295			O1	100
Pf3D7_01_v3	476287	476428	+	PF3D7_0112500	description=5.8S	GC-content=0.3732			O2	50.68	100
Pf3D7_01_v3	477279	481382	+	PF3D7_0112700	description=28S	GC-content=0.3292			A1	49.38	77.68	100
									A2	49.21	77.55	99.63	100
A1									S1	50.26	75.93	86.89	86.73	100
Distance 18S to next upstream protein coding gene: 2,912bp									S2	49.54	73.04	82.84	82.81	82.75	100
Pf3D7_05_v3	1289601	1291692	+	PF3D7_0531600	description=18S	GC-content=0.3556			S3	49.62	73.04	82.72	82.69	82.78	99.93	100
Pf3D7_05_v3	1292052	1292210	+	PF3D7_0531800	description=5.8S	GC-content=0.434
Pf3D7_05_v3	1292410	1296199	+	PF3D7_0532000	description=28S	GC-content=0.371
A2
Distance 18S to next upstream protein coding gene: 3,638bp
Pf3D7_07_v3	1083761	1085847	+	PF3D7_0725600	description=18S	GC-content=0.356
Pf3D7_07_v3	1086213	1086371	+	PF3D7_0725800	description=5.8S	GC-content=0.434
Pf3D7_07_v3	1086570	1090357	+	PF3D7_0726000	description=28S	GC-content=0.3709
O1
Distance 5.8S to next upstream protein coding gene: 2,903bp
Pf3D7_08_v3	91397	97571	-	PF3D7_0801100	description=28S	GC-content=0.2452
Pf3D7_08_v3	98890	99051	-	PF3D7_0801200	description=5.8S	GC-content=0.2901
O2
Distance 5.8S to next upstream protein coding gene: 9,767bp
Pf3D7_08_v3	1271278	1272090	+	PF3D7_0829700	description=non-coding
Pf3D7_08_v3	1272718	1275456	+	PF3D7_0829800	description=non-coding
Pf3D7_08_v3	1275625	1278795	+	PF3D7_0829900	description=non-coding
Pf3D7_08_v3	1280004	1280114	+	PF3D7_0830000	description=5.8S	GC-content=0.3874
Pf3D7_08_v3	1280935	1283761	+	PF3D7_0830100	description=non-coding
Pf3D7_08_v3	1284578	1288948	+	PF3D7_0830200	description=28S	GC-content=0.2967
S2
Distance 18S to next upstream protein coding gene: 11,954bp
Pf3D7_11_v3	1916392	1918050	+	PF3D7_1148100	description=non-coding
Pf3D7_11_v3	1920268	1920811	+	PF3D7_1148200	description=non-coding
Pf3D7_11_v3	1922656	1922928	+	PF3D7_1148500	description=non-coding
Pf3D7_11_v3	1925995	1928144	+	PF3D7_1148600	description=18S	GC-content=0.3298
Pf3D7_11_v3	1928510	1928677	+	PF3D7_1148620	description=5.8S	GC-content=0.381
Pf3D7_11_v3	1928934	1933138	+	PF3D7_1148640	description=28S	GC-content=0.337
S3
Distance 18S to next upstream protein coding gene: 10,659bp
Pf3D7_13_v3	2794237	2794851	+	PF3D7_1370500	description=non-coding
Pf3D7_13_v3	2796119	2797144	+	PF3D7_1370800	description=non-coding
Pf3D7_13_v3	2797507	2798103	+	PF3D7_1370900	description=non-coding
Pf3D7_13_v3	2800004	2802154	+	PF3D7_1371000	description=18S	GC-content=0.3291
Pf3D7_13_v3	2802527	2802686	+	PF3D7_1371200	description=5.8S	GC-content=0.3812
Pf3D7_13_v3	2802945	2807159	+	PF3D7_1371300	description=28S	GC-content=0.3371
5S rDNA
Pf3D7_14_v3	779377	779495	+	PF3D7_1418500	description=5S
Pf3D7_14_v3	780006	780124	+	PF3D7_1418600	description=5S
Pf3D7_14_v3	780916	781034	+	PF3D7_1418700	description=5S
