# Supplementary material for: A metabolism-chromatin axis promotes differential ribosomal RNA transcription in the human malaria parasite
Source: Nat Commun. 2025 Dec 19;17:818. doi: 10.1038/s41467-025-67522-w (PMC12824157; doi:10.1038/s41467-025-67522-w)
Supplement: Supplementary file 4 — Supplementary Data 2 [file 41467_2025_67522_MOESM4_ESM.xlsx]

## Sheet: Info
Supplementary Data 2: Results of the search for homologous proteins related to PolI activity in P. falciparum
Sheet 1:	GO terms used to retrieve model organism protein sequences related to PolI activity.
Sheet 2:	BLASTp results and annotation

## Sheet: 1_GO search
GO terms used to retrieve model organism protein sequences related to PolI activity.
Terrm	Name
GO:0001054	RNA polymerase I activity
GO:0001164	RNA polymerase I core promoter sequence-specific DNA binding
GO:0001165	RNA polymerase I cis-regulatory region sequence-specific DNA binding
GO:0001181	RNA polymerase I general transcription initiation factor activity
GO:0001188	RNA polymerase I preinitiation complex assembly
GO:0006356	regulation of transcription by RNA polymerase I
GO:0006360	transcription by RNA polymerase I
GO:0006361	transcription initiation at RNA polymerase I promoter
GO:0006362	transcription elongation by RNA polymerase I
GO:0006363	termination of RNA polymerase I transcription
GO:0042790	nucleolar large rRNA transcription by RNA polymerase I
GO:0045943	positive regulation of transcription by RNA polymerase I
GO:1901838	positive regulation of transcription of nucleolar large rRNA by RNA polymerase I
GO:2001209	positive regulation of transcription elongation by RNA polymerase I

## Sheet: 2_BLASTp results
Query accession	Subject accession	% identity	alignment length	# of mismatches	# of gaps	Start of alignment in query sequence	End of alignment in query sequence	Start of alignment in subject sequence	End of alignment in subject sequence	e-value	bitscore	Annotation of query protein	Annotation of P. falciparum protein
sp|P32529|RPA12_YEAST	PF3D7_0206600	43.478	46	26	0	77	122	60	105	1.25e-10	53.1	DNA-directed RNA polymerase I subunit RPA12 OS=Saccharomyces cerevisiae (strain ATCC 204508 / S288c)	DNA-directed RNA polymerase III subunit RPC10, putative
sp|P04626|ERBB2_HUMAN	PF3D7_0211700	25.592	211	146	4	714	916	945	1152	2.49e-16	83.2	Receptor tyrosine-protein kinase erbB-2 OS=Homo sapiens	tyrosine kinase-like protein, putative
sp|P22138|RPA2_YEAST	PF3D7_0215700	44.922	256	129	4	873	1127	1060	1304	5.27e-58	218	DNA-directed RNA polymerase I subunit RPA135 OS=Saccharomyces cerevisiae (strain ATCC 204508 / S288c)	DNA-directed RNA polymerase II subunit RPB2, putative
sp|P51532|SMCA4_HUMAN	PF3D7_0216000	48.333	420	189	7	729	1143	860	1256	1.84e-119	416	SWI/SNF-related matrix-associated actin-dependent regulator of chromatin subfamily A member 4 OS=Homo sapiens	DEAD/DEAH box helicase, putative
sp|Q07845|GRC3_YEAST	PF3D7_0303100	22.222	189	115	3	242	414	521	693	2.04e-06	49.3	Polynucleotide 5'-hydroxyl-kinase GRC3 OS=Saccharomyces cerevisiae (strain ATCC 204508 / S288c)	CLP1 P-loop domain-containing protein, putative
sp|P61218|RPAB2_HUMAN	PF3D7_0303300	52	100	31	2	43	125	53	152	1.98e-30	105	DNA-directed RNA polymerases I, II, and III subunit RPABC2 OS=Homo sapiens	DNA-directed RNA polymerases I, II, and III subunit RPABC2, putative
sp|O75533|SF3B1_HUMAN	PF3D7_0308900	68.892	839	260	1	467	1304	548	1386	0	1202	Splicing factor 3B subunit 1 OS=Homo sapiens	splicing factor 3B subunit 1, putative
sp|P32529|RPA12_YEAST	PF3D7_0407300	44.828	58	31	1	69	125	263	320	2.12e-07	46.6	DNA-directed RNA polymerase I subunit RPA12 OS=Saccharomyces cerevisiae (strain ATCC 204508 / S288c)	transcription factor, putative
sp|Q9H063|MAF1_HUMAN	PF3D7_0416500	33.333	117	77	1	87	203	232	347	8.17e-18	80.5	Repressor of RNA polymerase III transcription MAF1 homolog OS=Homo sapiens	repressor of RNA polymerase III transcription MAF1
sp|Q03957|CTK1_YEAST	PF3D7_0417800	30.483	538	309	13	9	509	184	693	9.16e-68	229	CTD kinase subunit alpha OS=Saccharomyces cerevisiae (strain ATCC 204508 / S288c)	cdc2-related protein kinase 1
sp|P42345|MTOR_HUMAN	PF3D7_0419900	35.714	84	53	1	2298	2381	4848	4930	1.51e-06	52.4	Serine/threonine-protein kinase mTOR OS=Homo sapiens	phosphatidylinositol 4-kinase, putative
sp|Q12196|RIO1_YEAST	PF3D7_0420100	24.046	262	152	12	66	321	83	303	1.61e-10	61.6	Serine/threonine-protein kinase RIO1 OS=Saccharomyces cerevisiae (strain ATCC 204508 / S288c)	serine/threonine protein kinase RIO2
sp|Q9NR30|DDX21_HUMAN	PF3D7_0504400	35.259	502	266	11	182	631	137	631	1.42e-95	313	Nucleolar RNA helicase 2 OS=Homo sapiens	ATP-dependent helicase, putative
sp|P13393|TBP_YEAST	PF3D7_0506200	38.356	219	129	3	26	239	110	327	1.84e-47	158	TATA-box-binding protein OS=Saccharomyces cerevisiae (strain ATCC 204508 / S288c)	TATA-box-binding protein
sp|P10964|RPA1_YEAST	PF3D7_0509400	42.697	356	184	7	919	1271	1804	2142	4.1e-75	276	DNA-directed RNA polymerase I subunit RPA190 OS=Saccharomyces cerevisiae (strain ATCC 204508 / S288c)	RNA polymerase I
sp|Q13610|PWP1_HUMAN	PF3D7_0510800	27.742	155	89	5	272	416	460	601	3.55e-09	57.4	Periodic tryptophan protein 1 homolog OS=Homo sapiens	WD repeat-containing protein, putative
sp|Q6T310|RSLBA_HUMAN	PF3D7_0512600	25.871	201	134	6	29	226	10	198	1.66e-14	68.6	Ras-like protein family member 11A OS=Homo sapiens	ras-related protein Rab-1B
sp|P42345|MTOR_HUMAN	PF3D7_0515300	24.896	241	128	7	2184	2420	1878	2069	8.18e-11	66.6	Serine/threonine-protein kinase mTOR OS=Homo sapiens	phosphatidylinositol 3-kinase
sp|P61830|H3_YEAST	PF3D7_0610400	86.029	136	19	0	1	136	1	136	9.49e-84	239	Histone H3 OS=Saccharomyces cerevisiae (strain ATCC 204508 / S288c)	histone H3
sp|P27692|SPT5_YEAST	PF3D7_0610900	25.798	376	237	12	481	836	563	916	5.62e-19	91.7	Transcription elongation factor SPT5 OS=Saccharomyces cerevisiae (strain ATCC 204508 / S288c)	transcription elongation factor SPT5, putative
sp|O75367|H2AY_HUMAN	PF3D7_0617800	72.5	120	30	2	1	117	1	120	1.29e-51	167	Core histone macro-H2A.1 OS=Homo sapiens	histone H2A
sp|P61830|H3_YEAST	PF3D7_0617900	85.294	136	20	0	1	136	1	136	1.36e-82	237	Histone H3 OS=Saccharomyces cerevisiae (strain ATCC 204508 / S288c)	histone H3 variant
sp|Q9NZJ5|E2AK3_HUMAN	PF3D7_0628200	30.041	243	129	11	866	1071	2748	2986	3.48e-18	89.4	Eukaryotic translation initiation factor 2-alpha kinase 3 OS=Homo sapiens	eukaryotic translation initiation factor 2-alpha kinase
sp|Q9SYA6|RPBAL_ARATH	PF3D7_0708100	55.882	68	30	0	1	68	1	68	3.8e-25	87	DNA-directed RNA polymerase subunit 10-like protein OS=Arabidopsis thaliana	DNA-directed RNA polymerases I, II, and III subunit RPABC5, putative
sp|P07273|TFS2_YEAST	PF3D7_0714500	33.6	125	77	1	190	308	279	403	1.98e-18	83.2	Transcription elongation factor S-II OS=Saccharomyces cerevisiae (strain ATCC 204508 / S288c)	transcription elongation factor s-II, putative
sp|Q86X55|CARM1_HUMAN	PF3D7_0811500	26.855	283	167	9	148	398	505	779	2.13e-18	87.8	Histone-arginine methyltransferase CARM1 OS=Homo sapiens	histone-arginine methyltransferase CARM1, putative
sp|P17480|UBF1_HUMAN	PF3D7_0817900	34.615	52	32	1	407	456	24	75	0.000375	38.9	Nucleolar transcription factor 1 OS=Homo sapiens	high mobility group protein B2
sp|Q9UIG0|BAZ1B_HUMAN	PF3D7_0823300	37.143	70	44	0	1351	1420	1368	1437	2.76e-09	60.5	Tyrosine-protein kinase BAZ1B OS=Homo sapiens	histone acetyltransferase GCN5
sp|Q8TED0|UTP15_HUMAN	PF3D7_0826700	28.571	252	162	9	87	327	79	323	9.99e-20	88.6	U3 small nucleolar RNA-associated protein 15 homolog OS=Homo sapiens	receptor for activated c kinase
sp|Q8TED0|UTP15_HUMAN	PF3D7_0905900	21.818	330	229	8	39	354	16	330	3.41e-19	89.7	U3 small nucleolar RNA-associated protein 15 homolog OS=Homo sapiens	coatomer subunit beta, putative
sp|F4IE66|PRP22_ARATH	PF3D7_0917600	40.778	694	345	10	33	714	159	798	7.42e-173	514	Pre-mRNA-splicing factor ATP-dependent RNA helicase DEAH10 OS=Arabidopsis thaliana	pre-mRNA-splicing factor ATP-dependent RNA helicase PRP43, putative
sp|O15160|RPAC1_HUMAN	PF3D7_0923000	27.832	309	179	12	50	334	12	300	1.08e-25	103	DNA-directed RNA polymerases I and III subunit RPAC1 OS=Homo sapiens	DNA-directed RNA polymerase II subunit RPB3, putative
sp|P32561|RPD3_YEAST	PF3D7_0925700	53.528	411	184	4	16	419	2	412	1.89e-165	471	Histone deacetylase RPD3 OS=Saccharomyces cerevisiae (strain ATCC 204508 / S288c)	histone deacetylase 1
sp|P18074|ERCC2_HUMAN	PF3D7_0934100	45.212	449	240	3	300	743	591	1038	3.2e-149	461	General transcription and DNA repair factor IIH helicase subunit XPD OS=Homo sapiens	TFIIH basal transcription factor complex helicase XPD subunit
sp|P11792|SCH9_YEAST	PF3D7_0934800	39.404	302	175	6	403	702	25	320	3.27e-62	211	Serine/threonine-protein kinase SCH9 OS=Saccharomyces cerevisiae (strain ATCC 204508 / S288c)	cAMP-dependent protein kinase catalytic subunit
sp|P56192|SYMC_HUMAN	PF3D7_1005000	20.641	281	167	8	262	527	140	379	1.58e-10	63.2	Methionine--tRNA ligase, cytoplasmic OS=Homo sapiens	methionine--tRNA ligase, putative
sp|P32561|RPD3_YEAST	PF3D7_1008000	32.432	74	50	0	214	287	1167	1240	2.7e-06	48.1	Histone deacetylase RPD3 OS=Saccharomyces cerevisiae (strain ATCC 204508 / S288c)	histone deacetylase 2
sp|P32657|CHD1_YEAST	PF3D7_1023900	41.389	691	353	13	212	873	1133	1800	2.37e-153	516	Chromo domain-containing protein 1 OS=Saccharomyces cerevisiae (strain ATCC 204508 / S288c)	chromodomain-helicase-DNA-binding protein 1 homolog, putative
sp|P32914|SPT4_YEAST	PF3D7_1030000	34.066	91	57	2	5	93	44	133	8.1e-17	68.9	Transcription elongation factor SPT4 OS=Saccharomyces cerevisiae (strain ATCC 204508 / S288c)	transcription elongation factor SPT4, putative
sp|F4IE66|PRP22_ARATH	PF3D7_1030100	43.126	691	329	8	34	717	624	1257	0	571	Pre-mRNA-splicing factor ATP-dependent RNA helicase DEAH10 OS=Arabidopsis thaliana	pre-mRNA-splicing factor ATP-dependent RNA helicase PRP22, putative
sp|Q92793|CBP_HUMAN	PF3D7_1033700	48.438	64	33	0	1111	1174	356	419	2.32e-11	67	CREB-binding protein OS=Homo sapiens	bromodomain protein 1
sp|P56192|SYMC_HUMAN	PF3D7_1034900	22.785	553	356	20	268	806	227	722	2.14e-24	108	Methionine--tRNA ligase, cytoplasmic OS=Homo sapiens	methionine--tRNA ligase
sp|P38930|CSK2C_YEAST	PF3D7_1103700	36.652	221	126	4	14	232	2	210	1.17e-38	133	Casein kinase II subunit beta' OS=Saccharomyces cerevisiae (strain ATCC 204508 / S288c)	casein kinase II beta chain
sp|O60264|SMCA5_HUMAN	PF3D7_1104200	49.603	629	287	8	91	713	254	858	0	604	SWI/SNF-related matrix-associated actin-dependent regulator of chromatin subfamily A member 5 OS=Homo sapiens	chromatin remodeling protein
sp|P02309|H4_YEAST	PF3D7_1105000	89.32	103	11	0	1	103	1	103	6.23e-51	154	Histone H4 OS=Saccharomyces cerevisiae (strain ATCC 204508 / S288c)	histone H4
sp|P43573|BUD27_YEAST	PF3D7_1107500	38.158	76	42	2	39	110	67	141	5.34e-07	48.5	Bud site selection protein 27 OS=Saccharomyces cerevisiae (strain ATCC 204508 / S288c)	prefoldin, putative
sp|P19454|CSK22_YEAST	PF3D7_1108400	58.61	331	131	4	6	335	4	329	4.61e-126	363	Casein kinase II subunit alpha' OS=Saccharomyces cerevisiae (strain ATCC 204508 / S288c)	casein kinase 2, alpha subunit
sp|Q00684|CDC14_YEAST	PF3D7_1113100	32.68	153	86	4	188	329	53	199	4.06e-10	58.5	Tyrosine-protein phosphatase CDC14 OS=Saccharomyces cerevisiae (strain ATCC 204508 / S288c)	protein tyrosine phosphatase
sp|P22138|RPA2_YEAST	PF3D7_1134700	41.737	357	167	7	644	984	900	1231	7.78e-74	268	DNA-directed RNA polymerase I subunit RPA135 OS=Saccharomyces cerevisiae (strain ATCC 204508 / S288c)	DNA-directed RNA polymerase I subunit RPA2, putative
sp|O15160|RPAC1_HUMAN	PF3D7_1143300	34.535	333	198	8	14	341	11	328	1.11e-58	191	DNA-directed RNA polymerases I and III subunit RPAC1 OS=Homo sapiens	DNA-directed RNA polymerases I and III subunit RPAC1, putative
sp|P17480|UBF1_HUMAN	PF3D7_1202900	37.313	67	38	2	407	469	21	87	1.02e-05	43.1	Nucleolar transcription factor 1 OS=Homo sapiens	high mobility group protein B1
sp|Q92793|CBP_HUMAN	PF3D7_1212900	34.545	110	70	2	1081	1189	492	600	1.87e-13	74.7	CREB-binding protein OS=Homo sapiens	bromodomain protein 2, putative
sp|P20436|RPAB3_YEAST	PF3D7_1213700	33.793	145	84	5	2	145	3	136	3.64e-18	74.3	DNA-directed RNA polymerases I, II, and III subunit RPABC3 OS=Saccharomyces cerevisiae (strain ATCC 204508 / S288c)	DNA-directed RNA polymerases I, II, and III subunit RPABC3, putative
sp|P19338|NUCL_HUMAN	PF3D7_1224300	30.769	156	97	5	482	631	12	162	1.48e-11	66.2	Nucleolin OS=Homo sapiens	polyadenylate-binding protein 1, putative
sp|Q12196|RIO1_YEAST	PF3D7_1230900	46.512	172	82	5	123	290	281	446	1.43e-41	157	Serine/threonine-protein kinase RIO1 OS=Saccharomyces cerevisiae (strain ATCC 204508 / S288c)	serine/threonine protein kinase RIO1, putative
sp|Q6T310|RSLBA_HUMAN	PF3D7_1231100	32.919	161	96	6	28	185	8	159	6.59e-18	77.8	Ras-like protein family member 11A OS=Homo sapiens	ras-related protein Rab-2
sp|Q9NWS0|PIHD1_HUMAN	PF3D7_1235000	27.16	162	111	4	31	190	19	175	7.84e-13	66.6	PIH1 domain-containing protein 1 OS=Homo sapiens	PIH1 domain-containing protein, putative
sp|Q13610|PWP1_HUMAN	PF3D7_1237600	26.385	379	231	10	133	471	131	501	1.34e-32	128	Periodic tryptophan protein 1 homolog OS=Homo sapiens	periodic tryptophan protein 1, putative
sp|Q9GZN1|ARP6_HUMAN	PF3D7_1246200	26.5	400	252	8	3	393	8	374	7.3e-45	157	Actin-related protein 6 OS=Homo sapiens	actin I
sp|P11792|SCH9_YEAST	PF3D7_1246900	43.711	318	171	5	403	717	394	706	2.57e-79	269	Serine/threonine-protein kinase SCH9 OS=Saccharomyces cerevisiae (strain ATCC 204508 / S288c)	RAC-beta serine/threonine protein kinase
sp|P53552|THO2_YEAST	PF3D7_1249800	24.194	186	113	6	936	1098	2411	2591	1.09e-06	52	THO complex subunit 2 OS=Saccharomyces cerevisiae (strain ATCC 204508 / S288c)	THO complex subunit 2, putative
sp|P0DPB6|RPAC2_HUMAN	PF3D7_1304900	27.273	110	73	3	18	126	18	121	2.02e-10	53.1	DNA-directed RNA polymerases I and III subunit RPAC2 OS=Homo sapiens	DNA-directed RNA polymerase II subunit RPB11, putative
sp|P19338|NUCL_HUMAN	PF3D7_1321700	30	180	105	8	487	646	488	666	8.9e-10	60.5	Nucleolin OS=Homo sapiens	splicing factor 1
sp|Q96FC9|DDX11_HUMAN	PF3D7_1324500	24.599	561	315	20	15	519	13	521	4.17e-30	127	ATP-dependent DNA helicase DDX11 OS=Homo sapiens	DEAD box helicase, putative
sp|Q9NRC8|SIR7_HUMAN	PF3D7_1328800	29.064	203	112	9	89	270	18	209	6.64e-16	75.9	NAD-dependent protein deacetylase sirtuin-7 OS=Homo sapiens	transcriptional regulatory protein sir2a
sp|P10964|RPA1_YEAST	PF3D7_1329000	34.774	509	286	11	577	1071	562	1038	7.26e-79	288	DNA-directed RNA polymerase I subunit RPA190 OS=Saccharomyces cerevisiae (strain ATCC 204508 / S288c)	DNA-directed RNA polymerase III subunit RPC1, putative
sp|Q06679|UTP4_YEAST	PF3D7_1333600	22.561	164	116	3	183	343	470	625	3.66e-09	58.9	U3 small nucleolar RNA-associated protein 4 OS=Saccharomyces cerevisiae (strain ATCC 204508 / S288c)	U3 small nucleolar RNA-associated protein 4, putative
sp|P43639|CSK2B_YEAST	PF3D7_1342400	36.073	219	122	3	26	243	161	362	4.58e-32	120	Casein kinase II subunit beta OS=Saccharomyces cerevisiae (strain ATCC 204508 / S288c)	casein kinase II beta chain
sp|P53803|RPAB4_HUMAN	PF3D7_1342700	41.304	46	27	0	13	58	13	58	5.39e-11	50.4	DNA-directed RNA polymerases I, II, and III subunit RPABC4 OS=Homo sapiens	DNA-directed RNA polymerases I, II, and III subunit RPABC4, putative
sp|P06242|KIN28_YEAST	PF3D7_1356900	40.278	288	167	3	6	292	3	286	1.07e-73	226	Serine/threonine-protein kinase KIN28 OS=Saccharomyces cerevisiae (strain ATCC 204508 / S288c)	protein kinase 5
sp|P19388|RPAB1_HUMAN	PF3D7_1364800	45.894	207	107	2	4	209	2	204	8.47e-64	195	DNA-directed RNA polymerases I, II, and III subunit RPABC1 OS=Homo sapiens	DNA-directed RNA polymerases I, II, and III subunit RPABC1, putative
sp|P15646|FBRL_YEAST	PF3D7_1407100	66.525	236	72	2	85	320	89	317	3.48e-113	329	rRNA 2'-O-methyltransferase fibrillarin OS=Saccharomyces cerevisiae (strain ATCC 204508 / S288c)	rRNA 2'-O-methyltransferase fibrillarin, putative
sp|P18074|ERCC2_HUMAN	PF3D7_1408400	31.488	289	170	8	437	701	543	827	1.52e-36	146	General transcription and DNA repair factor IIH helicase subunit XPD OS=Homo sapiens	FANCJ-like helicase, putative
sp|Q9GZN1|ARP6_HUMAN	PF3D7_1412500	26.667	405	246	10	3	393	7	374	1.79e-40	145	Actin-related protein 6 OS=Homo sapiens	actin II
sp|P28000|RPAC2_YEAST	PF3D7_1415200	43.137	102	49	2	39	140	2	94	3.36e-23	85.5	DNA-directed RNA polymerases I and III subunit RPAC2 OS=Saccharomyces cerevisiae (strain ATCC 204508 / S288c)	DNA-directed RNA polymerases I and III subunit RPAC2, putative
sp|Q86X55|CARM1_HUMAN	PF3D7_1426200	35	340	200	10	139	469	73	400	5.03e-51	179	Histone-arginine methyltransferase CARM1 OS=Homo sapiens	protein arginine N-methyltransferase 1
sp|Q6ZYL4|TF2H5_HUMAN	PF3D7_1441900	43.902	41	19	1	1	41	1	37	0.000109	35	General transcription factor IIH subunit 5 OS=Homo sapiens	RNA polymerase II transcription factor B subunit 5, putative
sp|Q9NZJ5|E2AK3_HUMAN	PF3D7_1444500	32.843	204	116	6	877	1076	602	788	1.4e-24	110	Eukaryotic translation initiation factor 2-alpha kinase 3 OS=Homo sapiens	eukaryotic translation initiation factor 2-alpha kinase 1
sp|Q9NR30|DDX21_HUMAN	PF3D7_1445900	35.493	355	213	7	191	540	120	463	1.12e-57	204	Nucleolar RNA helicase 2 OS=Homo sapiens	ATP-dependent RNA helicase DDX17
sp|Q9NRC8|SIR7_HUMAN	PF3D7_1451400	24.286	210	126	8	133	328	240	430	4.3e-09	57	NAD-dependent protein deacetylase sirtuin-7 OS=Homo sapiens	transcriptional regulatory protein sir2b
sp|Q9UIF9|BAZ2A_HUMAN	PF3D7_1475600	42.857	70	40	0	1805	1874	24	93	6.23e-12	69.3	Bromodomain adjacent to zinc finger domain protein 2A OS=Homo sapiens	bromodomain protein 4, putative
