# Supplementary material for: A metabolism-chromatin axis promotes differential ribosomal RNA transcription in the human malaria parasite
Source: Nat Commun. 2025 Dec 19;17:818. doi: 10.1038/s41467-025-67522-w (PMC12824157; doi:10.1038/s41467-025-67522-w)
Supplement: Supplementary file 5 — Supplementary Data 3 [file 41467_2025_67522_MOESM5_ESM.xlsx]

## Sheet: Info
Supplementary Data 3: Results of peak calling for HMGB1 and HMGB2 chromatin immunoprecipitation (ChIP-seq) experiments.
Sheet 1:	Significant peaks in HMGB1 ChIP-seq of P. falciparum grown at 37°C
Sheet 2:	Significant peaks in HMGB1 ChIP-seq of P. falciparum grown at 32°C
Sheet 3:	Significant peaks in HMGB2 ChIP-seq of P. falciparum grown at 37°C

## Sheet: 1_HMGB1 37C
Significant peaks in HMGB1 ChIP-seq of P. falciparum grown at 37°C
Replicate 1							Replicate 2
Chromosomte	Start	End	ID	Fold-change at peak summit	-log10pvalue at peak summit	-log10qvalue at peak summit	Chromosomte	Start	End	ID	Fold-change at peak summit	-log10pvalue at peak summit	-log10qvalue at peak summit
Pf3D7_01_v3	277	34768	HMGB1-37C_R1_peak_1	3.02669	37.4293	36.048	Pf3D7_01_v3	286	28429	HMGB1-37C_R2_peak_1	2.52211	29.6791	28.3389
Pf3D7_01_v3	277	34768	HMGB1-37C_R1_peak_1	3.02669	37.4293	36.048	Pf3D7_01_v3	29454	34813	HMGB1-37C_R2_peak_2	2.941	43.0751	41.4451
Pf3D7_01_v3	35851	37117	HMGB1-37C_R1_peak_2	3.13334	37.2216	35.8397	Pf3D7_01_v3	35865	37114	HMGB1-37C_R2_peak_3	2.4976	27.7977	26.5017
Pf3D7_01_v3	38958	39893	HMGB1-37C_R1_peak_3	3.54099	50.7739	49.1323	Pf3D7_01_v3	38967	39882	HMGB1-37C_R2_peak_4	2.94297	41.1682	39.5681
Pf3D7_01_v3	45449	46513	HMGB1-37C_R1_peak_5	2.74992	29.9053	28.6741	Pf3D7_01_v3	45449	46533	HMGB1-37C_R2_peak_6	2.29796	23.6481	22.4528
Pf3D7_01_v3	50581	51652	HMGB1-37C_R1_peak_6	2.9777	38.0644	36.6696	Pf3D7_01_v3	50614	51650	HMGB1-37C_R2_peak_7	2.58562	32.8606	31.457
Pf3D7_01_v3	53889	54776	HMGB1-37C_R1_peak_7	3.53802	51.4865	49.8351	Pf3D7_01_v3	53894	54757	HMGB1-37C_R2_peak_8	2.91834	41.0009	39.4126
Pf3D7_01_v3	60054	60885	HMGB1-37C_R1_peak_8	2.83249	34.8565	33.5278	Pf3D7_01_v3	60075	60910	HMGB1-37C_R2_peak_9	2.92509	42.0527	40.4434
Pf3D7_01_v3	62096	63203	HMGB1-37C_R1_peak_9	3.75978	60.1781	58.3669	Pf3D7_01_v3	62128	63172	HMGB1-37C_R2_peak_10	3.14732	51.4406	49.6594
Pf3D7_01_v3	65791	66770	HMGB1-37C_R1_peak_10	3.61196	56.611	54.8741	Pf3D7_01_v3	65783	66803	HMGB1-37C_R2_peak_11	2.90739	42.6278	41.0169
Pf3D7_01_v3	81747	82709	HMGB1-37C_R1_peak_11	3.60806	57.2994	55.5425	Pf3D7_01_v3	81791	82690	HMGB1-37C_R2_peak_12	3.0499	47.7246	45.983
Pf3D7_01_v3	87245	87700	HMGB1-37C_R1_peak_12	3.03592	36.3532	34.9952	Pf3D7_01_v3	87223	87688	HMGB1-37C_R2_peak_13	2.74301	37.3007	35.7964
Pf3D7_01_v3	90301	91238	HMGB1-37C_R1_peak_13	3.67074	55.2036	53.4783	Pf3D7_01_v3	90275	91193	HMGB1-37C_R2_peak_14	3.1775	50.4763	48.6899
Pf3D7_01_v3	95123	95882	HMGB1-37C_R1_peak_15	2.6254	29.7906	28.5672	Pf3D7_01_v3	95232	95874	HMGB1-37C_R2_peak_15	2.19243	22.8693	21.7016
Pf3D7_01_v3	99238	101822	HMGB1-37C_R1_peak_16	2.68595	26.9232	25.7505	Pf3D7_01_v3	99250	101808	HMGB1-37C_R2_peak_16	2.22185	20.3262	19.213
Pf3D7_01_v3	182861	184056	HMGB1-37C_R1_peak_33	2.38746	21.5547	20.4993	Pf3D7_01_v3	182856	184037	HMGB1-37C_R2_peak_34	2.00368	16.106	15.1079
Pf3D7_01_v3	265260	269155	HMGB1-37C_R1_peak_48	2.39927	22.6605	21.5824	Pf3D7_01_v3	265283	269126	HMGB1-37C_R2_peak_52	2.1602	20.8299	19.7126
Pf3D7_01_v3	299643	300717	HMGB1-37C_R1_peak_53	2.24646	18.2776	17.2901	Pf3D7_01_v3	299663	300684	HMGB1-37C_R2_peak_57	2.0092	15.6991	14.7161
Pf3D7_01_v3	303019	303390	HMGB1-37C_R1_peak_54	2.23199	17.5982	16.6205	Pf3D7_01_v3	302974	303372	HMGB1-37C_R2_peak_58	2.23931	19.632	18.5393
Pf3D7_01_v3	337485	338506	HMGB1-37C_R1_peak_61	2.63518	28.3155	27.1177	Pf3D7_01_v3	337484	338516	HMGB1-37C_R2_peak_67	2.13852	20.6049	19.4941
Pf3D7_01_v3	349217	350685	HMGB1-37C_R1_peak_63	2.44963	22.3855	21.3198	Pf3D7_01_v3	349234	351520	HMGB1-37C_R2_peak_69	2.09856	17.7227	16.6986
Pf3D7_01_v3	363334	363943	HMGB1-37C_R1_peak_65	3.23783	44.4896	42.9668	Pf3D7_01_v3	363334	363947	HMGB1-37C_R2_peak_71	2.78676	38.7023	37.1601
Pf3D7_01_v3	376360	376609	HMGB1-37C_R1_peak_67	2.30971	17.3238	16.3559	Pf3D7_01_v3	376344	376635	HMGB1-37C_R2_peak_73	2.07664	15.8874	14.8977
Pf3D7_01_v3	381681	382428	HMGB1-37C_R1_peak_68	2.75881	33.1186	31.8282	Pf3D7_01_v3	381672	382429	HMGB1-37C_R2_peak_75	2.34772	26.9643	25.7058
Pf3D7_01_v3	396704	398664	HMGB1-37C_R1_peak_72	2.21418	17.2234	16.2631	Pf3D7_01_v3	396667	398281	HMGB1-37C_R2_peak_78	2.06217	16.5376	15.5253
Pf3D7_01_v3	413798	415138	HMGB1-37C_R1_peak_76	2.61861	27.5546	26.3714	Pf3D7_01_v3	413811	415126	HMGB1-37C_R2_peak_82	2.30204	23.1697	21.9922
Pf3D7_01_v3	454891	455301	HMGB1-37C_R1_peak_84	2.10787	16.8961	15.9346	Pf3D7_01_v3	454840	455330	HMGB1-37C_R2_peak_91	2.17583	22.2435	21.0849
Pf3D7_01_v3	475273	481012	HMGB1-37C_R1_peak_86	3.40545	47.6974	46.1193	Pf3D7_01_v3	475216	482278	HMGB1-37C_R2_peak_93	2.8291	39.2516	37.7055
Pf3D7_01_v3	487941	489754	HMGB1-37C_R1_peak_87	2.59446	27.1424	25.971	Pf3D7_01_v3	488059	489790	HMGB1-37C_R2_peak_94	2.44068	28.8295	27.5195
Pf3D7_01_v3	512077	517713	HMGB1-37C_R1_peak_92	2.7104	31.3949	30.1428	Pf3D7_01_v3	512124	517693	HMGB1-37C_R2_peak_98	2.2892	26.3917	25.1605
Pf3D7_01_v3	521375	522485	HMGB1-37C_R1_peak_93	2.44932	21.9066	20.8438	Pf3D7_01_v3	521238	522472	HMGB1-37C_R2_peak_99	2.05395	16.5522	15.5439
Pf3D7_01_v3	537130	537685	HMGB1-37C_R1_peak_95	2.19265	15.9879	15.0473	Pf3D7_01_v3	537150	537706	HMGB1-37C_R2_peak_101	2.04037	15.0751	14.0985
Pf3D7_01_v3	542768	546397	HMGB1-37C_R1_peak_96	2.96776	33.347	32.0457	Pf3D7_01_v3	542789	545632	HMGB1-37C_R2_peak_102	2.50435	27.2726	25.9892
Pf3D7_01_v3	563733	564586	HMGB1-37C_R1_peak_100	4.21553	75.0487	72.9849	Pf3D7_01_v3	563742	564569	HMGB1-37C_R2_peak_107	3.22505	55.2748	53.3974
Pf3D7_01_v3	577713	578013	HMGB1-37C_R1_peak_102	2.28345	16.4371	15.4852	Pf3D7_01_v3	577725	578029	HMGB1-37C_R2_peak_110	2.17391	18.0939	17.0434
Pf3D7_01_v3	592206	593077	HMGB1-37C_R1_peak_104	4.0175	70.6874	68.6993	Pf3D7_01_v3	592199	593103	HMGB1-37C_R2_peak_112	3.47004	63.1914	61.1727
Pf3D7_01_v3	595384	596223	HMGB1-37C_R1_peak_105	3.83442	60.0647	58.2444	Pf3D7_01_v3	595393	596195	HMGB1-37C_R2_peak_113	3.60033	66.6355	64.5285
Pf3D7_01_v3	598679	599471	HMGB1-37C_R1_peak_106	3.07846	41.1844	39.7313	Pf3D7_01_v3	598691	599444	HMGB1-37C_R2_peak_114	2.32778	28.0494	26.7648
Pf3D7_01_v3	604503	605594	HMGB1-37C_R1_peak_108	3.57448	52.1795	50.5099	Pf3D7_01_v3	604490	605554	HMGB1-37C_R2_peak_116	3.07612	46.1602	44.4499
Pf3D7_01_v3	607405	615021	HMGB1-37C_R1_peak_109	3.41719	49.3633	47.7743	Pf3D7_01_v3	607439	615006	HMGB1-37C_R2_peak_117	2.87546	42.5935	41.022
Pf3D7_01_v3	616044	621415	HMGB1-37C_R1_peak_110	2.9905	37.8473	36.4578	Pf3D7_01_v3	616013	621396	HMGB1-37C_R2_peak_118	2.67604	34.1207	32.6755
Pf3D7_01_v3	623046	625493	HMGB1-37C_R1_peak_111	2.60789	26.2682	25.1124	Pf3D7_01_v3	623071	625452	HMGB1-37C_R2_peak_119	2.36093	24.5991	23.3858
Pf3D7_01_v3	627088	640454	HMGB1-37C_R1_peak_112	2.8912	35.0114	33.6735	Pf3D7_01_v3	627128	640469	HMGB1-37C_R2_peak_120	2.44857	28.0498	26.7408
Pf3D7_02_v3	1103	24028	HMGB1-37C_R1_peak_113	2.90274	34.4708	33.1479	Pf3D7_02_v3	1104	24026	HMGB1-37C_R2_peak_121	2.4522	27.7483	26.4557
Pf3D7_02_v3	25159	31094	HMGB1-37C_R1_peak_114	3.1656	40.979	39.5333	Pf3D7_02_v3	25140	29067	HMGB1-37C_R2_peak_122	2.84277	38.9343	37.3897
Pf3D7_02_v3	25159	31094	HMGB1-37C_R1_peak_114	3.1656	40.979	39.5333	Pf3D7_02_v3	30037	31096	HMGB1-37C_R2_peak_123	2.00028	15.5177	14.5328
Pf3D7_02_v3	32999	33933	HMGB1-37C_R1_peak_115	3.04141	39.214	37.7984	Pf3D7_02_v3	33007	33915	HMGB1-37C_R2_peak_124	2.87552	39.3162	37.7604
Pf3D7_02_v3	36527	37103	HMGB1-37C_R1_peak_116	2.21352	16.2948	15.3496	Pf3D7_02_v3	36513	37084	HMGB1-37C_R2_peak_125	2.06396	16.5459	15.5345
Pf3D7_02_v3	38288	39095	HMGB1-37C_R1_peak_117	3.19672	44.8851	43.357	Pf3D7_02_v3	38324	39090	HMGB1-37C_R2_peak_126	2.70473	36.5323	35.036
Pf3D7_02_v3	41506	42587	HMGB1-37C_R1_peak_118	3.39841	46.4738	44.9154	Pf3D7_02_v3	41499	42555	HMGB1-37C_R2_peak_127	2.76241	37.8702	36.3496
Pf3D7_02_v3	45246	46326	HMGB1-37C_R1_peak_119	3.88352	66.5364	64.6164	Pf3D7_02_v3	45242	46311	HMGB1-37C_R2_peak_128	3.48639	64.7369	62.7032
Pf3D7_02_v3	48925	49818	HMGB1-37C_R1_peak_120	3.69374	57.8189	56.0495	Pf3D7_02_v3	48940	49825	HMGB1-37C_R2_peak_129	2.76637	38.5839	37.0439
Pf3D7_02_v3	54258	55028	HMGB1-37C_R1_peak_121	3.58143	52.8257	51.1466	Pf3D7_02_v3	54271	55020	HMGB1-37C_R2_peak_130	2.95218	44.5967	42.9469
Pf3D7_02_v3	57363	58220	HMGB1-37C_R1_peak_122	3.79219	62.0987	60.2645	Pf3D7_02_v3	57404	58203	HMGB1-37C_R2_peak_131	3.06654	48.5939	46.84
Pf3D7_02_v3	63374	64264	HMGB1-37C_R1_peak_123	2.96191	41.4481	39.9945	Pf3D7_02_v3	63376	64261	HMGB1-37C_R2_peak_132	2.92682	46.9699	45.258
Pf3D7_02_v3	66736	67509	HMGB1-37C_R1_peak_124	2.84659	37.4786	36.1016	Pf3D7_02_v3	66696	67529	HMGB1-37C_R2_peak_133	2.83896	43.45	41.8192
Pf3D7_02_v3	86867	88077	HMGB1-37C_R1_peak_128	2.69107	27.7917	26.6059	Pf3D7_02_v3	86923	88045	HMGB1-37C_R2_peak_137	2.10119	18.5518	17.4885
Pf3D7_02_v3	94605	98505	HMGB1-37C_R1_peak_129	2.71044	30.7131	29.4676	Pf3D7_02_v3	96286	98508	HMGB1-37C_R2_peak_138	2.18985	21.9637	20.8118
Pf3D7_02_v3	103361	105237	HMGB1-37C_R1_peak_130	4.72342	92.6908	90.364	Pf3D7_02_v3	103347	105769	HMGB1-37C_R2_peak_139	4.0665	86.4134	84.0008
Pf3D7_02_v3	109727	110203	HMGB1-37C_R1_peak_131	2.52038	23.0036	21.9158	Pf3D7_02_v3	109712	110232	HMGB1-37C_R2_peak_141	2.00383	15.0293	14.053
Pf3D7_02_v3	120605	123834	HMGB1-37C_R1_peak_134	2.55191	25.3405	24.2091	Pf3D7_02_v3	120620	124051	HMGB1-37C_R2_peak_144	2.03593	16.9881	15.9718
Pf3D7_02_v3	127921	128335	HMGB1-37C_R1_peak_135	2.81745	34.9182	33.5877	Pf3D7_02_v3	127939	128344	HMGB1-37C_R2_peak_145	2.96353	43.8281	42.1856
Pf3D7_02_v3	167925	170112	HMGB1-37C_R1_peak_142	2.43837	22.0411	20.9745	Pf3D7_02_v3	168964	170161	HMGB1-37C_R2_peak_154	2.3053	24.137	22.9368
Pf3D7_02_v3	205988	207359	HMGB1-37C_R1_peak_151	3.18809	45.4455	43.9132	Pf3D7_02_v3	205957	207346	HMGB1-37C_R2_peak_162	2.86993	42.4109	40.7775
Pf3D7_02_v3	229335	229935	HMGB1-37C_R1_peak_156	2.55458	24.6601	23.5374	Pf3D7_02_v3	228813	229946	HMGB1-37C_R2_peak_168	2.2459	21.5617	20.4263
Pf3D7_02_v3	236452	240976	HMGB1-37C_R1_peak_157	2.36748	23.2615	22.1747	Pf3D7_02_v3	236456	238174	HMGB1-37C_R2_peak_170	2.32133	26.6916	25.4316
Pf3D7_02_v3	248992	250607	HMGB1-37C_R1_peak_159	3.08865	42.9541	41.4681	Pf3D7_02_v3	249021	250593	HMGB1-37C_R2_peak_174	2.65039	37.0238	35.5292
Pf3D7_02_v3	271605	274447	HMGB1-37C_R1_peak_165	2.63303	27.8434	26.666	Pf3D7_02_v3	271617	274439	HMGB1-37C_R2_peak_179	2.24068	22.525	21.3806
Pf3D7_02_v3	276007	276342	HMGB1-37C_R1_peak_166	2.41723	21.3751	20.3223	Pf3D7_02_v3	276016	278377	HMGB1-37C_R2_peak_180	2.19901	20.79	19.6713
Pf3D7_02_v3	277578	278388	HMGB1-37C_R1_peak_167	2.57172	26.8333	25.6655	Pf3D7_02_v3	276016	278377	HMGB1-37C_R2_peak_180	2.19901	20.79	19.6713
Pf3D7_02_v3	294333	297355	HMGB1-37C_R1_peak_171	2.31583	20.3694	19.3384	Pf3D7_02_v3	294312	297337	HMGB1-37C_R2_peak_185	2.18794	21.5218	20.3887
Pf3D7_02_v3	303617	304902	HMGB1-37C_R1_peak_173	2.41631	23.8158	22.7084	Pf3D7_02_v3	303626	306860	HMGB1-37C_R2_peak_187	2.14705	21.2312	20.106
Pf3D7_02_v3	306058	306933	HMGB1-37C_R1_peak_174	3.10958	39.2874	37.8689	Pf3D7_02_v3	303626	306860	HMGB1-37C_R2_peak_187	2.14705	21.2312	20.106
Pf3D7_02_v3	308845	311995	HMGB1-37C_R1_peak_175	2.60324	27.8897	26.7058	Pf3D7_02_v3	308847	311976	HMGB1-37C_R2_peak_188	2.31244	25.527	24.3097
Pf3D7_02_v3	313469	316513	HMGB1-37C_R1_peak_176	2.43685	24.0158	22.9089	Pf3D7_02_v3	313484	316501	HMGB1-37C_R2_peak_189	2.2045	23.4785	22.2993
Pf3D7_02_v3	317661	321062	HMGB1-37C_R1_peak_177	2.99474	38.1444	36.7535	Pf3D7_02_v3	317687	321056	HMGB1-37C_R2_peak_190	2.62499	33.8396	32.4179
Pf3D7_02_v3	381168	382859	HMGB1-37C_R1_peak_189	2.5967	27.8182	26.6331	Pf3D7_02_v3	381175	382880	HMGB1-37C_R2_peak_203	2.17817	21.9402	20.7947
Pf3D7_02_v3	404306	406302	HMGB1-37C_R1_peak_195	2.38614	21.1513	20.1002	Pf3D7_02_v3	404297	406324	HMGB1-37C_R2_peak_208	2.10454	17.9424	16.8934
Pf3D7_02_v3	410010	410322	HMGB1-37C_R1_peak_196	2.708	26.7662	25.6014	Pf3D7_02_v3	410007	410310	HMGB1-37C_R2_peak_209	2.33902	22.4081	21.247
Pf3D7_02_v3	444235	444502	HMGB1-37C_R1_peak_205	2.3089	18.1768	17.1887	Pf3D7_02_v3	444176	444487	HMGB1-37C_R2_peak_218	2.28281	22.6408	21.4723
Pf3D7_02_v3	473073	473581	HMGB1-37C_R1_peak_210	2.37227	20.2856	19.2517	Pf3D7_02_v3	472148	473593	HMGB1-37C_R2_peak_226	2.0122	17.7615	16.7259
Pf3D7_02_v3	475271	477677	HMGB1-37C_R1_peak_211	2.32486	21.1277	20.0825	Pf3D7_02_v3	475273	477686	HMGB1-37C_R2_peak_227	2.05873	18.0468	16.994
Pf3D7_02_v3	492839	495629	HMGB1-37C_R1_peak_217	2.60008	26.6257	25.4661	Pf3D7_02_v3	492843	494266	HMGB1-37C_R2_peak_231	2.3884	27.7894	26.5067
Pf3D7_02_v3	492839	495629	HMGB1-37C_R1_peak_217	2.60008	26.6257	25.4661	Pf3D7_02_v3	495267	495637	HMGB1-37C_R2_peak_232	2.01249	15.3249	14.3416
Pf3D7_02_v3	512914	514713	HMGB1-37C_R1_peak_221	2.40898	22.9204	21.8342	Pf3D7_02_v3	512869	517142	HMGB1-37C_R2_peak_237	2.0462	18.9962	17.9295
Pf3D7_02_v3	523411	525642	HMGB1-37C_R1_peak_223	2.55684	28.0375	26.8593	Pf3D7_02_v3	522986	525635	HMGB1-37C_R2_peak_239	2.09145	19.2369	18.1725
Pf3D7_02_v3	528880	530613	HMGB1-37C_R1_peak_224	2.92605	39.2703	37.8631	Pf3D7_02_v3	528904	531336	HMGB1-37C_R2_peak_240	2.20925	24.7724	23.5688
Pf3D7_02_v3	538220	539373	HMGB1-37C_R1_peak_226	2.54647	25.7283	24.5813	Pf3D7_02_v3	538211	539339	HMGB1-37C_R2_peak_243	2.1642	21.1727	20.0409
Pf3D7_02_v3	566288	572684	HMGB1-37C_R1_peak_232	2.2446	18.8203	17.823	Pf3D7_02_v3	566336	572764	HMGB1-37C_R2_peak_249	2.02869	16.9444	15.9245
Pf3D7_02_v3	575141	576028	HMGB1-37C_R1_peak_233	2.91404	32.1404	30.866	Pf3D7_02_v3	575168	575705	HMGB1-37C_R2_peak_250	2.58658	31.2726	29.8943
Pf3D7_02_v3	605422	609328	HMGB1-37C_R1_peak_239	2.15197	16.9886	16.0288	Pf3D7_02_v3	607406	609345	HMGB1-37C_R2_peak_257	2.00601	16.8063	15.7905
Pf3D7_02_v3	634608	636896	HMGB1-37C_R1_peak_245	2.16696	16.819	15.8644	Pf3D7_02_v3	634598	636837	HMGB1-37C_R2_peak_263	2.03154	18.0234	16.9809
Pf3D7_02_v3	646109	653400	HMGB1-37C_R1_peak_248	2.55474	28.4109	27.2149	Pf3D7_02_v3	646076	653393	HMGB1-37C_R2_peak_265	2.19839	22.8988	21.7346
Pf3D7_02_v3	672846	674601	HMGB1-37C_R1_peak_250	2.33981	20.717	19.6779	Pf3D7_02_v3	672326	674611	HMGB1-37C_R2_peak_268	2.04423	18.2263	17.1733
Pf3D7_02_v3	707729	709980	HMGB1-37C_R1_peak_257	2.90479	35.7499	34.4011	Pf3D7_02_v3	707768	709219	HMGB1-37C_R2_peak_276	2.29087	26.5176	25.2541
Pf3D7_02_v3	719947	722459	HMGB1-37C_R1_peak_259	2.34114	21.3508	20.3076	Pf3D7_02_v3	719990	722464	HMGB1-37C_R2_peak_277	2.06951	17.4989	16.4717
Pf3D7_02_v3	734275	736931	HMGB1-37C_R1_peak_262	2.32129	19.924	18.903	Pf3D7_02_v3	734272	736951	HMGB1-37C_R2_peak_281	2.06745	17.0202	15.9996
Pf3D7_02_v3	738911	739768	HMGB1-37C_R1_peak_263	2.50674	26.1162	24.9827	Pf3D7_02_v3	738912	739789	HMGB1-37C_R2_peak_282	2.22829	22.1191	20.9813
Pf3D7_02_v3	804977	807721	HMGB1-37C_R1_peak_275	2.34345	21.2093	20.1655	Pf3D7_02_v3	805556	807708	HMGB1-37C_R2_peak_295	2.10456	19.2952	18.2387
Pf3D7_02_v3	809502	809946	HMGB1-37C_R1_peak_276	2.93075	35.3232	33.9841	Pf3D7_02_v3	809523	809939	HMGB1-37C_R2_peak_296	2.1706	22.3441	21.184
Pf3D7_02_v3	813823	814369	HMGB1-37C_R1_peak_277	2.34655	18.0694	17.0836	Pf3D7_02_v3	813821	814354	HMGB1-37C_R2_peak_297	2.08669	15.8504	14.8514
Pf3D7_02_v3	831477	832015	HMGB1-37C_R1_peak_278	2.97095	37.1962	35.8185	Pf3D7_02_v3	831470	831999	HMGB1-37C_R2_peak_299	2.73977	36.6014	35.1083
Pf3D7_02_v3	860711	861480	HMGB1-37C_R1_peak_284	2.50352	25.1293	24.0011	Pf3D7_02_v3	860713	861429	HMGB1-37C_R2_peak_306	2.07462	17.1529	16.13
Pf3D7_02_v3	889902	890689	HMGB1-37C_R1_peak_288	3.70777	57.9937	56.2182	Pf3D7_02_v3	889921	890693	HMGB1-37C_R2_peak_310	2.99513	44.14	42.4756
Pf3D7_02_v3	893153	894247	HMGB1-37C_R1_peak_289	3.91256	64.6308	62.7537	Pf3D7_02_v3	893181	894250	HMGB1-37C_R2_peak_311	2.92662	43.9104	42.2735
Pf3D7_02_v3	896473	897372	HMGB1-37C_R1_peak_290	4.18652	73.9971	71.9568	Pf3D7_02_v3	896462	897379	HMGB1-37C_R2_peak_312	3.48301	63.6597	61.6351
Pf3D7_02_v3	899642	900401	HMGB1-37C_R1_peak_291	3.15838	40.9475	39.4988	Pf3D7_02_v3	899650	900418	HMGB1-37C_R2_peak_313	2.65558	35.1566	33.6978
Pf3D7_02_v3	904867	905714	HMGB1-37C_R1_peak_292	3.31113	43.2742	41.7726	Pf3D7_02_v3	904849	905702	HMGB1-37C_R2_peak_315	2.82993	37.4934	35.9699
Pf3D7_02_v3	907933	908809	HMGB1-37C_R1_peak_293	3.88234	63.3529	61.4891	Pf3D7_02_v3	907941	908805	HMGB1-37C_R2_peak_316	3.28669	55.324	53.4474
Pf3D7_02_v3	909814	910269	HMGB1-37C_R1_peak_294	2.56887	22.952	21.8654	Pf3D7_02_v3	909838	910258	HMGB1-37C_R2_peak_317	2.36959	23.2246	22.0431
Pf3D7_02_v3	913571	914486	HMGB1-37C_R1_peak_295	3.77869	59.4678	57.6677	Pf3D7_02_v3	913574	914478	HMGB1-37C_R2_peak_318	3.05042	48.2461	46.5127
Pf3D7_02_v3	916418	923765	HMGB1-37C_R1_peak_296	3.38034	46.747	45.1842	Pf3D7_02_v3	916440	923747	HMGB1-37C_R2_peak_319	2.82609	38.197	36.6697
Pf3D7_02_v3	924807	946550	HMGB1-37C_R1_peak_297	2.84391	31.8688	30.5985	Pf3D7_02_v3	924824	946553	HMGB1-37C_R2_peak_320	2.45637	27.4903	26.2085
Pf3D7_03_v3	3552	44424	HMGB1-37C_R1_peak_298	3.13205	40.1981	38.7628	Pf3D7_03_v3	36874	44407	HMGB1-37C_R2_peak_322	2.96528	43.5232	41.8873
Pf3D7_03_v3	3552	44424	HMGB1-37C_R1_peak_298	3.13205	40.1981	38.7628	Pf3D7_03_v3	3550	35907	HMGB1-37C_R2_peak_321	2.55914	31.1996	29.8258
Pf3D7_03_v3	46368	47262	HMGB1-37C_R1_peak_299	2.95548	34.4271	33.106	Pf3D7_03_v3	46360	47264	HMGB1-37C_R2_peak_323	2.807	36.8167	35.3163
Pf3D7_03_v3	52302	53040	HMGB1-37C_R1_peak_300	3.09778	37.2324	35.8543	Pf3D7_03_v3	52315	53038	HMGB1-37C_R2_peak_324	2.59371	32.0813	30.6941
Pf3D7_03_v3	55402	56402	HMGB1-37C_R1_peak_301	3.5167	50.1164	48.4878	Pf3D7_03_v3	55409	56389	HMGB1-37C_R2_peak_325	2.93241	41.0821	39.4819
Pf3D7_03_v3	61620	62669	HMGB1-37C_R1_peak_302	3.68892	60.2714	58.455	Pf3D7_03_v3	61648	62661	HMGB1-37C_R2_peak_326	3.41449	61.3652	59.3875
Pf3D7_03_v3	65309	65708	HMGB1-37C_R1_peak_303	2.76041	28.3607	27.1623	Pf3D7_03_v3	65313	65713	HMGB1-37C_R2_peak_327	2.87316	40.8082	39.2333
Pf3D7_03_v3	70008	71843	HMGB1-37C_R1_peak_305	2.16575	17.2508	16.2829	Pf3D7_03_v3	70027	71832	HMGB1-37C_R2_peak_328	2.07355	17.7727	16.7253
Pf3D7_03_v3	96174	97889	HMGB1-37C_R1_peak_309	2.05566	13.8237	12.9343	Pf3D7_03_v3	96178	97885	HMGB1-37C_R2_peak_332	2.14714	18.7877	17.727
Pf3D7_03_v3	101782	102069	HMGB1-37C_R1_peak_310	3.09737	39.0295	37.6238	Pf3D7_03_v3	101776	102074	HMGB1-37C_R2_peak_333	3.30177	58.279	56.3834
Pf3D7_03_v3	104712	105159	HMGB1-37C_R1_peak_311	2.47146	21.053	20.0051	Pf3D7_03_v3	104723	105180	HMGB1-37C_R2_peak_334	2.1603	18.7994	17.727
Pf3D7_03_v3	108166	109759	HMGB1-37C_R1_peak_312	2.54962	24.3664	23.2524	Pf3D7_03_v3	108115	109786	HMGB1-37C_R2_peak_335	2.02485	17.152	16.1251
Pf3D7_03_v3	123701	124739	HMGB1-37C_R1_peak_315	2.5556	23.4639	22.3682	Pf3D7_03_v3	123721	124732	HMGB1-37C_R2_peak_338	2.31876	22.3157	21.1602
Pf3D7_03_v3	125937	130093	HMGB1-37C_R1_peak_316	2.69748	29.747	28.5234	Pf3D7_03_v3	125965	130067	HMGB1-37C_R2_peak_339	2.19629	21.4523	20.3253
Pf3D7_03_v3	139592	140626	HMGB1-37C_R1_peak_318	2.72987	30.0008	28.78	Pf3D7_03_v3	139622	140655	HMGB1-37C_R2_peak_341	2.29198	23.1958	22.0286
Pf3D7_03_v3	155588	156123	HMGB1-37C_R1_peak_321	2.35946	19.4421	18.4268	Pf3D7_03_v3	155598	156118	HMGB1-37C_R2_peak_346	2.13548	19.3607	18.2776
Pf3D7_03_v3	190188	192579	HMGB1-37C_R1_peak_329	2.39353	22.1869	21.1199	Pf3D7_03_v3	190196	192580	HMGB1-37C_R2_peak_355	2.17029	20.4889	19.377
Pf3D7_03_v3	198795	201547	HMGB1-37C_R1_peak_331	2.54675	26.7776	25.6232	Pf3D7_03_v3	198768	201549	HMGB1-37C_R2_peak_357	2.22374	22.8828	21.7215
Pf3D7_03_v3	204535	205662	HMGB1-37C_R1_peak_332	2.13783	15.7746	14.8357	Pf3D7_03_v3	204554	205670	HMGB1-37C_R2_peak_358	2.1199	18.3605	17.2976
Pf3D7_03_v3	207425	208916	HMGB1-37C_R1_peak_333	2.2543	17.8598	16.8793	Pf3D7_03_v3	207397	208908	HMGB1-37C_R2_peak_359	2.01489	16.7316	15.7151
Pf3D7_03_v3	221341	225335	HMGB1-37C_R1_peak_334	2.41569	22.0326	20.9765	Pf3D7_03_v3	221337	225337	HMGB1-37C_R2_peak_362	2.08541	17.3193	16.301
Pf3D7_03_v3	234312	235343	HMGB1-37C_R1_peak_336	2.51357	26.2798	25.1224	Pf3D7_03_v3	234274	235355	HMGB1-37C_R2_peak_364	2.01406	16.7296	15.7066
Pf3D7_03_v3	244692	247055	HMGB1-37C_R1_peak_338	2.27734	21.091	20.0449	Pf3D7_03_v3	244698	247084	HMGB1-37C_R2_peak_368	2.01455	17.451	16.4213
Pf3D7_03_v3	279172	279565	HMGB1-37C_R1_peak_345	2.56693	23.4717	22.3768	Pf3D7_03_v3	279204	279576	HMGB1-37C_R2_peak_376	2.2435	19.6994	18.6066
Pf3D7_03_v3	286910	287270	HMGB1-37C_R1_peak_347	2.96284	34.9903	33.6601	Pf3D7_03_v3	286910	287243	HMGB1-37C_R2_peak_378	2.42101	25.3176	24.0869
Pf3D7_03_v3	306105	307713	HMGB1-37C_R1_peak_350	2.60328	28.2802	27.0846	Pf3D7_03_v3	306130	307726	HMGB1-37C_R2_peak_382	2.30004	25.988	24.7472
Pf3D7_03_v3	310866	313047	HMGB1-37C_R1_peak_351	2.42298	20.0442	19.0189	Pf3D7_03_v3	310893	313038	HMGB1-37C_R2_peak_383	2.11839	17.3754	16.3504
Pf3D7_03_v3	315003	315603	HMGB1-37C_R1_peak_352	3.43524	55.9146	54.1895	Pf3D7_03_v3	315003	315572	HMGB1-37C_R2_peak_384	2.80027	40.7663	39.1802
Pf3D7_03_v3	329785	333401	HMGB1-37C_R1_peak_355	2.95911	36.5593	35.1985	Pf3D7_03_v3	329721	331363	HMGB1-37C_R2_peak_387	2.52649	30.9295	29.5612
Pf3D7_03_v3	337392	340368	HMGB1-37C_R1_peak_356	2.2519	17.588	16.6134	Pf3D7_03_v3	337389	340321	HMGB1-37C_R2_peak_389	2.11415	18.193	17.1416
Pf3D7_03_v3	368414	368863	HMGB1-37C_R1_peak_365	5.36073	129.767	127.465	Pf3D7_03_v3	368413	368862	HMGB1-37C_R2_peak_397	4.40602	110.985	108.677
Pf3D7_03_v3	369915	370495	HMGB1-37C_R1_peak_366	2.20624	15.2186	14.2961	Pf3D7_03_v3	369906	370514	HMGB1-37C_R2_peak_398	2.09771	16.1883	15.1875
Pf3D7_03_v3	372689	374244	HMGB1-37C_R1_peak_367	2.4599	24.3412	23.2283	Pf3D7_03_v3	372658	374230	HMGB1-37C_R2_peak_399	2.21688	21.7355	20.5931
Pf3D7_03_v3	375810	383238	HMGB1-37C_R1_peak_368	2.34202	22.7141	21.6391	Pf3D7_03_v3	375781	383192	HMGB1-37C_R2_peak_400	2.02613	18.2228	17.1791
Pf3D7_03_v3	403683	405468	HMGB1-37C_R1_peak_373	3.08954	40.3019	38.8611	Pf3D7_03_v3	402911	405502	HMGB1-37C_R2_peak_404	2.7275	37.8043	36.2734
Pf3D7_03_v3	407957	410936	HMGB1-37C_R1_peak_374	2.5539	27.4326	26.2686	Pf3D7_03_v3	407929	410939	HMGB1-37C_R2_peak_405	2.24158	22.3402	21.2025
Pf3D7_03_v3	434436	435413	HMGB1-37C_R1_peak_378	2.27657	19.4222	18.4131	Pf3D7_03_v3	434453	436415	HMGB1-37C_R2_peak_411	2.02833	17.0337	16.0188
Pf3D7_03_v3	463900	465012	HMGB1-37C_R1_peak_382	2.18949	16.0228	15.0814	Pf3D7_03_v3	463920	464995	HMGB1-37C_R2_peak_416	2.23496	19.8936	18.7958
Pf3D7_03_v3	471157	473185	HMGB1-37C_R1_peak_384	2.33069	20.276	19.2461	Pf3D7_03_v3	471135	473167	HMGB1-37C_R2_peak_419	2.09479	18.7095	17.6426
Pf3D7_03_v3	529055	532065	HMGB1-37C_R1_peak_397	2.50976	24.737	23.6266	Pf3D7_03_v3	529103	532077	HMGB1-37C_R2_peak_431	2.23252	23.3259	22.1792
Pf3D7_03_v3	579577	580458	HMGB1-37C_R1_peak_405	2.32889	19.6048	18.5913	Pf3D7_03_v3	579595	580434	HMGB1-37C_R2_peak_440	2.17232	21.5223	20.3874
Pf3D7_03_v3	589092	592523	HMGB1-37C_R1_peak_406	2.86449	36.6987	35.328	Pf3D7_03_v3	589079	592534	HMGB1-37C_R2_peak_441	2.36584	27.7482	26.4558
Pf3D7_03_v3	611532	613299	HMGB1-37C_R1_peak_407	2.15267	16.722	15.77	Pf3D7_03_v3	611520	613336	HMGB1-37C_R2_peak_443	2.20306	21.7561	20.6116
Pf3D7_03_v3	616501	622828	HMGB1-37C_R1_peak_408	2.73705	31.9449	30.6719	Pf3D7_03_v3	616441	623633	HMGB1-37C_R2_peak_444	2.38026	28.9556	27.6436
Pf3D7_03_v3	635598	638596	HMGB1-37C_R1_peak_411	2.33993	19.655	18.6399	Pf3D7_03_v3	635633	638637	HMGB1-37C_R2_peak_447	2.07192	16.1087	15.1069
Pf3D7_03_v3	669851	670414	HMGB1-37C_R1_peak_419	2.81126	32.224	30.947	Pf3D7_03_v3	669849	670823	HMGB1-37C_R2_peak_456	2.50129	29.1192	27.8043
Pf3D7_03_v3	675232	675681	HMGB1-37C_R1_peak_420	2.97248	35.875	34.5259	Pf3D7_03_v3	674541	675662	HMGB1-37C_R2_peak_457	2.02923	15.8251	14.8417
Pf3D7_03_v3	725501	725909	HMGB1-37C_R1_peak_430	2.6761	26.6229	25.462	Pf3D7_03_v3	725513	725879	HMGB1-37C_R2_peak_467	2.28132	22.1874	21.0333
Pf3D7_03_v3	744008	745022	HMGB1-37C_R1_peak_435	2.9692	36.1635	34.8081	Pf3D7_03_v3	744070	745009	HMGB1-37C_R2_peak_471	2.54769	32.8731	31.4611
Pf3D7_03_v3	748501	755816	HMGB1-37C_R1_peak_436	2.33991	22.113	21.0461	Pf3D7_03_v3	748517	757915	HMGB1-37C_R2_peak_472	2.17353	21.5538	20.4199
Pf3D7_03_v3	757157	757947	HMGB1-37C_R1_peak_437	2.36475	21.4246	20.3733	Pf3D7_03_v3	748517	757915	HMGB1-37C_R2_peak_472	2.17353	21.5538	20.4199
Pf3D7_03_v3	802290	802561	HMGB1-37C_R1_peak_447	2.34287	19.3591	18.3463	Pf3D7_03_v3	802250	802561	HMGB1-37C_R2_peak_481	2.3534	25.0228	23.7972
Pf3D7_03_v3	803609	804028	HMGB1-37C_R1_peak_448	2.08745	14.3638	13.4544	Pf3D7_03_v3	803604	804057	HMGB1-37C_R2_peak_482	2.01466	16.2477	15.2417
Pf3D7_03_v3	845735	847294	HMGB1-37C_R1_peak_459	2.61844	29.8097	28.5806	Pf3D7_03_v3	845756	847274	HMGB1-37C_R2_peak_493	2.32124	26.156	24.9003
Pf3D7_03_v3	870916	872340	HMGB1-37C_R1_peak_463	2.60974	24.8464	23.72	Pf3D7_03_v3	870927	872329	HMGB1-37C_R2_peak_496	2.18421	20.9163	19.793
Pf3D7_03_v3	928653	929153	HMGB1-37C_R1_peak_476	3.05574	36.6526	35.2874	Pf3D7_03_v3	928664	929124	HMGB1-37C_R2_peak_509	2.84674	38.5763	37.0394
Pf3D7_03_v3	965565	966495	HMGB1-37C_R1_peak_482	2.73115	30.073	28.8503	Pf3D7_03_v3	965566	966498	HMGB1-37C_R2_peak_517	2.15577	21.1981	20.0718
Pf3D7_03_v3	971962	974515	HMGB1-37C_R1_peak_483	2.13081	17.8642	16.8914	Pf3D7_03_v3	971933	973369	HMGB1-37C_R2_peak_518	2.02541	18.0906	17.0459
Pf3D7_03_v3	1015967	1016956	HMGB1-37C_R1_peak_487	3.64023	56.6137	54.8711	Pf3D7_03_v3	1015980	1016924	HMGB1-37C_R2_peak_524	2.91449	41.9168	40.3152
Pf3D7_03_v3	1019097	1019891	HMGB1-37C_R1_peak_488	3.70506	58.0959	56.3119	Pf3D7_03_v3	1019122	1019926	HMGB1-37C_R2_peak_525	2.91652	45.0233	43.3428
Pf3D7_03_v3	1022508	1022983	HMGB1-37C_R1_peak_489	3.54487	52.8235	51.1492	Pf3D7_03_v3	1022537	1022980	HMGB1-37C_R2_peak_526	2.96301	42.9085	41.2786
Pf3D7_03_v3	1027926	1028975	HMGB1-37C_R1_peak_490	3.5899	53.7144	52.0226	Pf3D7_03_v3	1027969	1028944	HMGB1-37C_R2_peak_527	3.02817	48.2426	46.5005
Pf3D7_03_v3	1030862	1063295	HMGB1-37C_R1_peak_491	3.10505	39.9873	38.5585	Pf3D7_03_v3	1030855	1038376	HMGB1-37C_R2_peak_528	2.85475	41.4174	39.8373
Pf3D7_03_v3	1030862	1063295	HMGB1-37C_R1_peak_491	3.10505	39.9873	38.5585	Pf3D7_03_v3	1039359	1063246	HMGB1-37C_R2_peak_529	2.54107	30.9826	29.6203
Pf3D7_04_v3	4925	17722	HMGB1-37C_R1_peak_492	3.0572	38.6378	37.2324	Pf3D7_04_v3	4954	17709	HMGB1-37C_R2_peak_530	2.6536	33.8864	32.4535
Pf3D7_04_v3	18841	27586	HMGB1-37C_R1_peak_493	3.00673	35.5117	34.1676	Pf3D7_04_v3	18851	27590	HMGB1-37C_R2_peak_531	2.52545	29.927	28.5838
Pf3D7_04_v3	28611	35342	HMGB1-37C_R1_peak_494	3.723	56.87	55.1191	Pf3D7_04_v3	28618	35329	HMGB1-37C_R2_peak_532	3.11202	48.3837	46.6327
Pf3D7_04_v3	36358	37607	HMGB1-37C_R1_peak_495	2.9698	33.1844	31.8857	Pf3D7_04_v3	36425	37619	HMGB1-37C_R2_peak_533	2.26247	21.0929	19.9633
Pf3D7_04_v3	38961	40049	HMGB1-37C_R1_peak_496	2.76045	27.5226	26.3395	Pf3D7_04_v3	38964	40075	HMGB1-37C_R2_peak_534	2.27652	22.1332	20.9763
Pf3D7_04_v3	42007	43079	HMGB1-37C_R1_peak_497	3.6112	56.7105	54.962	Pf3D7_04_v3	42003	43058	HMGB1-37C_R2_peak_535	2.86693	43.8888	42.2376
Pf3D7_04_v3	45689	56878	HMGB1-37C_R1_peak_498	3.41297	48.8427	47.2397	Pf3D7_04_v3	45670	56858	HMGB1-37C_R2_peak_536	2.99076	44.4799	42.8178
Pf3D7_04_v3	59829	60867	HMGB1-37C_R1_peak_499	3.63828	58.0415	56.2734	Pf3D7_04_v3	59855	60854	HMGB1-37C_R2_peak_537	3.24229	52.1544	50.3171
Pf3D7_04_v3	63063	64152	HMGB1-37C_R1_peak_500	3.79138	58.463	56.6715	Pf3D7_04_v3	63107	64135	HMGB1-37C_R2_peak_538	3.08461	49.7654	47.9822
Pf3D7_04_v3	66588	67379	HMGB1-37C_R1_peak_501	2.7981	31.5515	30.2868	Pf3D7_04_v3	66591	67398	HMGB1-37C_R2_peak_539	2.64982	34.0729	32.6273
Pf3D7_04_v3	69987	70911	HMGB1-37C_R1_peak_502	3.48091	49.1737	47.5617	Pf3D7_04_v3	69956	70855	HMGB1-37C_R2_peak_540	2.79946	40.5497	38.9709
Pf3D7_04_v3	73311	74103	HMGB1-37C_R1_peak_503	3.71411	57.1106	55.3565	Pf3D7_04_v3	73331	74106	HMGB1-37C_R2_peak_541	2.87935	43.0885	41.4512
Pf3D7_04_v3	79413	80445	HMGB1-37C_R1_peak_504	3.43411	47.6273	46.0467	Pf3D7_04_v3	79424	80415	HMGB1-37C_R2_peak_542	2.67791	34.3925	32.944
Pf3D7_04_v3	82516	83445	HMGB1-37C_R1_peak_505	3.7477	59.4765	57.6678	Pf3D7_04_v3	82551	83473	HMGB1-37C_R2_peak_543	3.13073	49.934	48.1507
Pf3D7_04_v3	85707	86640	HMGB1-37C_R1_peak_506	3.36356	46.7007	45.1381	Pf3D7_04_v3	85748	86659	HMGB1-37C_R2_peak_544	2.49638	30.8486	29.4889
Pf3D7_04_v3	89380	90170	HMGB1-37C_R1_peak_507	2.88865	36.581	35.2223	Pf3D7_04_v3	89380	90158	HMGB1-37C_R2_peak_545	2.49313	30.7621	29.4054
Pf3D7_04_v3	92612	93518	HMGB1-37C_R1_peak_508	2.4525	26.42	25.268	Pf3D7_04_v3	92604	93521	HMGB1-37C_R2_peak_546	2.40001	28.8918	27.5858
Pf3D7_04_v3	101511	101989	HMGB1-37C_R1_peak_509	3.04934	43.9743	42.4677	Pf3D7_04_v3	101517	101990	HMGB1-37C_R2_peak_547	2.47575	31.2348	29.8662
Pf3D7_04_v3	103805	104700	HMGB1-37C_R1_peak_510	2.40766	22.3749	21.3037	Pf3D7_04_v3	103796	104732	HMGB1-37C_R2_peak_548	2.17568	21.3536	20.2285
Pf3D7_04_v3	108324	111127	HMGB1-37C_R1_peak_511	2.25372	18.3025	17.3113	Pf3D7_04_v3	108357	111126	HMGB1-37C_R2_peak_549	2.01732	15.7648	14.7712
Pf3D7_04_v3	127537	134408	HMGB1-37C_R1_peak_514	2.41296	24.1936	23.0912	Pf3D7_04_v3	127512	134420	HMGB1-37C_R2_peak_552	2.04963	18.656	17.6022
Pf3D7_04_v3	156150	156946	HMGB1-37C_R1_peak_519	3.01245	37.6443	36.2608	Pf3D7_04_v3	156153	156924	HMGB1-37C_R2_peak_558	2.34696	26.6098	25.3479
Pf3D7_04_v3	159350	160013	HMGB1-37C_R1_peak_520	2.48061	24.6845	23.5609	Pf3D7_04_v3	159329	160057	HMGB1-37C_R2_peak_559	2.53747	30.1593	28.8214
Pf3D7_04_v3	162522	163387	HMGB1-37C_R1_peak_521	3.38271	46.5454	44.9862	Pf3D7_04_v3	162543	163403	HMGB1-37C_R2_peak_560	2.53965	29.9983	28.6553
Pf3D7_04_v3	167282	171521	HMGB1-37C_R1_peak_522	3.22473	45.07	43.5445	Pf3D7_04_v3	167274	171538	HMGB1-37C_R2_peak_561	2.78186	39.5262	37.9701
Pf3D7_04_v3	174683	177228	HMGB1-37C_R1_peak_523	2.22255	17.1715	16.2084	Pf3D7_04_v3	174691	177175	HMGB1-37C_R2_peak_562	2.02367	16.2817	15.2833
Pf3D7_04_v3	235699	236256	HMGB1-37C_R1_peak_535	2.45896	20.6601	19.6203	Pf3D7_04_v3	235721	236243	HMGB1-37C_R2_peak_573	2.15798	17.4995	16.4622
Pf3D7_04_v3	241456	242243	HMGB1-37C_R1_peak_537	2.03838	15.224	14.3066	Pf3D7_04_v3	241451	242258	HMGB1-37C_R2_peak_575	2.09967	19.2539	18.1875
Pf3D7_04_v3	291668	301564	HMGB1-37C_R1_peak_546	2.70627	31.9662	30.695	Pf3D7_04_v3	291684	301607	HMGB1-37C_R2_peak_588	2.28136	25.3776	24.1527
Pf3D7_04_v3	306597	312991	HMGB1-37C_R1_peak_547	2.25427	20.2005	19.1766	Pf3D7_04_v3	306594	312982	HMGB1-37C_R2_peak_589	2.06597	19.2105	18.1434
Pf3D7_04_v3	321788	325223	HMGB1-37C_R1_peak_549	3.25951	45.9745	44.4336	Pf3D7_04_v3	321046	325231	HMGB1-37C_R2_peak_591	2.48433	31.9184	30.5497
Pf3D7_04_v3	329191	330134	HMGB1-37C_R1_peak_550	2.78639	31.2426	29.9978	Pf3D7_04_v3	329189	330112	HMGB1-37C_R2_peak_592	2.52077	30.5226	29.1911
Pf3D7_04_v3	334702	341498	HMGB1-37C_R1_peak_552	2.29096	20.2457	19.2264	Pf3D7_04_v3	334675	341544	HMGB1-37C_R2_peak_594	2.14912	21.9518	20.863
Pf3D7_04_v3	394251	394537	HMGB1-37C_R1_peak_564	2.39896	21.1991	20.15	Pf3D7_04_v3	394261	394544	HMGB1-37C_R2_peak_604	2.09592	17.4812	16.4493
Pf3D7_04_v3	408903	410715	HMGB1-37C_R1_peak_567	2.6756	30.7089	29.4691	Pf3D7_04_v3	408878	410695	HMGB1-37C_R2_peak_608	2.23129	24.1298	22.9419
Pf3D7_04_v3	412533	416306	HMGB1-37C_R1_peak_568	2.16874	18.2451	17.2568	Pf3D7_04_v3	412559	416316	HMGB1-37C_R2_peak_609	2.07306	18.8598	17.7912
Pf3D7_04_v3	417372	419895	HMGB1-37C_R1_peak_569	2.35197	19.5126	18.5011	Pf3D7_04_v3	417380	419907	HMGB1-37C_R2_peak_610	2.13161	18.0378	16.9948
Pf3D7_04_v3	422108	422796	HMGB1-37C_R1_peak_570	2.19091	17.6068	16.6387	Pf3D7_04_v3	422098	422778	HMGB1-37C_R2_peak_611	2.04476	17.4092	16.3871
Pf3D7_04_v3	438937	440325	HMGB1-37C_R1_peak_574	2.25441	19.1653	18.1615	Pf3D7_04_v3	438946	440309	HMGB1-37C_R2_peak_614	2.05276	18.3737	17.3187
Pf3D7_04_v3	446059	447933	HMGB1-37C_R1_peak_576	2.36533	23.1523	22.0626	Pf3D7_04_v3	446022	447926	HMGB1-37C_R2_peak_617	2.05665	19.5446	18.4607
Pf3D7_04_v3	479249	481454	HMGB1-37C_R1_peak_584	2.18879	18.1519	17.1687	Pf3D7_04_v3	479253	480204	HMGB1-37C_R2_peak_626	2.16071	20.9277	19.8008
Pf3D7_04_v3	517697	518296	HMGB1-37C_R1_peak_592	2.52084	26.0786	24.9358	Pf3D7_04_v3	517672	518292	HMGB1-37C_R2_peak_635	2.41909	29.2779	27.9811
Pf3D7_04_v3	528678	531597	HMGB1-37C_R1_peak_595	2.07856	16.8453	15.8941	Pf3D7_04_v3	528734	531646	HMGB1-37C_R2_peak_637	2.11935	19.9431	18.8577
Pf3D7_04_v3	540288	540805	HMGB1-37C_R1_peak_597	2.37719	22.3452	21.2743	Pf3D7_04_v3	540268	540830	HMGB1-37C_R2_peak_639	2.03483	18.0121	16.971
Pf3D7_04_v3	546001	547397	HMGB1-37C_R1_peak_598	2.79453	30.3971	29.1541	Pf3D7_04_v3	546006	547393	HMGB1-37C_R2_peak_641	2.2615	21.788	20.6353
Pf3D7_04_v3	548439	554181	HMGB1-37C_R1_peak_599	3.75015	59.4041	57.5951	Pf3D7_04_v3	548472	554162	HMGB1-37C_R2_peak_642	3.0759	46.4593	44.7435
Pf3D7_04_v3	559752	560087	HMGB1-37C_R1_peak_600	2.7622	28.4866	27.2877	Pf3D7_04_v3	559780	560103	HMGB1-37C_R2_peak_643	2.58345	30.0286	28.6885
Pf3D7_04_v3	561690	569409	HMGB1-37C_R1_peak_601	3.8891	63.3178	61.4655	Pf3D7_04_v3	561680	569400	HMGB1-37C_R2_peak_644	3.15887	52.1925	50.4016
Pf3D7_04_v3	582670	584754	HMGB1-37C_R1_peak_602	2.91823	32.5321	31.2513	Pf3D7_04_v3	582711	584734	HMGB1-37C_R2_peak_645	2.64371	32.1523	30.7672
Pf3D7_04_v3	597805	599964	HMGB1-37C_R1_peak_603	3.45872	47.7215	46.1367	Pf3D7_04_v3	597811	599952	HMGB1-37C_R2_peak_646	3.01519	45.2284	43.5694
Pf3D7_04_v3	603193	604202	HMGB1-37C_R1_peak_604	3.78071	59.3368	57.533	Pf3D7_04_v3	603241	604206	HMGB1-37C_R2_peak_647	2.74742	41.154	39.5634
Pf3D7_04_v3	609520	610382	HMGB1-37C_R1_peak_605	3.66558	60.2862	58.4678	Pf3D7_04_v3	609512	610341	HMGB1-37C_R2_peak_648	3.02003	53.04	51.2015
Pf3D7_04_v3	611895	614212	HMGB1-37C_R1_peak_606	2.62255	29.7716	28.5484	Pf3D7_04_v3	612027	614179	HMGB1-37C_R2_peak_649	2.25714	24.7028	23.5034
Pf3D7_04_v3	615554	617927	HMGB1-37C_R1_peak_607	2.82138	35.0672	33.7383	Pf3D7_04_v3	615497	617930	HMGB1-37C_R2_peak_650	2.37216	28.7186	27.4103
Pf3D7_04_v3	658657	659185	HMGB1-37C_R1_peak_613	2.77226	30.5421	29.2988	Pf3D7_04_v3	658668	659194	HMGB1-37C_R2_peak_659	2.1699	20.4471	19.3324
Pf3D7_04_v3	668647	669694	HMGB1-37C_R1_peak_616	2.245	17.719	16.7374	Pf3D7_04_v3	668652	669690	HMGB1-37C_R2_peak_663	2.18925	20.5238	19.407
Pf3D7_04_v3	681815	686545	HMGB1-37C_R1_peak_618	2.58699	27.3897	26.2215	Pf3D7_04_v3	681818	686565	HMGB1-37C_R2_peak_665	2.18627	22.2167	21.0865
Pf3D7_04_v3	697916	698536	HMGB1-37C_R1_peak_623	3.27012	47.9654	46.3835	Pf3D7_04_v3	697897	698519	HMGB1-37C_R2_peak_668	3.04695	47.5256	45.8118
Pf3D7_04_v3	707216	710092	HMGB1-37C_R1_peak_625	2.58861	28.0404	26.8555	Pf3D7_04_v3	707243	707840	HMGB1-37C_R2_peak_670	2.46468	31.8726	30.4876
Pf3D7_04_v3	707216	710092	HMGB1-37C_R1_peak_625	2.58861	28.0404	26.8555	Pf3D7_04_v3	708828	710085	HMGB1-37C_R2_peak_671	2.26817	22.8494	21.69
Pf3D7_04_v3	711169	715429	HMGB1-37C_R1_peak_626	2.15501	18.1737	17.1915	Pf3D7_04_v3	711150	715346	HMGB1-37C_R2_peak_672	2.01281	16.9839	15.9628
Pf3D7_04_v3	718258	722080	HMGB1-37C_R1_peak_627	2.3921	23.7738	22.672	Pf3D7_04_v3	718236	722154	HMGB1-37C_R2_peak_673	2.10278	20.1562	19.0582
Pf3D7_04_v3	727038	727955	HMGB1-37C_R1_peak_628	2.42829	20.1487	19.1231	Pf3D7_04_v3	726695	727935	HMGB1-37C_R2_peak_674	2.17466	19.5669	18.4908
Pf3D7_04_v3	730686	731202	HMGB1-37C_R1_peak_629	3.24773	42.1664	40.6927	Pf3D7_04_v3	730701	731202	HMGB1-37C_R2_peak_675	2.61982	32.061	30.6702
Pf3D7_04_v3	775714	776471	HMGB1-37C_R1_peak_637	2.38621	23.0411	21.9501	Pf3D7_04_v3	775707	776507	HMGB1-37C_R2_peak_686	2.0281	18.0316	16.9763
Pf3D7_04_v3	787182	789364	HMGB1-37C_R1_peak_640	2.17894	17.7429	16.7647	Pf3D7_04_v3	785300	789340	HMGB1-37C_R2_peak_689	2.02528	16.922	15.8998
Pf3D7_04_v3	817333	822297	HMGB1-37C_R1_peak_647	3.00798	41.5986	40.1354	Pf3D7_04_v3	817370	822342	HMGB1-37C_R2_peak_694	2.50267	32.7352	31.3285
Pf3D7_04_v3	871098	871779	HMGB1-37C_R1_peak_656	3.24948	41.2841	39.8241	Pf3D7_04_v3	871105	871775	HMGB1-37C_R2_peak_704	2.9793	42.6299	40.9992
Pf3D7_04_v3	918124	928072	HMGB1-37C_R1_peak_665	2.41351	22.7496	21.6688	Pf3D7_04_v3	918110	928078	HMGB1-37C_R2_peak_713	2.06305	18.7078	17.6478
Pf3D7_04_v3	935290	939232	HMGB1-37C_R1_peak_667	2.82913	34.0583	32.7597	Pf3D7_04_v3	935296	939200	HMGB1-37C_R2_peak_715	2.43703	29.893	28.583
Pf3D7_04_v3	950817	951116	HMGB1-37C_R1_peak_668	2.9455	33.547	32.2453	Pf3D7_04_v3	950825	951091	HMGB1-37C_R2_peak_716	2.55275	28.9681	27.6517
Pf3D7_04_v3	962694	965740	HMGB1-37C_R1_peak_669	4.14751	119.228	116.799	Pf3D7_04_v3	962721	965713	HMGB1-37C_R2_peak_717	3.36026	101.172	98.8593
Pf3D7_04_v3	967346	976930	HMGB1-37C_R1_peak_670	3.69709	87.2415	85.1834	Pf3D7_04_v3	967361	976950	HMGB1-37C_R2_peak_718	2.93054	68.8367	66.8925
Pf3D7_04_v3	981909	982770	HMGB1-37C_R1_peak_671	3.46407	49.4945	47.8796	Pf3D7_04_v3	981918	982753	HMGB1-37C_R2_peak_719	3.10446	48.4565	46.7025
Pf3D7_04_v3	1022798	1024172	HMGB1-37C_R1_peak_677	3.54918	52.6911	51.0154	Pf3D7_04_v3	1022784	1024183	HMGB1-37C_R2_peak_724	2.99031	44.9631	43.3058
Pf3D7_04_v3	1026924	1027377	HMGB1-37C_R1_peak_678	3.38751	47.3426	45.769	Pf3D7_04_v3	1026953	1027381	HMGB1-37C_R2_peak_725	2.53929	30.3558	28.9992
Pf3D7_04_v3	1040418	1041601	HMGB1-37C_R1_peak_682	2.9015	34.7778	33.4479	Pf3D7_04_v3	1040415	1041539	HMGB1-37C_R2_peak_728	2.27318	24.5606	23.3545
Pf3D7_04_v3	1058964	1060509	HMGB1-37C_R1_peak_686	2.87814	34.0615	32.7515	Pf3D7_04_v3	1058988	1060501	HMGB1-37C_R2_peak_732	2.69115	34.3571	32.9177
Pf3D7_04_v3	1071464	1071864	HMGB1-37C_R1_peak_688	2.99697	34.3881	33.0671	Pf3D7_04_v3	1071455	1071858	HMGB1-37C_R2_peak_735	2.5686	29.9588	28.6149
Pf3D7_04_v3	1093684	1097671	HMGB1-37C_R1_peak_692	2.39365	24.2827	23.1707	Pf3D7_04_v3	1093305	1097638	HMGB1-37C_R2_peak_739	2.32484	25.5304	24.3025
Pf3D7_04_v3	1099802	1107006	HMGB1-37C_R1_peak_693	2.34633	23.1548	22.0726	Pf3D7_04_v3	1099792	1107017	HMGB1-37C_R2_peak_740	2.09887	20.3918	19.3017
Pf3D7_04_v3	1118871	1122021	HMGB1-37C_R1_peak_696	2.45823	23.623	22.5279	Pf3D7_04_v3	1118880	1122070	HMGB1-37C_R2_peak_743	2.02711	16.3751	15.3747
Pf3D7_04_v3	1146707	1147481	HMGB1-37C_R1_peak_702	2.48279	24.7639	23.6501	Pf3D7_04_v3	1146716	1147470	HMGB1-37C_R2_peak_751	2.36937	26.832	25.5847
Pf3D7_04_v3	1152537	1153442	HMGB1-37C_R1_peak_703	3.6374	55.0998	53.381	Pf3D7_04_v3	1152547	1153412	HMGB1-37C_R2_peak_752	2.9017	43.8064	42.153
Pf3D7_04_v3	1156363	1167626	HMGB1-37C_R1_peak_704	3.5381	52.7467	51.0751	Pf3D7_04_v3	1156351	1167679	HMGB1-37C_R2_peak_753	2.9293	43.616	41.9777
Pf3D7_04_v3	1170309	1171206	HMGB1-37C_R1_peak_705	3.12807	38.4112	37.0089	Pf3D7_04_v3	1170301	1171169	HMGB1-37C_R2_peak_754	2.69642	33.7599	32.3346
Pf3D7_04_v3	1173159	1180335	HMGB1-37C_R1_peak_706	3.47048	48.8835	47.2782	Pf3D7_04_v3	1173141	1180338	HMGB1-37C_R2_peak_755	2.82682	39.1506	37.6065
Pf3D7_04_v3	1181372	1199856	HMGB1-37C_R1_peak_707	2.83328	32.1889	30.9136	Pf3D7_04_v3	1181365	1199841	HMGB1-37C_R2_peak_756	2.44205	27.3875	26.1114
Pf3D7_05_v3	23530	28368	HMGB1-37C_R1_peak_708	3.32869	47.3827	45.8185	Pf3D7_05_v3	23534	28377	HMGB1-37C_R2_peak_757	2.85155	40.6952	39.1263
Pf3D7_05_v3	29830	30738	HMGB1-37C_R1_peak_709	4.21804	75.5841	73.5372	Pf3D7_05_v3	29837	30677	HMGB1-37C_R2_peak_758	3.3002	56.4395	54.5267
Pf3D7_05_v3	33095	34072	HMGB1-37C_R1_peak_710	3.68854	58.6148	56.8313	Pf3D7_05_v3	33112	34062	HMGB1-37C_R2_peak_759	2.934	45.1167	43.44
Pf3D7_05_v3	36545	37272	HMGB1-37C_R1_peak_711	3.25754	43.8719	42.3656	Pf3D7_05_v3	36541	37266	HMGB1-37C_R2_peak_760	2.75087	35.7728	34.2993
Pf3D7_05_v3	55886	56835	HMGB1-37C_R1_peak_715	2.64879	28.0524	26.8671	Pf3D7_05_v3	55906	56801	HMGB1-37C_R2_peak_764	2.06264	18.3653	17.309
Pf3D7_05_v3	58087	59137	HMGB1-37C_R1_peak_716	2.04124	13.5227	12.636	Pf3D7_05_v3	58076	59154	HMGB1-37C_R2_peak_765	2.15031	17.9611	16.9132
Pf3D7_05_v3	68872	70112	HMGB1-37C_R1_peak_718	3.82911	60.911	59.0795	Pf3D7_05_v3	68906	69579	HMGB1-37C_R2_peak_767	3.10092	47.5079	45.7687
Pf3D7_05_v3	74532	79870	HMGB1-37C_R1_peak_719	2.3471	18.6412	17.6466	Pf3D7_05_v3	74557	79884	HMGB1-37C_R2_peak_768	2.18723	19.1604	18.0876
Pf3D7_05_v3	135017	135905	HMGB1-37C_R1_peak_731	2.67971	28.941	27.729	Pf3D7_05_v3	135027	135895	HMGB1-37C_R2_peak_782	2.14926	18.9545	17.876
Pf3D7_05_v3	148464	149996	HMGB1-37C_R1_peak_734	2.4978	21.8713	20.8087	Pf3D7_05_v3	149472	149937	HMGB1-37C_R2_peak_785	2.08778	17.6468	16.6041
Pf3D7_05_v3	177455	178582	HMGB1-37C_R1_peak_739	3.69648	55.0363	53.306	Pf3D7_05_v3	177482	178535	HMGB1-37C_R2_peak_790	2.39029	28.8268	27.5011
Pf3D7_05_v3	239582	243857	HMGB1-37C_R1_peak_750	2.64741	28.9174	27.7105	Pf3D7_05_v3	239573	243825	HMGB1-37C_R2_peak_802	2.11461	19.0651	17.9925
Pf3D7_05_v3	288834	291062	HMGB1-37C_R1_peak_759	2.88574	36.8106	35.4468	Pf3D7_05_v3	288846	291011	HMGB1-37C_R2_peak_813	2.50523	32.9782	31.5724
Pf3D7_05_v3	294678	295910	HMGB1-37C_R1_peak_760	4.0943	74.2769	72.2576	Pf3D7_05_v3	294687	295905	HMGB1-37C_R2_peak_814	3.25563	60.5255	58.5855
Pf3D7_05_v3	298408	300611	HMGB1-37C_R1_peak_761	2.31782	21.3148	20.2684	Pf3D7_05_v3	298439	300608	HMGB1-37C_R2_peak_815	2.01486	18.4587	17.4153
Pf3D7_05_v3	313226	314957	HMGB1-37C_R1_peak_764	2.6445	30.2011	28.9686	Pf3D7_05_v3	313245	314920	HMGB1-37C_R2_peak_818	2.25619	24.8996	23.6875
Pf3D7_05_v3	342385	343327	HMGB1-37C_R1_peak_769	2.25213	19.7019	18.6802	Pf3D7_05_v3	342305	343350	HMGB1-37C_R2_peak_823	2.09116	19.5951	18.507
Pf3D7_05_v3	348363	350583	HMGB1-37C_R1_peak_771	2.12856	15.6482	14.7191	Pf3D7_05_v3	348369	350625	HMGB1-37C_R2_peak_825	2.06386	17.9781	16.9439
Pf3D7_05_v3	352179	355013	HMGB1-37C_R1_peak_772	2.36106	21.9352	20.8727	Pf3D7_05_v3	352071	355003	HMGB1-37C_R2_peak_826	2.0785	18.8282	17.762
Pf3D7_05_v3	356177	356761	HMGB1-37C_R1_peak_773	2.74985	29.7276	28.5034	Pf3D7_05_v3	356165	356765	HMGB1-37C_R2_peak_827	2.44909	28.5568	27.2575
Pf3D7_05_v3	372086	375564	HMGB1-37C_R1_peak_777	2.73357	32.6079	31.3314	Pf3D7_05_v3	372054	375591	HMGB1-37C_R2_peak_830	2.34988	26.762	25.5033
Pf3D7_05_v3	422798	423972	HMGB1-37C_R1_peak_787	2.36665	21.8529	20.7925	Pf3D7_05_v3	422802	423955	HMGB1-37C_R2_peak_840	2.15914	20.2454	19.1453
Pf3D7_05_v3	440796	441394	HMGB1-37C_R1_peak_791	2.22327	19.2052	18.1951	Pf3D7_05_v3	440759	441358	HMGB1-37C_R2_peak_844	2.14613	19.0201	17.9473
Pf3D7_05_v3	451222	451594	HMGB1-37C_R1_peak_793	3.3121	57.2732	55.5756	Pf3D7_05_v3	451228	451560	HMGB1-37C_R2_peak_846	2.97534	52.932	51.145
Pf3D7_05_v3	465669	465938	HMGB1-37C_R1_peak_795	2.78061	30.4965	29.2542	Pf3D7_05_v3	465657	465937	HMGB1-37C_R2_peak_848	2.88187	44.6434	42.9835
Pf3D7_05_v3	467637	468086	HMGB1-37C_R1_peak_796	2.64159	30.6096	29.3662	Pf3D7_05_v3	467617	468075	HMGB1-37C_R2_peak_849	2.40147	30.9205	29.5593
Pf3D7_05_v3	520738	522666	HMGB1-37C_R1_peak_806	2.07204	14.082	13.1877	Pf3D7_05_v3	520804	522665	HMGB1-37C_R2_peak_861	2.00049	15.2838	14.3093
Pf3D7_05_v3	552288	553332	HMGB1-37C_R1_peak_811	2.41939	21.6146	20.5567	Pf3D7_05_v3	552292	553311	HMGB1-37C_R2_peak_867	2.10652	18.4212	17.3635
Pf3D7_05_v3	557088	558013	HMGB1-37C_R1_peak_813	2.72538	30.4023	29.1688	Pf3D7_05_v3	557093	557720	HMGB1-37C_R2_peak_869	2.12281	19.2457	18.1667
Pf3D7_05_v3	569190	569930	HMGB1-37C_R1_peak_816	3.31629	46.5759	45.0124	Pf3D7_05_v3	569199	569918	HMGB1-37C_R2_peak_872	2.68771	36.7005	35.1899
Pf3D7_05_v3	607474	608151	HMGB1-37C_R1_peak_826	2.16653	14.5305	13.6235	Pf3D7_05_v3	607451	608157	HMGB1-37C_R2_peak_884	2.04711	14.5312	13.568
Pf3D7_05_v3	619548	623268	HMGB1-37C_R1_peak_828	2.41327	22.3642	21.2909	Pf3D7_05_v3	619555	623261	HMGB1-37C_R2_peak_888	2.10328	18.2845	17.231
Pf3D7_05_v3	634211	635404	HMGB1-37C_R1_peak_831	2.8788	34.3702	33.0481	Pf3D7_05_v3	634194	635373	HMGB1-37C_R2_peak_891	2.11327	19.5072	18.4179
Pf3D7_05_v3	649867	651555	HMGB1-37C_R1_peak_835	2.32975	20.1517	19.122	Pf3D7_05_v3	649892	651590	HMGB1-37C_R2_peak_895	2.03743	16.5387	15.5249
Pf3D7_05_v3	653964	655311	HMGB1-37C_R1_peak_836	3.15624	41.3529	39.8879	Pf3D7_05_v3	653980	655323	HMGB1-37C_R2_peak_896	2.53028	30.4565	29.0921
Pf3D7_05_v3	675843	676546	HMGB1-37C_R1_peak_842	2.44423	20.4577	19.4249	Pf3D7_05_v3	675842	676580	HMGB1-37C_R2_peak_903	2.17346	18.5317	17.4741
Pf3D7_05_v3	679192	680921	HMGB1-37C_R1_peak_843	2.29803	19.7215	18.7038	Pf3D7_05_v3	679197	680935	HMGB1-37C_R2_peak_904	2.25976	22.6156	21.4547
Pf3D7_05_v3	684607	685524	HMGB1-37C_R1_peak_845	2.76223	30.557	29.3136	Pf3D7_05_v3	684657	685758	HMGB1-37C_R2_peak_906	2.11623	18.8523	17.7801
Pf3D7_05_v3	712686	713543	HMGB1-37C_R1_peak_849	5.06456	110.337	107.833	Pf3D7_05_v3	712688	713539	HMGB1-37C_R2_peak_910	4.38998	107.108	104.523
Pf3D7_05_v3	715776	716232	HMGB1-37C_R1_peak_850	3.05152	35.7128	34.364	Pf3D7_05_v3	715776	716208	HMGB1-37C_R2_peak_911	2.46522	28.5748	27.2645
Pf3D7_05_v3	719610	722637	HMGB1-37C_R1_peak_851	2.22257	16.9611	15.9995	Pf3D7_05_v3	719576	722597	HMGB1-37C_R2_peak_912	2.01907	16.0325	15.0347
Pf3D7_05_v3	724690	725746	HMGB1-37C_R1_peak_852	3.02207	37.1773	35.8085	Pf3D7_05_v3	724715	725753	HMGB1-37C_R2_peak_913	2.66418	34.6798	33.2474
Pf3D7_05_v3	736121	737250	HMGB1-37C_R1_peak_854	2.49109	24.3225	23.2066	Pf3D7_05_v3	736100	737782	HMGB1-37C_R2_peak_915	2.14898	21.1179	19.9943
Pf3D7_05_v3	740604	741016	HMGB1-37C_R1_peak_855	2.10477	13.9315	13.031	Pf3D7_05_v3	740621	741015	HMGB1-37C_R2_peak_916	2.03977	16.1566	15.1505
Pf3D7_05_v3	743162	746420	HMGB1-37C_R1_peak_856	2.49293	24.5319	23.4104	Pf3D7_05_v3	743198	746447	HMGB1-37C_R2_peak_917	2.16651	20.7497	19.6264
Pf3D7_05_v3	747839	749617	HMGB1-37C_R1_peak_857	2.24183	17.6333	16.6548	Pf3D7_05_v3	747843	749628	HMGB1-37C_R2_peak_918	2.06315	17.6715	16.634
Pf3D7_05_v3	759849	760317	HMGB1-37C_R1_peak_861	2.39222	20.1205	19.0935	Pf3D7_05_v3	759857	760342	HMGB1-37C_R2_peak_921	2.17433	20.1317	19.029
Pf3D7_05_v3	763560	766537	HMGB1-37C_R1_peak_862	2.75129	34.2643	32.9587	Pf3D7_05_v3	763585	766804	HMGB1-37C_R2_peak_922	2.32429	27.6025	26.3308
Pf3D7_05_v3	790391	790682	HMGB1-37C_R1_peak_867	2.44892	20.257	19.2267	Pf3D7_05_v3	790365	790723	HMGB1-37C_R2_peak_927	2.28507	21.1461	20.0184
Pf3D7_05_v3	829486	829894	HMGB1-37C_R1_peak_875	3.20445	40.162	38.7252	Pf3D7_05_v3	829470	829879	HMGB1-37C_R2_peak_936	2.62537	31.4516	30.0727
Pf3D7_05_v3	856996	860723	HMGB1-37C_R1_peak_881	2.515	27.3298	26.1592	Pf3D7_05_v3	857042	858418	HMGB1-37C_R2_peak_943	2.4252	29.2832	27.9542
Pf3D7_05_v3	940237	941652	HMGB1-37C_R1_peak_892	2.25714	19.5464	18.5296	Pf3D7_05_v3	940253	941672	HMGB1-37C_R2_peak_957	2.14259	20.1665	19.0613
Pf3D7_05_v3	963304	964976	HMGB1-37C_R1_peak_897	2.38579	24.4462	23.337	Pf3D7_05_v3	963324	964994	HMGB1-37C_R2_peak_961	2.13205	21.5093	20.3794
Pf3D7_05_v3	974208	975623	HMGB1-37C_R1_peak_898	2.17985	17.3511	16.3837	Pf3D7_05_v3	974187	975591	HMGB1-37C_R2_peak_963	2.00542	17.0325	16.0172
Pf3D7_05_v3	998886	1002080	HMGB1-37C_R1_peak_900	2.54157	27.2285	26.0541	Pf3D7_05_v3	998878	1002089	HMGB1-37C_R2_peak_965	2.2655	23.8349	22.6354
Pf3D7_05_v3	1013433	1014568	HMGB1-37C_R1_peak_904	2.63467	29.4327	28.2177	Pf3D7_05_v3	1013455	1014561	HMGB1-37C_R2_peak_970	2.2481	24.2445	23.0496
Pf3D7_05_v3	1018307	1019856	HMGB1-37C_R1_peak_905	2.19505	16.7686	15.82	Pf3D7_05_v3	1019555	1019853	HMGB1-37C_R2_peak_972	2.32242	22.179	21.0237
Pf3D7_05_v3	1036235	1038332	HMGB1-37C_R1_peak_908	2.63534	28.5803	27.3799	Pf3D7_05_v3	1036243	1038309	HMGB1-37C_R2_peak_975	2.30203	24.9615	23.7462
Pf3D7_05_v3	1041805	1043707	HMGB1-37C_R1_peak_909	2.58895	28.1039	26.9113	Pf3D7_05_v3	1041795	1043693	HMGB1-37C_R2_peak_976	2.22692	22.6647	21.504
Pf3D7_05_v3	1071257	1072190	HMGB1-37C_R1_peak_916	3.02156	37.2029	35.8231	Pf3D7_05_v3	1071268	1072197	HMGB1-37C_R2_peak_985	2.34238	26.0779	24.8278
Pf3D7_05_v3	1091063	1093380	HMGB1-37C_R1_peak_919	2.51083	26.2089	25.0644	Pf3D7_05_v3	1090960	1093394	HMGB1-37C_R2_peak_989	2.17241	21.7953	20.669
Pf3D7_05_v3	1101173	1110181	HMGB1-37C_R1_peak_920	2.45381	24.9386	23.8102	Pf3D7_05_v3	1101182	1106186	HMGB1-37C_R2_peak_991	2.14802	21.1052	19.9785
Pf3D7_05_v3	1101173	1110181	HMGB1-37C_R1_peak_920	2.45381	24.9386	23.8102	Pf3D7_05_v3	1107159	1110143	HMGB1-37C_R2_peak_992	2.31123	25.0039	23.7785
Pf3D7_05_v3	1120662	1121801	HMGB1-37C_R1_peak_923	2.55373	25.2241	24.0919	Pf3D7_05_v3	1120661	1121793	HMGB1-37C_R2_peak_996	2.41843	25.8532	24.6098
Pf3D7_05_v3	1125499	1128182	HMGB1-37C_R1_peak_924	2.64282	30.4818	29.2456	Pf3D7_05_v3	1125462	1128171	HMGB1-37C_R2_peak_997	2.20524	22.4847	21.3307
Pf3D7_05_v3	1136021	1136935	HMGB1-37C_R1_peak_927	2.2149	15.7994	14.8658	Pf3D7_05_v3	1136023	1136959	HMGB1-37C_R2_peak_1000	2.15191	19.5693	18.4926
Pf3D7_05_v3	1144016	1145310	HMGB1-37C_R1_peak_928	3.00067	38.061	36.6634	Pf3D7_05_v3	1144058	1145285	HMGB1-37C_R2_peak_1002	2.43846	27.2126	25.9287
Pf3D7_05_v3	1150158	1151401	HMGB1-37C_R1_peak_929	2.45467	21.5075	20.4555	Pf3D7_05_v3	1150160	1151378	HMGB1-37C_R2_peak_1003	2.28475	21.6879	20.5538
Pf3D7_05_v3	1153771	1156430	HMGB1-37C_R1_peak_930	2.6862	30.6691	29.4279	Pf3D7_05_v3	1153716	1156481	HMGB1-37C_R2_peak_1004	2.32171	26.0568	24.8098
Pf3D7_05_v3	1158551	1161548	HMGB1-37C_R1_peak_931	2.27366	20.288	19.2643	Pf3D7_05_v3	1158033	1161546	HMGB1-37C_R2_peak_1005	2.042	17.5535	16.5241
Pf3D7_05_v3	1167022	1167922	HMGB1-37C_R1_peak_933	2.29536	23.2658	22.1806	Pf3D7_05_v3	1167003	1167927	HMGB1-37C_R2_peak_1007	2.06547	20.6303	19.5227
Pf3D7_05_v3	1178264	1178912	HMGB1-37C_R1_peak_936	2.44079	22.8098	21.7276	Pf3D7_05_v3	1178276	1178900	HMGB1-37C_R2_peak_1010	2.52462	30.5608	29.2133
Pf3D7_05_v3	1186814	1188504	HMGB1-37C_R1_peak_937	2.14626	18.3265	17.3438	Pf3D7_05_v3	1186791	1188263	HMGB1-37C_R2_peak_1012	2.03679	18.1392	17.0949
Pf3D7_05_v3	1220950	1221712	HMGB1-37C_R1_peak_945	2.0298	12.241	11.3819	Pf3D7_05_v3	1220874	1221716	HMGB1-37C_R2_peak_1020	2.03822	14.9637	13.9943
Pf3D7_05_v3	1255900	1256918	HMGB1-37C_R1_peak_953	2.03255	13.1758	12.2979	Pf3D7_05_v3	1255901	1260259	HMGB1-37C_R2_peak_1028	2.06322	20.4436	19.3482
Pf3D7_05_v3	1257923	1260253	HMGB1-37C_R1_peak_954	2.46701	27.1371	25.9751	Pf3D7_05_v3	1255901	1260259	HMGB1-37C_R2_peak_1028	2.06322	20.4436	19.3482
Pf3D7_05_v3	1301213	1301833	HMGB1-37C_R1_peak_960	4.01664	71.5665	69.5588	Pf3D7_05_v3	1300323	1301836	HMGB1-37C_R2_peak_1035	3.26534	60.2137	58.3177
Pf3D7_05_v3	1308643	1309922	HMGB1-37C_R1_peak_962	2.44609	22.332	21.2552	Pf3D7_05_v3	1308644	1309926	HMGB1-37C_R2_peak_1037	2.05878	18.1958	17.1412
Pf3D7_05_v3	1312791	1314131	HMGB1-37C_R1_peak_963	2.56166	27.6833	26.5028	Pf3D7_05_v3	1312800	1314153	HMGB1-37C_R2_peak_1038	2.14279	21.7239	20.5957
Pf3D7_05_v3	1324283	1324727	HMGB1-37C_R1_peak_966	3.02498	39.6787	38.2562	Pf3D7_05_v3	1324281	1324722	HMGB1-37C_R2_peak_1041	2.3247	25.3933	24.1608
Pf3D7_05_v3	1326588	1327412	HMGB1-37C_R1_peak_967	3.26189	44.2387	42.7269	Pf3D7_05_v3	1326591	1327390	HMGB1-37C_R2_peak_1042	2.71321	35.2473	33.7863
Pf3D7_05_v3	1329905	1330696	HMGB1-37C_R1_peak_968	2.68838	30.9385	29.6892	Pf3D7_05_v3	1329908	1330704	HMGB1-37C_R2_peak_1043	2.24502	23.9876	22.7991
Pf3D7_05_v3	1333446	1343196	HMGB1-37C_R1_peak_969	3.23407	44.1176	42.6058	Pf3D7_05_v3	1333446	1343100	HMGB1-37C_R2_peak_1044	2.76257	38.4246	36.8916
Pf3D7_06_v3	527	1439	HMGB1-37C_R1_peak_970	2.94454	37.806	36.4144	Pf3D7_06_v3	531	1406	HMGB1-37C_R2_peak_1045	2.6369	32.4545	31.0511
Pf3D7_06_v3	3369	12807	HMGB1-37C_R1_peak_971	3.27081	44.6444	43.1381	Pf3D7_06_v3	3392	12783	HMGB1-37C_R2_peak_1046	2.65066	33.8224	32.3992
Pf3D7_06_v3	15033	16085	HMGB1-37C_R1_peak_972	3.755	58.1317	56.3482	Pf3D7_06_v3	15049	16054	HMGB1-37C_R2_peak_1047	3.28627	55.1905	53.3038
Pf3D7_06_v3	21087	22725	HMGB1-37C_R1_peak_973	2.73085	29.7175	28.4939	Pf3D7_06_v3	21116	22708	HMGB1-37C_R2_peak_1048	2.37284	23.9067	22.7115
Pf3D7_06_v3	26879	27835	HMGB1-37C_R1_peak_974	3.3472	43.5729	42.0648	Pf3D7_06_v3	26957	27827	HMGB1-37C_R2_peak_1049	2.70263	33.6626	32.2339
Pf3D7_06_v3	29609	30921	HMGB1-37C_R1_peak_975	2.5072	22.6988	21.6194	Pf3D7_06_v3	29645	30958	HMGB1-37C_R2_peak_1050	2.13307	17.3508	16.3178
Pf3D7_06_v3	31980	32928	HMGB1-37C_R1_peak_976	3.79626	59.2083	57.4117	Pf3D7_06_v3	32021	32911	HMGB1-37C_R2_peak_1051	3.27703	54.6087	52.7463
Pf3D7_06_v3	35421	36309	HMGB1-37C_R1_peak_977	3.71037	56.9758	55.2171	Pf3D7_06_v3	35459	36286	HMGB1-37C_R2_peak_1052	3.27511	54.059	52.1962
Pf3D7_06_v3	38749	39570	HMGB1-37C_R1_peak_978	3.48326	48.8876	47.2797	Pf3D7_06_v3	38785	39540	HMGB1-37C_R2_peak_1053	2.97531	44.2566	42.5934
Pf3D7_06_v3	51464	52021	HMGB1-37C_R1_peak_979	2.59922	23.6142	22.512	Pf3D7_06_v3	51456	51971	HMGB1-37C_R2_peak_1054	2.27279	21.0043	19.8823
Pf3D7_06_v3	74172	74498	HMGB1-37C_R1_peak_983	3.34857	45.7679	44.2285	Pf3D7_06_v3	74164	74497	HMGB1-37C_R2_peak_1058	2.98184	44.2154	42.5715
Pf3D7_06_v3	93092	96432	HMGB1-37C_R1_peak_986	2.27107	19.8702	18.8466	Pf3D7_06_v3	92601	96389	HMGB1-37C_R2_peak_1061	2.00665	17.7512	16.7071
Pf3D7_06_v3	105579	106645	HMGB1-37C_R1_peak_989	2.53029	25.2525	24.1223	Pf3D7_06_v3	105998	106611	HMGB1-37C_R2_peak_1064	2.02778	17.7924	16.7455
Pf3D7_06_v3	180928	184514	HMGB1-37C_R1_peak_1003	2.28819	19.3666	18.3574	Pf3D7_06_v3	180929	184490	HMGB1-37C_R2_peak_1080	2.12876	19.0932	18.0222
Pf3D7_06_v3	217185	219462	HMGB1-37C_R1_peak_1008	2.57998	27.519	26.3406	Pf3D7_06_v3	217190	219500	HMGB1-37C_R2_peak_1085	2.33632	26.085	24.8453
Pf3D7_06_v3	236407	238225	HMGB1-37C_R1_peak_1011	2.25944	19.1792	18.1733	Pf3D7_06_v3	236423	238251	HMGB1-37C_R2_peak_1088	2.10221	20.6302	19.5168
Pf3D7_06_v3	293204	296799	HMGB1-37C_R1_peak_1022	2.3038	21.2254	20.1765	Pf3D7_06_v3	293887	296785	HMGB1-37C_R2_peak_1098	2.10785	20.104	19.0069
Pf3D7_06_v3	322872	325051	HMGB1-37C_R1_peak_1027	2.0555	14.9493	14.0362	Pf3D7_06_v3	322841	325043	HMGB1-37C_R2_peak_1104	2.01013	16.5463	15.5392
Pf3D7_06_v3	329644	333363	HMGB1-37C_R1_peak_1029	2.20217	19.4502	18.445	Pf3D7_06_v3	329605	332597	HMGB1-37C_R2_peak_1106	2.08462	19.2294	18.155
Pf3D7_06_v3	351845	352745	HMGB1-37C_R1_peak_1032	2.78425	31.8107	30.5481	Pf3D7_06_v3	351821	352752	HMGB1-37C_R2_peak_1111	2.55817	31.7651	30.3945
Pf3D7_06_v3	362638	363825	HMGB1-37C_R1_peak_1035	4.01386	76.865	74.7594	Pf3D7_06_v3	362658	363848	HMGB1-37C_R2_peak_1113	3.79506	79.3317	77.0483
Pf3D7_06_v3	421478	421962	HMGB1-37C_R1_peak_1048	2.46683	21.9158	20.8503	Pf3D7_06_v3	421522	421963	HMGB1-37C_R2_peak_1127	2.03042	15.4008	14.4157
Pf3D7_06_v3	433178	435957	HMGB1-37C_R1_peak_1050	2.44727	25.7033	24.5726	Pf3D7_06_v3	433148	435963	HMGB1-37C_R2_peak_1129	2.10142	20.0485	18.9681
Pf3D7_06_v3	444702	446033	HMGB1-37C_R1_peak_1052	2.94734	40.0215	38.6036	Pf3D7_06_v3	444698	446017	HMGB1-37C_R2_peak_1131	2.76668	43.3539	41.7733
Pf3D7_06_v3	453647	455662	HMGB1-37C_R1_peak_1054	2.98833	36.657	35.29	Pf3D7_06_v3	453665	455665	HMGB1-37C_R2_peak_1133	2.41343	29.0149	27.7015
Pf3D7_06_v3	523824	527005	HMGB1-37C_R1_peak_1064	2.23279	18.516	17.5208	Pf3D7_06_v3	526008	527010	HMGB1-37C_R2_peak_1149	2.12827	19.1604	18.081
Pf3D7_06_v3	531108	533187	HMGB1-37C_R1_peak_1066	2.40247	25.0927	23.9657	Pf3D7_06_v3	531107	533181	HMGB1-37C_R2_peak_1151	2.29183	25.333	24.1103
Pf3D7_06_v3	597884	600570	HMGB1-37C_R1_peak_1076	2.30133	22.0631	21.001	Pf3D7_06_v3	597925	600584	HMGB1-37C_R2_peak_1165	2.04994	19.2616	18.1911
Pf3D7_06_v3	606173	606587	HMGB1-37C_R1_peak_1078	2.83575	32.4565	31.1746	Pf3D7_06_v3	606145	606599	HMGB1-37C_R2_peak_1167	2.69007	37.8037	36.2823
Pf3D7_06_v3	669914	670931	HMGB1-37C_R1_peak_1089	2.27877	17.8862	16.9061	Pf3D7_06_v3	669905	670907	HMGB1-37C_R2_peak_1180	2.06205	16.2778	15.2755
Pf3D7_06_v3	696062	697404	HMGB1-37C_R1_peak_1094	2.14144	16.8082	15.8476	Pf3D7_06_v3	696041	697415	HMGB1-37C_R2_peak_1185	2.06638	18.3047	17.2464
Pf3D7_06_v3	722934	724177	HMGB1-37C_R1_peak_1099	2.08102	14.2617	13.3599	Pf3D7_06_v3	722212	724182	HMGB1-37C_R2_peak_1190	2.03968	16.6389	15.6238
Pf3D7_06_v3	725191	731890	HMGB1-37C_R1_peak_1100	3.44033	51.5395	49.895	Pf3D7_06_v3	725171	731874	HMGB1-37C_R2_peak_1191	3.04781	47.8302	46.1033
Pf3D7_06_v3	735549	736293	HMGB1-37C_R1_peak_1101	2.22538	19.4802	18.4646	Pf3D7_06_v3	735492	736284	HMGB1-37C_R2_peak_1192	2.01207	17.0435	16.0156
Pf3D7_06_v3	738278	739060	HMGB1-37C_R1_peak_1102	3.44847	54.8516	53.1423	Pf3D7_06_v3	738278	739081	HMGB1-37C_R2_peak_1193	3.05693	50.22	48.4505
Pf3D7_06_v3	741347	742133	HMGB1-37C_R1_peak_1103	2.89287	39.8955	38.4703	Pf3D7_06_v3	741350	742166	HMGB1-37C_R2_peak_1194	2.62848	36.5377	35.0599
Pf3D7_06_v3	747812	748868	HMGB1-37C_R1_peak_1104	4.65217	98.4149	96.2266	Pf3D7_06_v3	747788	748870	HMGB1-37C_R2_peak_1195	3.69226	79.578	77.545
Pf3D7_06_v3	754333	754835	HMGB1-37C_R1_peak_1105	3.75105	57.5603	55.7891	Pf3D7_06_v3	754359	754835	HMGB1-37C_R2_peak_1196	3.25586	54.3136	52.4499
Pf3D7_06_v3	756735	757035	HMGB1-37C_R1_peak_1106	2.80083	29.8048	28.5806	Pf3D7_06_v3	756712	757035	HMGB1-37C_R2_peak_1197	2.74727	36.5707	35.0846
Pf3D7_06_v3	774501	775461	HMGB1-37C_R1_peak_1111	3.04731	39.4603	38.0344	Pf3D7_06_v3	774519	775452	HMGB1-37C_R2_peak_1202	2.78119	39.3461	37.7768
Pf3D7_06_v3	815682	818234	HMGB1-37C_R1_peak_1118	3.04674	40.3965	38.9537	Pf3D7_06_v3	815701	818245	HMGB1-37C_R2_peak_1208	2.52197	31.9027	30.5095
Pf3D7_06_v3	851428	852173	HMGB1-37C_R1_peak_1124	2.63782	29.668	28.442	Pf3D7_06_v3	851422	852140	HMGB1-37C_R2_peak_1215	2.19767	21.6531	20.5072
Pf3D7_06_v3	860938	861885	HMGB1-37C_R1_peak_1126	3.20734	49.6815	48.1008	Pf3D7_06_v3	860975	861865	HMGB1-37C_R2_peak_1217	2.78149	40.9927	39.4216
Pf3D7_06_v3	871294	872175	HMGB1-37C_R1_peak_1128	3.90151	62.3909	60.5241	Pf3D7_06_v3	871304	872180	HMGB1-37C_R2_peak_1219	3.16988	53.9973	52.1164
Pf3D7_06_v3	878835	880727	HMGB1-37C_R1_peak_1129	2.13674	16.5604	15.6085	Pf3D7_06_v3	878845	880721	HMGB1-37C_R2_peak_1220	2.03559	16.9999	15.9814
Pf3D7_06_v3	956781	957936	HMGB1-37C_R1_peak_1147	2.70683	29.1254	27.9086	Pf3D7_06_v3	956777	957941	HMGB1-37C_R2_peak_1235	2.46475	28.1549	26.8471
Pf3D7_06_v3	977139	978009	HMGB1-37C_R1_peak_1150	2.90653	32.1404	30.8646	Pf3D7_06_v3	977174	978002	HMGB1-37C_R2_peak_1238	2.42013	27.1512	25.8698
Pf3D7_06_v3	981105	982545	HMGB1-37C_R1_peak_1151	3.3165	48.214	46.6135	Pf3D7_06_v3	981055	982538	HMGB1-37C_R2_peak_1239	2.74753	41.5791	39.964
Pf3D7_06_v3	994224	994555	HMGB1-37C_R1_peak_1155	2.58089	24.5734	23.4538	Pf3D7_06_v3	994216	994624	HMGB1-37C_R2_peak_1244	2.15828	20.0697	18.9713
Pf3D7_06_v3	999534	1005456	HMGB1-37C_R1_peak_1156	2.54107	25.9566	24.8111	Pf3D7_06_v3	999525	1005439	HMGB1-37C_R2_peak_1245	2.09953	20.028	18.9309
Pf3D7_06_v3	1010336	1010634	HMGB1-37C_R1_peak_1158	2.16801	14.187	13.2834	Pf3D7_06_v3	1010281	1010621	HMGB1-37C_R2_peak_1247	2.07265	15.2976	14.3164
Pf3D7_06_v3	1061165	1062707	HMGB1-37C_R1_peak_1165	2.82019	34.4355	33.1181	Pf3D7_06_v3	1061203	1062387	HMGB1-37C_R2_peak_1256	2.55347	32.8601	31.4518
Pf3D7_06_v3	1075114	1076155	HMGB1-37C_R1_peak_1168	2.33404	21.3078	20.2512	Pf3D7_06_v3	1075113	1076148	HMGB1-37C_R2_peak_1259	2.07298	18.3316	17.2667
Pf3D7_06_v3	1078972	1081300	HMGB1-37C_R1_peak_1169	2.93124	36.775	35.4155	Pf3D7_06_v3	1078971	1081292	HMGB1-37C_R2_peak_1260	2.44116	30.9063	29.556
Pf3D7_06_v3	1097291	1098444	HMGB1-37C_R1_peak_1172	2.90303	37.1127	35.7504	Pf3D7_06_v3	1097324	1098552	HMGB1-37C_R2_peak_1263	2.27334	25.4154	24.2008
Pf3D7_06_v3	1100249	1100739	HMGB1-37C_R1_peak_1173	2.19443	16.711	15.7507	Pf3D7_06_v3	1100266	1100769	HMGB1-37C_R2_peak_1264	2.14456	18.894	17.8193
Pf3D7_06_v3	1101769	1102197	HMGB1-37C_R1_peak_1174	2.75402	27.8533	26.6653	Pf3D7_06_v3	1101769	1102168	HMGB1-37C_R2_peak_1265	2.51881	27.7402	26.4497
Pf3D7_06_v3	1104167	1104458	HMGB1-37C_R1_peak_1175	2.37585	21.8587	20.7966	Pf3D7_06_v3	1104109	1105188	HMGB1-37C_R2_peak_1266	2.02454	16.4726	15.472
Pf3D7_06_v3	1114607	1117509	HMGB1-37C_R1_peak_1177	2.94572	36.9931	35.6237	Pf3D7_06_v3	1114615	1117496	HMGB1-37C_R2_peak_1268	2.34712	27.8632	26.5716
Pf3D7_06_v3	1165194	1169067	HMGB1-37C_R1_peak_1180	2.24851	19.4827	18.4696	Pf3D7_06_v3	1160968	1169034	HMGB1-37C_R2_peak_1270	2.01585	17.7358	16.7055
Pf3D7_06_v3	1214384	1216069	HMGB1-37C_R1_peak_1189	2.27727	18.1544	17.1689	Pf3D7_06_v3	1214365	1216041	HMGB1-37C_R2_peak_1279	2.0304	15.9041	14.9093
Pf3D7_06_v3	1314071	1314993	HMGB1-37C_R1_peak_1204	2.36202	19.2389	18.236	Pf3D7_06_v3	1314639	1314988	HMGB1-37C_R2_peak_1298	2.20388	18.9512	17.8797
Pf3D7_06_v3	1330159	1330932	HMGB1-37C_R1_peak_1205	3.63054	54.0095	52.3014	Pf3D7_06_v3	1330145	1330937	HMGB1-37C_R2_peak_1299	3.01105	46.0602	44.3526
Pf3D7_06_v3	1333210	1334004	HMGB1-37C_R1_peak_1206	3.21958	42.0877	40.6155	Pf3D7_06_v3	1333233	1334010	HMGB1-37C_R2_peak_1300	2.82231	40.8218	39.2409
Pf3D7_06_v3	1336428	1338696	HMGB1-37C_R1_peak_1207	3.50959	51.7416	50.0969	Pf3D7_06_v3	1336454	1338681	HMGB1-37C_R2_peak_1301	2.78854	39.6938	38.1338
Pf3D7_06_v3	1341361	1342316	HMGB1-37C_R1_peak_1208	4.1933	72.9429	70.8949	Pf3D7_06_v3	1341393	1342293	HMGB1-37C_R2_peak_1302	3.20075	52.7355	50.891
Pf3D7_06_v3	1347746	1348461	HMGB1-37C_R1_peak_1209	3.56647	52.3934	50.7237	Pf3D7_06_v3	1347712	1348450	HMGB1-37C_R2_peak_1303	2.87243	39.0278	37.4754
Pf3D7_06_v3	1351056	1352146	HMGB1-37C_R1_peak_1210	3.78986	59.0213	57.2215	Pf3D7_06_v3	1351055	1352117	HMGB1-37C_R2_peak_1304	3.0284	44.6149	42.9428
Pf3D7_06_v3	1353988	1366537	HMGB1-37C_R1_peak_1211	3.18187	42.0732	40.6013	Pf3D7_06_v3	1354014	1366512	HMGB1-37C_R2_peak_1305	2.58415	32.2349	30.8399
Pf3D7_06_v3	1368235	1369043	HMGB1-37C_R1_peak_1212	3.61551	53.9883	52.2861	Pf3D7_06_v3	1368221	1369046	HMGB1-37C_R2_peak_1306	3.02781	45.4353	43.7518
Pf3D7_06_v3	1371837	1372872	HMGB1-37C_R1_peak_1213	3.56655	53.1141	51.4314	Pf3D7_06_v3	1371824	1372848	HMGB1-37C_R2_peak_1307	3.19747	52.7434	50.9002
Pf3D7_06_v3	1374801	1376330	HMGB1-37C_R1_peak_1214	2.76669	28.2798	27.083	Pf3D7_06_v3	1374805	1376387	HMGB1-37C_R2_peak_1308	2.47568	26.1104	24.8537
Pf3D7_06_v3	1377365	1382711	HMGB1-37C_R1_peak_1215	3.4121	48.9796	47.3964	Pf3D7_06_v3	1377348	1382709	HMGB1-37C_R2_peak_1309	2.92015	41.5054	39.9012
Pf3D7_06_v3	1383730	1411944	HMGB1-37C_R1_peak_1216	2.38556	21.1697	20.1278	Pf3D7_06_v3	1383745	1411979	HMGB1-37C_R2_peak_1310	2.04886	17.6628	16.6433
Pf3D7_07_v3	1617	28023	HMGB1-37C_R1_peak_1217	3.28292	43.6804	42.1832	Pf3D7_07_v3	20214	28018	HMGB1-37C_R2_peak_1312	3.01433	46.4271	44.7381
Pf3D7_07_v3	1617	28023	HMGB1-37C_R1_peak_1217	3.28292	43.6804	42.1832	Pf3D7_07_v3	1614	19232	HMGB1-37C_R2_peak_1311	2.60052	31.6297	30.2534
Pf3D7_07_v3	30374	31229	HMGB1-37C_R1_peak_1218	3.29025	46.9536	45.3919	Pf3D7_07_v3	30380	31210	HMGB1-37C_R2_peak_1313	2.79677	40.5429	38.9741
Pf3D7_07_v3	36946	37702	HMGB1-37C_R1_peak_1219	2.96965	34.6472	33.32	Pf3D7_07_v3	36966	37717	HMGB1-37C_R2_peak_1314	2.57713	30.2336	28.8819
Pf3D7_07_v3	40240	41293	HMGB1-37C_R1_peak_1220	3.18643	43.3135	41.8203	Pf3D7_07_v3	40224	41296	HMGB1-37C_R2_peak_1315	2.65851	36.8754	35.393
Pf3D7_07_v3	55566	56466	HMGB1-37C_R1_peak_1222	2.83312	29.5757	28.3514	Pf3D7_07_v3	55553	56457	HMGB1-37C_R2_peak_1317	2.53517	28.9331	27.6124
Pf3D7_07_v3	59286	59971	HMGB1-37C_R1_peak_1223	3.53039	52.297	50.626	Pf3D7_07_v3	59329	59960	HMGB1-37C_R2_peak_1318	2.88872	39.0552	37.4971
Pf3D7_07_v3	75985	76812	HMGB1-37C_R1_peak_1224	3.07672	40.8206	39.3713	Pf3D7_07_v3	75974	76769	HMGB1-37C_R2_peak_1320	2.43114	30.177	28.8282
Pf3D7_07_v3	89146	90820	HMGB1-37C_R1_peak_1227	3.11127	39.5278	38.1072	Pf3D7_07_v3	89146	90835	HMGB1-37C_R2_peak_1323	2.33837	24.1742	22.9742
Pf3D7_07_v3	101673	101949	HMGB1-37C_R1_peak_1230	2.61036	24.5008	23.382	Pf3D7_07_v3	101672	101971	HMGB1-37C_R2_peak_1326	2.59875	30.4209	29.0703
Pf3D7_07_v3	104979	105512	HMGB1-37C_R1_peak_1231	3.28749	43.199	41.7058	Pf3D7_07_v3	104989	105963	HMGB1-37C_R2_peak_1327	2.7274	36.7942	35.31
Pf3D7_07_v3	109894	110352	HMGB1-37C_R1_peak_1232	3.02228	36.5906	35.2286	Pf3D7_07_v3	109892	110367	HMGB1-37C_R2_peak_1329	2.53834	27.8606	26.5634
Pf3D7_07_v3	111437	112203	HMGB1-37C_R1_peak_1233	2.40668	19.8425	18.8231	Pf3D7_07_v3	111384	112187	HMGB1-37C_R2_peak_1330	2.12542	18.6998	17.6456
Pf3D7_07_v3	137291	142482	HMGB1-37C_R1_peak_1237	2.74296	33.9557	32.6501	Pf3D7_07_v3	137270	142488	HMGB1-37C_R2_peak_1335	2.30749	27.359	26.0898
Pf3D7_07_v3	151617	152365	HMGB1-37C_R1_peak_1239	2.34209	20.105	19.0837	Pf3D7_07_v3	151591	152420	HMGB1-37C_R2_peak_1337	2.21652	19.9929	18.8974
Pf3D7_07_v3	216621	220240	HMGB1-37C_R1_peak_1253	2.0927	16.4629	15.5174	Pf3D7_07_v3	218031	220294	HMGB1-37C_R2_peak_1350	2.1582	21.5974	20.4568
Pf3D7_07_v3	262231	267405	HMGB1-37C_R1_peak_1260	2.431	25.1776	24.0491	Pf3D7_07_v3	262098	267387	HMGB1-37C_R2_peak_1357	2.1107	20.2156	19.1151
Pf3D7_07_v3	306864	307132	HMGB1-37C_R1_peak_1266	2.50821	21.8225	20.76	Pf3D7_07_v3	306862	307121	HMGB1-37C_R2_peak_1363	2.27209	20.3416	19.2308
Pf3D7_07_v3	322895	330501	HMGB1-37C_R1_peak_1269	2.50213	25.1724	24.0535	Pf3D7_07_v3	322911	330686	HMGB1-37C_R2_peak_1366	2.24736	23.4771	22.3183
Pf3D7_07_v3	343879	345860	HMGB1-37C_R1_peak_1271	2.23902	20.6188	19.5825	Pf3D7_07_v3	343835	345873	HMGB1-37C_R2_peak_1368	2.08144	20.4856	19.388
Pf3D7_07_v3	366981	367691	HMGB1-37C_R1_peak_1275	2.61068	28.8223	27.6142	Pf3D7_07_v3	366947	367683	HMGB1-37C_R2_peak_1373	2.28346	24.0411	22.8348
Pf3D7_07_v3	381577	384563	HMGB1-37C_R1_peak_1279	2.92571	38.0525	36.667	Pf3D7_07_v3	381593	384567	HMGB1-37C_R2_peak_1376	2.57306	33.9398	32.5126
Pf3D7_07_v3	385629	388313	HMGB1-37C_R1_peak_1280	2.43303	25.5578	24.4209	Pf3D7_07_v3	385644	388295	HMGB1-37C_R2_peak_1377	2.13717	20.9489	19.8311
Pf3D7_07_v3	391496	392147	HMGB1-37C_R1_peak_1282	3.21113	40.5227	39.0797	Pf3D7_07_v3	391501	392138	HMGB1-37C_R2_peak_1379	2.95787	47.3762	45.6502
Pf3D7_07_v3	395729	398294	HMGB1-37C_R1_peak_1283	2.11593	16.8983	15.9365	Pf3D7_07_v3	395741	398272	HMGB1-37C_R2_peak_1380	2.03176	17.9636	16.9148
Pf3D7_07_v3	409824	411513	HMGB1-37C_R1_peak_1286	2.63616	28.4975	27.3026	Pf3D7_07_v3	409928	413726	HMGB1-37C_R2_peak_1384	2.11414	19.5065	18.4369
Pf3D7_07_v3	412683	413742	HMGB1-37C_R1_peak_1287	2.03845	14.8521	13.9364	Pf3D7_07_v3	409928	413726	HMGB1-37C_R2_peak_1384	2.11414	19.5065	18.4369
Pf3D7_07_v3	435098	436194	HMGB1-37C_R1_peak_1293	2.05388	13.8335	12.9373	Pf3D7_07_v3	435061	436193	HMGB1-37C_R2_peak_1389	2.13206	18.5319	17.4664
Pf3D7_07_v3	447655	448397	HMGB1-37C_R1_peak_1296	2.20533	17.7269	16.7486	Pf3D7_07_v3	447632	448409	HMGB1-37C_R2_peak_1392	2.06456	17.8137	16.7699
Pf3D7_07_v3	511960	519738	HMGB1-37C_R1_peak_1307	3.46501	50.7774	49.1619	Pf3D7_07_v3	511991	519791	HMGB1-37C_R2_peak_1405	2.9468	43.6443	42.0215
Pf3D7_07_v3	525422	525812	HMGB1-37C_R1_peak_1308	2.89452	32.3336	31.0575	Pf3D7_07_v3	525446	525763	HMGB1-37C_R2_peak_1406	2.3915	24.334	23.1297
Pf3D7_07_v3	527384	535527	HMGB1-37C_R1_peak_1309	3.5835	53.3384	51.6537	Pf3D7_07_v3	529623	535526	HMGB1-37C_R2_peak_1408	3.14043	48.9315	47.1606
Pf3D7_07_v3	540410	541258	HMGB1-37C_R1_peak_1310	3.08379	37.4532	36.0683	Pf3D7_07_v3	540375	541234	HMGB1-37C_R2_peak_1409	2.60036	30.9129	29.5521
Pf3D7_07_v3	542917	550620	HMGB1-37C_R1_peak_1311	3.56697	52.1656	50.4986	Pf3D7_07_v3	542932	550621	HMGB1-37C_R2_peak_1410	2.95008	43.1322	41.4964
Pf3D7_07_v3	552208	559214	HMGB1-37C_R1_peak_1312	3.30545	46.4876	44.9343	Pf3D7_07_v3	552223	559201	HMGB1-37C_R2_peak_1411	2.94488	42.8993	41.2727
Pf3D7_07_v3	562914	563927	HMGB1-37C_R1_peak_1313	3.53657	50.5032	48.8669	Pf3D7_07_v3	562951	563944	HMGB1-37C_R2_peak_1412	2.69949	36.4254	34.9289
Pf3D7_07_v3	566844	574701	HMGB1-37C_R1_peak_1314	3.591	53.792	52.1012	Pf3D7_07_v3	566850	574692	HMGB1-37C_R2_peak_1413	2.99461	45.6496	43.9686
Pf3D7_07_v3	581417	589038	HMGB1-37C_R1_peak_1315	3.34738	47.6684	46.0971	Pf3D7_07_v3	581465	589024	HMGB1-37C_R2_peak_1414	2.84386	41.4428	39.8692
Pf3D7_07_v3	590353	597865	HMGB1-37C_R1_peak_1316	3.52444	52.722	51.0639	Pf3D7_07_v3	590385	597894	HMGB1-37C_R2_peak_1415	3.08063	47.8744	46.15
Pf3D7_07_v3	602424	603326	HMGB1-37C_R1_peak_1317	3.7828	58.9971	57.1964	Pf3D7_07_v3	602427	603308	HMGB1-37C_R2_peak_1416	2.63142	36.6747	35.1703
Pf3D7_07_v3	643091	643467	HMGB1-37C_R1_peak_1324	2.87428	32.7811	31.4926	Pf3D7_07_v3	643081	643468	HMGB1-37C_R2_peak_1425	2.71834	34.021	32.5856
Pf3D7_07_v3	668326	678700	HMGB1-37C_R1_peak_1328	2.1703	18.4015	17.4283	Pf3D7_07_v3	670717	675198	HMGB1-37C_R2_peak_1431	2.37931	27.9346	26.6913
Pf3D7_07_v3	699201	700876	HMGB1-37C_R1_peak_1334	2.26899	18.5831	17.5884	Pf3D7_07_v3	699220	700887	HMGB1-37C_R2_peak_1438	2.01149	15.7728	14.7855
Pf3D7_07_v3	732124	732957	HMGB1-37C_R1_peak_1343	2.51482	24.466	23.3453	Pf3D7_07_v3	732131	732936	HMGB1-37C_R2_peak_1448	2.39069	25.1066	23.8725
Pf3D7_07_v3	749352	750650	HMGB1-37C_R1_peak_1346	2.56888	25.4148	24.2838	Pf3D7_07_v3	749306	750661	HMGB1-37C_R2_peak_1451	2.07787	17.5211	16.4902
Pf3D7_07_v3	755744	757670	HMGB1-37C_R1_peak_1348	2.47279	24.0481	22.9395	Pf3D7_07_v3	755726	757669	HMGB1-37C_R2_peak_1453	2.42796	27.8373	26.5563
Pf3D7_07_v3	812413	817947	HMGB1-37C_R1_peak_1356	2.59756	31.584	30.3243	Pf3D7_07_v3	812369	817978	HMGB1-37C_R2_peak_1461	2.27662	27.08	25.813
Pf3D7_07_v3	822787	823069	HMGB1-37C_R1_peak_1358	2.45346	20.5456	19.5105	Pf3D7_07_v3	822810	823053	HMGB1-37C_R2_peak_1463	2.261	20.0826	18.9786
Pf3D7_07_v3	833994	834417	HMGB1-37C_R1_peak_1362	2.06767	12.0241	11.166	Pf3D7_07_v3	834000	834401	HMGB1-37C_R2_peak_1467	2.06255	15.2378	14.2601
Pf3D7_07_v3	844475	847504	HMGB1-37C_R1_peak_1366	2.41817	24.407	23.2933	Pf3D7_07_v3	844449	847568	HMGB1-37C_R2_peak_1472	2.13489	19.9808	18.892
Pf3D7_07_v3	855068	855608	HMGB1-37C_R1_peak_1369	2.20956	16.4956	15.5453	Pf3D7_07_v3	855059	855605	HMGB1-37C_R2_peak_1475	2.22966	20.0792	18.9749
Pf3D7_07_v3	858777	859209	HMGB1-37C_R1_peak_1370	3.13027	40.0812	38.6466	Pf3D7_07_v3	858784	859221	HMGB1-37C_R2_peak_1476	2.80881	37.1104	35.6019
Pf3D7_07_v3	883111	884981	HMGB1-37C_R1_peak_1375	2.37146	21.4161	20.3631	Pf3D7_07_v3	883060	884998	HMGB1-37C_R2_peak_1482	2.05586	17.8474	16.8038
Pf3D7_07_v3	931447	931925	HMGB1-37C_R1_peak_1385	3.21605	40.8851	39.4357	Pf3D7_07_v3	931442	931923	HMGB1-37C_R2_peak_1490	2.99113	44.1721	42.521
Pf3D7_07_v3	935436	938535	HMGB1-37C_R1_peak_1386	2.35082	21.542	20.4827	Pf3D7_07_v3	935471	938529	HMGB1-37C_R2_peak_1491	2.10875	18.7635	17.6928
Pf3D7_07_v3	962047	965197	HMGB1-37C_R1_peak_1392	2.49227	25.2164	24.0866	Pf3D7_07_v3	962082	965229	HMGB1-37C_R2_peak_1498	2.07954	20.2233	19.1249
Pf3D7_07_v3	975788	978385	HMGB1-37C_R1_peak_1395	2.45527	22.8508	21.7719	Pf3D7_07_v3	976683	978332	HMGB1-37C_R2_peak_1502	2.28323	23.6077	22.4247
Pf3D7_07_v3	988882	991072	HMGB1-37C_R1_peak_1398	2.55374	25.6463	24.5102	Pf3D7_07_v3	988212	991050	HMGB1-37C_R2_peak_1505	2.13857	20.1607	19.0783
Pf3D7_07_v3	1013649	1016189	HMGB1-37C_R1_peak_1402	2.54942	28.8499	27.6454	Pf3D7_07_v3	1013598	1016326	HMGB1-37C_R2_peak_1510	2.30307	26.877	25.6236
Pf3D7_07_v3	1019311	1019701	HMGB1-37C_R1_peak_1403	2.44267	25.4944	24.3572	Pf3D7_07_v3	1019321	1020015	HMGB1-37C_R2_peak_1511	2.31435	25.2142	23.993
Pf3D7_07_v3	1037816	1038175	HMGB1-37C_R1_peak_1405	2.17288	17.9164	16.935	Pf3D7_07_v3	1037822	1038194	HMGB1-37C_R2_peak_1514	2.106	21.8888	20.7413
Pf3D7_07_v3	1047949	1048877	HMGB1-37C_R1_peak_1407	2.46499	22.9497	21.8601	Pf3D7_07_v3	1047950	1048901	HMGB1-37C_R2_peak_1518	2.13704	19.6551	18.5599
Pf3D7_07_v3	1081107	1095801	HMGB1-37C_R1_peak_1412	19.953	1509.74	1506.63	Pf3D7_07_v3	1092244	1095807	HMGB1-37C_R2_peak_1524	2.34093	30.4585	29.1379
Pf3D7_07_v3	1081107	1095801	HMGB1-37C_R1_peak_1412	19.953	1509.74	1506.63	Pf3D7_07_v3	1079844	1091268	HMGB1-37C_R2_peak_1523	19.5256	1852.66	1849.21
Pf3D7_07_v3	1100414	1102803	HMGB1-37C_R1_peak_1413	2.36898	21.2503	20.2002	Pf3D7_07_v3	1100412	1102781	HMGB1-37C_R2_peak_1525	2.01958	16.297	15.2941
Pf3D7_07_v3	1107295	1108184	HMGB1-37C_R1_peak_1415	2.70907	33.4741	32.1796	Pf3D7_07_v3	1107316	1108195	HMGB1-37C_R2_peak_1527	2.5424	34.665	33.2295
Pf3D7_07_v3	1162976	1163747	HMGB1-37C_R1_peak_1425	2.35389	19.3144	18.2996	Pf3D7_07_v3	1163005	1163733	HMGB1-37C_R2_peak_1537	2.18948	18.177	17.1192
Pf3D7_07_v3	1191225	1192258	HMGB1-37C_R1_peak_1429	2.65434	28.5159	27.3141	Pf3D7_07_v3	1191246	1192266	HMGB1-37C_R2_peak_1542	2.39418	26.915	25.6471
Pf3D7_07_v3	1317939	1319186	HMGB1-37C_R1_peak_1448	2.76622	28.9887	27.7816	Pf3D7_07_v3	1317956	1319187	HMGB1-37C_R2_peak_1563	2.64908	32.5825	31.1906
Pf3D7_07_v3	1321550	1322296	HMGB1-37C_R1_peak_1449	3.38589	47.3378	45.7644	Pf3D7_07_v3	1321558	1322281	HMGB1-37C_R2_peak_1564	2.79393	37.6205	36.1025
Pf3D7_07_v3	1358377	1362503	HMGB1-37C_R1_peak_1457	2.42885	24.5302	23.4112	Pf3D7_07_v3	1358367	1362497	HMGB1-37C_R2_peak_1571	2.3195	25.049	23.8262
Pf3D7_07_v3	1372320	1372787	HMGB1-37C_R1_peak_1459	2.6349	27.1608	25.9895	Pf3D7_07_v3	1372317	1372775	HMGB1-37C_R2_peak_1573	2.26699	22.5769	21.414
Pf3D7_07_v3	1382683	1383402	HMGB1-37C_R1_peak_1461	2.47063	26.033	24.884	Pf3D7_07_v3	1382678	1383426	HMGB1-37C_R2_peak_1575	2.56718	30.2975	28.9502
Pf3D7_07_v3	1385832	1386613	HMGB1-37C_R1_peak_1462	3.15813	42.2516	40.7919	Pf3D7_07_v3	1385848	1386610	HMGB1-37C_R2_peak_1576	3.09638	48.743	47.0037
Pf3D7_07_v3	1388738	1389027	HMGB1-37C_R1_peak_1463	2.28781	16.5809	15.6264	Pf3D7_07_v3	1388747	1389025	HMGB1-37C_R2_peak_1577	2.08404	15.7084	14.7183
Pf3D7_07_v3	1391080	1392080	HMGB1-37C_R1_peak_1464	3.22316	43.0198	41.5267	Pf3D7_07_v3	1391106	1392060	HMGB1-37C_R2_peak_1578	3.29947	55.8413	53.9386
Pf3D7_07_v3	1396475	1397366	HMGB1-37C_R1_peak_1465	3.65169	60.1599	58.3429	Pf3D7_07_v3	1396515	1397351	HMGB1-37C_R2_peak_1579	3.04892	47.6377	45.8978
Pf3D7_07_v3	1399415	1400464	HMGB1-37C_R1_peak_1466	3.05234	38.9257	37.5137	Pf3D7_07_v3	1399378	1400467	HMGB1-37C_R2_peak_1580	2.76938	38.4618	36.931
Pf3D7_07_v3	1402711	1403622	HMGB1-37C_R1_peak_1467	3.44421	52.5512	50.886	Pf3D7_07_v3	1402702	1403617	HMGB1-37C_R2_peak_1581	3.35452	58.9959	57.0534
Pf3D7_07_v3	1409038	1409931	HMGB1-37C_R1_peak_1468	3.67803	56.0043	54.2656	Pf3D7_07_v3	1409157	1409923	HMGB1-37C_R2_peak_1582	3.00292	43.64	41.9903
Pf3D7_07_v3	1410944	1411487	HMGB1-37C_R1_peak_1469	2.82916	29.4451	28.2241	Pf3D7_07_v3	1410946	1411485	HMGB1-37C_R2_peak_1583	2.26056	20.0153	18.9112
Pf3D7_07_v3	1414785	1415679	HMGB1-37C_R1_peak_1470	3.247	44.3452	42.8354	Pf3D7_07_v3	1414777	1415700	HMGB1-37C_R2_peak_1584	2.58061	30.2076	28.8627
Pf3D7_07_v3	1417647	1426321	HMGB1-37C_R1_peak_1471	3.18279	42.4965	41.0221	Pf3D7_07_v3	1417631	1426345	HMGB1-37C_R2_peak_1585	2.60985	33.2614	31.8584
Pf3D7_07_v3	1427349	1432303	HMGB1-37C_R1_peak_1472	3.10954	39.9016	38.4742	Pf3D7_07_v3	1427351	1432284	HMGB1-37C_R2_peak_1586	2.54815	31.3296	29.9621
Pf3D7_07_v3	1434173	1444752	HMGB1-37C_R1_peak_1473	3.00836	35.1224	33.7857	Pf3D7_07_v3	1434183	1444763	HMGB1-37C_R2_peak_1587	2.61599	30.8666	29.5
Pf3D7_08_v3	52745	53671	HMGB1-37C_R1_peak_1484	3.09088	37.6376	36.2535	Pf3D7_08_v3	52752	53679	HMGB1-37C_R2_peak_1601	2.40545	24.6425	23.4241
Pf3D7_08_v3	56319	57372	HMGB1-37C_R1_peak_1485	4.00722	66.8057	64.8702	Pf3D7_08_v3	56346	57359	HMGB1-37C_R2_peak_1602	3.21489	52.1544	50.3144
Pf3D7_08_v3	83707	87968	HMGB1-37C_R1_peak_1488	2.45613	23.5847	22.4892	Pf3D7_08_v3	83547	87961	HMGB1-37C_R2_peak_1605	2.14612	19.9424	18.8497
Pf3D7_08_v3	91315	100114	HMGB1-37C_R1_peak_1489	4.54688	96.6641	94.5014	Pf3D7_08_v3	91350	100110	HMGB1-37C_R2_peak_1606	4.08169	96.9709	94.6514
Pf3D7_08_v3	101949	102814	HMGB1-37C_R1_peak_1490	2.8172	31.8469	30.575	Pf3D7_08_v3	101986	102798	HMGB1-37C_R2_peak_1607	2.40069	27.3526	26.0663
Pf3D7_08_v3	146160	150254	HMGB1-37C_R1_peak_1498	2.40333	24.524	23.4066	Pf3D7_08_v3	146141	150250	HMGB1-37C_R2_peak_1615	2.15287	21.4476	20.3122
Pf3D7_08_v3	165385	166135	HMGB1-37C_R1_peak_1501	3.34372	45.131	43.5917	Pf3D7_08_v3	165390	166146	HMGB1-37C_R2_peak_1617	2.83358	37.9758	36.44
Pf3D7_08_v3	191979	194101	HMGB1-37C_R1_peak_1506	2.1501	17.3119	16.3419	Pf3D7_08_v3	192380	194088	HMGB1-37C_R2_peak_1622	2.05131	17.2338	16.2003
Pf3D7_08_v3	212270	216905	HMGB1-37C_R1_peak_1510	2.4949	27.0858	25.9207	Pf3D7_08_v3	212278	216898	HMGB1-37C_R2_peak_1627	2.20247	22.3838	21.2319
Pf3D7_08_v3	242630	244397	HMGB1-37C_R1_peak_1517	2.26457	19.7661	18.749	Pf3D7_08_v3	243947	244379	HMGB1-37C_R2_peak_1633	2.42835	26.5178	25.265
Pf3D7_08_v3	287017	288477	HMGB1-37C_R1_peak_1527	2.36856	22.9074	21.823	Pf3D7_08_v3	287052	288532	HMGB1-37C_R2_peak_1643	2.1811	22.2188	21.067
Pf3D7_08_v3	290900	291198	HMGB1-37C_R1_peak_1528	2.36197	20.4405	19.4069	Pf3D7_08_v3	290888	291177	HMGB1-37C_R2_peak_1644	2.07008	16.8519	15.8307
Pf3D7_08_v3	312581	312983	HMGB1-37C_R1_peak_1532	2.96628	40.5697	39.131	Pf3D7_08_v3	312098	312991	HMGB1-37C_R2_peak_1650	2.07561	23.2582	22.1011
Pf3D7_08_v3	344616	347354	HMGB1-37C_R1_peak_1537	2.52541	26.1237	24.9727	Pf3D7_08_v3	344549	347359	HMGB1-37C_R2_peak_1654	2.01187	17.325	16.2946
Pf3D7_08_v3	378593	379562	HMGB1-37C_R1_peak_1544	2.43179	22.5641	21.4908	Pf3D7_08_v3	378616	379533	HMGB1-37C_R2_peak_1662	2.0403	16.4375	15.4336
Pf3D7_08_v3	382213	382901	HMGB1-37C_R1_peak_1545	2.92564	34.0023	32.6975	Pf3D7_08_v3	382448	382935	HMGB1-37C_R2_peak_1663	2.59547	30.1692	28.8224
Pf3D7_08_v3	387403	388354	HMGB1-37C_R1_peak_1546	2.26936	17.8168	16.8382	Pf3D7_08_v3	387222	388338	HMGB1-37C_R2_peak_1664	2.08994	17.3074	16.2813
Pf3D7_08_v3	396276	398023	HMGB1-37C_R1_peak_1549	2.47136	21.0635	20.0165	Pf3D7_08_v3	396294	398278	HMGB1-37C_R2_peak_1667	2.13673	18.584	17.5337
Pf3D7_08_v3	402553	403775	HMGB1-37C_R1_peak_1551	2.65859	27.7459	26.5617	Pf3D7_08_v3	402552	403783	HMGB1-37C_R2_peak_1669	2.45641	26.4357	25.1791
Pf3D7_08_v3	416285	418043	HMGB1-37C_R1_peak_1553	2.50611	24.4706	23.3524	Pf3D7_08_v3	416303	418040	HMGB1-37C_R2_peak_1671	2.06783	17.7997	16.752
Pf3D7_08_v3	430792	436610	HMGB1-37C_R1_peak_1555	3.46169	52.0611	50.3938	Pf3D7_08_v3	430774	436632	HMGB1-37C_R2_peak_1674	3.02989	47.4532	45.7228
Pf3D7_08_v3	437658	439038	HMGB1-37C_R1_peak_1556	2.90484	31.664	30.3953	Pf3D7_08_v3	437662	439031	HMGB1-37C_R2_peak_1675	2.24321	20.9871	19.8624
Pf3D7_08_v3	440295	447965	HMGB1-37C_R1_peak_1557	3.61173	56.2918	54.5647	Pf3D7_08_v3	440297	445820	HMGB1-37C_R2_peak_1676	3.24967	54.9705	53.1115
Pf3D7_08_v3	450819	451806	HMGB1-37C_R1_peak_1558	3.71745	59.7206	57.9153	Pf3D7_08_v3	450815	451807	HMGB1-37C_R2_peak_1678	2.90453	42.9769	41.3424
Pf3D7_08_v3	453981	454845	HMGB1-37C_R1_peak_1559	3.50502	56.0588	54.3284	Pf3D7_08_v3	453979	454825	HMGB1-37C_R2_peak_1679	3.15445	52.7871	50.947
Pf3D7_08_v3	459219	466468	HMGB1-37C_R1_peak_1560	3.29318	46.5657	45.0522	Pf3D7_08_v3	459221	466492	HMGB1-37C_R2_peak_1680	2.72174	38.593	37.1069
Pf3D7_08_v3	567783	571356	HMGB1-37C_R1_peak_1575	2.25451	19.287	18.2794	Pf3D7_08_v3	567792	571370	HMGB1-37C_R2_peak_1697	2.02819	17.7559	16.7195
Pf3D7_08_v3	621906	623415	HMGB1-37C_R1_peak_1585	3.05904	41.1664	39.7094	Pf3D7_08_v3	621901	623404	HMGB1-37C_R2_peak_1710	2.47018	30.2052	28.8502
Pf3D7_08_v3	631606	632169	HMGB1-37C_R1_peak_1587	2.44196	20.3136	19.2815	Pf3D7_08_v3	631618	632172	HMGB1-37C_R2_peak_1712	2.23923	19.9049	18.8078
Pf3D7_08_v3	656736	657560	HMGB1-37C_R1_peak_1594	2.91064	32.5841	31.2996	Pf3D7_08_v3	656751	657546	HMGB1-37C_R2_peak_1719	2.2603	22.0016	20.8513
Pf3D7_08_v3	666821	667143	HMGB1-37C_R1_peak_1596	2.22106	16.9824	16.0193	Pf3D7_08_v3	666809	667143	HMGB1-37C_R2_peak_1721	2.19538	19.9181	18.8206
Pf3D7_08_v3	674787	678417	HMGB1-37C_R1_peak_1599	2.56324	26.0184	24.8687	Pf3D7_08_v3	674834	678400	HMGB1-37C_R2_peak_1724	2.12955	19.8097	18.714
Pf3D7_08_v3	680919	681788	HMGB1-37C_R1_peak_1600	2.65876	27.1465	25.9766	Pf3D7_08_v3	680914	681782	HMGB1-37C_R2_peak_1725	2.43275	26.2567	25.0043
Pf3D7_08_v3	687303	688099	HMGB1-37C_R1_peak_1601	4.19813	82.9748	80.796	Pf3D7_08_v3	687315	688086	HMGB1-37C_R2_peak_1726	3.79099	82.6426	80.3463
Pf3D7_08_v3	703508	704664	HMGB1-37C_R1_peak_1605	2.51837	25.2743	24.1362	Pf3D7_08_v3	703517	704668	HMGB1-37C_R2_peak_1730	2.09264	19.2392	18.1646
Pf3D7_08_v3	708227	714109	HMGB1-37C_R1_peak_1607	2.19539	18.3138	17.3325	Pf3D7_08_v3	708232	709381	HMGB1-37C_R2_peak_1732	2.31376	23.9939	22.7963
Pf3D7_08_v3	762178	764941	HMGB1-37C_R1_peak_1616	2.49372	26.9059	25.7384	Pf3D7_08_v3	762135	764930	HMGB1-37C_R2_peak_1744	2.23279	24.9825	23.7687
Pf3D7_08_v3	768700	769504	HMGB1-37C_R1_peak_1617	2.85291	29.9756	28.7422	Pf3D7_08_v3	768741	769465	HMGB1-37C_R2_peak_1745	2.07621	15.8905	14.8922
Pf3D7_08_v3	799404	803631	HMGB1-37C_R1_peak_1622	2.27927	19.8638	18.843	Pf3D7_08_v3	799421	804022	HMGB1-37C_R2_peak_1751	2.04216	17.2806	16.257
Pf3D7_08_v3	816832	817124	HMGB1-37C_R1_peak_1626	2.46306	20.6965	19.6572	Pf3D7_08_v3	816839	817101	HMGB1-37C_R2_peak_1754	2.34601	22.6549	21.4868
Pf3D7_08_v3	821382	821977	HMGB1-37C_R1_peak_1627	3.27658	43.8766	42.37	Pf3D7_08_v3	821360	821978	HMGB1-37C_R2_peak_1755	2.6706	35.4357	33.9774
Pf3D7_08_v3	830645	831281	HMGB1-37C_R1_peak_1629	3.50754	53.3888	51.7123	Pf3D7_08_v3	830639	831221	HMGB1-37C_R2_peak_1757	3.32049	56.196	54.2926
Pf3D7_08_v3	836058	836361	HMGB1-37C_R1_peak_1630	2.09584	13.8082	12.915	Pf3D7_08_v3	836062	836443	HMGB1-37C_R2_peak_1758	2.05601	15.9902	14.9934
Pf3D7_08_v3	842684	843154	HMGB1-37C_R1_peak_1631	2.0066	12.314	11.4532	Pf3D7_08_v3	842730	843120	HMGB1-37C_R2_peak_1759	2.07228	16.6043	15.5951
Pf3D7_08_v3	859167	862421	HMGB1-37C_R1_peak_1635	4.39453	88.2205	85.9123	Pf3D7_08_v3	859170	859427	HMGB1-37C_R2_peak_1763	2.90372	40.6128	39.0348
Pf3D7_08_v3	859167	862421	HMGB1-37C_R1_peak_1635	4.39453	88.2205	85.9123	Pf3D7_08_v3	860385	862415	HMGB1-37C_R2_peak_1764	3.67544	74.9787	72.677
Pf3D7_08_v3	871431	873430	HMGB1-37C_R1_peak_1638	2.32515	21.5154	20.4596	Pf3D7_08_v3	871418	873419	HMGB1-37C_R2_peak_1767	2.01156	16.9126	15.8889
Pf3D7_08_v3	932755	936653	HMGB1-37C_R1_peak_1649	2.49065	24.8415	23.7152	Pf3D7_08_v3	932376	936648	HMGB1-37C_R2_peak_1779	2.29235	23.8053	22.613
Pf3D7_08_v3	966346	966611	HMGB1-37C_R1_peak_1653	2.15084	14.0988	13.1993	Pf3D7_08_v3	966349	966621	HMGB1-37C_R2_peak_1785	2.12326	16.6751	15.6602
Pf3D7_08_v3	978912	981754	HMGB1-37C_R1_peak_1655	2.15396	15.4059	14.4765	Pf3D7_08_v3	981449	981735	HMGB1-37C_R2_peak_1788	2.10404	16.6491	15.6329
Pf3D7_08_v3	997068	999501	HMGB1-37C_R1_peak_1656	2.90626	36.6513	35.2849	Pf3D7_08_v3	997082	999513	HMGB1-37C_R2_peak_1789	2.56784	31.5493	30.1631
Pf3D7_08_v3	1022577	1023587	HMGB1-37C_R1_peak_1662	3.4744	47.8891	46.2974	Pf3D7_08_v3	1022608	1023554	HMGB1-37C_R2_peak_1795	2.88272	38.843	37.2876
Pf3D7_08_v3	1047604	1051749	HMGB1-37C_R1_peak_1667	2.34187	22.5902	21.5139	Pf3D7_08_v3	1047624	1051767	HMGB1-37C_R2_peak_1800	2.11465	20.3912	19.2877
Pf3D7_08_v3	1160192	1161643	HMGB1-37C_R1_peak_1689	3.20683	41.8798	40.41	Pf3D7_08_v3	1160200	1161671	HMGB1-37C_R2_peak_1823	2.67924	36.776	35.2822
Pf3D7_08_v3	1202406	1203511	HMGB1-37C_R1_peak_1698	2.32355	18.8549	17.8526	Pf3D7_08_v3	1202455	1203543	HMGB1-37C_R2_peak_1833	2.03627	15.6075	14.6221
Pf3D7_08_v3	1204516	1208307	HMGB1-37C_R1_peak_1699	2.56597	27.596	26.4168	Pf3D7_08_v3	1204549	1208363	HMGB1-37C_R2_peak_1834	2.20416	23.1728	22.0071
Pf3D7_08_v3	1211239	1211609	HMGB1-37C_R1_peak_1700	2.30281	17.4736	16.5013	Pf3D7_08_v3	1211232	1212602	HMGB1-37C_R2_peak_1835	2.04251	16.3552	15.3606
Pf3D7_08_v3	1254533	1255309	HMGB1-37C_R1_peak_1707	3.16551	39.4344	38.008	Pf3D7_08_v3	1254562	1255299	HMGB1-37C_R2_peak_1842	2.70447	36.8945	35.3918
Pf3D7_08_v3	1269199	1269638	HMGB1-37C_R1_peak_1709	2.66483	28.5016	27.3014	Pf3D7_08_v3	1269190	1269626	HMGB1-37C_R2_peak_1844	2.29208	23.4773	22.288
Pf3D7_08_v3	1272509	1277202	HMGB1-37C_R1_peak_1710	2.41974	21.9601	20.8964	Pf3D7_08_v3	1272487	1277212	HMGB1-37C_R2_peak_1845	2.10562	17.6682	16.6316
Pf3D7_08_v3	1284588	1289200	HMGB1-37C_R1_peak_1712	2.88259	33.9042	32.5944	Pf3D7_08_v3	1284612	1289156	HMGB1-37C_R2_peak_1847	2.52306	29.896	28.5599
Pf3D7_08_v3	1296155	1297989	HMGB1-37C_R1_peak_1715	2.23617	18.3221	17.3292	Pf3D7_08_v3	1296153	1297944	HMGB1-37C_R2_peak_1849	2.0196	16.4411	15.4292
Pf3D7_08_v3	1307348	1307895	HMGB1-37C_R1_peak_1717	2.33418	21.3164	20.2625	Pf3D7_08_v3	1307364	1307868	HMGB1-37C_R2_peak_1851	2.23325	23.8624	22.6637
Pf3D7_08_v3	1310684	1315412	HMGB1-37C_R1_peak_1718	2.28204	20.6531	19.6193	Pf3D7_08_v3	1310782	1312253	HMGB1-37C_R2_peak_1852	2.05402	17.6086	16.5647
Pf3D7_08_v3	1365454	1367490	HMGB1-37C_R1_peak_1727	2.89092	36.1255	34.767	Pf3D7_08_v3	1365464	1367469	HMGB1-37C_R2_peak_1862	2.38405	26.9778	25.7005
Pf3D7_08_v3	1386730	1387577	HMGB1-37C_R1_peak_1731	2.51252	22.7482	21.6634	Pf3D7_08_v3	1386720	1387548	HMGB1-37C_R2_peak_1866	2.52341	28.1353	26.8289
Pf3D7_08_v3	1397366	1397748	HMGB1-37C_R1_peak_1733	2.38957	20.5364	19.5002	Pf3D7_08_v3	1397376	1397740	HMGB1-37C_R2_peak_1868	2.10615	18.7841	17.7185
Pf3D7_08_v3	1399601	1400334	HMGB1-37C_R1_peak_1734	3.15422	46.897	45.3335	Pf3D7_08_v3	1399592	1400306	HMGB1-37C_R2_peak_1869	2.74585	39.5353	37.9757
Pf3D7_08_v3	1402671	1403415	HMGB1-37C_R1_peak_1735	2.88535	35.2333	33.8962	Pf3D7_08_v3	1402660	1403397	HMGB1-37C_R2_peak_1870	2.48495	31.7801	30.3962
Pf3D7_08_v3	1405852	1406610	HMGB1-37C_R1_peak_1736	2.3953	25.4369	24.3094	Pf3D7_08_v3	1405867	1406613	HMGB1-37C_R2_peak_1871	2.24202	23.492	22.3232
Pf3D7_08_v3	1411282	1412054	HMGB1-37C_R1_peak_1738	4.06382	71.6975	69.6839	Pf3D7_08_v3	1411280	1412085	HMGB1-37C_R2_peak_1872	3.14261	54.4652	52.5964
Pf3D7_08_v3	1414494	1415289	HMGB1-37C_R1_peak_1739	3.11382	40.0696	38.64	Pf3D7_08_v3	1414505	1415287	HMGB1-37C_R2_peak_1873	2.64324	36.3494	34.8789
Pf3D7_08_v3	1417632	1418682	HMGB1-37C_R1_peak_1740	3.6401	56.8117	55.0741	Pf3D7_08_v3	1417651	1418667	HMGB1-37C_R2_peak_1874	3.1035	50.8372	49.0665
Pf3D7_08_v3	1420820	1421874	HMGB1-37C_R1_peak_1741	3.37272	44.9508	43.4179	Pf3D7_08_v3	1420837	1421870	HMGB1-37C_R2_peak_1875	2.74105	34.9675	33.5028
Pf3D7_08_v3	1427468	1428028	HMGB1-37C_R1_peak_1742	3.53223	50.5948	48.9571	Pf3D7_08_v3	1427523	1428000	HMGB1-37C_R2_peak_1876	2.88844	39.7731	38.2094
Pf3D7_08_v3	1429246	1430397	HMGB1-37C_R1_peak_1743	2.30595	18.4631	17.4737	Pf3D7_08_v3	1429289	1430382	HMGB1-37C_R2_peak_1877	2.08327	16.4265	15.4209
Pf3D7_08_v3	1432991	1433941	HMGB1-37C_R1_peak_1744	3.36919	46.6707	45.1049	Pf3D7_08_v3	1433028	1433925	HMGB1-37C_R2_peak_1878	2.74776	36.4237	34.9339
Pf3D7_08_v3	1435854	1443561	HMGB1-37C_R1_peak_1745	3.67057	56.1355	54.4063	Pf3D7_08_v3	1435873	1443557	HMGB1-37C_R2_peak_1879	3.08157	47.74	46.0124
Pf3D7_08_v3	1444593	1472312	HMGB1-37C_R1_peak_1746	2.87106	32.9562	31.6629	Pf3D7_08_v3	1444615	1472279	HMGB1-37C_R2_peak_1880	2.44682	27.5854	26.2972
Pf3D7_09_v3	325	25574	HMGB1-37C_R1_peak_1747	3.22773	51.2619	49.6168	Pf3D7_09_v3	19971	25565	HMGB1-37C_R2_peak_1882	2.99547	44.3877	42.7272
Pf3D7_09_v3	325	25574	HMGB1-37C_R1_peak_1747	3.22773	51.2619	49.6168	Pf3D7_09_v3	404	18998	HMGB1-37C_R2_peak_1881	2.58983	41.0019	39.4195
Pf3D7_09_v3	26580	27863	HMGB1-37C_R1_peak_1748	2.48821	23.5903	22.492	Pf3D7_09_v3	26608	27815	HMGB1-37C_R2_peak_1883	2.17317	19.6578	18.5657
Pf3D7_09_v3	29751	30847	HMGB1-37C_R1_peak_1749	4.21315	74.5585	72.5125	Pf3D7_09_v3	29755	30822	HMGB1-37C_R2_peak_1884	3.41906	61.7505	59.8248
Pf3D7_09_v3	33603	34528	HMGB1-37C_R1_peak_1750	3.71238	58.3398	56.5556	Pf3D7_09_v3	33638	34489	HMGB1-37C_R2_peak_1885	3.28557	54.8566	52.9657
Pf3D7_09_v3	39860	40796	HMGB1-37C_R1_peak_1751	2.89313	31.3681	30.1071	Pf3D7_09_v3	39922	40771	HMGB1-37C_R2_peak_1886	2.54693	28.6771	27.3649
Pf3D7_09_v3	42973	43801	HMGB1-37C_R1_peak_1752	3.50595	50.2994	48.6673	Pf3D7_09_v3	42997	43789	HMGB1-37C_R2_peak_1887	2.93121	42.0255	40.4112
Pf3D7_09_v3	45930	46950	HMGB1-37C_R1_peak_1753	3.42135	48.0109	46.4212	Pf3D7_09_v3	45906	46918	HMGB1-37C_R2_peak_1888	2.86666	41.016	39.4196
Pf3D7_09_v3	49583	50681	HMGB1-37C_R1_peak_1754	3.78857	59.4229	57.6153	Pf3D7_09_v3	49597	50673	HMGB1-37C_R2_peak_1889	3.10877	47.8552	46.1083
Pf3D7_09_v3	55105	55783	HMGB1-37C_R1_peak_1755	3.45132	48.3094	46.7132	Pf3D7_09_v3	55107	55777	HMGB1-37C_R2_peak_1890	2.86859	39.8953	38.3328
Pf3D7_09_v3	58231	59034	HMGB1-37C_R1_peak_1756	3.41364	46.4364	44.8771	Pf3D7_09_v3	58253	59028	HMGB1-37C_R2_peak_1891	2.60068	32.1222	30.7274
Pf3D7_09_v3	67674	68544	HMGB1-37C_R1_peak_1757	3.95248	67.5067	65.5483	Pf3D7_09_v3	67694	68562	HMGB1-37C_R2_peak_1892	3.31716	55.8794	53.9625
Pf3D7_09_v3	70780	71706	HMGB1-37C_R1_peak_1758	3.31162	48.0684	46.4792	Pf3D7_09_v3	70792	71691	HMGB1-37C_R2_peak_1893	2.53135	32.1719	30.7768
Pf3D7_09_v3	74737	75688	HMGB1-37C_R1_peak_1759	3.71141	56.579	54.8274	Pf3D7_09_v3	74742	75668	HMGB1-37C_R2_peak_1894	3.11632	48.3657	46.6114
Pf3D7_09_v3	78009	78846	HMGB1-37C_R1_peak_1760	3.01241	39.9276	38.4955	Pf3D7_09_v3	78047	78847	HMGB1-37C_R2_peak_1895	2.49443	31.1071	29.7302
Pf3D7_09_v3	89607	91014	HMGB1-37C_R1_peak_1763	2.58859	27.4546	26.2851	Pf3D7_09_v3	89600	91029	HMGB1-37C_R2_peak_1898	2.04622	19.2856	18.2309
Pf3D7_09_v3	98469	99687	HMGB1-37C_R1_peak_1765	2.27014	20.2813	19.2623	Pf3D7_09_v3	98455	99619	HMGB1-37C_R2_peak_1900	2.15193	19.6228	18.5428
Pf3D7_09_v3	102777	103934	HMGB1-37C_R1_peak_1766	2.29558	20.1749	19.147	Pf3D7_09_v3	102809	103954	HMGB1-37C_R2_peak_1901	2.05298	18.3872	17.3316
Pf3D7_09_v3	106736	107156	HMGB1-37C_R1_peak_1767	2.2698	19.2904	18.2817	Pf3D7_09_v3	106734	107173	HMGB1-37C_R2_peak_1902	2.02514	16.4071	15.4033
Pf3D7_09_v3	121625	124685	HMGB1-37C_R1_peak_1771	2.4395	23.2872	22.1929	Pf3D7_09_v3	121641	124656	HMGB1-37C_R2_peak_1906	2.13867	20.7132	19.6021
Pf3D7_09_v3	163237	165749	HMGB1-37C_R1_peak_1777	2.48887	24.4713	23.3501	Pf3D7_09_v3	162806	165728	HMGB1-37C_R2_peak_1914	2.13475	19.5058	18.415
Pf3D7_09_v3	176003	177429	HMGB1-37C_R1_peak_1778	3.33632	46.4881	44.9255	Pf3D7_09_v3	176266	177413	HMGB1-37C_R2_peak_1916	3.16551	49.0803	47.3009
Pf3D7_09_v3	185990	186356	HMGB1-37C_R1_peak_1781	2.275	18.5274	17.5333	Pf3D7_09_v3	185948	186340	HMGB1-37C_R2_peak_1919	2.58055	30.3001	28.9576
Pf3D7_09_v3	238449	242829	HMGB1-37C_R1_peak_1790	3.30026	50.1816	48.5586	Pf3D7_09_v3	239628	242811	HMGB1-37C_R2_peak_1926	3.05689	51.3708	49.571
Pf3D7_09_v3	318334	319576	HMGB1-37C_R1_peak_1803	2.36098	20.3155	19.2825	Pf3D7_09_v3	318352	319575	HMGB1-37C_R2_peak_1942	2.33531	22.9463	21.7741
Pf3D7_09_v3	360863	361486	HMGB1-37C_R1_peak_1810	2.90857	33.5657	32.2625	Pf3D7_09_v3	360858	361434	HMGB1-37C_R2_peak_1952	2.0754	18.1349	17.0818
Pf3D7_09_v3	430648	432031	HMGB1-37C_R1_peak_1824	2.8166	32.2977	31.0325	Pf3D7_09_v3	430604	432017	HMGB1-37C_R2_peak_1967	2.47223	29.4787	28.1732
Pf3D7_09_v3	494280	497748	HMGB1-37C_R1_peak_1838	2.27769	19.7321	18.7105	Pf3D7_09_v3	494265	497732	HMGB1-37C_R2_peak_1980	2.02389	16.8958	15.8749
Pf3D7_09_v3	538214	538914	HMGB1-37C_R1_peak_1845	2.31971	19.9586	18.9352	Pf3D7_09_v3	538225	538951	HMGB1-37C_R2_peak_1991	2.18004	20.396	19.2883
Pf3D7_09_v3	546771	550447	HMGB1-37C_R1_peak_1846	2.10261	14.0718	13.1755	Pf3D7_09_v3	549069	550440	HMGB1-37C_R2_peak_1993	2.07378	16.8101	15.7928
Pf3D7_09_v3	567336	569573	HMGB1-37C_R1_peak_1849	2.00971	12.0164	11.1631	Pf3D7_09_v3	567322	569583	HMGB1-37C_R2_peak_1997	2.09664	17.2485	16.2236
Pf3D7_09_v3	575681	576410	HMGB1-37C_R1_peak_1851	2.55323	23.6768	22.5728	Pf3D7_09_v3	575697	576400	HMGB1-37C_R2_peak_1999	2.07774	17.5359	16.5001
Pf3D7_09_v3	630652	632318	HMGB1-37C_R1_peak_1863	2.32933	19.6439	18.6283	Pf3D7_09_v3	630653	632330	HMGB1-37C_R2_peak_2011	2.10809	18.5336	17.4771
Pf3D7_09_v3	650676	654836	HMGB1-37C_R1_peak_1868	2.7086	30.7111	29.4634	Pf3D7_09_v3	650672	654834	HMGB1-37C_R2_peak_2017	2.26559	24.4924	23.2755
Pf3D7_09_v3	661602	661955	HMGB1-37C_R1_peak_1869	2.66143	28.198	27.0039	Pf3D7_09_v3	661621	662001	HMGB1-37C_R2_peak_2019	2.21853	20.4463	19.3398
Pf3D7_09_v3	726912	731753	HMGB1-37C_R1_peak_1880	2.31754	21.5369	20.4835	Pf3D7_09_v3	726808	731718	HMGB1-37C_R2_peak_2031	2.06181	18.5644	17.5057
Pf3D7_09_v3	738374	740252	HMGB1-37C_R1_peak_1882	3.24242	46.7824	45.2138	Pf3D7_09_v3	738373	740258	HMGB1-37C_R2_peak_2033	2.75627	39.3641	37.7962
Pf3D7_09_v3	742475	743629	HMGB1-37C_R1_peak_1883	2.68486	28.8825	27.6714	Pf3D7_09_v3	742507	743623	HMGB1-37C_R2_peak_2034	2.21125	21.6447	20.4982
Pf3D7_09_v3	786885	788066	HMGB1-37C_R1_peak_1893	2.08389	15.4602	14.5332	Pf3D7_09_v3	786870	788103	HMGB1-37C_R2_peak_2044	2.0061	15.2501	14.2792
Pf3D7_09_v3	793261	794139	HMGB1-37C_R1_peak_1895	2.37992	19.0973	18.0927	Pf3D7_09_v3	793270	794155	HMGB1-37C_R2_peak_2046	2.32464	22.8022	21.637
Pf3D7_09_v3	809848	811396	HMGB1-37C_R1_peak_1900	2.13257	15.4229	14.497	Pf3D7_09_v3	809837	811525	HMGB1-37C_R2_peak_2051	2.05648	16.3734	15.3695
Pf3D7_09_v3	852625	854051	HMGB1-37C_R1_peak_1910	2.73353	31.249	29.99	Pf3D7_09_v3	852611	854048	HMGB1-37C_R2_peak_2060	2.45526	28.2933	26.9889
Pf3D7_09_v3	886596	887268	HMGB1-37C_R1_peak_1915	2.20512	18.2571	17.274	Pf3D7_09_v3	886578	887214	HMGB1-37C_R2_peak_2066	2.11067	17.9429	16.8998
Pf3D7_09_v3	903326	904505	HMGB1-37C_R1_peak_1919	3.56765	56.7089	54.9497	Pf3D7_09_v3	903364	904504	HMGB1-37C_R2_peak_2070	3.03667	48.2545	46.4916
Pf3D7_09_v3	913271	914489	HMGB1-37C_R1_peak_1921	3.07399	41.0689	39.6117	Pf3D7_09_v3	913290	914490	HMGB1-37C_R2_peak_2072	2.79658	39.5849	38.0066
Pf3D7_09_v3	916928	918447	HMGB1-37C_R1_peak_1922	2.24676	18.3696	17.3799	Pf3D7_09_v3	917019	918447	HMGB1-37C_R2_peak_2073	2.03689	17.8306	16.7888
Pf3D7_09_v3	941818	942338	HMGB1-37C_R1_peak_1926	2.46403	22.7068	21.624	Pf3D7_09_v3	941818	942319	HMGB1-37C_R2_peak_2079	2.15325	19.8721	18.773
Pf3D7_09_v3	945692	949490	HMGB1-37C_R1_peak_1928	2.65314	30.81	29.5643	Pf3D7_09_v3	945684	949475	HMGB1-37C_R2_peak_2081	2.28715	26.3388	25.0843
Pf3D7_09_v3	960220	963585	HMGB1-37C_R1_peak_1930	2.77704	32.1605	30.8893	Pf3D7_09_v3	958848	963587	HMGB1-37C_R2_peak_2083	2.38383	27.0865	25.8251
Pf3D7_09_v3	1021858	1023239	HMGB1-37C_R1_peak_1942	3.15133	41.3443	39.8969	Pf3D7_09_v3	1021862	1023498	HMGB1-37C_R2_peak_2095	2.57372	33.0316	31.6556
Pf3D7_09_v3	1027317	1030023	HMGB1-37C_R1_peak_1943	2.89022	33.9387	32.6265	Pf3D7_09_v3	1027288	1027642	HMGB1-37C_R2_peak_2096	2.32465	22.493	21.3344
Pf3D7_09_v3	1027317	1030023	HMGB1-37C_R1_peak_1943	2.89022	33.9387	32.6265	Pf3D7_09_v3	1028635	1030075	HMGB1-37C_R2_peak_2097	2.53334	30.6433	29.2746
Pf3D7_09_v3	1035697	1036301	HMGB1-37C_R1_peak_1944	2.5679	27.9725	26.7837	Pf3D7_09_v3	1035659	1036314	HMGB1-37C_R2_peak_2098	2.24916	23.7094	22.5261
Pf3D7_09_v3	1041011	1041438	HMGB1-37C_R1_peak_1945	2.14982	13.8382	12.943	Pf3D7_09_v3	1041004	1041469	HMGB1-37C_R2_peak_2099	2.32503	21.7455	20.5975
Pf3D7_09_v3	1126982	1127890	HMGB1-37C_R1_peak_1962	2.33861	19.7294	18.7058	Pf3D7_09_v3	1126983	1127862	HMGB1-37C_R2_peak_2114	2.08029	17.1335	16.1037
Pf3D7_09_v3	1145454	1146057	HMGB1-37C_R1_peak_1965	2.06626	12.2303	11.37	Pf3D7_09_v3	1145465	1146032	HMGB1-37C_R2_peak_2117	2.04812	15.0925	14.1143
Pf3D7_09_v3	1159849	1160378	HMGB1-37C_R1_peak_1968	2.22944	15.3804	14.4502	Pf3D7_09_v3	1159864	1160397	HMGB1-37C_R2_peak_2120	2.07344	16.7187	15.6993
Pf3D7_09_v3	1201841	1206922	HMGB1-37C_R1_peak_1977	2.35774	23.5038	22.4083	Pf3D7_09_v3	1201839	1206926	HMGB1-37C_R2_peak_2128	2.06926	20.0508	18.9548
Pf3D7_09_v3	1303616	1303890	HMGB1-37C_R1_peak_1995	2.16768	15.5043	14.5756	Pf3D7_09_v3	1303619	1303889	HMGB1-37C_R2_peak_2149	2.0744	16.8611	15.8415
Pf3D7_09_v3	1331346	1332776	HMGB1-37C_R1_peak_2001	2.73417	30.5304	29.2901	Pf3D7_09_v3	1331339	1332755	HMGB1-37C_R2_peak_2155	2.69481	36.4772	35.0001
Pf3D7_09_v3	1348032	1348282	HMGB1-37C_R1_peak_2006	2.2338	16.4767	15.5264	Pf3D7_09_v3	1348039	1348318	HMGB1-37C_R2_peak_2160	2.18784	18.4748	17.4153
Pf3D7_09_v3	1349743	1351633	HMGB1-37C_R1_peak_2007	3.15996	43.1007	41.6304	Pf3D7_09_v3	1349742	1351611	HMGB1-37C_R2_peak_2161	2.58629	35.4443	34.0257
Pf3D7_09_v3	1417509	1422811	HMGB1-37C_R1_peak_2018	2.73145	29.5297	28.308	Pf3D7_09_v3	1417525	1422833	HMGB1-37C_R2_peak_2171	2.27312	22.6169	21.4487
Pf3D7_09_v3	1433381	1433826	HMGB1-37C_R1_peak_2021	2.22749	16.4838	15.5314	Pf3D7_09_v3	1433382	1433843	HMGB1-37C_R2_peak_2174	2.12454	16.7851	15.7671
Pf3D7_09_v3	1436702	1437605	HMGB1-37C_R1_peak_2022	3.05478	40.5093	39.0682	Pf3D7_09_v3	1436702	1437556	HMGB1-37C_R2_peak_2175	2.49296	28.8279	27.5093
Pf3D7_09_v3	1441125	1441508	HMGB1-37C_R1_peak_2023	2.35906	19.191	18.1822	Pf3D7_09_v3	1441132	1441525	HMGB1-37C_R2_peak_2176	2.00656	14.3626	13.4069
Pf3D7_09_v3	1458958	1459936	HMGB1-37C_R1_peak_2026	2.73783	30.7914	29.546	Pf3D7_09_v3	1458934	1459933	HMGB1-37C_R2_peak_2179	2.22439	22.4868	21.3285
Pf3D7_09_v3	1474660	1475562	HMGB1-37C_R1_peak_2029	3.81698	64.1217	62.2538	Pf3D7_09_v3	1474680	1475577	HMGB1-37C_R2_peak_2182	3.14311	51.9307	50.1394
Pf3D7_09_v3	1477767	1479279	HMGB1-37C_R1_peak_2030	3.27337	44.8015	43.2834	Pf3D7_09_v3	1477782	1479246	HMGB1-37C_R2_peak_2183	2.8904	41.3462	39.762
Pf3D7_09_v3	1480895	1481990	HMGB1-37C_R1_peak_2031	3.4074	51.2677	49.6281	Pf3D7_09_v3	1480892	1481983	HMGB1-37C_R2_peak_2184	2.75137	37.2618	35.755
Pf3D7_09_v3	1486072	1487168	HMGB1-37C_R1_peak_2032	2.80472	30.5893	29.3429	Pf3D7_09_v3	1486065	1487150	HMGB1-37C_R2_peak_2185	2.15891	18.4978	17.4289
Pf3D7_09_v3	1492666	1493712	HMGB1-37C_R1_peak_2033	3.70978	55.6522	53.9138	Pf3D7_09_v3	1492671	1493675	HMGB1-37C_R2_peak_2186	2.95076	41.3182	39.7128
Pf3D7_09_v3	1495613	1503440	HMGB1-37C_R1_peak_2034	3.41233	47.5293	45.9513	Pf3D7_09_v3	1495624	1496928	HMGB1-37C_R2_peak_2187	2.60045	29.4276	28.0901
Pf3D7_09_v3	1495613	1503440	HMGB1-37C_R1_peak_2034	3.41233	47.5293	45.9513	Pf3D7_09_v3	1497890	1503428	HMGB1-37C_R2_peak_2188	2.94808	41.6367	40.0258
Pf3D7_09_v3	1504486	1540977	HMGB1-37C_R1_peak_2035	2.9544	35.5857	34.2397	Pf3D7_09_v3	1504480	1540961	HMGB1-37C_R2_peak_2189	2.53155	30.1698	28.821
Pf3D7_10_v3	810	27329	HMGB1-37C_R1_peak_2036	3.07939	38.1209	36.7231	Pf3D7_10_v3	893	27335	HMGB1-37C_R2_peak_2190	2.53977	30.1118	28.763
Pf3D7_10_v3	28405	36130	HMGB1-37C_R1_peak_2037	3.64696	55.8886	54.169	Pf3D7_10_v3	28388	36132	HMGB1-37C_R2_peak_2191	3.0855	49.0607	47.3209
Pf3D7_10_v3	38032	39078	HMGB1-37C_R1_peak_2038	3.70963	56.5156	54.7652	Pf3D7_10_v3	38032	39053	HMGB1-37C_R2_peak_2192	3.17295	50.1119	48.3273
Pf3D7_10_v3	41877	42727	HMGB1-37C_R1_peak_2039	2.95997	36.9605	35.5866	Pf3D7_10_v3	41862	42684	HMGB1-37C_R2_peak_2193	2.92677	40.9691	39.3737
Pf3D7_10_v3	44797	45870	HMGB1-37C_R1_peak_2040	3.66476	56.3378	54.5956	Pf3D7_10_v3	44809	45854	HMGB1-37C_R2_peak_2194	3.13978	48.7343	46.9715
Pf3D7_10_v3	47992	49112	HMGB1-37C_R1_peak_2041	3.56295	52.1177	50.4567	Pf3D7_10_v3	48022	49093	HMGB1-37C_R2_peak_2195	3.02441	45.8055	44.1235
Pf3D7_10_v3	51447	52253	HMGB1-37C_R1_peak_2042	3.56151	51.9371	50.2718	Pf3D7_10_v3	51491	52276	HMGB1-37C_R2_peak_2196	2.71522	37.2038	35.6885
Pf3D7_10_v3	58207	58968	HMGB1-37C_R1_peak_2044	3.09274	42.3894	40.9176	Pf3D7_10_v3	58220	58933	HMGB1-37C_R2_peak_2198	2.52112	32.3636	30.9724
Pf3D7_10_v3	81368	82451	HMGB1-37C_R1_peak_2048	2.40718	22.5757	21.5065	Pf3D7_10_v3	81378	82455	HMGB1-37C_R2_peak_2204	2.14982	19.7667	18.6765
Pf3D7_10_v3	86549	88556	HMGB1-37C_R1_peak_2049	2.03107	15.0379	14.1185	Pf3D7_10_v3	86597	88166	HMGB1-37C_R2_peak_2205	2.00736	17.3937	16.3612
Pf3D7_10_v3	106695	108358	HMGB1-37C_R1_peak_2054	2.44711	21.8533	20.788	Pf3D7_10_v3	106711	108270	HMGB1-37C_R2_peak_2210	2.22817	20.6447	19.5271
Pf3D7_10_v3	149507	150862	HMGB1-37C_R1_peak_2063	2.27746	20.3318	19.3091	Pf3D7_10_v3	149479	150862	HMGB1-37C_R2_peak_2218	2.09359	19.2672	18.2049
Pf3D7_10_v3	164933	165809	HMGB1-37C_R1_peak_2066	2.41849	21.7713	20.7058	Pf3D7_10_v3	164929	165799	HMGB1-37C_R2_peak_2222	2.10942	17.3399	16.3031
Pf3D7_10_v3	172688	174705	HMGB1-37C_R1_peak_2068	2.14025	18.324	17.3432	Pf3D7_10_v3	172683	176381	HMGB1-37C_R2_peak_2224	2.24365	23.8667	22.6853
Pf3D7_10_v3	175945	176409	HMGB1-37C_R1_peak_2069	2.33611	20.07	19.0421	Pf3D7_10_v3	172683	176381	HMGB1-37C_R2_peak_2224	2.24365	23.8667	22.6853
Pf3D7_10_v3	179358	179942	HMGB1-37C_R1_peak_2070	3.06862	39.1487	37.7338	Pf3D7_10_v3	179364	179927	HMGB1-37C_R2_peak_2225	2.83364	43.9024	42.2557
Pf3D7_10_v3	195922	196964	HMGB1-37C_R1_peak_2073	2.03224	14.0059	13.1149	Pf3D7_10_v3	195922	196970	HMGB1-37C_R2_peak_2230	2.28459	22.752	21.587
Pf3D7_10_v3	199473	202801	HMGB1-37C_R1_peak_2074	2.12984	16.0636	15.1209	Pf3D7_10_v3	199456	202814	HMGB1-37C_R2_peak_2231	2.05719	17.7203	16.6823
Pf3D7_10_v3	207515	209602	HMGB1-37C_R1_peak_2075	2.56387	26.909	25.7399	Pf3D7_10_v3	207442	209576	HMGB1-37C_R2_peak_2232	2.2258	22.5398	21.3751
Pf3D7_10_v3	237539	241424	HMGB1-37C_R1_peak_2080	2.33784	22.6566	21.5788	Pf3D7_10_v3	237508	242124	HMGB1-37C_R2_peak_2238	2.05693	19.0768	18.0038
Pf3D7_10_v3	253668	257722	HMGB1-37C_R1_peak_2083	2.46902	24.1041	22.9933	Pf3D7_10_v3	253678	255560	HMGB1-37C_R2_peak_2241	2.07643	18.6362	17.5691
Pf3D7_10_v3	253668	257722	HMGB1-37C_R1_peak_2083	2.46902	24.1041	22.9933	Pf3D7_10_v3	256563	257733	HMGB1-37C_R2_peak_2242	2.27219	22.4561	21.2896
Pf3D7_10_v3	278677	279089	HMGB1-37C_R1_peak_2087	2.85711	30.818	29.5701	Pf3D7_10_v3	278682	279082	HMGB1-37C_R2_peak_2246	2.34927	23.956	22.7601
Pf3D7_10_v3	299267	299612	HMGB1-37C_R1_peak_2090	2.56012	24.2851	23.1719	Pf3D7_10_v3	298480	299593	HMGB1-37C_R2_peak_2251	2.04179	15.619	14.6381
Pf3D7_10_v3	301312	305844	HMGB1-37C_R1_peak_2091	2.76139	32.4706	31.2017	Pf3D7_10_v3	301249	305835	HMGB1-37C_R2_peak_2252	2.30483	25.4474	24.2335
Pf3D7_10_v3	316625	318273	HMGB1-37C_R1_peak_2093	2.47863	22.854	21.7705	Pf3D7_10_v3	316642	318255	HMGB1-37C_R2_peak_2254	2.08744	18.1503	17.1029
Pf3D7_10_v3	347208	348522	HMGB1-37C_R1_peak_2099	2.88242	35.7711	34.4214	Pf3D7_10_v3	347211	348531	HMGB1-37C_R2_peak_2259	2.50093	28.8426	27.5203
Pf3D7_10_v3	357378	357731	HMGB1-37C_R1_peak_2101	2.35992	20.2765	19.2462	Pf3D7_10_v3	357363	357698	HMGB1-37C_R2_peak_2261	2.13638	18.5478	17.4834
Pf3D7_10_v3	360628	362481	HMGB1-37C_R1_peak_2102	3.03108	38.6006	37.1994	Pf3D7_10_v3	360613	362474	HMGB1-37C_R2_peak_2262	2.77398	40.0918	38.5288
Pf3D7_10_v3	365816	367134	HMGB1-37C_R1_peak_2103	2.75886	32.1813	30.9039	Pf3D7_10_v3	365801	367135	HMGB1-37C_R2_peak_2263	2.47497	30.2371	28.889
Pf3D7_10_v3	381400	382411	HMGB1-37C_R1_peak_2107	2.69926	27.2663	26.0934	Pf3D7_10_v3	381402	382400	HMGB1-37C_R2_peak_2267	2.53431	29.286	27.9618
Pf3D7_10_v3	420468	421030	HMGB1-37C_R1_peak_2116	2.45614	21.3009	20.2482	Pf3D7_10_v3	420480	421015	HMGB1-37C_R2_peak_2277	2.12498	17.8484	16.8007
Pf3D7_10_v3	441181	441910	HMGB1-37C_R1_peak_2119	2.75076	27.642	26.4573	Pf3D7_10_v3	441183	441909	HMGB1-37C_R2_peak_2280	2.07456	17.7289	16.6824
Pf3D7_10_v3	443936	445247	HMGB1-37C_R1_peak_2120	2.51977	22.9075	21.8253	Pf3D7_10_v3	443946	445217	HMGB1-37C_R2_peak_2281	2.01289	14.9806	14.0113
Pf3D7_10_v3	455322	458792	HMGB1-37C_R1_peak_2122	2.41084	23.9773	22.8769	Pf3D7_10_v3	454623	458782	HMGB1-37C_R2_peak_2283	2.13854	21.5222	20.3934
Pf3D7_10_v3	472528	472865	HMGB1-37C_R1_peak_2127	2.48687	21.4073	20.3546	Pf3D7_10_v3	472545	473326	HMGB1-37C_R2_peak_2288	2.14289	18.1513	17.1083
Pf3D7_10_v3	475342	475901	HMGB1-37C_R1_peak_2128	2.78102	30.2067	28.9695	Pf3D7_10_v3	475328	475937	HMGB1-37C_R2_peak_2289	2.47789	27.7309	26.4391
Pf3D7_10_v3	568385	571005	HMGB1-37C_R1_peak_2145	2.26497	22.4931	21.4208	Pf3D7_10_v3	568379	572931	HMGB1-37C_R2_peak_2306	2.0889	21.4265	20.3113
Pf3D7_10_v3	574668	575068	HMGB1-37C_R1_peak_2146	2.36705	22.8491	21.7652	Pf3D7_10_v3	574117	575063	HMGB1-37C_R2_peak_2307	2.00095	17.4347	16.4081
Pf3D7_10_v3	581395	586634	HMGB1-37C_R1_peak_2147	2.67138	32.1089	30.8381	Pf3D7_10_v3	581402	587121	HMGB1-37C_R2_peak_2308	2.29904	26.556	25.3091
Pf3D7_10_v3	595335	596159	HMGB1-37C_R1_peak_2148	2.41068	23.2603	22.1637	Pf3D7_10_v3	595330	596115	HMGB1-37C_R2_peak_2309	2.24812	23.1152	21.9304
Pf3D7_10_v3	627067	628660	HMGB1-37C_R1_peak_2157	3.12637	43.7886	42.2793	Pf3D7_10_v3	627070	628640	HMGB1-37C_R2_peak_2318	2.6012	33.9077	32.462
Pf3D7_10_v3	634445	635022	HMGB1-37C_R1_peak_2158	2.37494	20.0305	19.0011	Pf3D7_10_v3	634432	634985	HMGB1-37C_R2_peak_2319	2.01856	15.4977	14.5089
Pf3D7_10_v3	637709	638987	HMGB1-37C_R1_peak_2159	3.73556	61.3953	59.544	Pf3D7_10_v3	637721	638974	HMGB1-37C_R2_peak_2320	2.94217	49.3434	47.5541
Pf3D7_10_v3	649659	653444	HMGB1-37C_R1_peak_2161	2.19156	16.7156	15.7676	Pf3D7_10_v3	649708	653448	HMGB1-37C_R2_peak_2322	2.04224	16.609	15.6102
Pf3D7_10_v3	682193	682562	HMGB1-37C_R1_peak_2166	2.74711	27.8976	26.7103	Pf3D7_10_v3	682215	682538	HMGB1-37C_R2_peak_2327	2.51057	27.3583	26.0751
Pf3D7_10_v3	729876	732304	HMGB1-37C_R1_peak_2175	2.20558	17.0932	16.1264	Pf3D7_10_v3	729860	732312	HMGB1-37C_R2_peak_2337	2.00866	16.1481	15.1467
Pf3D7_10_v3	808617	808988	HMGB1-37C_R1_peak_2193	2.23547	15.7228	14.7879	Pf3D7_10_v3	808609	808972	HMGB1-37C_R2_peak_2354	2.05701	15.0038	14.0314
Pf3D7_10_v3	819901	824286	HMGB1-37C_R1_peak_2197	2.3221	21.1554	20.1114	Pf3D7_10_v3	821106	824263	HMGB1-37C_R2_peak_2359	2.14244	20.3607	19.2561
Pf3D7_10_v3	848955	850373	HMGB1-37C_R1_peak_2203	2.68554	27.3321	26.1548	Pf3D7_10_v3	848979	850338	HMGB1-37C_R2_peak_2365	2.19599	19.0541	17.9779
Pf3D7_10_v3	871079	871895	HMGB1-37C_R1_peak_2207	3.17781	44.9206	43.3863	Pf3D7_10_v3	871060	871870	HMGB1-37C_R2_peak_2370	2.51718	29.6429	28.3014
Pf3D7_10_v3	939892	941277	HMGB1-37C_R1_peak_2218	2.94189	40.6402	39.1951	Pf3D7_10_v3	939148	941244	HMGB1-37C_R2_peak_2382	2.46375	34.4317	32.9879
Pf3D7_10_v3	944462	945934	HMGB1-37C_R1_peak_2219	2.45282	24.8018	23.6794	Pf3D7_10_v3	944464	945991	HMGB1-37C_R2_peak_2383	2.24625	24.8247	23.6184
Pf3D7_10_v3	951746	952567	HMGB1-37C_R1_peak_2221	2.57564	26.9295	25.7581	Pf3D7_10_v3	951750	952552	HMGB1-37C_R2_peak_2385	2.1992	20.2034	19.0934
Pf3D7_10_v3	997520	1007511	HMGB1-37C_R1_peak_2231	3.03629	43.7141	42.2138	Pf3D7_10_v3	997524	1007499	HMGB1-37C_R2_peak_2396	2.67486	39.4938	37.948
Pf3D7_10_v3	1021305	1022798	HMGB1-37C_R1_peak_2234	2.37544	21.0465	20.0054	Pf3D7_10_v3	1020247	1022838	HMGB1-37C_R2_peak_2399	2.12264	19.5634	18.4954
Pf3D7_10_v3	1034880	1039068	HMGB1-37C_R1_peak_2237	2.35481	21.0546	20.0108	Pf3D7_10_v3	1034899	1039059	HMGB1-37C_R2_peak_2403	2.08303	19.0295	17.9576
Pf3D7_10_v3	1053435	1055330	HMGB1-37C_R1_peak_2240	2.48336	24.1429	23.0273	Pf3D7_10_v3	1053406	1056884	HMGB1-37C_R2_peak_2406	2.06456	18.7804	17.715
Pf3D7_10_v3	1082187	1082737	HMGB1-37C_R1_peak_2245	2.38079	21.745	20.6812	Pf3D7_10_v3	1082193	1082770	HMGB1-37C_R2_peak_2412	2.20223	21.3651	20.227
Pf3D7_10_v3	1123311	1127821	HMGB1-37C_R1_peak_2255	2.74048	34.9927	33.7052	Pf3D7_10_v3	1123303	1129899	HMGB1-37C_R2_peak_2420	2.25031	26.5686	25.3824
Pf3D7_10_v3	1137874	1139580	HMGB1-37C_R1_peak_2259	2.30382	21.4605	20.408	Pf3D7_10_v3	1137778	1139574	HMGB1-37C_R2_peak_2422	2.00251	15.9033	14.9124
Pf3D7_10_v3	1140698	1142095	HMGB1-37C_R1_peak_2260	2.54689	25.1594	24.0315	Pf3D7_10_v3	1140665	1142112	HMGB1-37C_R2_peak_2423	2.05949	16.6917	15.6791
Pf3D7_10_v3	1153274	1154458	HMGB1-37C_R1_peak_2263	3.71106	62.6059	60.7365	Pf3D7_10_v3	1153280	1154444	HMGB1-37C_R2_peak_2426	3.12982	56.088	54.1584
Pf3D7_10_v3	1189278	1189578	HMGB1-37C_R1_peak_2270	2.35592	18.6957	17.6958	Pf3D7_10_v3	1189221	1189558	HMGB1-37C_R2_peak_2434	2.10149	17.1114	16.0865
Pf3D7_10_v3	1206394	1213015	HMGB1-37C_R1_peak_2273	2.29878	20.9017	19.8635	Pf3D7_10_v3	1211719	1213048	HMGB1-37C_R2_peak_2438	2.31006	25.2488	24.0233
Pf3D7_10_v3	1223936	1228627	HMGB1-37C_R1_peak_2275	2.34072	20.4084	19.3757	Pf3D7_10_v3	1223932	1225944	HMGB1-37C_R2_peak_2440	2.16754	20.3055	19.2019
Pf3D7_10_v3	1223936	1228627	HMGB1-37C_R1_peak_2275	2.34072	20.4084	19.3757	Pf3D7_10_v3	1226909	1228611	HMGB1-37C_R2_peak_2441	2.03112	17.4231	16.3902
Pf3D7_10_v3	1230435	1231912	HMGB1-37C_R1_peak_2276	3.11788	41.3466	39.884	Pf3D7_10_v3	1230422	1231905	HMGB1-37C_R2_peak_2442	2.70463	36.4423	34.9529
Pf3D7_10_v3	1248889	1251721	HMGB1-37C_R1_peak_2280	2.24646	18.2294	17.243	Pf3D7_10_v3	1251209	1251740	HMGB1-37C_R2_peak_2447	2.19779	21.9897	20.8385
Pf3D7_10_v3	1253521	1254006	HMGB1-37C_R1_peak_2281	2.59992	26.4776	25.3183	Pf3D7_10_v3	1253471	1254049	HMGB1-37C_R2_peak_2448	2.17346	21.0626	19.9333
Pf3D7_10_v3	1257380	1258447	HMGB1-37C_R1_peak_2282	3.45516	49.8363	48.2116	Pf3D7_10_v3	1256742	1258458	HMGB1-37C_R2_peak_2449	2.67851	34.3498	32.9051
Pf3D7_10_v3	1335219	1336316	HMGB1-37C_R1_peak_2296	3.2352	43.0683	41.5721	Pf3D7_10_v3	1335218	1336292	HMGB1-37C_R2_peak_2463	2.60242	34.2519	32.8007
Pf3D7_10_v3	1339781	1340670	HMGB1-37C_R1_peak_2297	2.34407	19.7704	18.7491	Pf3D7_10_v3	1339801	1340650	HMGB1-37C_R2_peak_2464	2.42094	27.3221	26.0413
Pf3D7_10_v3	1344590	1346890	HMGB1-37C_R1_peak_2299	2.78153	35.8572	34.5239	Pf3D7_10_v3	1344553	1346897	HMGB1-37C_R2_peak_2466	2.40611	31.0197	29.6904
Pf3D7_10_v3	1362813	1364130	HMGB1-37C_R1_peak_2304	2.21511	17.6276	16.6562	Pf3D7_10_v3	1362339	1364117	HMGB1-37C_R2_peak_2470	2.00765	16.503	15.4992
Pf3D7_10_v3	1365167	1369153	HMGB1-37C_R1_peak_2305	2.75759	31.9489	30.6795	Pf3D7_10_v3	1365171	1369138	HMGB1-37C_R2_peak_2471	2.39522	29.3212	27.9986
Pf3D7_10_v3	1378840	1379274	HMGB1-37C_R1_peak_2308	2.40995	19.0571	18.049	Pf3D7_10_v3	1378840	1379273	HMGB1-37C_R2_peak_2473	2.37699	23.2138	22.0304
Pf3D7_10_v3	1391517	1392922	HMGB1-37C_R1_peak_2310	2.42555	23.5783	22.4781	Pf3D7_10_v3	1391504	1392954	HMGB1-37C_R2_peak_2475	2.19137	20.5409	19.4227
Pf3D7_10_v3	1399249	1402740	HMGB1-37C_R1_peak_2311	2.49032	24.7946	23.6678	Pf3D7_10_v3	1399238	1402737	HMGB1-37C_R2_peak_2476	2.0976	19.4299	18.3465
Pf3D7_10_v3	1404326	1405201	HMGB1-37C_R1_peak_2312	2.99375	43.5652	42.0718	Pf3D7_10_v3	1404309	1405185	HMGB1-37C_R2_peak_2477	2.93852	47.1376	45.4342
Pf3D7_10_v3	1407434	1408255	HMGB1-37C_R1_peak_2313	2.67841	30.4655	29.2236	Pf3D7_10_v3	1407440	1408283	HMGB1-37C_R2_peak_2478	2.4804	30.1442	28.7995
Pf3D7_10_v3	1413403	1415120	HMGB1-37C_R1_peak_2315	2.52087	25.2578	24.121	Pf3D7_10_v3	1413389	1415157	HMGB1-37C_R2_peak_2480	2.14742	20.0419	18.9357
Pf3D7_10_v3	1420682	1421822	HMGB1-37C_R1_peak_2316	2.52801	24.9953	23.8653	Pf3D7_10_v3	1420650	1421808	HMGB1-37C_R2_peak_2481	2.13813	20.7137	19.6036
Pf3D7_10_v3	1424292	1425637	HMGB1-37C_R1_peak_2317	2.10353	13.2075	12.3292	Pf3D7_10_v3	1424262	1425617	HMGB1-37C_R2_peak_2482	2.05217	15.3373	14.3598
Pf3D7_10_v3	1432786	1434609	HMGB1-37C_R1_peak_2320	2.81398	33.4209	32.1176	Pf3D7_10_v3	1432664	1434622	HMGB1-37C_R2_peak_2485	2.54606	31.7966	30.4078
Pf3D7_10_v3	1477993	1478844	HMGB1-37C_R1_peak_2330	2.80957	35.4943	34.1497	Pf3D7_10_v3	1477990	1478850	HMGB1-37C_R2_peak_2495	2.64697	35.1945	33.7248
Pf3D7_10_v3	1519447	1548531	HMGB1-37C_R1_peak_2334	3.23072	43.2894	41.7921	Pf3D7_10_v3	1519425	1547843	HMGB1-37C_R2_peak_2499	2.77785	37.7947	36.2728
Pf3D7_10_v3	1584048	1584385	HMGB1-37C_R1_peak_2340	2.41246	19.6998	18.6826	Pf3D7_10_v3	1584099	1584357	HMGB1-37C_R2_peak_2504	2.03961	14.8209	13.8567
Pf3D7_10_v3	1600122	1600443	HMGB1-37C_R1_peak_2341	2.20082	14.8579	13.9409	Pf3D7_10_v3	1600096	1600417	HMGB1-37C_R2_peak_2505	2.03704	14.3787	13.4206
Pf3D7_10_v3	1603160	1603941	HMGB1-37C_R1_peak_2342	3.35323	48.3549	46.7596	Pf3D7_10_v3	1603159	1603926	HMGB1-37C_R2_peak_2506	2.83555	40.1331	38.554
Pf3D7_10_v3	1606104	1606915	HMGB1-37C_R1_peak_2343	3.20531	41.6917	40.2243	Pf3D7_10_v3	1606118	1606877	HMGB1-37C_R2_peak_2507	2.60853	34.1963	32.744
Pf3D7_10_v3	1609389	1610463	HMGB1-37C_R1_peak_2344	3.23749	47.8362	46.2509	Pf3D7_10_v3	1609410	1610456	HMGB1-37C_R2_peak_2508	2.694	39.3441	37.7973
Pf3D7_10_v3	1612786	1613711	HMGB1-37C_R1_peak_2345	4.12513	112.139	109.735	Pf3D7_10_v3	1612800	1613708	HMGB1-37C_R2_peak_2509	3.53953	103.971	101.538
Pf3D7_10_v3	1616108	1617129	HMGB1-37C_R1_peak_2346	3.59344	100.701	98.3744	Pf3D7_10_v3	1616117	1617114	HMGB1-37C_R2_peak_2510	3.12883	92.283	89.9096
Pf3D7_10_v3	1619369	1620179	HMGB1-37C_R1_peak_2347	3.94263	121.21	118.703	Pf3D7_10_v3	1619386	1620184	HMGB1-37C_R2_peak_2511	3.10181	91.0054	88.6103
Pf3D7_10_v3	1622656	1623644	HMGB1-37C_R1_peak_2348	3.49475	103.99	101.571	Pf3D7_10_v3	1622647	1623623	HMGB1-37C_R2_peak_2512	2.90868	81.6998	79.4247
Pf3D7_10_v3	1625969	1626792	HMGB1-37C_R1_peak_2349	3.77612	66.9745	65.0347	Pf3D7_10_v3	1625991	1626772	HMGB1-37C_R2_peak_2513	2.93568	48.7621	47.0062
Pf3D7_10_v3	1629218	1629982	HMGB1-37C_R1_peak_2350	3.27541	43.2448	41.7527	Pf3D7_10_v3	1629236	1629986	HMGB1-37C_R2_peak_2514	2.67501	33.8425	32.4137
Pf3D7_10_v3	1632658	1633630	HMGB1-37C_R1_peak_2351	3.52046	51.5115	49.8541	Pf3D7_10_v3	1632698	1633612	HMGB1-37C_R2_peak_2515	2.86945	43.0227	41.3857
Pf3D7_10_v3	1635871	1636717	HMGB1-37C_R1_peak_2352	3.61372	54.3304	52.6228	Pf3D7_10_v3	1635849	1636697	HMGB1-37C_R2_peak_2516	3.05386	46.1836	44.4794
Pf3D7_10_v3	1639495	1640548	HMGB1-37C_R1_peak_2353	4.00698	67.3214	65.3771	Pf3D7_10_v3	1639491	1640518	HMGB1-37C_R2_peak_2517	3.20943	53.9328	52.0686
Pf3D7_10_v3	1642460	1650055	HMGB1-37C_R1_peak_2354	3.3997	47.1789	45.6089	Pf3D7_10_v3	1642456	1643622	HMGB1-37C_R2_peak_2518	2.28103	21.9502	20.8049
Pf3D7_10_v3	1642460	1650055	HMGB1-37C_R1_peak_2354	3.3997	47.1789	45.6089	Pf3D7_10_v3	1644600	1650039	HMGB1-37C_R2_peak_2519	3.05856	46.3451	44.6374
Pf3D7_10_v3	1651086	1666983	HMGB1-37C_R1_peak_2355	2.95275	35.5562	34.2093	Pf3D7_10_v3	1651025	1666964	HMGB1-37C_R2_peak_2520	2.55087	30.4026	29.0423
Pf3D7_10_v3	1668855	1682643	HMGB1-37C_R1_peak_2356	3.04328	37.4422	36.0576	Pf3D7_10_v3	1668875	1682640	HMGB1-37C_R2_peak_2521	2.50926	29.1397	27.8118
Pf3D7_11_v3	796	23046	HMGB1-37C_R1_peak_2357	3.03375	37.1449	35.769	Pf3D7_11_v3	843	23015	HMGB1-37C_R2_peak_2522	2.54833	30.177	28.8309
Pf3D7_11_v3	24055	31521	HMGB1-37C_R1_peak_2358	3.62375	53.5999	51.9024	Pf3D7_11_v3	24068	31498	HMGB1-37C_R2_peak_2523	2.98774	44.2562	42.602
Pf3D7_11_v3	32734	42416	HMGB1-37C_R1_peak_2359	3.13115	41.3808	39.9252	Pf3D7_11_v3	32780	42381	HMGB1-37C_R2_peak_2524	2.63182	33.8356	32.4148
Pf3D7_11_v3	45264	46175	HMGB1-37C_R1_peak_2360	3.39488	45.7353	44.189	Pf3D7_11_v3	45271	46145	HMGB1-37C_R2_peak_2525	3.03614	44.5005	42.8289
Pf3D7_11_v3	48590	49253	HMGB1-37C_R1_peak_2361	4.00009	69.1971	67.2284	Pf3D7_11_v3	48632	49263	HMGB1-37C_R2_peak_2526	3.51713	63.9308	61.887
Pf3D7_11_v3	52208	52501	HMGB1-37C_R1_peak_2362	2.19105	15.2469	14.3214	Pf3D7_11_v3	52211	52526	HMGB1-37C_R2_peak_2527	2.06446	15.6191	14.6346
Pf3D7_11_v3	66657	67586	HMGB1-37C_R1_peak_2365	3.04206	38.8853	37.4796	Pf3D7_11_v3	66668	67628	HMGB1-37C_R2_peak_2529	2.83563	40.0916	38.5181
Pf3D7_11_v3	70191	70735	HMGB1-37C_R1_peak_2366	3.50062	49.6717	48.0521	Pf3D7_11_v3	70204	70718	HMGB1-37C_R2_peak_2530	3.00858	44.1992	42.5412
Pf3D7_11_v3	73230	74137	HMGB1-37C_R1_peak_2367	3.25967	44.4115	42.8988	Pf3D7_11_v3	73202	74138	HMGB1-37C_R2_peak_2531	2.89077	40.264	38.6922
Pf3D7_11_v3	110401	111088	HMGB1-37C_R1_peak_2369	2.5904	26.1211	24.9686	Pf3D7_11_v3	110393	111101	HMGB1-37C_R2_peak_2532	2.31495	25.2184	23.9867
Pf3D7_11_v3	128823	129111	HMGB1-37C_R1_peak_2373	2.44432	19.9984	18.9715	Pf3D7_11_v3	128844	129105	HMGB1-37C_R2_peak_2536	2.13729	16.954	15.9311
Pf3D7_11_v3	131625	131995	HMGB1-37C_R1_peak_2374	2.52476	22.2755	21.2052	Pf3D7_11_v3	131624	131989	HMGB1-37C_R2_peak_2537	2.17712	18.2724	17.219
Pf3D7_11_v3	139989	140856	HMGB1-37C_R1_peak_2376	2.58975	24.3307	23.2167	Pf3D7_11_v3	140015	140835	HMGB1-37C_R2_peak_2538	2.27755	21.2688	20.1393
Pf3D7_11_v3	143217	143603	HMGB1-37C_R1_peak_2377	4.75314	101.053	98.9084	Pf3D7_11_v3	143245	143601	HMGB1-37C_R2_peak_2539	4.35262	107.127	104.81
Pf3D7_11_v3	144712	145021	HMGB1-37C_R1_peak_2378	3.21409	46.3098	44.766	Pf3D7_11_v3	144721	145024	HMGB1-37C_R2_peak_2540	3.02781	47.529	45.8293
Pf3D7_11_v3	149502	151685	HMGB1-37C_R1_peak_2380	2.28624	19.8254	18.8064	Pf3D7_11_v3	150062	151672	HMGB1-37C_R2_peak_2542	2.2613	22.8225	21.6532
Pf3D7_11_v3	160178	160799	HMGB1-37C_R1_peak_2383	2.87482	33.5192	32.2153	Pf3D7_11_v3	160163	160819	HMGB1-37C_R2_peak_2545	2.17067	19.5429	18.4541
Pf3D7_11_v3	221788	222192	HMGB1-37C_R1_peak_2394	3.67545	56.3276	54.5869	Pf3D7_11_v3	221787	224048	HMGB1-37C_R2_peak_2555	2.66392	35.959	34.5318
Pf3D7_11_v3	226012	226491	HMGB1-37C_R1_peak_2395	3.92814	69.4173	67.4685	Pf3D7_11_v3	226012	226486	HMGB1-37C_R2_peak_2556	3.64892	70.7133	68.5898
Pf3D7_11_v3	235648	236507	HMGB1-37C_R1_peak_2397	3.49615	50.131	48.5003	Pf3D7_11_v3	235651	236476	HMGB1-37C_R2_peak_2558	3.02224	46.002	44.3032
Pf3D7_11_v3	247434	249047	HMGB1-37C_R1_peak_2399	3.04876	39.5985	38.1694	Pf3D7_11_v3	247439	248991	HMGB1-37C_R2_peak_2560	2.68397	35.0949	33.625
Pf3D7_11_v3	254489	257075	HMGB1-37C_R1_peak_2400	2.26764	18.2879	17.2997	Pf3D7_11_v3	254492	257088	HMGB1-37C_R2_peak_2562	2.10061	18.6197	17.555
Pf3D7_11_v3	274007	274440	HMGB1-37C_R1_peak_2404	2.57396	28.9175	27.709	Pf3D7_11_v3	274012	274450	HMGB1-37C_R2_peak_2567	2.57625	33.3694	31.9506
Pf3D7_11_v3	301356	307461	HMGB1-37C_R1_peak_2409	2.08535	15.6611	14.73	Pf3D7_11_v3	301379	310187	HMGB1-37C_R2_peak_2574	2.05728	19.1867	18.1255
Pf3D7_11_v3	308500	310149	HMGB1-37C_R1_peak_2410	2.77821	33.8297	32.5311	Pf3D7_11_v3	301379	310187	HMGB1-37C_R2_peak_2574	2.05728	19.1867	18.1255
Pf3D7_11_v3	317831	318824	HMGB1-37C_R1_peak_2411	4.09145	68.1001	66.1255	Pf3D7_11_v3	317815	318828	HMGB1-37C_R2_peak_2575	3.01708	47.1905	45.4566
Pf3D7_11_v3	365148	366080	HMGB1-37C_R1_peak_2420	2.4386	21.4951	20.4407	Pf3D7_11_v3	365131	366080	HMGB1-37C_R2_peak_2584	2.08759	18.1797	17.1314
Pf3D7_11_v3	367939	370658	HMGB1-37C_R1_peak_2421	3.0241	38.8296	37.4272	Pf3D7_11_v3	367926	370634	HMGB1-37C_R2_peak_2585	2.49835	30.6916	29.3466
Pf3D7_11_v3	373229	374836	HMGB1-37C_R1_peak_2422	2.79286	33.5626	32.2819	Pf3D7_11_v3	373235	374819	HMGB1-37C_R2_peak_2586	2.39774	29.5162	28.2417
Pf3D7_11_v3	391968	393310	HMGB1-37C_R1_peak_2424	2.31995	18.3114	17.3271	Pf3D7_11_v3	391952	393312	HMGB1-37C_R2_peak_2589	2.07196	16.7902	15.7802
Pf3D7_11_v3	397489	397791	HMGB1-37C_R1_peak_2425	2.19921	17.1595	16.1961	Pf3D7_11_v3	397514	397807	HMGB1-37C_R2_peak_2590	2.1939	21.4607	20.325
Pf3D7_11_v3	405558	410742	HMGB1-37C_R1_peak_2427	2.27306	19.9669	18.944	Pf3D7_11_v3	405569	410736	HMGB1-37C_R2_peak_2592	2.0251	17.0804	16.063
Pf3D7_11_v3	414781	419478	HMGB1-37C_R1_peak_2428	2.66042	31.3448	30.1183	Pf3D7_11_v3	414793	419506	HMGB1-37C_R2_peak_2593	2.15714	23.5251	22.4057
Pf3D7_11_v3	428611	429842	HMGB1-37C_R1_peak_2431	2.29376	18.2057	17.2184	Pf3D7_11_v3	428601	429801	HMGB1-37C_R2_peak_2596	2.16488	19.4187	18.3384
Pf3D7_11_v3	510533	511627	HMGB1-37C_R1_peak_2447	2.61028	27.9841	26.8019	Pf3D7_11_v3	510532	511701	HMGB1-37C_R2_peak_2615	2.21252	23.1234	21.9604
Pf3D7_11_v3	519174	522788	HMGB1-37C_R1_peak_2448	2.08209	14.5081	13.6026	Pf3D7_11_v3	519164	522787	HMGB1-37C_R2_peak_2616	2.01823	15.3353	14.3571
Pf3D7_11_v3	584349	585760	HMGB1-37C_R1_peak_2460	2.95196	39.2931	37.8809	Pf3D7_11_v3	584362	585797	HMGB1-37C_R2_peak_2629	2.49592	32.2431	30.8643
Pf3D7_11_v3	588749	590250	HMGB1-37C_R1_peak_2461	2.49586	24.1161	23.0127	Pf3D7_11_v3	588364	590205	HMGB1-37C_R2_peak_2630	2.09833	18.5151	17.4718
Pf3D7_11_v3	596298	597199	HMGB1-37C_R1_peak_2463	2.80606	31.05	29.7945	Pf3D7_11_v3	596351	597175	HMGB1-37C_R2_peak_2632	2.03688	17.7171	16.6688
Pf3D7_11_v3	603325	606588	HMGB1-37C_R1_peak_2464	2.60389	28.7048	27.514	Pf3D7_11_v3	603313	606211	HMGB1-37C_R2_peak_2633	2.41504	27.4742	26.2081
Pf3D7_11_v3	630815	632859	HMGB1-37C_R1_peak_2470	3.07475	42.1686	40.6931	Pf3D7_11_v3	630790	632863	HMGB1-37C_R2_peak_2639	2.61467	36.4625	34.9684
Pf3D7_11_v3	636161	638926	HMGB1-37C_R1_peak_2471	2.58671	27.5721	26.3898	Pf3D7_11_v3	636160	639172	HMGB1-37C_R2_peak_2640	2.17249	21.6761	20.5371
Pf3D7_11_v3	651091	651340	HMGB1-37C_R1_peak_2474	2.21172	16.1018	15.1588	Pf3D7_11_v3	651069	651328	HMGB1-37C_R2_peak_2643	2.09063	16.6721	15.6575
Pf3D7_11_v3	664708	665371	HMGB1-37C_R1_peak_2478	3.44176	51.3008	49.6492	Pf3D7_11_v3	664707	665372	HMGB1-37C_R2_peak_2646	2.83476	43.2301	41.5921
Pf3D7_11_v3	670710	671292	HMGB1-37C_R1_peak_2480	3.07553	37.7516	36.3677	Pf3D7_11_v3	670706	671237	HMGB1-37C_R2_peak_2648	2.58121	29.5422	28.2079
Pf3D7_11_v3	709784	710043	HMGB1-37C_R1_peak_2487	2.2523	15.8614	14.9225	Pf3D7_11_v3	709281	710046	HMGB1-37C_R2_peak_2656	2.13843	17.0871	16.0622
Pf3D7_11_v3	724906	725805	HMGB1-37C_R1_peak_2491	2.63517	29.2932	28.0749	Pf3D7_11_v3	724894	725745	HMGB1-37C_R2_peak_2661	2.67884	35.3722	33.8965
Pf3D7_11_v3	737580	741081	HMGB1-37C_R1_peak_2493	2.48308	26.7037	25.5422	Pf3D7_11_v3	738498	741535	HMGB1-37C_R2_peak_2663	2.42508	29.3742	28.0485
Pf3D7_11_v3	761861	763424	HMGB1-37C_R1_peak_2497	2.81386	32.9197	31.6461	Pf3D7_11_v3	761894	763459	HMGB1-37C_R2_peak_2668	2.40716	29.6976	28.4146
Pf3D7_11_v3	815388	816295	HMGB1-37C_R1_peak_2509	2.93884	36.4779	35.1316	Pf3D7_11_v3	815418	816326	HMGB1-37C_R2_peak_2680	2.57551	33.944	32.5333
Pf3D7_11_v3	925744	927505	HMGB1-37C_R1_peak_2528	2.50823	23.6354	22.5333	Pf3D7_11_v3	925747	927545	HMGB1-37C_R2_peak_2700	2.19217	20.8086	19.6847
Pf3D7_11_v3	936098	939274	HMGB1-37C_R1_peak_2530	2.15327	16.8424	15.887	Pf3D7_11_v3	936050	939296	HMGB1-37C_R2_peak_2702	2.00766	16.5037	15.4996
Pf3D7_11_v3	957611	958736	HMGB1-37C_R1_peak_2534	2.17637	15.3079	14.3828	Pf3D7_11_v3	957593	958844	HMGB1-37C_R2_peak_2707	2.06712	15.6642	14.6767
Pf3D7_11_v3	975073	975512	HMGB1-37C_R1_peak_2538	2.37558	20.0382	19.0118	Pf3D7_11_v3	974689	975524	HMGB1-37C_R2_peak_2710	2.01916	15.6587	14.681
Pf3D7_11_v3	1008904	1010794	HMGB1-37C_R1_peak_2546	2.37779	19.8029	18.7787	Pf3D7_11_v3	1008868	1010776	HMGB1-37C_R2_peak_2720	2.1019	16.5975	15.579
Pf3D7_11_v3	1023772	1024443	HMGB1-37C_R1_peak_2549	2.41514	20.2823	19.2536	Pf3D7_11_v3	1023775	1024425	HMGB1-37C_R2_peak_2723	2.18392	19.216	18.1416
Pf3D7_11_v3	1060224	1060762	HMGB1-37C_R1_peak_2555	3.02063	35.9711	34.6198	Pf3D7_11_v3	1060219	1060752	HMGB1-37C_R2_peak_2729	2.85836	40.8615	39.2852
Pf3D7_11_v3	1122348	1123275	HMGB1-37C_R1_peak_2569	2.22052	15.3682	14.4376	Pf3D7_11_v3	1122048	1123283	HMGB1-37C_R2_peak_2742	2.00213	13.7634	12.8239
Pf3D7_11_v3	1125948	1127329	HMGB1-37C_R1_peak_2570	3.04995	40.1739	38.736	Pf3D7_11_v3	1125975	1127301	HMGB1-37C_R2_peak_2743	2.36679	27.3732	26.0834
Pf3D7_11_v3	1138422	1139882	HMGB1-37C_R1_peak_2572	2.28676	20.3104	19.2778	Pf3D7_11_v3	1138425	1139880	HMGB1-37C_R2_peak_2745	2.03714	17.2983	16.2662
Pf3D7_11_v3	1156437	1158310	HMGB1-37C_R1_peak_2575	2.63828	28.6801	27.4785	Pf3D7_11_v3	1156451	1158312	HMGB1-37C_R2_peak_2749	2.25001	24.5406	23.3493
Pf3D7_11_v3	1162035	1163326	HMGB1-37C_R1_peak_2577	2.18536	16.1726	15.2335	Pf3D7_11_v3	1163068	1163352	HMGB1-37C_R2_peak_2751	2.16285	19.8677	18.7731
Pf3D7_11_v3	1165176	1166237	HMGB1-37C_R1_peak_2578	3.56728	58.6852	56.8891	Pf3D7_11_v3	1165006	1166231	HMGB1-37C_R2_peak_2752	2.75938	42.0115	40.3999
Pf3D7_11_v3	1168996	1170178	HMGB1-37C_R1_peak_2579	3.01924	38.9115	37.5051	Pf3D7_11_v3	1168940	1170182	HMGB1-37C_R2_peak_2753	2.61025	34.0776	32.6404
Pf3D7_11_v3	1216565	1217923	HMGB1-37C_R1_peak_2590	2.01811	13.5221	12.635	Pf3D7_11_v3	1216576	1217939	HMGB1-37C_R2_peak_2764	2.00683	15.8645	14.8745
Pf3D7_11_v3	1227348	1231597	HMGB1-37C_R1_peak_2593	2.05682	15.8968	14.9665	Pf3D7_11_v3	1227357	1230318	HMGB1-37C_R2_peak_2767	2.07012	18.4042	17.3536
Pf3D7_11_v3	1248328	1249917	HMGB1-37C_R1_peak_2596	2.87576	35.9017	34.5487	Pf3D7_11_v3	1248375	1249904	HMGB1-37C_R2_peak_2771	2.25027	23.6312	22.4337
Pf3D7_11_v3	1266896	1269509	HMGB1-37C_R1_peak_2599	2.85692	34.1861	32.8852	Pf3D7_11_v3	1266897	1269503	HMGB1-37C_R2_peak_2775	2.45544	28.7283	27.428
Pf3D7_11_v3	1271199	1271961	HMGB1-37C_R1_peak_2600	3.10101	36.4439	35.078	Pf3D7_11_v3	1271227	1271947	HMGB1-37C_R2_peak_2776	2.58854	29.9033	28.553
Pf3D7_11_v3	1293888	1295754	HMGB1-37C_R1_peak_2605	2.79928	33.6313	32.3246	Pf3D7_11_v3	1293855	1295746	HMGB1-37C_R2_peak_2781	2.4035	27.7569	26.474
Pf3D7_11_v3	1302188	1305861	HMGB1-37C_R1_peak_2606	2.23442	19.3592	18.3507	Pf3D7_11_v3	1302160	1305857	HMGB1-37C_R2_peak_2782	2.09035	19.0953	18.0262
Pf3D7_11_v3	1320109	1322079	HMGB1-37C_R1_peak_2609	3.18238	45.0173	43.4819	Pf3D7_11_v3	1320116	1322068	HMGB1-37C_R2_peak_2785	2.66122	37.4075	35.8834
Pf3D7_11_v3	1359413	1363700	HMGB1-37C_R1_peak_2615	2.43572	26.2889	25.142	Pf3D7_11_v3	1359445	1363812	HMGB1-37C_R2_peak_2791	2.03144	17.9455	16.9123
Pf3D7_11_v3	1374590	1376488	HMGB1-37C_R1_peak_2616	2.51863	25.8866	24.7429	Pf3D7_11_v3	1374593	1376458	HMGB1-37C_R2_peak_2792	2.14114	20.5458	19.4341
Pf3D7_11_v3	1381086	1381419	HMGB1-37C_R1_peak_2617	2.10677	14.3615	13.4542	Pf3D7_11_v3	1381059	1381483	HMGB1-37C_R2_peak_2793	2.06859	15.8376	14.8446
Pf3D7_11_v3	1417492	1417836	HMGB1-37C_R1_peak_2624	2.44252	22.8445	21.7623	Pf3D7_11_v3	1417075	1417845	HMGB1-37C_R2_peak_2799	2.08998	18.4111	17.3567
Pf3D7_11_v3	1457121	1464554	HMGB1-37C_R1_peak_2630	3.24261	66.5297	65.2322	Pf3D7_11_v3	1457127	1464632	HMGB1-37C_R2_peak_2805	2.77054	60.9294	59.6427
Pf3D7_11_v3	1470678	1471829	HMGB1-37C_R1_peak_2632	2.19192	16.1633	15.215	Pf3D7_11_v3	1470722	1471816	HMGB1-37C_R2_peak_2807	2.02916	16.996	15.9672
Pf3D7_11_v3	1480963	1481329	HMGB1-37C_R1_peak_2634	2.46427	22.3767	21.3027	Pf3D7_11_v3	1480943	1481308	HMGB1-37C_R2_peak_2810	2.10086	17.2629	16.2329
Pf3D7_11_v3	1601260	1602564	HMGB1-37C_R1_peak_2650	2.34079	21.8026	20.7456	Pf3D7_11_v3	1601282	1602525	HMGB1-37C_R2_peak_2824	2.28442	24.7031	23.502
Pf3D7_11_v3	1668392	1670347	HMGB1-37C_R1_peak_2661	2.08063	14.2237	13.3194	Pf3D7_11_v3	1668365	1670328	HMGB1-37C_R2_peak_2835	2.00454	15.6119	14.6246
Pf3D7_11_v3	1777657	1778006	HMGB1-37C_R1_peak_2680	2.3721	21.1296	20.0801	Pf3D7_11_v3	1777631	1778013	HMGB1-37C_R2_peak_2858	2.3712	24.9538	23.729
Pf3D7_11_v3	1831247	1831547	HMGB1-37C_R1_peak_2688	2.09776	12.8146	11.9405	Pf3D7_11_v3	1830656	1831563	HMGB1-37C_R2_peak_2868	2.22358	20.6378	19.526
Pf3D7_11_v3	1899603	1904959	HMGB1-37C_R1_peak_2698	2.38524	21.4587	20.4045	Pf3D7_11_v3	1899647	1904964	HMGB1-37C_R2_peak_2882	2.06788	17.6579	16.6216
Pf3D7_11_v3	1918154	1921871	HMGB1-37C_R1_peak_2701	2.27752	31.8577	30.6064	Pf3D7_11_v3	1918113	1921878	HMGB1-37C_R2_peak_2885	2.00101	26.3725	25.1329
Pf3D7_11_v3	1923144	1924057	HMGB1-37C_R1_peak_2702	2.13266	21.2171	20.1766	Pf3D7_11_v3	1923145	1924115	HMGB1-37C_R2_peak_2886	2.32407	36.0021	34.5386
Pf3D7_11_v3	1927448	1933132	HMGB1-37C_R1_peak_2703	3.51798	92.8287	90.5693	Pf3D7_11_v3	1927466	1933101	HMGB1-37C_R2_peak_2887	2.96419	80.6811	78.4583
Pf3D7_11_v3	1945740	1946057	HMGB1-37C_R1_peak_2706	2.56421	24.1638	23.0545	Pf3D7_11_v3	1945761	1946075	HMGB1-37C_R2_peak_2890	2.2916	22.9978	21.8236
Pf3D7_11_v3	1950180	1968568	HMGB1-37C_R1_peak_2707	2.76196	32.6161	31.329	Pf3D7_11_v3	1950189	1968559	HMGB1-37C_R2_peak_2891	2.42429	28.2421	26.9355
Pf3D7_11_v3	1976407	1979393	HMGB1-37C_R1_peak_2709	2.40086	21.6737	20.6125	Pf3D7_11_v3	1976408	1979787	HMGB1-37C_R2_peak_2893	2.01401	16.3453	15.3402
Pf3D7_11_v3	2001542	2003271	HMGB1-37C_R1_peak_2713	2.50773	24.087	22.9733	Pf3D7_11_v3	2001557	2003244	HMGB1-37C_R2_peak_2897	2.04134	17.5949	16.5564
Pf3D7_11_v3	2007010	2007812	HMGB1-37C_R1_peak_2714	2.69666	28.7907	27.5837	Pf3D7_11_v3	2006993	2007802	HMGB1-37C_R2_peak_2898	2.62953	34.1855	32.7465
Pf3D7_11_v3	2010083	2010881	HMGB1-37C_R1_peak_2715	2.91032	36.6098	35.2502	Pf3D7_11_v3	2010104	2010889	HMGB1-37C_R2_peak_2899	2.6819	37.6951	36.195
Pf3D7_11_v3	2013294	2014229	HMGB1-37C_R1_peak_2716	3.50589	53.3714	51.6826	Pf3D7_11_v3	2013324	2014264	HMGB1-37C_R2_peak_2900	3.01784	45.8588	44.1668
Pf3D7_11_v3	2015693	2016440	HMGB1-37C_R1_peak_2717	3.1349	42.6956	41.214	Pf3D7_11_v3	2015682	2016460	HMGB1-37C_R2_peak_2901	3.03121	47.1593	45.4603
Pf3D7_11_v3	2018827	2019655	HMGB1-37C_R1_peak_2718	3.13049	41.3926	39.9366	Pf3D7_11_v3	2018796	2019658	HMGB1-37C_R2_peak_2902	2.87672	41.4836	39.8878
Pf3D7_11_v3	2021767	2022818	HMGB1-37C_R1_peak_2719	2.94802	34.0199	32.708	Pf3D7_11_v3	2021791	2022795	HMGB1-37C_R2_peak_2903	2.48058	27.1369	25.866
Pf3D7_11_v3	2025766	2035812	HMGB1-37C_R1_peak_2720	3.18011	41.2668	39.8107	Pf3D7_11_v3	2025825	2035811	HMGB1-37C_R2_peak_2904	2.71191	35.9524	34.4789
Pf3D7_12_v3	609	15875	HMGB1-37C_R1_peak_2721	2.94992	34.8755	33.5472	Pf3D7_12_v3	618	15920	HMGB1-37C_R2_peak_2905	2.50648	28.8096	27.4976
Pf3D7_12_v3	16876	24466	HMGB1-37C_R1_peak_2722	3.29539	44.4734	42.9602	Pf3D7_12_v3	16895	24458	HMGB1-37C_R2_peak_2906	2.77482	37.5641	36.0508
Pf3D7_12_v3	26303	27351	HMGB1-37C_R1_peak_2723	3.50572	49.6147	47.9946	Pf3D7_12_v3	26341	27317	HMGB1-37C_R2_peak_2907	2.88983	41.9807	40.3709
Pf3D7_12_v3	30119	31013	HMGB1-37C_R1_peak_2724	4.19012	72.7311	70.6845	Pf3D7_12_v3	30126	30986	HMGB1-37C_R2_peak_2908	3.3697	57.6823	55.7434
Pf3D7_12_v3	32634	41913	HMGB1-37C_R1_peak_2725	3.24947	43.4818	41.9816	Pf3D7_12_v3	32647	41902	HMGB1-37C_R2_peak_2909	2.65726	34.4988	33.0559
Pf3D7_12_v3	43788	44848	HMGB1-37C_R1_peak_2726	3.75124	61.0875	59.2641	Pf3D7_12_v3	43834	44844	HMGB1-37C_R2_peak_2910	3.34244	57.2124	55.2999
Pf3D7_12_v3	47158	57488	HMGB1-37C_R1_peak_2727	3.24856	45.4979	43.9545	Pf3D7_12_v3	47232	57529	HMGB1-37C_R2_peak_2911	2.72356	38.3651	36.8269
Pf3D7_12_v3	61622	64269	HMGB1-37C_R1_peak_2728	2.1218	17.2256	16.2618	Pf3D7_12_v3	61595	64277	HMGB1-37C_R2_peak_2912	2.00464	16.8663	15.8497
Pf3D7_12_v3	69059	70566	HMGB1-37C_R1_peak_2729	2.28352	19.3254	18.316	Pf3D7_12_v3	69069	70447	HMGB1-37C_R2_peak_2913	2.08875	19.2151	18.1445
Pf3D7_12_v3	76893	78636	HMGB1-37C_R1_peak_2730	2.31875	18.8298	17.8289	Pf3D7_12_v3	76962	78670	HMGB1-37C_R2_peak_2914	2.00932	15.1136	14.1418
Pf3D7_12_v3	107458	107810	HMGB1-37C_R1_peak_2737	2.47303	23.9015	22.7985	Pf3D7_12_v3	107421	107855	HMGB1-37C_R2_peak_2921	2.49787	29.3252	27.9952
Pf3D7_12_v3	116479	117431	HMGB1-37C_R1_peak_2739	2.72535	29.531	28.3075	Pf3D7_12_v3	116490	117429	HMGB1-37C_R2_peak_2923	2.55424	31.3034	29.9281
Pf3D7_12_v3	149846	153993	HMGB1-37C_R1_peak_2743	2.58622	29.1636	27.9482	Pf3D7_12_v3	149831	155449	HMGB1-37C_R2_peak_2930	2.28447	24.2699	23.0615
Pf3D7_12_v3	155029	155459	HMGB1-37C_R1_peak_2744	2.26551	17.8942	16.9112	Pf3D7_12_v3	149831	155449	HMGB1-37C_R2_peak_2930	2.28447	24.2699	23.0615
Pf3D7_12_v3	162424	162778	HMGB1-37C_R1_peak_2745	3.16256	124.304	121.805	Pf3D7_12_v3	162432	162764	HMGB1-37C_R2_peak_2931	2.51894	92.0619	89.6814
Pf3D7_12_v3	175561	176071	HMGB1-37C_R1_peak_2747	2.47631	25.2043	24.074	Pf3D7_12_v3	175576	176805	HMGB1-37C_R2_peak_2934	2.04785	18.5565	17.4986
Pf3D7_12_v3	183164	183926	HMGB1-37C_R1_peak_2749	2.53072	24.2989	23.1823	Pf3D7_12_v3	183205	183888	HMGB1-37C_R2_peak_2937	2.25797	23.33	22.1476
Pf3D7_12_v3	187157	188188	HMGB1-37C_R1_peak_2750	2.61204	27.4232	26.2445	Pf3D7_12_v3	187180	188182	HMGB1-37C_R2_peak_2938	2.18052	21.9409	20.7945
Pf3D7_12_v3	201935	206041	HMGB1-37C_R1_peak_2752	2.63233	32.4544	31.2044	Pf3D7_12_v3	201731	206026	HMGB1-37C_R2_peak_2940	2.30177	26.1074	24.909
Pf3D7_12_v3	258332	261114	HMGB1-37C_R1_peak_2761	2.13552	16.5364	15.5856	Pf3D7_12_v3	258314	261121	HMGB1-37C_R2_peak_2950	2.00658	16.6966	15.6861
Pf3D7_12_v3	264684	266979	HMGB1-37C_R1_peak_2763	2.63741	31.3466	30.0963	Pf3D7_12_v3	264703	267762	HMGB1-37C_R2_peak_2952	2.30898	27.4184	26.1612
Pf3D7_12_v3	270394	271079	HMGB1-37C_R1_peak_2764	2.25039	17.4762	16.501	Pf3D7_12_v3	270395	271077	HMGB1-37C_R2_peak_2953	2.01962	16.3026	15.2951
Pf3D7_12_v3	345959	347231	HMGB1-37C_R1_peak_2775	2.17517	17.0996	16.1399	Pf3D7_12_v3	345949	347222	HMGB1-37C_R2_peak_2965	2.05696	17.4723	16.4438
Pf3D7_12_v3	354494	357342	HMGB1-37C_R1_peak_2778	2.26475	21.7509	20.6945	Pf3D7_12_v3	354524	357363	HMGB1-37C_R2_peak_2968	2.11245	20.7118	19.5981
Pf3D7_12_v3	428508	431317	HMGB1-37C_R1_peak_2787	2.19499	17.5087	16.5446	Pf3D7_12_v3	428499	431431	HMGB1-37C_R2_peak_2980	2.03335	17.1758	16.1558
Pf3D7_12_v3	460906	461608	HMGB1-37C_R1_peak_2793	2.17723	16.1837	15.2416	Pf3D7_12_v3	460886	461590	HMGB1-37C_R2_peak_2987	2.0115	16.2044	15.2142
Pf3D7_12_v3	490881	491522	HMGB1-37C_R1_peak_2798	2.46925	24.7664	23.6406	Pf3D7_12_v3	490900	491541	HMGB1-37C_R2_peak_2992	2.2532	24.0726	22.8677
Pf3D7_12_v3	521879	524470	HMGB1-37C_R1_peak_2805	2.74176	31.1673	29.9134	Pf3D7_12_v3	521849	524472	HMGB1-37C_R2_peak_2999	2.16966	20.8005	19.6814
Pf3D7_12_v3	529076	532486	HMGB1-37C_R1_peak_2807	2.81194	34.978	33.643	Pf3D7_12_v3	529072	532436	HMGB1-37C_R2_peak_3001	2.40046	28.8577	27.5361
Pf3D7_12_v3	558149	562164	HMGB1-37C_R1_peak_2811	2.52732	26.8426	25.6807	Pf3D7_12_v3	558159	562164	HMGB1-37C_R2_peak_3005	2.35003	26.7968	25.5388
Pf3D7_12_v3	566086	566862	HMGB1-37C_R1_peak_2812	2.57947	26.2132	25.0586	Pf3D7_12_v3	566039	566853	HMGB1-37C_R2_peak_3006	2.12472	19.112	18.0372
Pf3D7_12_v3	576271	576693	HMGB1-37C_R1_peak_2814	5.91964	149.99	147.461	Pf3D7_12_v3	576277	576695	HMGB1-37C_R2_peak_3008	5.4784	163.769	161.06
Pf3D7_12_v3	579703	581323	HMGB1-37C_R1_peak_2815	2.06966	14.981	14.0578	Pf3D7_12_v3	579714	581305	HMGB1-37C_R2_peak_3009	2.10413	19.1579	18.0792
Pf3D7_12_v3	586812	587067	HMGB1-37C_R1_peak_2817	2.01114	12.6503	11.781	Pf3D7_12_v3	586805	587058	HMGB1-37C_R2_peak_3011	2.00106	14.8667	13.9014
Pf3D7_12_v3	590187	592019	HMGB1-37C_R1_peak_2819	2.79662	35.4004	34.0681	Pf3D7_12_v3	590214	592085	HMGB1-37C_R2_peak_3013	2.36598	28.7147	27.4008
Pf3D7_12_v3	621117	621744	HMGB1-37C_R1_peak_2825	2.54607	23.7135	22.6085	Pf3D7_12_v3	621163	621743	HMGB1-37C_R2_peak_3021	2.04636	17.1968	16.1638
Pf3D7_12_v3	625334	629350	HMGB1-37C_R1_peak_2826	2.27131	18.7708	17.775	Pf3D7_12_v3	625336	625839	HMGB1-37C_R2_peak_3022	2.21983	20.5189	19.4047
Pf3D7_12_v3	645715	646508	HMGB1-37C_R1_peak_2830	2.13885	17.4573	16.4903	Pf3D7_12_v3	645799	646461	HMGB1-37C_R2_peak_3027	2.05441	18.3879	17.3374
Pf3D7_12_v3	654571	655323	HMGB1-37C_R1_peak_2832	2.34191	20.8973	19.8526	Pf3D7_12_v3	654571	655324	HMGB1-37C_R2_peak_3030	2.03569	16.2333	15.2275
Pf3D7_12_v3	657403	657948	HMGB1-37C_R1_peak_2833	2.27365	18.1214	17.1328	Pf3D7_12_v3	657414	657942	HMGB1-37C_R2_peak_3031	2.29261	22.1566	20.9996
Pf3D7_12_v3	659729	660909	HMGB1-37C_R1_peak_2834	2.62845	25.9242	24.7779	Pf3D7_12_v3	659742	660952	HMGB1-37C_R2_peak_3032	2.2166	21.0426	19.9172
Pf3D7_12_v3	670493	673249	HMGB1-37C_R1_peak_2836	2.37222	22.174	21.106	Pf3D7_12_v3	670474	673247	HMGB1-37C_R2_peak_3034	2.01585	18.1757	17.1264
Pf3D7_12_v3	751405	754824	HMGB1-37C_R1_peak_2850	2.32456	20.4344	19.403	Pf3D7_12_v3	751441	754840	HMGB1-37C_R2_peak_3051	2.04017	18.4358	17.3851
Pf3D7_12_v3	757656	765097	HMGB1-37C_R1_peak_2851	2.17068	18.9973	18.0074	Pf3D7_12_v3	764401	765113	HMGB1-37C_R2_peak_3053	3.09062	53.5923	51.7444
Pf3D7_12_v3	766605	774331	HMGB1-37C_R1_peak_2852	3.63889	55.5114	53.7898	Pf3D7_12_v3	766606	774331	HMGB1-37C_R2_peak_3054	3.05586	46.9537	45.2532
Pf3D7_12_v3	775336	780076	HMGB1-37C_R1_peak_2853	3.97777	67.6891	65.7908	Pf3D7_12_v3	775313	780075	HMGB1-37C_R2_peak_3055	3.16426	52.3668	50.559
Pf3D7_12_v3	784038	784721	HMGB1-37C_R1_peak_2854	2.71024	29.7309	28.5034	Pf3D7_12_v3	784070	784730	HMGB1-37C_R2_peak_3056	2.25634	22.0937	20.9376
Pf3D7_12_v3	796459	797185	HMGB1-37C_R1_peak_2857	2.58868	28.3169	27.1176	Pf3D7_12_v3	796457	797170	HMGB1-37C_R2_peak_3059	2.47702	29.2604	27.9272
Pf3D7_12_v3	831426	832306	HMGB1-37C_R1_peak_2863	2.53616	25.1503	24.0213	Pf3D7_12_v3	831418	832319	HMGB1-37C_R2_peak_3064	2.08181	18.7773	17.7083
Pf3D7_12_v3	857115	858716	HMGB1-37C_R1_peak_2867	2.69585	30.6196	29.3716	Pf3D7_12_v3	857109	858745	HMGB1-37C_R2_peak_3068	2.20485	21.9754	20.8191
Pf3D7_12_v3	860195	860828	HMGB1-37C_R1_peak_2868	2.20931	19.0846	18.0813	Pf3D7_12_v3	860226	860826	HMGB1-37C_R2_peak_3069	2.126	18.6031	17.5367
Pf3D7_12_v3	918736	919327	HMGB1-37C_R1_peak_2880	2.70749	27.4677	26.2872	Pf3D7_12_v3	918743	919288	HMGB1-37C_R2_peak_3083	2.08688	17.9719	16.922
Pf3D7_12_v3	927867	930020	HMGB1-37C_R1_peak_2881	2.35932	21.8624	20.8016	Pf3D7_12_v3	927866	930091	HMGB1-37C_R2_peak_3084	2.17821	21.5003	20.3675
Pf3D7_12_v3	969013	969992	HMGB1-37C_R1_peak_2887	2.55471	25.0146	23.8848	Pf3D7_12_v3	969024	969666	HMGB1-37C_R2_peak_3091	2.61954	32.6738	31.2777
Pf3D7_12_v3	988648	991236	HMGB1-37C_R1_peak_2891	3.47125	54.9126	53.1825	Pf3D7_12_v3	988639	991252	HMGB1-37C_R2_peak_3095	2.82427	42.5341	40.8929
Pf3D7_12_v3	1053336	1054319	HMGB1-37C_R1_peak_2904	2.11932	15.5934	14.6619	Pf3D7_12_v3	1053310	1054322	HMGB1-37C_R2_peak_3109	2.04034	16.2757	15.2693
Pf3D7_12_v3	1057366	1059150	HMGB1-37C_R1_peak_2905	2.47289	24.8839	23.7623	Pf3D7_12_v3	1057333	1059158	HMGB1-37C_R2_peak_3110	2.16397	20.9209	19.8067
Pf3D7_12_v3	1065803	1066693	HMGB1-37C_R1_peak_2906	2.52362	25.7818	24.6386	Pf3D7_12_v3	1065791	1066692	HMGB1-37C_R2_peak_3111	2.30268	24.6302	23.4183
Pf3D7_12_v3	1148157	1151554	HMGB1-37C_R1_peak_2923	2.52791	27.7293	26.5517	Pf3D7_12_v3	1148205	1151599	HMGB1-37C_R2_peak_3129	2.39757	26.9148	25.6569
Pf3D7_12_v3	1209266	1209630	HMGB1-37C_R1_peak_2933	2.77462	29.1283	27.9173	Pf3D7_12_v3	1209261	1209655	HMGB1-37C_R2_peak_3140	2.27834	21.8836	20.7377
Pf3D7_12_v3	1211884	1213525	HMGB1-37C_R1_peak_2934	2.5923	28.6486	27.4425	Pf3D7_12_v3	1211870	1213504	HMGB1-37C_R2_peak_3141	2.08878	19.5283	18.438
Pf3D7_12_v3	1251927	1252478	HMGB1-37C_R1_peak_2943	2.48469	22.5345	21.4574	Pf3D7_12_v3	1251915	1252498	HMGB1-37C_R2_peak_3150	2.1755	19.9107	18.8141
Pf3D7_12_v3	1257259	1258107	HMGB1-37C_R1_peak_2945	2.69812	28.1491	26.9541	Pf3D7_12_v3	1257245	1258109	HMGB1-37C_R2_peak_3152	2.10036	18.3817	17.3191
Pf3D7_12_v3	1259659	1262112	HMGB1-37C_R1_peak_2946	3.07287	39.9594	38.5347	Pf3D7_12_v3	1259634	1262108	HMGB1-37C_R2_peak_3153	2.57238	33.4779	32.084
Pf3D7_12_v3	1263929	1265531	HMGB1-37C_R1_peak_2947	2.47615	23.4212	22.3264	Pf3D7_12_v3	1263908	1265512	HMGB1-37C_R2_peak_3154	2.00487	17.9355	16.8926
Pf3D7_12_v3	1272728	1273130	HMGB1-37C_R1_peak_2949	2.0385	12.443	11.575	Pf3D7_12_v3	1272718	1273107	HMGB1-37C_R2_peak_3156	2.2139	20.7029	19.5857
Pf3D7_12_v3	1286549	1289272	HMGB1-37C_R1_peak_2952	2.27994	22.317	21.2484	Pf3D7_12_v3	1286546	1289267	HMGB1-37C_R2_peak_3159	2.08818	21.5727	20.4536
Pf3D7_12_v3	1299612	1299988	HMGB1-37C_R1_peak_2954	2.37705	20.3668	19.3326	Pf3D7_12_v3	1299600	1300022	HMGB1-37C_R2_peak_3162	2.21854	21.6094	20.4666
Pf3D7_12_v3	1326412	1329393	HMGB1-37C_R1_peak_2957	2.29192	20.8328	19.7912	Pf3D7_12_v3	1328365	1329370	HMGB1-37C_R2_peak_3167	2.17153	20.6861	19.5648
Pf3D7_12_v3	1330559	1331296	HMGB1-37C_R1_peak_2958	2.21122	18.334	17.3416	Pf3D7_12_v3	1330492	1331314	HMGB1-37C_R2_peak_3168	2.31122	22.8653	21.6934
Pf3D7_12_v3	1333093	1334861	HMGB1-37C_R1_peak_2959	2.2566	19.4937	18.4821	Pf3D7_12_v3	1333069	1334848	HMGB1-37C_R2_peak_3169	2.25626	22.3292	21.1736
Pf3D7_12_v3	1355317	1357689	HMGB1-37C_R1_peak_2962	2.30909	21.201	20.1548	Pf3D7_12_v3	1355338	1357654	HMGB1-37C_R2_peak_3173	2.01126	17.6942	16.6604
Pf3D7_12_v3	1400662	1403242	HMGB1-37C_R1_peak_2972	2.14726	16.4873	15.541	Pf3D7_12_v3	1400685	1402143	HMGB1-37C_R2_peak_3183	2.00729	15.1918	14.2183
Pf3D7_12_v3	1458504	1462605	HMGB1-37C_R1_peak_2986	2.37589	20.7711	19.7339	Pf3D7_12_v3	1458505	1458883	HMGB1-37C_R2_peak_3196	2.49373	28.0664	26.7705
Pf3D7_12_v3	1458504	1462605	HMGB1-37C_R1_peak_2986	2.37589	20.7711	19.7339	Pf3D7_12_v3	1459874	1462591	HMGB1-37C_R2_peak_3197	2.03163	15.9638	14.971
Pf3D7_12_v3	1464422	1466654	HMGB1-37C_R1_peak_2987	2.76959	35.0734	33.7397	Pf3D7_12_v3	1464458	1466814	HMGB1-37C_R2_peak_3198	2.30438	27.4265	26.154
Pf3D7_12_v3	1481030	1482939	HMGB1-37C_R1_peak_2990	2.51087	23.9529	22.8462	Pf3D7_12_v3	1481020	1482917	HMGB1-37C_R2_peak_3202	2.04624	17.0697	16.0472
Pf3D7_12_v3	1484567	1485905	HMGB1-37C_R1_peak_2991	2.70386	31.18	29.9219	Pf3D7_12_v3	1484629	1485907	HMGB1-37C_R2_peak_3203	2.45918	28.2683	26.9583
Pf3D7_12_v3	1487080	1489469	HMGB1-37C_R1_peak_2992	3.47674	51.1211	49.4659	Pf3D7_12_v3	1487064	1488671	HMGB1-37C_R2_peak_3204	2.95906	44.9929	43.2981
Pf3D7_12_v3	1506946	1508271	HMGB1-37C_R1_peak_2996	2.53173	24.8189	23.6938	Pf3D7_12_v3	1506943	1508225	HMGB1-37C_R2_peak_3208	2.12534	20.795	19.684
Pf3D7_12_v3	1577840	1580649	HMGB1-37C_R1_peak_3012	2.42812	22.8876	21.808	Pf3D7_12_v3	1577804	1580639	HMGB1-37C_R2_peak_3226	2.07279	18.5708	17.5254
Pf3D7_12_v3	1583927	1584534	HMGB1-37C_R1_peak_3013	2.15449	18.565	17.5669	Pf3D7_12_v3	1583908	1584577	HMGB1-37C_R2_peak_3227	2.24037	22.0932	20.936
Pf3D7_12_v3	1621234	1622539	HMGB1-37C_R1_peak_3020	2.29416	18.9363	17.9304	Pf3D7_12_v3	1621209	1622559	HMGB1-37C_R2_peak_3236	2.05647	17.462	16.423
Pf3D7_12_v3	1626802	1627902	HMGB1-37C_R1_peak_3021	2.4494	21.1362	20.0894	Pf3D7_12_v3	1626795	1627894	HMGB1-37C_R2_peak_3237	2.09164	17.1581	16.1288
Pf3D7_12_v3	1652929	1653823	HMGB1-37C_R1_peak_3026	2.62168	29.0883	27.8733	Pf3D7_12_v3	1652957	1653836	HMGB1-37C_R2_peak_3242	2.49452	30.7196	29.3556
Pf3D7_12_v3	1655520	1657817	HMGB1-37C_R1_peak_3027	2.6704	32.4277	31.1541	Pf3D7_12_v3	1655530	1657813	HMGB1-37C_R2_peak_3243	2.29866	27.026	25.7717
Pf3D7_12_v3	1688941	1691523	HMGB1-37C_R1_peak_3031	2.63348	28.802	27.6028	Pf3D7_12_v3	1688391	1691485	HMGB1-37C_R2_peak_3247	2.1104	19.8953	18.8096
Pf3D7_12_v3	1694073	1703014	HMGB1-37C_R1_peak_3032	3.59826	54.312	52.6216	Pf3D7_12_v3	1694089	1703005	HMGB1-37C_R2_peak_3248	2.96061	43.9379	42.3043
Pf3D7_12_v3	1704364	1709983	HMGB1-37C_R1_peak_3033	3.41272	48.5654	46.9764	Pf3D7_12_v3	1704402	1709996	HMGB1-37C_R2_peak_3249	2.88294	41.4293	39.8323
Pf3D7_12_v3	1711081	1712434	HMGB1-37C_R1_peak_3034	2.34023	18.8158	17.8144	Pf3D7_12_v3	1711088	1712454	HMGB1-37C_R2_peak_3250	2.0902	16.297	15.2887
Pf3D7_12_v3	1719074	1727420	HMGB1-37C_R1_peak_3035	3.5954	53.5133	51.8363	Pf3D7_12_v3	1719514	1727400	HMGB1-37C_R2_peak_3251	3.01648	45.4795	43.8041
Pf3D7_12_v3	1729080	1729944	HMGB1-37C_R1_peak_3036	3.15995	39.5471	38.1238	Pf3D7_12_v3	1729104	1729920	HMGB1-37C_R2_peak_3252	2.62698	32.1465	30.7496
Pf3D7_12_v3	1735198	1743455	HMGB1-37C_R1_peak_3037	3.30845	45.3817	43.8423	Pf3D7_12_v3	1735182	1745525	HMGB1-37C_R2_peak_3253	2.79644	38.0415	36.5179
Pf3D7_12_v3	1745182	1745474	HMGB1-37C_R1_peak_3038	2.62862	27.7787	26.5957	Pf3D7_12_v3	1735182	1745525	HMGB1-37C_R2_peak_3253	2.79644	38.0415	36.5179
Pf3D7_12_v3	1804080	1806732	HMGB1-37C_R1_peak_3046	2.81886	31.8484	30.578	Pf3D7_12_v3	1804075	1807151	HMGB1-37C_R2_peak_3267	2.41309	26.0953	24.8485
Pf3D7_12_v3	1811943	1814219	HMGB1-37C_R1_peak_3047	2.36327	21.1409	20.0942	Pf3D7_12_v3	1811922	1814205	HMGB1-37C_R2_peak_3269	2.13113	20.3091	19.2087
Pf3D7_12_v3	1857655	1858108	HMGB1-37C_R1_peak_3054	5.52868	139.15	136.662	Pf3D7_12_v3	1857660	1858115	HMGB1-37C_R2_peak_3277	5.34818	163.438	160.744
Pf3D7_12_v3	1894934	1895682	HMGB1-37C_R1_peak_3060	2.69768	28.7168	27.5121	Pf3D7_12_v3	1894317	1895722	HMGB1-37C_R2_peak_3283	2.31285	24.8033	23.5914
Pf3D7_12_v3	1920777	1921933	HMGB1-37C_R1_peak_3065	3.5075	49.45	47.8259	Pf3D7_12_v3	1920777	1921940	HMGB1-37C_R2_peak_3288	3.02438	44.6843	43.0013
Pf3D7_12_v3	1931953	1932567	HMGB1-37C_R1_peak_3067	2.69034	29.492	28.27	Pf3D7_12_v3	1931972	1932557	HMGB1-37C_R2_peak_3290	2.5364	29.2303	27.9069
Pf3D7_12_v3	1981935	1984330	HMGB1-37C_R1_peak_3080	2.71131	30.8087	29.5738	Pf3D7_12_v3	1983556	1984331	HMGB1-37C_R2_peak_3306	3.04939	49.8269	48.051
Pf3D7_12_v3	1995478	2000572	HMGB1-37C_R1_peak_3081	2.43379	23.661	22.5585	Pf3D7_12_v3	1995447	2000845	HMGB1-37C_R2_peak_3307	2.20688	21.6673	20.5275
Pf3D7_12_v3	2002065	2003917	HMGB1-37C_R1_peak_3082	2.79135	34.6455	33.3271	Pf3D7_12_v3	2002015	2003861	HMGB1-37C_R2_peak_3308	2.33025	26.577	25.3204
Pf3D7_12_v3	2041290	2045488	HMGB1-37C_R1_peak_3089	2.04682	13.8519	12.9633	Pf3D7_12_v3	2044133	2045745	HMGB1-37C_R2_peak_3316	2.0304	17.3959	16.3717
Pf3D7_12_v3	2047478	2054439	HMGB1-37C_R1_peak_3090	2.27069	20.5047	19.4727	Pf3D7_12_v3	2047468	2054400	HMGB1-37C_R2_peak_3317	2.07525	19.147	18.0765
Pf3D7_12_v3	2065144	2065980	HMGB1-37C_R1_peak_3092	2.56695	22.8665	21.7782	Pf3D7_12_v3	2065168	2065982	HMGB1-37C_R2_peak_3319	2.1038	17.9663	16.9137
Pf3D7_12_v3	2071625	2072466	HMGB1-37C_R1_peak_3093	2.51372	24.9458	23.8191	Pf3D7_12_v3	2071686	2073407	HMGB1-37C_R2_peak_3320	2.04732	18.1435	17.0962
Pf3D7_12_v3	2092292	2094313	HMGB1-37C_R1_peak_3097	2.32469	20.4454	19.4106	Pf3D7_12_v3	2092424	2094293	HMGB1-37C_R2_peak_3324	2.05394	17.2456	16.2128
Pf3D7_12_v3	2117779	2121287	HMGB1-37C_R1_peak_3101	2.11805	16.0001	15.0648	Pf3D7_12_v3	2120969	2121286	HMGB1-37C_R2_peak_3330	2.03605	15.1404	14.1649
Pf3D7_12_v3	2125481	2126543	HMGB1-37C_R1_peak_3102	2.68308	30.844	29.593	Pf3D7_12_v3	2125463	2126523	HMGB1-37C_R2_peak_3331	2.19695	20.4461	19.3311
Pf3D7_12_v3	2150590	2151867	HMGB1-37C_R1_peak_3105	2.39595	22.4556	21.3782	Pf3D7_12_v3	2150612	2151892	HMGB1-37C_R2_peak_3336	2.1067	18.3054	17.2494
Pf3D7_12_v3	2190568	2191507	HMGB1-37C_R1_peak_3109	3.38398	47.0042	45.4327	Pf3D7_12_v3	2190580	2191473	HMGB1-37C_R2_peak_3341	2.78986	40.8027	39.2162
Pf3D7_12_v3	2201710	2202631	HMGB1-37C_R1_peak_3110	3.54807	51.1674	49.5169	Pf3D7_12_v3	2201699	2202579	HMGB1-37C_R2_peak_3342	3.2047	51.1478	49.3413
Pf3D7_12_v3	2204953	2205689	HMGB1-37C_R1_peak_3111	3.06722	37.8298	36.4405	Pf3D7_12_v3	2204953	2205664	HMGB1-37C_R2_peak_3343	2.58238	30.3395	28.9936
Pf3D7_12_v3	2208229	2209015	HMGB1-37C_R1_peak_3112	3.21415	42.3807	40.9017	Pf3D7_12_v3	2208279	2209000	HMGB1-37C_R2_peak_3344	2.72114	37.0616	35.5553
Pf3D7_12_v3	2211764	2212249	HMGB1-37C_R1_peak_3113	2.61302	23.9836	22.8745	Pf3D7_12_v3	2211755	2212227	HMGB1-37C_R2_peak_3345	2.28903	21.7903	20.6439
Pf3D7_12_v3	2214969	2216063	HMGB1-37C_R1_peak_3114	3.65965	57.204	55.4457	Pf3D7_12_v3	2215003	2216047	HMGB1-37C_R2_peak_3346	3.23421	55.7078	53.8493
Pf3D7_12_v3	2218694	2219492	HMGB1-37C_R1_peak_3115	3.29551	46.2568	44.7018	Pf3D7_12_v3	2218694	2219477	HMGB1-37C_R2_peak_3347	2.82091	39.6641	38.1073
Pf3D7_12_v3	2222023	2222574	HMGB1-37C_R1_peak_3116	2.73192	26.952	25.7826	Pf3D7_12_v3	2222078	2222552	HMGB1-37C_R2_peak_3348	2.27677	20.9182	19.796
Pf3D7_12_v3	2225019	2225875	HMGB1-37C_R1_peak_3117	2.97444	35.9533	34.5997	Pf3D7_12_v3	2225015	2225919	HMGB1-37C_R2_peak_3349	2.66749	32.4808	31.0709
Pf3D7_12_v3	2228664	2229513	HMGB1-37C_R1_peak_3118	3.04366	38.3713	36.9726	Pf3D7_12_v3	2228599	2229517	HMGB1-37C_R2_peak_3350	2.62216	32.3847	30.9887
Pf3D7_12_v3	2234849	2235731	HMGB1-37C_R1_peak_3119	3.72818	57.1147	55.3537	Pf3D7_12_v3	2234885	2235732	HMGB1-37C_R2_peak_3351	2.81588	40.0611	38.4973
Pf3D7_12_v3	2238537	2239467	HMGB1-37C_R1_peak_3120	3.26435	45.486	43.9487	Pf3D7_12_v3	2238587	2239432	HMGB1-37C_R2_peak_3352	2.9728	45.2305	43.562
Pf3D7_12_v3	2241312	2249048	HMGB1-37C_R1_peak_3121	3.45831	49.2545	47.6559	Pf3D7_12_v3	2241332	2249035	HMGB1-37C_R2_peak_3353	2.8384	39.0687	37.5252
Pf3D7_12_v3	2250092	2271088	HMGB1-37C_R1_peak_3122	2.99115	36.1332	34.7788	Pf3D7_12_v3	2250099	2271129	HMGB1-37C_R2_peak_3354	2.55996	30.9552	29.5939
Pf3D7_13_v3	23958	28725	HMGB1-37C_R1_peak_3123	3.42341	47.7036	46.1311	Pf3D7_13_v3	23982	28695	HMGB1-37C_R2_peak_3355	2.66317	34.7078	33.2765
Pf3D7_13_v3	30562	31538	HMGB1-37C_R1_peak_3124	3.39704	46.8928	45.3281	Pf3D7_13_v3	30622	31541	HMGB1-37C_R2_peak_3356	2.88912	40.8297	39.2478
Pf3D7_13_v3	34078	44742	HMGB1-37C_R1_peak_3125	3.23203	42.8417	41.3557	Pf3D7_13_v3	34056	44733	HMGB1-37C_R2_peak_3357	2.64523	34.6933	33.2522
Pf3D7_13_v3	47876	48689	HMGB1-37C_R1_peak_3126	3.25517	41.7984	40.3296	Pf3D7_13_v3	47918	48651	HMGB1-37C_R2_peak_3358	2.78874	35.5921	34.1122
Pf3D7_13_v3	50959	51920	HMGB1-37C_R1_peak_3127	3.00478	37.1196	35.7445	Pf3D7_13_v3	50953	51885	HMGB1-37C_R2_peak_3359	2.53273	29.9462	28.6056
Pf3D7_13_v3	54092	55004	HMGB1-37C_R1_peak_3128	3.91787	63.2751	61.3973	Pf3D7_13_v3	54120	55002	HMGB1-37C_R2_peak_3360	3.00731	45.062	43.3827
Pf3D7_13_v3	57080	58138	HMGB1-37C_R1_peak_3129	3.20236	44.2928	42.7782	Pf3D7_13_v3	57075	58146	HMGB1-37C_R2_peak_3361	2.66122	34.589	33.139
Pf3D7_13_v3	62540	63291	HMGB1-37C_R1_peak_3130	3.41645	48.4836	46.8867	Pf3D7_13_v3	62552	63270	HMGB1-37C_R2_peak_3362	2.86326	40.0257	38.4547
Pf3D7_13_v3	90065	93003	HMGB1-37C_R1_peak_3134	2.10644	16.1753	15.2294	Pf3D7_13_v3	90058	93016	HMGB1-37C_R2_peak_3367	2.00973	17.6832	16.6464
Pf3D7_13_v3	99927	100486	HMGB1-37C_R1_peak_3135	2.2469	18.9559	17.9523	Pf3D7_13_v3	99967	100474	HMGB1-37C_R2_peak_3368	2.43628	26.5327	25.2792
Pf3D7_13_v3	121676	122343	HMGB1-37C_R1_peak_3138	2.90117	32.793	31.5069	Pf3D7_13_v3	121694	122344	HMGB1-37C_R2_peak_3371	2.8213	37.2301	35.717
Pf3D7_13_v3	124045	124302	HMGB1-37C_R1_peak_3139	2.19923	16.6062	15.6524	Pf3D7_13_v3	124008	124304	HMGB1-37C_R2_peak_3372	2.00193	16.1909	15.1926
Pf3D7_13_v3	142883	143934	HMGB1-37C_R1_peak_3141	2.3537	20.6389	19.6013	Pf3D7_13_v3	142890	143946	HMGB1-37C_R2_peak_3374	2.0306	16.7967	15.7829
Pf3D7_13_v3	260141	261041	HMGB1-37C_R1_peak_3166	2.33968	21.8999	20.8334	Pf3D7_13_v3	260236	261053	HMGB1-37C_R2_peak_3401	2.20964	24.7159	23.5099
Pf3D7_13_v3	277189	277630	HMGB1-37C_R1_peak_3170	2.27551	18.648	17.6569	Pf3D7_13_v3	277198	277565	HMGB1-37C_R2_peak_3405	2.06521	17.2207	16.1984
Pf3D7_13_v3	297174	298350	HMGB1-37C_R1_peak_3175	3.04175	39.1145	37.6962	Pf3D7_13_v3	297206	298350	HMGB1-37C_R2_peak_3411	2.45753	29.1879	27.8558
Pf3D7_13_v3	315115	315444	HMGB1-37C_R1_peak_3178	2.33987	19.6871	18.6703	Pf3D7_13_v3	315084	315438	HMGB1-37C_R2_peak_3414	2.09072	17.2204	16.1899
Pf3D7_13_v3	323527	326390	HMGB1-37C_R1_peak_3180	2.25857	18.9334	17.9296	Pf3D7_13_v3	323577	326343	HMGB1-37C_R2_peak_3416	2.07923	18.1759	17.1199
Pf3D7_13_v3	339877	341929	HMGB1-37C_R1_peak_3184	2.43966	22.8795	21.7909	Pf3D7_13_v3	339880	341992	HMGB1-37C_R2_peak_3420	2.16796	20.9796	19.8589
Pf3D7_13_v3	408642	412163	HMGB1-37C_R1_peak_3194	2.40402	21.9397	20.8748	Pf3D7_13_v3	408646	412149	HMGB1-37C_R2_peak_3433	2.00472	16.3408	15.3396
Pf3D7_13_v3	415840	416994	HMGB1-37C_R1_peak_3195	2.24659	20.1547	19.1318	Pf3D7_13_v3	415832	416999	HMGB1-37C_R2_peak_3434	2.29076	23.6835	22.498
Pf3D7_13_v3	425745	426600	HMGB1-37C_R1_peak_3196	2.27441	19.7254	18.713	Pf3D7_13_v3	424289	426622	HMGB1-37C_R2_peak_3436	2.04653	17.9894	16.9609
Pf3D7_13_v3	438589	439334	HMGB1-37C_R1_peak_3200	2.17852	15.5499	14.6181	Pf3D7_13_v3	438605	439345	HMGB1-37C_R2_peak_3440	2.02873	15.0251	14.0525
Pf3D7_13_v3	442513	443287	HMGB1-37C_R1_peak_3201	2.69084	29.0411	27.8299	Pf3D7_13_v3	442542	443264	HMGB1-37C_R2_peak_3441	2.37032	26.9231	25.6476
Pf3D7_13_v3	466255	466590	HMGB1-37C_R1_peak_3207	2.2514	17.8618	16.8809	Pf3D7_13_v3	466281	466578	HMGB1-37C_R2_peak_3449	2.15927	17.7068	16.6666
Pf3D7_13_v3	468283	468628	HMGB1-37C_R1_peak_3208	2.74618	27.8702	26.6821	Pf3D7_13_v3	468282	468642	HMGB1-37C_R2_peak_3450	2.65855	32.1855	30.791
Pf3D7_13_v3	476232	477154	HMGB1-37C_R1_peak_3210	3.02082	38.0773	36.6833	Pf3D7_13_v3	476238	477137	HMGB1-37C_R2_peak_3452	2.53085	30.8263	29.4548
Pf3D7_13_v3	484203	485122	HMGB1-37C_R1_peak_3212	2.27865	18.3364	17.3534	Pf3D7_13_v3	484207	485182	HMGB1-37C_R2_peak_3454	2.11472	18.6887	17.638
Pf3D7_13_v3	489953	491128	HMGB1-37C_R1_peak_3214	3.30303	45.797	44.2459	Pf3D7_13_v3	489965	491084	HMGB1-37C_R2_peak_3456	2.65377	35.6542	34.1731
Pf3D7_13_v3	497562	497990	HMGB1-37C_R1_peak_3216	2.75844	28.7956	27.5882	Pf3D7_13_v3	497593	498010	HMGB1-37C_R2_peak_3458	2.34835	24.9183	23.6963
Pf3D7_13_v3	501808	504987	HMGB1-37C_R1_peak_3217	2.40934	23.2895	22.1977	Pf3D7_13_v3	501833	504949	HMGB1-37C_R2_peak_3459	2.09092	20.0654	18.9677
Pf3D7_13_v3	507882	509682	HMGB1-37C_R1_peak_3218	3.55302	57.6173	55.8441	Pf3D7_13_v3	507870	509675	HMGB1-37C_R2_peak_3460	3.23562	56.5711	54.6654
Pf3D7_13_v3	511810	512564	HMGB1-37C_R1_peak_3219	2.3062	21.6466	20.5839	Pf3D7_13_v3	511696	513207	HMGB1-37C_R2_peak_3461	2.03303	16.964	15.9409
Pf3D7_13_v3	530044	531169	HMGB1-37C_R1_peak_3223	2.79029	35.2235	33.8865	Pf3D7_13_v3	530043	531093	HMGB1-37C_R2_peak_3465	2.24441	24.9259	23.7008
Pf3D7_13_v3	686011	688722	HMGB1-37C_R1_peak_3247	2.40448	23.7121	22.6177	Pf3D7_13_v3	686020	688687	HMGB1-37C_R2_peak_3494	2.26354	26.5378	25.3281
Pf3D7_13_v3	691424	694037	HMGB1-37C_R1_peak_3248	2.57613	27.4244	26.2443	Pf3D7_13_v3	691428	693995	HMGB1-37C_R2_peak_3495	2.25414	24.0884	22.8913
Pf3D7_13_v3	696496	697052	HMGB1-37C_R1_peak_3249	2.05977	14.5997	13.6863	Pf3D7_13_v3	696496	697133	HMGB1-37C_R2_peak_3496	2.00908	17.6348	16.5965
Pf3D7_13_v3	711912	714924	HMGB1-37C_R1_peak_3252	2.54561	27.5664	26.3866	Pf3D7_13_v3	711914	714894	HMGB1-37C_R2_peak_3499	2.1121	20.399	19.2949
Pf3D7_13_v3	724185	726197	HMGB1-37C_R1_peak_3253	2.24565	20.7238	19.6917	Pf3D7_13_v3	724245	728481	HMGB1-37C_R2_peak_3500	2.06766	19.0696	18.0105
Pf3D7_13_v3	733196	733530	HMGB1-37C_R1_peak_3255	2.11223	16.4238	15.4748	Pf3D7_13_v3	733192	733561	HMGB1-37C_R2_peak_3502	2.07042	18.3951	17.3344
Pf3D7_13_v3	741020	741477	HMGB1-37C_R1_peak_3256	2.97039	34.1425	32.8272	Pf3D7_13_v3	741026	741457	HMGB1-37C_R2_peak_3504	2.46959	27.7885	26.4952
Pf3D7_13_v3	784064	785945	HMGB1-37C_R1_peak_3266	2.60147	25.636	24.4954	Pf3D7_13_v3	784093	786954	HMGB1-37C_R2_peak_3515	2.20951	20.4263	19.3141
Pf3D7_13_v3	847483	847901	HMGB1-37C_R1_peak_3282	2.52118	24.9075	23.779	Pf3D7_13_v3	847397	847943	HMGB1-37C_R2_peak_3529	2.2928	23.361	22.1798
Pf3D7_13_v3	902621	905172	HMGB1-37C_R1_peak_3293	2.86381	34.1459	32.8303	Pf3D7_13_v3	902704	905213	HMGB1-37C_R2_peak_3541	2.56586	33.7049	32.2749
Pf3D7_13_v3	911644	912475	HMGB1-37C_R1_peak_3295	2.79233	32.5342	31.2589	Pf3D7_13_v3	911656	912481	HMGB1-37C_R2_peak_3543	2.36616	26.3562	25.1105
Pf3D7_13_v3	939253	943401	HMGB1-37C_R1_peak_3300	2.30861	21.1828	20.1341	Pf3D7_13_v3	939268	943468	HMGB1-37C_R2_peak_3547	2.0229	17.5825	16.5436
Pf3D7_13_v3	961991	966046	HMGB1-37C_R1_peak_3304	2.40622	22.4555	21.3868	Pf3D7_13_v3	961959	966029	HMGB1-37C_R2_peak_3552	2.11517	19.8858	18.8123
Pf3D7_13_v3	975561	977331	HMGB1-37C_R1_peak_3307	2.19459	18.6182	17.6197	Pf3D7_13_v3	975512	977328	HMGB1-37C_R2_peak_3555	2.19417	21.6471	20.5039
Pf3D7_13_v3	979119	980164	HMGB1-37C_R1_peak_3308	2.7534	29.6912	28.4639	Pf3D7_13_v3	979115	980157	HMGB1-37C_R2_peak_3556	2.14588	19.6203	18.5224
Pf3D7_13_v3	982669	985867	HMGB1-37C_R1_peak_3309	2.43373	22.8227	21.7471	Pf3D7_13_v3	982645	986280	HMGB1-37C_R2_peak_3557	2.08214	17.0654	16.0475
Pf3D7_13_v3	1034956	1035590	HMGB1-37C_R1_peak_3316	2.52957	24.6862	23.5668	Pf3D7_13_v3	1034978	1035589	HMGB1-37C_R2_peak_3566	2.18505	20.5894	19.4761
Pf3D7_13_v3	1037026	1038411	HMGB1-37C_R1_peak_3317	2.64391	28.0934	26.9005	Pf3D7_13_v3	1036746	1038387	HMGB1-37C_R2_peak_3567	2.21062	21.3781	20.2465
Pf3D7_13_v3	1041127	1043153	HMGB1-37C_R1_peak_3318	3.37458	49.0055	47.395	Pf3D7_13_v3	1040239	1043156	HMGB1-37C_R2_peak_3568	2.72426	39.5917	38.0385
Pf3D7_13_v3	1044612	1045815	HMGB1-37C_R1_peak_3319	3.18731	47.0849	45.526	Pf3D7_13_v3	1044587	1045782	HMGB1-37C_R2_peak_3569	2.86668	45.6451	43.9698
Pf3D7_13_v3	1047894	1049336	HMGB1-37C_R1_peak_3320	2.73316	28.1553	26.966	Pf3D7_13_v3	1047896	1049365	HMGB1-37C_R2_peak_3570	2.36211	24.3888	23.193
Pf3D7_13_v3	1092504	1093916	HMGB1-37C_R1_peak_3331	2.41586	24.0087	22.9052	Pf3D7_13_v3	1092488	1093919	HMGB1-37C_R2_peak_3580	2.28525	23.7144	22.5223
Pf3D7_13_v3	1162753	1164285	HMGB1-37C_R1_peak_3343	2.81495	38.6655	37.268	Pf3D7_13_v3	1162715	1164283	HMGB1-37C_R2_peak_3592	2.38583	29.5189	28.197
Pf3D7_13_v3	1184275	1184962	HMGB1-37C_R1_peak_3345	3.09771	42.2985	40.8214	Pf3D7_13_v3	1184249	1184955	HMGB1-37C_R2_peak_3594	2.6855	37.3188	35.8065
Pf3D7_13_v3	1213447	1213710	HMGB1-37C_R1_peak_3351	3.01055	35.0625	33.7295	Pf3D7_13_v3	1213442	1213710	HMGB1-37C_R2_peak_3599	2.79384	36.8475	35.353
Pf3D7_13_v3	1214922	1215622	HMGB1-37C_R1_peak_3352	2.83329	33.1145	31.8209	Pf3D7_13_v3	1214940	1215675	HMGB1-37C_R2_peak_3600	2.20011	20.6275	19.5096
Pf3D7_13_v3	1237452	1241199	HMGB1-37C_R1_peak_3357	2.31573	21.1199	20.0747	Pf3D7_13_v3	1237450	1241263	HMGB1-37C_R2_peak_3604	2.19712	20.7971	19.6774
Pf3D7_13_v3	1252515	1259131	HMGB1-37C_R1_peak_3359	2.17587	17.5197	16.552	Pf3D7_13_v3	1252552	1257949	HMGB1-37C_R2_peak_3606	2.01397	16.9215	15.9081
Pf3D7_13_v3	1262463	1262928	HMGB1-37C_R1_peak_3360	2.24947	16.4314	15.4792	Pf3D7_13_v3	1262482	1262948	HMGB1-37C_R2_peak_3607	2.05746	15.9158	14.9178
Pf3D7_13_v3	1280769	1281275	HMGB1-37C_R1_peak_3363	2.66837	27.1124	25.9391	Pf3D7_13_v3	1280783	1281259	HMGB1-37C_R2_peak_3612	2.02289	15.8111	14.8199
Pf3D7_13_v3	1286759	1290219	HMGB1-37C_R1_peak_3365	2.65985	28.048	26.8564	Pf3D7_13_v3	1286711	1290249	HMGB1-37C_R2_peak_3614	2.17361	21.0801	19.9557
Pf3D7_13_v3	1295236	1299316	HMGB1-37C_R1_peak_3366	2.08568	16.4803	15.5366	Pf3D7_13_v3	1295238	1299286	HMGB1-37C_R2_peak_3616	2.01029	16.9107	15.8999
Pf3D7_13_v3	1309579	1312200	HMGB1-37C_R1_peak_3368	2.37344	22.5264	21.4467	Pf3D7_13_v3	1309572	1312196	HMGB1-37C_R2_peak_3618	2.10797	19.6995	18.6097
Pf3D7_13_v3	1319028	1321774	HMGB1-37C_R1_peak_3370	2.98696	38.997	37.5835	Pf3D7_13_v3	1319011	1321746	HMGB1-37C_R2_peak_3620	2.48417	31.4827	30.1055
Pf3D7_13_v3	1324497	1324853	HMGB1-37C_R1_peak_3371	2.97816	33.8477	32.5382	Pf3D7_13_v3	1324499	1324858	HMGB1-37C_R2_peak_3621	2.59511	29.876	28.5335
Pf3D7_13_v3	1332351	1339632	HMGB1-37C_R1_peak_3374	2.44653	23.359	22.2662	Pf3D7_13_v3	1332369	1338331	HMGB1-37C_R2_peak_3624	2.06289	18.6202	17.5613
Pf3D7_13_v3	1344838	1346276	HMGB1-37C_R1_peak_3376	2.54137	26.7502	25.5889	Pf3D7_13_v3	1344871	1346243	HMGB1-37C_R2_peak_3627	2.14479	22.0925	20.9478
Pf3D7_13_v3	1348752	1353615	HMGB1-37C_R1_peak_3377	2.33539	21.7971	20.7387	Pf3D7_13_v3	1348771	1353681	HMGB1-37C_R2_peak_3628	2.02727	17.5635	16.5319
Pf3D7_13_v3	1370066	1370838	HMGB1-37C_R1_peak_3381	2.64407	28.1259	26.9319	Pf3D7_13_v3	1370044	1370820	HMGB1-37C_R2_peak_3633	2.37294	25.3765	24.1371
Pf3D7_13_v3	1379074	1379769	HMGB1-37C_R1_peak_3383	3.11455	38.9242	37.5147	Pf3D7_13_v3	1379034	1379790	HMGB1-37C_R2_peak_3635	2.79286	41.949	40.3487
Pf3D7_13_v3	1382887	1383362	HMGB1-37C_R1_peak_3384	2.49161	21.9953	20.9284	Pf3D7_13_v3	1382711	1383347	HMGB1-37C_R2_peak_3636	2.09067	17.2428	16.2149
Pf3D7_13_v3	1416644	1417374	HMGB1-37C_R1_peak_3395	3.27222	46.239	44.6853	Pf3D7_13_v3	1416611	1417370	HMGB1-37C_R2_peak_3646	2.69754	34.0638	32.6273
Pf3D7_13_v3	1464893	1466595	HMGB1-37C_R1_peak_3401	3.00915	40.8502	39.3986	Pf3D7_13_v3	1464905	1466564	HMGB1-37C_R2_peak_3653	2.5604	33.7865	32.3579
Pf3D7_13_v3	1481135	1482789	HMGB1-37C_R1_peak_3402	2.16374	14.6851	13.7753	Pf3D7_13_v3	1482413	1482762	HMGB1-37C_R2_peak_3657	2.03964	14.967	13.9954
Pf3D7_13_v3	1523955	1524238	HMGB1-37C_R1_peak_3408	3.22137	42.5834	41.1095	Pf3D7_13_v3	1523971	1524216	HMGB1-37C_R2_peak_3665	2.68523	33.3333	31.9184
Pf3D7_13_v3	1542655	1544039	HMGB1-37C_R1_peak_3410	2.63005	26.95	25.7824	Pf3D7_13_v3	1542623	1544006	HMGB1-37C_R2_peak_3667	2.12867	19.247	18.1649
Pf3D7_13_v3	1545122	1545729	HMGB1-37C_R1_peak_3411	2.72727	30.8436	29.5966	Pf3D7_13_v3	1545132	1545716	HMGB1-37C_R2_peak_3668	2.40326	29.2432	27.929
Pf3D7_13_v3	1564882	1570578	HMGB1-37C_R1_peak_3415	2.20185	17.1741	16.215	Pf3D7_13_v3	1564935	1571031	HMGB1-37C_R2_peak_3672	2.0633	17.5329	16.5098
Pf3D7_13_v3	1575237	1575529	HMGB1-37C_R1_peak_3417	3.02017	36.5171	35.1617	Pf3D7_13_v3	1575259	1575515	HMGB1-37C_R2_peak_3674	2.5362	28.6708	27.3646
Pf3D7_13_v3	1576847	1577105	HMGB1-37C_R1_peak_3418	2.42647	20.7149	19.6773	Pf3D7_13_v3	1576847	1577086	HMGB1-37C_R2_peak_3675	2.46509	26.9255	25.6647
Pf3D7_13_v3	1583207	1584049	HMGB1-37C_R1_peak_3419	2.45491	23.5418	22.4398	Pf3D7_13_v3	1583250	1584052	HMGB1-37C_R2_peak_3676	2.17922	20.2658	19.1567
Pf3D7_13_v3	1621274	1621907	HMGB1-37C_R1_peak_3426	2.62735	23.9026	22.793	Pf3D7_13_v3	1621288	1621905	HMGB1-37C_R2_peak_3685	2.16443	17.8774	16.8259
Pf3D7_13_v3	1627248	1629250	HMGB1-37C_R1_peak_3428	3.37969	48.7686	47.1671	Pf3D7_13_v3	1627253	1629214	HMGB1-37C_R2_peak_3687	2.92171	43.0225	41.3851
Pf3D7_13_v3	1631227	1634414	HMGB1-37C_R1_peak_3429	3.1845	43.5228	42.0357	Pf3D7_13_v3	1631257	1631540	HMGB1-37C_R2_peak_3688	2.4875	28.1038	26.8189
Pf3D7_13_v3	1631227	1634414	HMGB1-37C_R1_peak_3429	3.1845	43.5228	42.0357	Pf3D7_13_v3	1632516	1634427	HMGB1-37C_R2_peak_3689	3.01647	49.6168	47.905
Pf3D7_13_v3	1636915	1637859	HMGB1-37C_R1_peak_3430	2.74941	29.2711	28.0605	Pf3D7_13_v3	1636903	1637838	HMGB1-37C_R2_peak_3690	2.38571	25.0948	23.8836
Pf3D7_13_v3	1646492	1647713	HMGB1-37C_R1_peak_3433	2.1586	16.2773	15.3271	Pf3D7_13_v3	1646463	1647709	HMGB1-37C_R2_peak_3693	2.06678	17.0337	16.0032
Pf3D7_13_v3	1653157	1654137	HMGB1-37C_R1_peak_3434	3.12961	41.7007	40.2458	Pf3D7_13_v3	1653187	1654123	HMGB1-37C_R2_peak_3695	2.52829	32.276	30.905
Pf3D7_13_v3	1657455	1660136	HMGB1-37C_R1_peak_3435	2.65088	29.5242	28.3009	Pf3D7_13_v3	1657436	1660175	HMGB1-37C_R2_peak_3696	2.34947	26.0325	24.7824
Pf3D7_13_v3	1666826	1668143	HMGB1-37C_R1_peak_3437	2.297	18.8017	17.806	Pf3D7_13_v3	1666821	1668119	HMGB1-37C_R2_peak_3698	2.23216	20.813	19.6918
Pf3D7_13_v3	1673779	1676612	HMGB1-37C_R1_peak_3438	2.97349	38.8771	37.4689	Pf3D7_13_v3	1673761	1676610	HMGB1-37C_R2_peak_3699	2.46082	29.9592	28.6196
Pf3D7_13_v3	1679678	1681368	HMGB1-37C_R1_peak_3439	3.30213	46.1237	44.5664	Pf3D7_13_v3	1679669	1681364	HMGB1-37C_R2_peak_3700	2.39669	28.349	27.0363
Pf3D7_13_v3	1697489	1698332	HMGB1-37C_R1_peak_3441	2.03893	12.8437	11.9694	Pf3D7_13_v3	1696871	1698368	HMGB1-37C_R2_peak_3703	2.05034	15.6977	14.7104
Pf3D7_13_v3	1724823	1726919	HMGB1-37C_R1_peak_3448	2.76884	32.5254	31.2434	Pf3D7_13_v3	1724827	1726902	HMGB1-37C_R2_peak_3709	2.50128	30.8333	29.465
Pf3D7_13_v3	1759454	1759782	HMGB1-37C_R1_peak_3455	2.44886	25.1719	24.0426	Pf3D7_13_v3	1759442	1759801	HMGB1-37C_R2_peak_3717	2.46698	31.1929	29.8263
Pf3D7_13_v3	1789493	1791153	HMGB1-37C_R1_peak_3460	2.55102	27.3063	26.1329	Pf3D7_13_v3	1787910	1790595	HMGB1-37C_R2_peak_3722	2.18774	22.604	21.4494
Pf3D7_13_v3	1803397	1805572	HMGB1-37C_R1_peak_3463	2.18401	18.3672	17.3812	Pf3D7_13_v3	1803535	1805593	HMGB1-37C_R2_peak_3724	2.00186	18.1752	17.1394
Pf3D7_13_v3	1826396	1829687	HMGB1-37C_R1_peak_3467	2.59259	27.2078	26.0327	Pf3D7_13_v3	1826425	1829681	HMGB1-37C_R2_peak_3728	2.13439	19.62	18.5298
Pf3D7_13_v3	1843475	1844889	HMGB1-37C_R1_peak_3469	2.99858	39.7754	38.3459	Pf3D7_13_v3	1843469	1844878	HMGB1-37C_R2_peak_3730	2.74839	38.2659	36.7273
Pf3D7_13_v3	1878966	1879351	HMGB1-37C_R1_peak_3474	2.04271	12.6611	11.7898	Pf3D7_13_v3	1878946	1879383	HMGB1-37C_R2_peak_3735	2.06115	16.2255	15.2193
Pf3D7_13_v3	1886294	1888323	HMGB1-37C_R1_peak_3476	2.19178	17.8802	16.8995	Pf3D7_13_v3	1886299	1888325	HMGB1-37C_R2_peak_3737	2.04355	17.0122	15.9855
Pf3D7_13_v3	1889867	1891109	HMGB1-37C_R1_peak_3477	2.73995	30.6814	29.436	Pf3D7_13_v3	1889882	1891116	HMGB1-37C_R2_peak_3738	2.49657	30.3919	29.0385
Pf3D7_13_v3	1898024	1899335	HMGB1-37C_R1_peak_3478	2.76079	29.9724	28.7415	Pf3D7_13_v3	1898013	1899338	HMGB1-37C_R2_peak_3739	2.53055	29.0283	27.7072
Pf3D7_13_v3	1909226	1910461	HMGB1-37C_R1_peak_3479	2.23332	21.01	19.9724	Pf3D7_13_v3	1909085	1910478	HMGB1-37C_R2_peak_3740	2.04607	18.2909	17.2453
Pf3D7_13_v3	1981038	1982615	HMGB1-37C_R1_peak_3493	2.3243	21.7	20.6418	Pf3D7_13_v3	1980986	1982613	HMGB1-37C_R2_peak_3756	2.06511	18.3539	17.3013
Pf3D7_13_v3	2005934	2007853	HMGB1-37C_R1_peak_3498	2.69495	30.2355	28.9986	Pf3D7_13_v3	2005949	2007848	HMGB1-37C_R2_peak_3761	2.11175	19.7977	18.7041
Pf3D7_13_v3	2052272	2053290	HMGB1-37C_R1_peak_3507	2.71055	29.5944	28.3783	Pf3D7_13_v3	2052297	2053284	HMGB1-37C_R2_peak_3771	2.14647	19.4912	18.4146
Pf3D7_13_v3	2055348	2056641	HMGB1-37C_R1_peak_3508	2.90139	34.0005	32.688	Pf3D7_13_v3	2055332	2056650	HMGB1-37C_R2_peak_3772	2.32702	25.3062	24.0798
Pf3D7_13_v3	2093316	2093820	HMGB1-37C_R1_peak_3513	3.1884	40.3924	38.9544	Pf3D7_13_v3	2093331	2093817	HMGB1-37C_R2_peak_3779	2.48408	27.5184	26.229
Pf3D7_13_v3	2124280	2124929	HMGB1-37C_R1_peak_3518	2.80551	30.0685	28.8347	Pf3D7_13_v3	2124274	2124931	HMGB1-37C_R2_peak_3786	2.30215	23.4927	22.3046
Pf3D7_13_v3	2144810	2145111	HMGB1-37C_R1_peak_3522	2.04901	13.9442	13.0456	Pf3D7_13_v3	2144780	2145127	HMGB1-37C_R2_peak_3790	2.18327	19.9627	18.8632
Pf3D7_13_v3	2150113	2152360	HMGB1-37C_R1_peak_3524	2.4662	21.4086	20.3542	Pf3D7_13_v3	2150114	2152345	HMGB1-37C_R2_peak_3792	2.16558	19.6631	18.5725
Pf3D7_13_v3	2154126	2154958	HMGB1-37C_R1_peak_3525	2.56548	23.1855	22.0948	Pf3D7_13_v3	2154138	2154937	HMGB1-37C_R2_peak_3793	2.03494	14.6252	13.6642
Pf3D7_13_v3	2174388	2175736	HMGB1-37C_R1_peak_3529	2.13398	16.8126	15.8584	Pf3D7_13_v3	2174393	2175635	HMGB1-37C_R2_peak_3797	2.02194	15.8236	14.8329
Pf3D7_13_v3	2187473	2190151	HMGB1-37C_R1_peak_3532	2.43616	24.8198	23.698	Pf3D7_13_v3	2187480	2190115	HMGB1-37C_R2_peak_3801	2.15975	21.1331	20.0113
Pf3D7_13_v3	2206650	2208679	HMGB1-37C_R1_peak_3536	2.56031	26.568	25.4091	Pf3D7_13_v3	2206656	2208700	HMGB1-37C_R2_peak_3805	2.18391	22.1119	20.9602
Pf3D7_13_v3	2241022	2242370	HMGB1-37C_R1_peak_3544	2.7029	29.1277	27.9113	Pf3D7_13_v3	2241051	2242404	HMGB1-37C_R2_peak_3814	2.20719	21.406	20.2696
Pf3D7_13_v3	2265790	2266149	HMGB1-37C_R1_peak_3548	2.82568	29.8568	28.6287	Pf3D7_13_v3	2265769	2266127	HMGB1-37C_R2_peak_3817	2.45779	26.3321	25.0776
Pf3D7_13_v3	2267883	2268150	HMGB1-37C_R1_peak_3549	3.24962	42.0755	40.6048	Pf3D7_13_v3	2267863	2268145	HMGB1-37C_R2_peak_3818	2.96133	43.5066	41.8756
Pf3D7_13_v3	2269897	2270210	HMGB1-37C_R1_peak_3550	2.40873	19.5488	18.534	Pf3D7_13_v3	2269911	2270220	HMGB1-37C_R2_peak_3819	2.38766	23.7078	22.5139
Pf3D7_13_v3	2292407	2294104	HMGB1-37C_R1_peak_3555	2.44433	25.63	24.4913	Pf3D7_13_v3	2292402	2294101	HMGB1-37C_R2_peak_3824	2.24988	23.3437	22.1656
Pf3D7_13_v3	2322013	2324639	HMGB1-37C_R1_peak_3561	2.07342	16.1185	15.1752	Pf3D7_13_v3	2322009	2324546	HMGB1-37C_R2_peak_3829	2.00126	16.9015	15.8858
Pf3D7_13_v3	2326494	2326818	HMGB1-37C_R1_peak_3562	2.34872	18.599	17.603	Pf3D7_13_v3	2326488	2326798	HMGB1-37C_R2_peak_3830	2.07149	16.2794	15.2748
Pf3D7_13_v3	2331072	2332399	HMGB1-37C_R1_peak_3563	2.74978	28.8164	27.6146	Pf3D7_13_v3	2331070	2332409	HMGB1-37C_R2_peak_3831	2.26194	23.4331	22.2597
Pf3D7_13_v3	2359242	2361190	HMGB1-37C_R1_peak_3567	2.993	36.5473	35.1823	Pf3D7_13_v3	2359256	2361180	HMGB1-37C_R2_peak_3835	2.44708	28.2534	26.9532
Pf3D7_13_v3	2403498	2404004	HMGB1-37C_R1_peak_3570	2.7094	30.2425	29.0063	Pf3D7_13_v3	2403511	2403991	HMGB1-37C_R2_peak_3840	2.37223	25.1552	23.9238
Pf3D7_13_v3	2419638	2420608	HMGB1-37C_R1_peak_3573	2.18654	18.8156	17.8197	Pf3D7_13_v3	2419678	2420638	HMGB1-37C_R2_peak_3844	2.02905	17.0752	16.0526
Pf3D7_13_v3	2423942	2424440	HMGB1-37C_R1_peak_3574	2.33893	19.5162	18.4995	Pf3D7_13_v3	2423926	2424450	HMGB1-37C_R2_peak_3846	2.11714	19.2195	18.1405
Pf3D7_13_v3	2435432	2438855	HMGB1-37C_R1_peak_3577	2.29507	21.4531	20.401	Pf3D7_13_v3	2435458	2438884	HMGB1-37C_R2_peak_3848	2.04593	18.0106	16.9691
Pf3D7_13_v3	2450539	2453146	HMGB1-37C_R1_peak_3580	2.83926	32.9529	31.6618	Pf3D7_13_v3	2450539	2453226	HMGB1-37C_R2_peak_3851	2.31424	24.0168	22.8182
Pf3D7_13_v3	2471069	2471601	HMGB1-37C_R1_peak_3583	2.46091	25.4494	24.3138	Pf3D7_13_v3	2471025	2471602	HMGB1-37C_R2_peak_3855	2.28292	23.1357	21.9614
Pf3D7_13_v3	2473794	2483250	HMGB1-37C_R1_peak_3584	2.40176	23.3488	22.2517	Pf3D7_13_v3	2473833	2483247	HMGB1-37C_R2_peak_3856	2.07696	18.742	17.6717
Pf3D7_13_v3	2486752	2487297	HMGB1-37C_R1_peak_3585	3.06409	37.1379	35.76	Pf3D7_13_v3	2486735	2487294	HMGB1-37C_R2_peak_3857	2.86841	40.3806	38.796
Pf3D7_13_v3	2490420	2491839	HMGB1-37C_R1_peak_3587	3.23751	43.4453	41.9419	Pf3D7_13_v3	2490453	2491833	HMGB1-37C_R2_peak_3859	2.72099	38.9057	37.3566
Pf3D7_13_v3	2493306	2493705	HMGB1-37C_R1_peak_3588	2.22012	16.5085	15.5589	Pf3D7_13_v3	2493261	2493700	HMGB1-37C_R2_peak_3860	2.10705	19.0621	17.9846
Pf3D7_13_v3	2542286	2542563	HMGB1-37C_R1_peak_3595	2.25344	18.1892	17.2031	Pf3D7_13_v3	2542273	2542564	HMGB1-37C_R2_peak_3869	2.25085	21.7594	20.6154
Pf3D7_13_v3	2585683	2586477	HMGB1-37C_R1_peak_3603	2.23811	19.1451	18.1453	Pf3D7_13_v3	2585692	2587433	HMGB1-37C_R2_peak_3878	2.07648	17.3308	16.3068
Pf3D7_13_v3	2636950	2639153	HMGB1-37C_R1_peak_3615	2.18635	16.5383	15.5887	Pf3D7_13_v3	2636973	2638485	HMGB1-37C_R2_peak_3889	2.2776	21.4976	20.361
Pf3D7_13_v3	2661582	2661999	HMGB1-37C_R1_peak_3621	2.64091	28.6026	27.4001	Pf3D7_13_v3	2661566	2662013	HMGB1-37C_R2_peak_3894	2.73813	36.0123	34.5329
Pf3D7_13_v3	2663414	2665094	HMGB1-37C_R1_peak_3622	2.64523	28.9781	27.7707	Pf3D7_13_v3	2663423	2665134	HMGB1-37C_R2_peak_3895	2.22608	21.7691	20.6287
Pf3D7_13_v3	2681300	2682513	HMGB1-37C_R1_peak_3624	2.73403	30.3156	29.0808	Pf3D7_13_v3	2681306	2682486	HMGB1-37C_R2_peak_3898	2.20872	22.7146	21.5549
Pf3D7_13_v3	2710798	2711685	HMGB1-37C_R1_peak_3631	2.31203	18.4713	17.4828	Pf3D7_13_v3	2710740	2711341	HMGB1-37C_R2_peak_3905	2.3689	24.1121	22.9112
Pf3D7_13_v3	2713606	2715461	HMGB1-37C_R1_peak_3632	2.6991	28.9495	27.7389	Pf3D7_13_v3	2713606	2715652	HMGB1-37C_R2_peak_3906	2.21415	22.5625	21.4002
Pf3D7_13_v3	2731207	2731823	HMGB1-37C_R1_peak_3636	2.46486	22.1117	21.0414	Pf3D7_13_v3	2731168	2731820	HMGB1-37C_R2_peak_3910	2.33489	23.9493	22.7484
Pf3D7_13_v3	2780299	2781822	HMGB1-37C_R1_peak_3645	3.35984	47.8475	46.2947	Pf3D7_13_v3	2780325	2781822	HMGB1-37C_R2_peak_3921	2.92728	44.5748	42.9666
Pf3D7_13_v3	2783048	2783949	HMGB1-37C_R1_peak_3646	2.33046	18.5352	17.5453	Pf3D7_13_v3	2783083	2783944	HMGB1-37C_R2_peak_3922	2.28776	22.2458	21.1033
Pf3D7_13_v3	2787939	2788928	HMGB1-37C_R1_peak_3647	2.7999	30.9739	29.7244	Pf3D7_13_v3	2787970	2788898	HMGB1-37C_R2_peak_3923	2.27042	22.1996	21.0445
Pf3D7_13_v3	2811753	2819005	HMGB1-37C_R1_peak_3648	2.50021	25.6118	24.4711	Pf3D7_13_v3	2811747	2818906	HMGB1-37C_R2_peak_3924	2.0915	19.6418	18.5533
Pf3D7_13_v3	2830219	2830651	HMGB1-37C_R1_peak_3651	2.43354	22.9216	21.8358	Pf3D7_13_v3	2830201	2830613	HMGB1-37C_R2_peak_3927	2.04755	17.8173	16.7754
Pf3D7_13_v3	2854552	2855369	HMGB1-37C_R1_peak_3656	2.62391	27.0921	25.9255	Pf3D7_13_v3	2854556	2855323	HMGB1-37C_R2_peak_3931	2.46914	27.4517	26.1783
Pf3D7_13_v3	2857261	2858025	HMGB1-37C_R1_peak_3657	3.08346	40.2053	38.7682	Pf3D7_13_v3	2857275	2858004	HMGB1-37C_R2_peak_3932	3.04763	45.5967	43.9031
Pf3D7_13_v3	2872016	2872717	HMGB1-37C_R1_peak_3661	2.15008	13.7834	12.8889	Pf3D7_13_v3	2872026	2872591	HMGB1-37C_R2_peak_3936	2.00659	13.7002	12.7606
Pf3D7_13_v3	2878270	2879030	HMGB1-37C_R1_peak_3662	2.42536	20.0371	19.0134	Pf3D7_13_v3	2878371	2879007	HMGB1-37C_R2_peak_3937	2.03572	14.3461	13.3889
Pf3D7_13_v3	2893486	2908574	HMGB1-37C_R1_peak_3666	2.24832	19.6975	18.6879	Pf3D7_13_v3	2893982	2907813	HMGB1-37C_R2_peak_3941	2.06628	19.3908	18.3231
Pf3D7_14_v3	1496	3125	HMGB1-37C_R1_peak_3668	3.19554	40.9105	39.4564	Pf3D7_14_v3	1500	3127	HMGB1-37C_R2_peak_3943	2.69928	34.9475	33.4898
Pf3D7_14_v3	4234	5226	HMGB1-37C_R1_peak_3669	2.38676	20.2932	19.2671	Pf3D7_14_v3	4232	5202	HMGB1-37C_R2_peak_3944	2.233	20.2314	19.1286
Pf3D7_14_v3	7136	8227	HMGB1-37C_R1_peak_3670	3.24192	45.4917	43.9532	Pf3D7_14_v3	7149	8210	HMGB1-37C_R2_peak_3945	2.95698	43.9189	42.2633
Pf3D7_14_v3	11033	11910	HMGB1-37C_R1_peak_3671	3.94095	65.8011	63.8817	Pf3D7_14_v3	11053	11893	HMGB1-37C_R2_peak_3946	3.13782	50.902	49.1172
Pf3D7_14_v3	14123	15085	HMGB1-37C_R1_peak_3672	3.64045	55.1348	53.4106	Pf3D7_14_v3	14103	15087	HMGB1-37C_R2_peak_3947	2.86725	39.7659	38.2064
Pf3D7_14_v3	17547	18393	HMGB1-37C_R1_peak_3673	3.48058	51.8082	50.1447	Pf3D7_14_v3	17535	18357	HMGB1-37C_R2_peak_3948	3.01465	44.9596	43.2885
Pf3D7_14_v3	20963	21887	HMGB1-37C_R1_peak_3674	3.88156	63.3037	61.4404	Pf3D7_14_v3	20964	21883	HMGB1-37C_R2_peak_3949	3.21486	52.9484	51.1204
Pf3D7_14_v3	24351	25122	HMGB1-37C_R1_peak_3675	2.99898	35.519	34.1763	Pf3D7_14_v3	24348	25123	HMGB1-37C_R2_peak_3950	2.44768	28.3868	27.0872
Pf3D7_14_v3	27374	28171	HMGB1-37C_R1_peak_3676	3.57708	54.0678	52.3625	Pf3D7_14_v3	27360	28171	HMGB1-37C_R2_peak_3951	2.97457	42.1681	40.5447
Pf3D7_14_v3	47049	47656	HMGB1-37C_R1_peak_3680	2.2934	19.1761	18.1669	Pf3D7_14_v3	47063	47672	HMGB1-37C_R2_peak_3955	2.45147	25.9606	24.7128
Pf3D7_14_v3	48996	50033	HMGB1-37C_R1_peak_3681	2.38749	20.8251	19.7786	Pf3D7_14_v3	48987	50020	HMGB1-37C_R2_peak_3956	2.17154	19.9636	18.8613
Pf3D7_14_v3	53333	53756	HMGB1-37C_R1_peak_3682	2.95491	34.4506	33.1317	Pf3D7_14_v3	53325	53739	HMGB1-37C_R2_peak_3957	2.69745	34.7816	33.3338
Pf3D7_14_v3	61364	62612	HMGB1-37C_R1_peak_3684	2.48886	24.4136	23.2973	Pf3D7_14_v3	61387	62578	HMGB1-37C_R2_peak_3959	2.06085	18.2297	17.1743
Pf3D7_14_v3	120093	120449	HMGB1-37C_R1_peak_3692	2.57003	25.3728	24.2362	Pf3D7_14_v3	120078	122040	HMGB1-37C_R2_peak_3968	2.21523	22.6567	21.5148
Pf3D7_14_v3	142270	143106	HMGB1-37C_R1_peak_3696	2.2989	18.1578	17.171	Pf3D7_14_v3	142240	143112	HMGB1-37C_R2_peak_3973	2.11193	18.8251	17.7513
Pf3D7_14_v3	150023	150621	HMGB1-37C_R1_peak_3698	2.90623	32.9673	31.6748	Pf3D7_14_v3	150036	150654	HMGB1-37C_R2_peak_3975	2.48111	30.2522	28.8982
Pf3D7_14_v3	151771	152273	HMGB1-37C_R1_peak_3699	3.69001	58.1018	56.3296	Pf3D7_14_v3	151780	152283	HMGB1-37C_R2_peak_3976	3.14009	51.0717	49.2672
Pf3D7_14_v3	258993	260047	HMGB1-37C_R1_peak_3724	3.62721	52.9692	51.2823	Pf3D7_14_v3	258999	260040	HMGB1-37C_R2_peak_4001	3.04654	46.4286	44.709
Pf3D7_14_v3	265104	266988	HMGB1-37C_R1_peak_3725	2.48677	24.2703	23.1584	Pf3D7_14_v3	266152	266942	HMGB1-37C_R2_peak_4002	2.19375	22.3947	21.2507
Pf3D7_14_v3	279119	280251	HMGB1-37C_R1_peak_3728	2.82903	33.5898	32.2912	Pf3D7_14_v3	279139	280262	HMGB1-37C_R2_peak_4004	2.43893	27.2242	25.9399
Pf3D7_14_v3	283089	284388	HMGB1-37C_R1_peak_3729	2.85112	36.7603	35.3883	Pf3D7_14_v3	283092	284396	HMGB1-37C_R2_peak_4005	2.46371	29.192	27.8604
Pf3D7_14_v3	288382	290355	HMGB1-37C_R1_peak_3730	2.73425	30.6974	29.4553	Pf3D7_14_v3	288420	290418	HMGB1-37C_R2_peak_4006	2.02308	17.4252	16.3919
Pf3D7_14_v3	293503	294845	HMGB1-37C_R1_peak_3731	2.95517	39.6363	38.2119	Pf3D7_14_v3	293508	294827	HMGB1-37C_R2_peak_4007	2.44226	30.7667	29.403
Pf3D7_14_v3	297521	298799	HMGB1-37C_R1_peak_3732	2.69823	29.9374	28.711	Pf3D7_14_v3	297554	298788	HMGB1-37C_R2_peak_4008	2.27749	24.8819	23.6581
Pf3D7_14_v3	365578	366744	HMGB1-37C_R1_peak_3743	2.21334	15.4964	14.5658	Pf3D7_14_v3	365535	366731	HMGB1-37C_R2_peak_4020	2.14218	18.1714	17.127
Pf3D7_14_v3	383192	384714	HMGB1-37C_R1_peak_3746	2.56139	27.8891	26.7016	Pf3D7_14_v3	383209	384721	HMGB1-37C_R2_peak_4024	2.34346	24.3425	23.1335
Pf3D7_14_v3	389583	391474	HMGB1-37C_R1_peak_3747	2.48759	23.3689	22.273	Pf3D7_14_v3	389590	391449	HMGB1-37C_R2_peak_4025	2.23215	22.1737	21.0186
Pf3D7_14_v3	400424	402949	HMGB1-37C_R1_peak_3749	2.21523	18.2339	17.2466	Pf3D7_14_v3	400431	402909	HMGB1-37C_R2_peak_4027	2.02333	17.1334	16.1094
Pf3D7_14_v3	427149	428567	HMGB1-37C_R1_peak_3753	3.2433	44.6332	43.1016	Pf3D7_14_v3	427178	428577	HMGB1-37C_R2_peak_4032	2.9596	44.1137	42.4356
Pf3D7_14_v3	472877	474704	HMGB1-37C_R1_peak_3762	2.31565	20.4324	19.4016	Pf3D7_14_v3	472879	474766	HMGB1-37C_R2_peak_4040	2.00873	15.9547	14.9643
Pf3D7_14_v3	480421	481118	HMGB1-37C_R1_peak_3764	2.13073	17.9292	16.9565	Pf3D7_14_v3	480388	481107	HMGB1-37C_R2_peak_4043	2.05187	17.8011	16.7705
Pf3D7_14_v3	507313	511152	HMGB1-37C_R1_peak_3769	2.52177	24.5191	23.405	Pf3D7_14_v3	507350	511137	HMGB1-37C_R2_peak_4048	2.28996	23.3329	22.1579
Pf3D7_14_v3	522171	522887	HMGB1-37C_R1_peak_3772	2.6829	26.4001	25.2426	Pf3D7_14_v3	522151	522893	HMGB1-37C_R2_peak_4050	2.25742	20.2881	19.1802
Pf3D7_14_v3	570785	571426	HMGB1-37C_R1_peak_3782	3.77912	63.6356	61.7558	Pf3D7_14_v3	570790	571425	HMGB1-37C_R2_peak_4057	3.23997	54.3946	52.5387
Pf3D7_14_v3	599703	600691	HMGB1-37C_R1_peak_3787	2.84575	31.7784	30.5153	Pf3D7_14_v3	599698	600685	HMGB1-37C_R2_peak_4063	2.40906	27.2396	25.9674
Pf3D7_14_v3	602064	603050	HMGB1-37C_R1_peak_3788	2.30275	18.661	17.6724	Pf3D7_14_v3	602092	602399	HMGB1-37C_R2_peak_4064	2.14301	19.3015	18.2199
Pf3D7_14_v3	605274	607282	HMGB1-37C_R1_peak_3789	2.00796	12.5155	11.6504	Pf3D7_14_v3	605288	607260	HMGB1-37C_R2_peak_4065	2.00347	16.2565	15.2564
Pf3D7_14_v3	615123	616181	HMGB1-37C_R1_peak_3791	2.48694	24.4947	23.3734	Pf3D7_14_v3	615106	616159	HMGB1-37C_R2_peak_4067	2.31888	24.7414	23.5279
Pf3D7_14_v3	634825	636493	HMGB1-37C_R1_peak_3794	2.67168	31.1629	29.9075	Pf3D7_14_v3	634827	636487	HMGB1-37C_R2_peak_4070	2.35591	26.3082	25.0511
Pf3D7_14_v3	667411	668787	HMGB1-37C_R1_peak_3801	2.86985	35.6835	34.3346	Pf3D7_14_v3	667407	668790	HMGB1-37C_R2_peak_4077	2.45101	28.9549	27.6267
Pf3D7_14_v3	688576	691106	HMGB1-37C_R1_peak_3807	2.27722	19.7257	18.7101	Pf3D7_14_v3	688573	691146	HMGB1-37C_R2_peak_4082	2.02906	16.2215	15.2209
Pf3D7_14_v3	727147	728357	HMGB1-37C_R1_peak_3814	2.77156	31.6762	30.4085	Pf3D7_14_v3	727158	728336	HMGB1-37C_R2_peak_4089	2.3643	26.9503	25.6726
Pf3D7_14_v3	731015	734179	HMGB1-37C_R1_peak_3815	2.41962	22.3189	21.2452	Pf3D7_14_v3	731001	736400	HMGB1-37C_R2_peak_4090	2.13629	19.7035	18.6138
Pf3D7_14_v3	776693	785307	HMGB1-37C_R1_peak_3825	4.85597	144.175	142.476	Pf3D7_14_v3	779269	785329	HMGB1-37C_R2_peak_4102	4.80331	181.824	179.926
Pf3D7_14_v3	825701	826119	HMGB1-37C_R1_peak_3831	2.60093	25.7425	24.5987	Pf3D7_14_v3	825685	826142	HMGB1-37C_R2_peak_4108	2.09057	20.6381	19.5208
Pf3D7_14_v3	828837	830455	HMGB1-37C_R1_peak_3832	2.59111	26.2617	25.1131	Pf3D7_14_v3	828844	830422	HMGB1-37C_R2_peak_4109	2.32171	24.6782	23.4782
Pf3D7_14_v3	865392	866764	HMGB1-37C_R1_peak_3838	2.25629	18.0957	17.114	Pf3D7_14_v3	864460	866763	HMGB1-37C_R2_peak_4116	2.08034	17.3143	16.2927
Pf3D7_14_v3	874322	876162	HMGB1-37C_R1_peak_3840	2.4881	21.5458	20.4872	Pf3D7_14_v3	874284	874683	HMGB1-37C_R2_peak_4118	2.31942	23.8919	22.6948
Pf3D7_14_v3	874322	876162	HMGB1-37C_R1_peak_3840	2.4881	21.5458	20.4872	Pf3D7_14_v3	875706	876134	HMGB1-37C_R2_peak_4119	2.19592	18.6155	17.5512
Pf3D7_14_v3	889457	889910	HMGB1-37C_R1_peak_3843	2.29766	19.8887	18.8663	Pf3D7_14_v3	889466	889904	HMGB1-37C_R2_peak_4121	2.05094	17.4887	16.4542
Pf3D7_14_v3	929698	931425	HMGB1-37C_R1_peak_3854	2.29449	19.1434	18.1385	Pf3D7_14_v3	929699	931423	HMGB1-37C_R2_peak_4131	2.06531	17.3991	16.3678
Pf3D7_14_v3	936556	940198	HMGB1-37C_R1_peak_3856	2.12646	15.2599	14.3415	Pf3D7_14_v3	938353	940179	HMGB1-37C_R2_peak_4134	2.06967	17.2591	16.2339
Pf3D7_14_v3	974342	975358	HMGB1-37C_R1_peak_3861	2.9747	37.0866	35.7182	Pf3D7_14_v3	974333	975351	HMGB1-37C_R2_peak_4140	2.76446	39.9325	38.37
Pf3D7_14_v3	978203	979584	HMGB1-37C_R1_peak_3862	2.9512	37.5589	36.1892	Pf3D7_14_v3	978201	979611	HMGB1-37C_R2_peak_4141	2.44744	30.533	29.2008
Pf3D7_14_v3	984338	984634	HMGB1-37C_R1_peak_3863	2.39529	22.961	21.8769	Pf3D7_14_v3	983831	984652	HMGB1-37C_R2_peak_4142	2.43032	26.2803	25.03
Pf3D7_14_v3	1016181	1016608	HMGB1-37C_R1_peak_3869	2.60091	24.6669	23.5455	Pf3D7_14_v3	1016167	1016599	HMGB1-37C_R2_peak_4148	2.18168	20.4429	19.3293
Pf3D7_14_v3	1018887	1019267	HMGB1-37C_R1_peak_3870	2.59215	27.4248	26.2462	Pf3D7_14_v3	1018864	1019272	HMGB1-37C_R2_peak_4149	2.16787	19.4471	18.3606
Pf3D7_14_v3	1021650	1022810	HMGB1-37C_R1_peak_3871	2.50154	24.9796	23.8508	Pf3D7_14_v3	1021669	1022842	HMGB1-37C_R2_peak_4150	2.02724	17.7609	16.7198
Pf3D7_14_v3	1083213	1084048	HMGB1-37C_R1_peak_3882	2.47885	27.8228	26.6349	Pf3D7_14_v3	1083262	1084072	HMGB1-37C_R2_peak_4164	2.11195	22.1965	21.0377
Pf3D7_14_v3	1136162	1137438	HMGB1-37C_R1_peak_3890	2.60399	26.1374	24.9858	Pf3D7_14_v3	1136193	1137442	HMGB1-37C_R2_peak_4173	2.09614	18.6638	17.5987
Pf3D7_14_v3	1140732	1141278	HMGB1-37C_R1_peak_3892	2.0051	13.0176	12.1407	Pf3D7_14_v3	1140658	1141298	HMGB1-37C_R2_peak_4175	2.26728	21.8629	20.7122
Pf3D7_14_v3	1142468	1148653	HMGB1-37C_R1_peak_3893	2.20626	19.7492	18.7384	Pf3D7_14_v3	1142340	1148666	HMGB1-37C_R2_peak_4176	2.00646	17.2675	16.2432
Pf3D7_14_v3	1185150	1186279	HMGB1-37C_R1_peak_3900	2.2528	17.7157	16.7368	Pf3D7_14_v3	1185158	1186275	HMGB1-37C_R2_peak_4183	2.04853	16.7706	15.7521
Pf3D7_14_v3	1193218	1199884	HMGB1-37C_R1_peak_3902	2.28844	20.6804	19.642	Pf3D7_14_v3	1193206	1199869	HMGB1-37C_R2_peak_4185	2.00565	16.9908	15.971
Pf3D7_14_v3	1211230	1212841	HMGB1-37C_R1_peak_3906	2.57534	26.9782	25.8086	Pf3D7_14_v3	1211268	1212793	HMGB1-37C_R2_peak_4189	2.51313	30.1945	28.8455
Pf3D7_14_v3	1214955	1217141	HMGB1-37C_R1_peak_3907	2.83511	33.8991	32.5977	Pf3D7_14_v3	1214953	1217145	HMGB1-37C_R2_peak_4190	2.49121	29.5945	28.2663
Pf3D7_14_v3	1218492	1218952	HMGB1-37C_R1_peak_3908	2.53967	22.4882	21.412	Pf3D7_14_v3	1218520	1218982	HMGB1-37C_R2_peak_4191	2.26492	21.1841	20.0523
Pf3D7_14_v3	1221806	1222775	HMGB1-37C_R1_peak_3909	2.35787	20.7042	19.6597	Pf3D7_14_v3	1221821	1222800	HMGB1-37C_R2_peak_4192	2.16073	19.7307	18.6343
Pf3D7_14_v3	1239053	1241578	HMGB1-37C_R1_peak_3913	2.2549	18.6779	17.6812	Pf3D7_14_v3	1239022	1241514	HMGB1-37C_R2_peak_4196	2.02214	17.7778	16.736
Pf3D7_14_v3	1244061	1245402	HMGB1-37C_R1_peak_3914	2.79747	31.9405	30.6723	Pf3D7_14_v3	1244072	1245395	HMGB1-37C_R2_peak_4197	2.24507	22.8003	21.6333
Pf3D7_14_v3	1247073	1247951	HMGB1-37C_R1_peak_3915	2.29151	17.5445	16.5758	Pf3D7_14_v3	1247075	1247943	HMGB1-37C_R2_peak_4198	2.08047	16.236	15.2395
Pf3D7_14_v3	1263893	1264537	HMGB1-37C_R1_peak_3917	2.41108	20.3989	19.3629	Pf3D7_14_v3	1263877	1264555	HMGB1-37C_R2_peak_4201	2.13798	19.0873	18.0065
Pf3D7_14_v3	1284219	1284657	HMGB1-37C_R1_peak_3920	2.20583	17.2446	16.2746	Pf3D7_14_v3	1284205	1284666	HMGB1-37C_R2_peak_4206	2.06875	16.5068	15.4918
Pf3D7_14_v3	1293459	1295099	HMGB1-37C_R1_peak_3922	2.10581	15.4995	14.57	Pf3D7_14_v3	1294687	1295098	HMGB1-37C_R2_peak_4211	2.24295	21.2663	20.1334
Pf3D7_14_v3	1368854	1369157	HMGB1-37C_R1_peak_3933	2.5645	25.0966	23.9665	Pf3D7_14_v3	1368849	1369147	HMGB1-37C_R2_peak_4223	2.20404	20.5141	19.4004
Pf3D7_14_v3	1404371	1406184	HMGB1-37C_R1_peak_3939	2.49179	25.0551	23.9248	Pf3D7_14_v3	1404399	1406184	HMGB1-37C_R2_peak_4232	2.05782	17.7439	16.6994
Pf3D7_14_v3	1407289	1407759	HMGB1-37C_R1_peak_3940	3.58922	52.9443	51.2643	Pf3D7_14_v3	1407298	1407758	HMGB1-37C_R2_peak_4233	2.90709	40.5652	38.9857
Pf3D7_14_v3	1410153	1412241	HMGB1-37C_R1_peak_3941	2.52435	26.315	25.1583	Pf3D7_14_v3	1410152	1412252	HMGB1-37C_R2_peak_4234	2.28426	24.6542	23.4401
Pf3D7_14_v3	1414042	1416183	HMGB1-37C_R1_peak_3942	2.26715	18.8278	17.8256	Pf3D7_14_v3	1414025	1416957	HMGB1-37C_R2_peak_4235	2.00169	17.0196	15.9945
Pf3D7_14_v3	1421988	1431201	HMGB1-37C_R1_peak_3943	2.37991	23.4716	22.3771	Pf3D7_14_v3	1422012	1431197	HMGB1-37C_R2_peak_4238	2.07623	19.5485	18.4657
Pf3D7_14_v3	1458168	1459778	HMGB1-37C_R1_peak_3950	2.19078	18.5201	17.5268	Pf3D7_14_v3	1458161	1459787	HMGB1-37C_R2_peak_4246	2.10963	20.2159	19.1095
Pf3D7_14_v3	1479794	1482706	HMGB1-37C_R1_peak_3953	2.32816	21.1575	20.1063	Pf3D7_14_v3	1479806	1482726	HMGB1-37C_R2_peak_4249	2.14426	21.1378	20.0094
Pf3D7_14_v3	1490654	1493153	HMGB1-37C_R1_peak_3954	2.35728	22.2147	21.1462	Pf3D7_14_v3	1490663	1493140	HMGB1-37C_R2_peak_4251	2.11189	19.4135	18.3383
Pf3D7_14_v3	1507352	1510091	HMGB1-37C_R1_peak_3956	2.85245	34.7685	33.4383	Pf3D7_14_v3	1507376	1510040	HMGB1-37C_R2_peak_4253	2.34724	25.897	24.6503
Pf3D7_14_v3	1517161	1519261	HMGB1-37C_R1_peak_3958	2.19686	18.2021	17.2152	Pf3D7_14_v3	1517110	1519274	HMGB1-37C_R2_peak_4255	2.01315	16.591	15.5782
Pf3D7_14_v3	1533789	1534904	HMGB1-37C_R1_peak_3962	2.92512	37.8313	36.449	Pf3D7_14_v3	1533302	1534915	HMGB1-37C_R2_peak_4259	2.3558	27.5452	26.2705
Pf3D7_14_v3	1545031	1546503	HMGB1-37C_R1_peak_3965	4.05291	74.841	72.9868	Pf3D7_14_v3	1545012	1546487	HMGB1-37C_R2_peak_4262	3.53727	70.649	68.7403
Pf3D7_14_v3	1558706	1560140	HMGB1-37C_R1_peak_3968	2.20194	17.9194	16.9356	Pf3D7_14_v3	1558692	1560139	HMGB1-37C_R2_peak_4266	2.02177	17.4666	16.4328
Pf3D7_14_v3	1571041	1571658	HMGB1-37C_R1_peak_3970	2.86736	34.742	33.4136	Pf3D7_14_v3	1571067	1571609	HMGB1-37C_R2_peak_4269	2.6038	36.669	35.172
Pf3D7_14_v3	1575991	1576626	HMGB1-37C_R1_peak_3972	3.93215	63.8314	61.9416	Pf3D7_14_v3	1576019	1576618	HMGB1-37C_R2_peak_4271	2.73061	37.477	35.956
Pf3D7_14_v3	1600931	1601893	HMGB1-37C_R1_peak_3977	3.32733	46.7975	45.2285	Pf3D7_14_v3	1600943	1601897	HMGB1-37C_R2_peak_4277	2.64597	32.6188	31.206
Pf3D7_14_v3	1612478	1613042	HMGB1-37C_R1_peak_3980	2.1143	14.9705	14.0549	Pf3D7_14_v3	1612513	1613013	HMGB1-37C_R2_peak_4280	2.17689	21.506	20.3673
Pf3D7_14_v3	1622980	1623588	HMGB1-37C_R1_peak_3982	2.49786	24.3462	23.2299	Pf3D7_14_v3	1622975	1623571	HMGB1-37C_R2_peak_4282	2.08518	19.0189	17.9389
Pf3D7_14_v3	1678867	1679459	HMGB1-37C_R1_peak_3991	3.14303	38.956	37.5439	Pf3D7_14_v3	1678860	1679461	HMGB1-37C_R2_peak_4292	2.60276	33.4702	32.0497
Pf3D7_14_v3	1712664	1713665	HMGB1-37C_R1_peak_4000	2.31789	20.0004	18.9748	Pf3D7_14_v3	1712651	1713707	HMGB1-37C_R2_peak_4300	2.12621	18.5191	17.4499
Pf3D7_14_v3	1829153	1829931	HMGB1-37C_R1_peak_4018	2.76196	32.1825	30.9079	Pf3D7_14_v3	1828779	1829703	HMGB1-37C_R2_peak_4322	2.67706	36.1497	34.6953
Pf3D7_14_v3	1844020	1845184	HMGB1-37C_R1_peak_4021	4.36194	81.4328	79.2414	Pf3D7_14_v3	1844032	1845179	HMGB1-37C_R2_peak_4325	3.78315	77.1898	74.9219
Pf3D7_14_v3	1885494	1888248	HMGB1-37C_R1_peak_4030	2.86631	33.9616	32.6529	Pf3D7_14_v3	1885493	1886431	HMGB1-37C_R2_peak_4335	2.47975	30.3901	29.0371
Pf3D7_14_v3	1885494	1888248	HMGB1-37C_R1_peak_4030	2.86631	33.9616	32.6529	Pf3D7_14_v3	1887814	1888244	HMGB1-37C_R2_peak_4336	2.50667	28.4187	27.1127
Pf3D7_14_v3	1889249	1890687	HMGB1-37C_R1_peak_4031	3.66656	66.3355	64.6604	Pf3D7_14_v3	1889252	1891331	HMGB1-37C_R2_peak_4337	2.78053	48.2067	46.7933
Pf3D7_14_v3	1893210	1894810	HMGB1-37C_R1_peak_4032	3.13314	43.8553	42.3463	Pf3D7_14_v3	1893211	1894783	HMGB1-37C_R2_peak_4338	2.36074	27.1133	25.8395
Pf3D7_14_v3	1902936	1903978	HMGB1-37C_R1_peak_4034	2.61053	28.284	27.086	Pf3D7_14_v3	1902958	1904004	HMGB1-37C_R2_peak_4341	2.11728	20.1367	19.0287
Pf3D7_14_v3	1930233	1931299	HMGB1-37C_R1_peak_4038	3.01813	37.0551	35.6923	Pf3D7_14_v3	1930222	1931294	HMGB1-37C_R2_peak_4346	2.63373	34.3924	32.965
Pf3D7_14_v3	1936811	1937392	HMGB1-37C_R1_peak_4040	2.1302	14.3051	13.406	Pf3D7_14_v3	1936796	1937411	HMGB1-37C_R2_peak_4348	2.02058	14.8751	13.9114
Pf3D7_14_v3	1980430	1983027	HMGB1-37C_R1_peak_4046	2.14995	17.3778	16.4092	Pf3D7_14_v3	1980443	1983001	HMGB1-37C_R2_peak_4355	2.03052	18.1037	17.0545
Pf3D7_14_v3	2004411	2004892	HMGB1-37C_R1_peak_4051	2.29584	18.0446	17.057	Pf3D7_14_v3	2004404	2004889	HMGB1-37C_R2_peak_4361	2.07288	16.5979	15.5814
Pf3D7_14_v3	2017591	2024089	HMGB1-37C_R1_peak_4053	2.07993	14.6513	13.7412	Pf3D7_14_v3	2017594	2019456	HMGB1-37C_R2_peak_4363	2.25365	22.1535	21.0078
Pf3D7_14_v3	2043022	2043526	HMGB1-37C_R1_peak_4056	2.4918	23.1878	22.0949	Pf3D7_14_v3	2043001	2044296	HMGB1-37C_R2_peak_4366	2.06036	16.4433	15.4401
Pf3D7_14_v3	2051683	2053111	HMGB1-37C_R1_peak_4057	2.57167	26.3299	25.1734	Pf3D7_14_v3	2051684	2053124	HMGB1-37C_R2_peak_4367	2.12337	19.5712	18.4788
Pf3D7_14_v3	2090917	2093383	HMGB1-37C_R1_peak_4065	3.75027	61.5167	59.6642	Pf3D7_14_v3	2090909	2093378	HMGB1-37C_R2_peak_4374	2.98498	48.52	46.7499
Pf3D7_14_v3	2094548	2098230	HMGB1-37C_R1_peak_4066	2.43404	24.1708	23.0577	Pf3D7_14_v3	2094521	2098231	HMGB1-37C_R2_peak_4375	2.04131	18.6915	17.6259
Pf3D7_14_v3	2115573	2118045	HMGB1-37C_R1_peak_4070	2.3345	20.2354	19.2025	Pf3D7_14_v3	2115504	2118040	HMGB1-37C_R2_peak_4378	2.068	17.5501	16.5121
Pf3D7_14_v3	2123657	2126681	HMGB1-37C_R1_peak_4071	2.60283	28.5051	27.3057	Pf3D7_14_v3	2123592	2126718	HMGB1-37C_R2_peak_4379	2.11182	19.4191	18.3307
Pf3D7_14_v3	2195124	2198333	HMGB1-37C_R1_peak_4080	2.51815	26.5162	25.3551	Pf3D7_14_v3	2195129	2198350	HMGB1-37C_R2_peak_4390	2.17264	20.6021	19.4858
Pf3D7_14_v3	2207484	2208277	HMGB1-37C_R1_peak_4082	3.07716	40.3265	38.8919	Pf3D7_14_v3	2207488	2208273	HMGB1-37C_R2_peak_4392	2.68321	34.1413	32.704
Pf3D7_14_v3	2219108	2220670	HMGB1-37C_R1_peak_4085	2.39572	23.0026	21.9193	Pf3D7_14_v3	2219094	2220709	HMGB1-37C_R2_peak_4395	2.01047	17.1006	16.0777
Pf3D7_14_v3	2234703	2236525	HMGB1-37C_R1_peak_4087	2.97907	39.7464	38.3255	Pf3D7_14_v3	2234253	2236529	HMGB1-37C_R2_peak_4397	2.34361	29.3695	28.0577
Pf3D7_14_v3	2238464	2240165	HMGB1-37C_R1_peak_4088	2.54233	25.3474	24.2107	Pf3D7_14_v3	2238491	2240182	HMGB1-37C_R2_peak_4398	2.17324	20.4892	19.3745
Pf3D7_14_v3	2241434	2242888	HMGB1-37C_R1_peak_4089	2.34872	22.0544	20.9859	Pf3D7_14_v3	2241450	2242871	HMGB1-37C_R2_peak_4399	2.02442	17.271	16.2415
Pf3D7_14_v3	2243950	2245558	HMGB1-37C_R1_peak_4090	2.63373	28.2588	27.0682	Pf3D7_14_v3	2243925	2245555	HMGB1-37C_R2_peak_4400	2.16533	21.0911	19.9667
Pf3D7_14_v3	2259534	2261300	HMGB1-37C_R1_peak_4093	2.37161	21.0919	20.0439	Pf3D7_14_v3	2259537	2261299	HMGB1-37C_R2_peak_4403	2.24859	21.9013	20.7553
Pf3D7_14_v3	2323851	2324721	HMGB1-37C_R1_peak_4104	2.82037	35.5543	34.2147	Pf3D7_14_v3	2323861	2324718	HMGB1-37C_R2_peak_4415	2.32906	28.3368	27.046
Pf3D7_14_v3	2329915	2332029	HMGB1-37C_R1_peak_4105	3.21883	45.9573	44.4065	Pf3D7_14_v3	2329883	2332015	HMGB1-37C_R2_peak_4416	2.7307	39.5102	37.9498
Pf3D7_14_v3	2450248	2450798	HMGB1-37C_R1_peak_4127	2.47564	23.4223	22.326	Pf3D7_14_v3	2450266	2450779	HMGB1-37C_R2_peak_4443	2.34467	23.5639	22.3749
Pf3D7_14_v3	2457225	2457803	HMGB1-37C_R1_peak_4130	2.69384	29.5375	28.3181	Pf3D7_14_v3	2457181	2457802	HMGB1-37C_R2_peak_4446	2.2636	21.8846	20.7441
Pf3D7_14_v3	2479388	2479661	HMGB1-37C_R1_peak_4135	2.42692	19.9334	18.9103	Pf3D7_14_v3	2479375	2479664	HMGB1-37C_R2_peak_4452	2.1487	17.4542	16.42
Pf3D7_14_v3	2489877	2490241	HMGB1-37C_R1_peak_4137	2.26759	19.2012	18.1943	Pf3D7_14_v3	2489790	2490236	HMGB1-37C_R2_peak_4455	2.14306	20.3215	19.2161
Pf3D7_14_v3	2492156	2492413	HMGB1-37C_R1_peak_4138	2.60124	24.3605	23.2457	Pf3D7_14_v3	2492156	2492399	HMGB1-37C_R2_peak_4456	2.36181	23.1053	21.9258
Pf3D7_14_v3	2493919	2494805	HMGB1-37C_R1_peak_4139	2.60432	23.9202	22.8114	Pf3D7_14_v3	2493920	2494788	HMGB1-37C_R2_peak_4457	2.3608	23.3259	22.1383
Pf3D7_14_v3	2496933	2499835	HMGB1-37C_R1_peak_4140	2.44505	24.8283	23.7067	Pf3D7_14_v3	2496869	2499816	HMGB1-37C_R2_peak_4458	2.07945	18.97	17.9032
Pf3D7_14_v3	2514774	2517566	HMGB1-37C_R1_peak_4142	2.49299	25.1262	23.9968	Pf3D7_14_v3	2514784	2517861	HMGB1-37C_R2_peak_4461	2.08099	18.8805	17.8135
Pf3D7_14_v3	2531491	2534632	HMGB1-37C_R1_peak_4145	2.31278	20.5389	19.5034	Pf3D7_14_v3	2531484	2533951	HMGB1-37C_R2_peak_4464	2.04046	18.7713	17.7078
Pf3D7_14_v3	2553704	2554824	HMGB1-37C_R1_peak_4147	2.6026	26.9937	25.8246	Pf3D7_14_v3	2553706	2555114	HMGB1-37C_R2_peak_4466	2.3576	26.1849	24.9378
Pf3D7_14_v3	2559092	2560341	HMGB1-37C_R1_peak_4148	4.04062	72.1367	70.1435	Pf3D7_14_v3	2559119	2560318	HMGB1-37C_R2_peak_4467	3.75348	78.8162	76.6174
Pf3D7_14_v3	2625518	2626577	HMGB1-37C_R1_peak_4155	2.42274	21.4558	20.3964	Pf3D7_14_v3	2625524	2626576	HMGB1-37C_R2_peak_4478	2.08333	18.7292	17.6626
Pf3D7_14_v3	2630660	2632246	HMGB1-37C_R1_peak_4156	2.78216	31.4432	30.182	Pf3D7_14_v3	2630642	2632300	HMGB1-37C_R2_peak_4479	2.26041	23.6329	22.4442
Pf3D7_14_v3	2685058	2685478	HMGB1-37C_R1_peak_4167	2.93972	33.7005	32.3938	Pf3D7_14_v3	2685059	2685493	HMGB1-37C_R2_peak_4490	2.92847	41.6053	40.0038
Pf3D7_14_v3	2690525	2693086	HMGB1-37C_R1_peak_4168	2.64044	29.3091	28.0951	Pf3D7_14_v3	2690552	2693092	HMGB1-37C_R2_peak_4492	2.39064	28.0844	26.8008
Pf3D7_14_v3	2709409	2712792	HMGB1-37C_R1_peak_4170	2.82926	36.2519	34.896	Pf3D7_14_v3	2709448	2712796	HMGB1-37C_R2_peak_4494	2.64742	36.9844	35.4955
Pf3D7_14_v3	2714963	2717302	HMGB1-37C_R1_peak_4171	2.41845	24.613	23.5021	Pf3D7_14_v3	2714946	2717259	HMGB1-37C_R2_peak_4495	2.03987	17.7505	16.708
Pf3D7_14_v3	2721157	2721451	HMGB1-37C_R1_peak_4172	2.7811	29.6403	28.4207	Pf3D7_14_v3	2721160	2721445	HMGB1-37C_R2_peak_4496	2.68958	34.2115	32.786
Pf3D7_14_v3	2742470	2742821	HMGB1-37C_R1_peak_4176	2.19856	18.4181	17.4254	Pf3D7_14_v3	2742492	2742842	HMGB1-37C_R2_peak_4501	2.06326	17.6978	16.6565
Pf3D7_14_v3	2755196	2756417	HMGB1-37C_R1_peak_4180	2.39079	21.535	20.4834	Pf3D7_14_v3	2755178	2756381	HMGB1-37C_R2_peak_4505	2.00237	17.2505	16.2349
Pf3D7_14_v3	2766019	2766410	HMGB1-37C_R1_peak_4182	2.33537	17.7221	16.7446	Pf3D7_14_v3	2766028	2766422	HMGB1-37C_R2_peak_4507	2.18405	18.3906	17.3331
Pf3D7_14_v3	2786453	2793879	HMGB1-37C_R1_peak_4186	2.46453	25.8011	24.6577	Pf3D7_14_v3	2786432	2793866	HMGB1-37C_R2_peak_4512	2.1461	21.1242	20.0008
Pf3D7_14_v3	2825396	2826687	HMGB1-37C_R1_peak_4189	2.81563	29.4852	28.2631	Pf3D7_14_v3	2825389	2826661	HMGB1-37C_R2_peak_4515	2.35913	24.7333	23.5158
Pf3D7_14_v3	2852879	2856674	HMGB1-37C_R1_peak_4194	2.17275	17.8443	16.8678	Pf3D7_14_v3	2853732	2855514	HMGB1-37C_R2_peak_4520	2.03531	17.3238	16.2886
Pf3D7_14_v3	2859854	2861755	HMGB1-37C_R1_peak_4195	2.33253	21.4241	20.3707	Pf3D7_14_v3	2859840	2861745	HMGB1-37C_R2_peak_4521	2.09719	18.7981	17.7344
Pf3D7_14_v3	2887256	2887583	HMGB1-37C_R1_peak_4200	2.19365	16.7692	15.813	Pf3D7_14_v3	2887246	2887615	HMGB1-37C_R2_peak_4527	2.04044	15.2212	14.2444
Pf3D7_14_v3	2905176	2906552	HMGB1-37C_R1_peak_4203	2.28066	19.7696	18.7518	Pf3D7_14_v3	2905211	2906565	HMGB1-37C_R2_peak_4532	2.29114	23.5152	22.3415
Pf3D7_14_v3	2912458	2916217	HMGB1-37C_R1_peak_4204	2.33638	19.0221	18.0204	Pf3D7_14_v3	2912477	2915051	HMGB1-37C_R2_peak_4533	2.07872	16.8831	15.8659
Pf3D7_14_v3	2972974	2974025	HMGB1-37C_R1_peak_4213	2.37585	22.0313	20.963	Pf3D7_14_v3	2972961	2974036	HMGB1-37C_R2_peak_4542	2.13873	18.9323	17.8616
Pf3D7_14_v3	2981563	2982827	HMGB1-37C_R1_peak_4216	3.20862	42.8302	41.3407	Pf3D7_14_v3	2981575	2982831	HMGB1-37C_R2_peak_4545	2.36641	28.5753	27.2808
Pf3D7_14_v3	3049791	3054377	HMGB1-37C_R1_peak_4225	2.14878	16.9977	16.0467	Pf3D7_14_v3	3052113	3054499	HMGB1-37C_R2_peak_4557	2.02118	15.3612	14.3836
Pf3D7_14_v3	3068147	3068696	HMGB1-37C_R1_peak_4228	2.84507	30.7697	29.5222	Pf3D7_14_v3	3067669	3068670	HMGB1-37C_R2_peak_4560	2.16668	19.9365	18.841
Pf3D7_14_v3	3085557	3086208	HMGB1-37C_R1_peak_4231	2.74548	31.4088	30.1466	Pf3D7_14_v3	3085549	3086210	HMGB1-37C_R2_peak_4563	2.48304	29.7064	28.367
Pf3D7_14_v3	3120840	3121768	HMGB1-37C_R1_peak_4238	2.84476	33.0163	31.7262	Pf3D7_14_v3	3120838	3121772	HMGB1-37C_R2_peak_4572	2.43892	28.3623	27.0597
Pf3D7_14_v3	3124351	3126600	HMGB1-37C_R1_peak_4239	2.82678	32.2125	30.9361	Pf3D7_14_v3	3124412	3126621	HMGB1-37C_R2_peak_4573	2.28765	23.4293	22.2553
Pf3D7_14_v3	3131172	3131438	HMGB1-37C_R1_peak_4240	2.39705	19.3704	18.3599	Pf3D7_14_v3	3131143	3131445	HMGB1-37C_R2_peak_4574	2.24069	21.048	19.923
Pf3D7_14_v3	3134334	3135544	HMGB1-37C_R1_peak_4241	2.24117	18.7626	17.764	Pf3D7_14_v3	3134356	3135574	HMGB1-37C_R2_peak_4576	2.24173	21.4933	20.3502
Pf3D7_14_v3	3142155	3144017	HMGB1-37C_R1_peak_4243	2.54411	26.5286	25.3781	Pf3D7_14_v3	3142086	3143985	HMGB1-37C_R2_peak_4578	2.19598	22.4931	21.3555
Pf3D7_14_v3	3176175	3176435	HMGB1-37C_R1_peak_4249	2.16028	16.7479	15.7894	Pf3D7_14_v3	3176134	3176432	HMGB1-37C_R2_peak_4585	2.19593	20.3354	19.2246
Pf3D7_14_v3	3179556	3180495	HMGB1-37C_R1_peak_4250	2.37509	20.3612	19.3308	Pf3D7_14_v3	3179565	3180519	HMGB1-37C_R2_peak_4586	2.25119	21.1069	19.9795
Pf3D7_14_v3	3189406	3190525	HMGB1-37C_R1_peak_4252	2.72084	30.4808	29.2364	Pf3D7_14_v3	3188945	3190518	HMGB1-37C_R2_peak_4588	2.14632	21.3906	20.2545
Pf3D7_14_v3	3207658	3207916	HMGB1-37C_R1_peak_4256	2.35508	18.0716	17.0857	Pf3D7_14_v3	3207644	3207913	HMGB1-37C_R2_peak_4592	2.32082	21.8233	20.6763
Pf3D7_14_v3	3233160	3236496	HMGB1-37C_R1_peak_4262	2.20217	16.7012	15.7471	Pf3D7_14_v3	3233107	3236479	HMGB1-37C_R2_peak_4598	2.03296	15.4811	14.501
Pf3D7_14_v3	3239254	3239688	HMGB1-37C_R1_peak_4263	2.5623	29.102	27.8917	Pf3D7_14_v3	3239252	3239669	HMGB1-37C_R2_peak_4599	2.51811	29.5487	28.2175
Pf3D7_14_v3	3249130	3250925	HMGB1-37C_R1_peak_4264	2.43233	23.3168	22.2314	Pf3D7_14_v3	3249146	3250969	HMGB1-37C_R2_peak_4600	2.16016	19.4608	18.3885
Pf3D7_14_v3	3266397	3267329	HMGB1-37C_R1_peak_4266	3.5635	53.0084	51.3232	Pf3D7_14_v3	3266412	3267325	HMGB1-37C_R2_peak_4602	2.85178	39.9991	38.4294
Pf3D7_14_v3	3269740	3270460	HMGB1-37C_R1_peak_4267	2.90078	35.4408	34.1011	Pf3D7_14_v3	3269846	3270476	HMGB1-37C_R2_peak_4603	2.51211	28.0904	26.7891
Pf3D7_14_v3	3272905	3273814	HMGB1-37C_R1_peak_4268	3.96572	65.2416	63.3265	Pf3D7_14_v3	3272941	3273819	HMGB1-37C_R2_peak_4604	2.90515	44.8045	43.1312
Pf3D7_14_v3	3276513	3277529	HMGB1-37C_R1_peak_4269	3.26923	47.7479	46.1704	Pf3D7_14_v3	3276526	3277540	HMGB1-37C_R2_peak_4605	2.70103	37.9831	36.4761
Pf3D7_14_v3	3279745	3280635	HMGB1-37C_R1_peak_4270	3.96409	66.2842	64.361	Pf3D7_14_v3	3279761	3280568	HMGB1-37C_R2_peak_4606	3.22015	55.5594	53.6712
Pf3D7_14_v3	3283014	3283753	HMGB1-37C_R1_peak_4271	3.17812	43.3611	41.8684	Pf3D7_14_v3	3283079	3283744	HMGB1-37C_R2_peak_4607	2.80278	38.3008	36.7753
Pf3D7_14_v3	3286108	3286938	HMGB1-37C_R1_peak_4272	3.2853	46.7624	45.2018	Pf3D7_14_v3	3286093	3286929	HMGB1-37C_R2_peak_4608	2.70916	35.7687	34.2927
Pf3D7_14_v3	3290705	3291534	HMGB1-37C_R1_peak_4273	3.39571	47.22	45.648	Pf3D7_14_v3	3290696	3291527	HMGB1-37C_R2_peak_4609	2.88373	41.1628	39.573

## Sheet: 2_HMGB1 32C
Significant peaks in HMGB1 ChIP-seq of P. falciparum grown at 32°C
Replicate 1							Replicate 2
Chromosomte	Start	End	ID	Fold-change at peak summit	-log10pvalue at peak summit	-log10qvalue at peak summit	Chromosomte	Start	End	ID	Fold-change at peak summit	-log10pvalue at peak summit	-log10qvalue at peak summit
Pf3D7_01_v3	235	28394	HMGB1-32C_R1_peak_1	2.90039	19.9152	18.5292	Pf3D7_01_v3	165	27948	HMGB1-32C_R2_peak_1	3.2837	31.6643	30.2587
Pf3D7_01_v3	29427	34806	HMGB1-32C_R1_peak_2	3.86037	35.9385	34.1126	Pf3D7_01_v3	29411	34829	HMGB1-32C_R2_peak_2	4.48346	59.4811	57.6363
Pf3D7_01_v3	35892	37087	HMGB1-32C_R1_peak_3	2.75397	16.7089	15.4302	Pf3D7_01_v3	35887	37107	HMGB1-32C_R2_peak_3	3.33725	32.8796	31.4584
Pf3D7_01_v3	38982	39859	HMGB1-32C_R1_peak_4	3.44751	28.9477	27.3007	Pf3D7_01_v3	38972	39906	HMGB1-32C_R2_peak_4	4.17733	49.231	47.5282
Pf3D7_01_v3	42521	43549	HMGB1-32C_R1_peak_5	2.17605	8.73341	7.74256	Pf3D7_01_v3	42598	43587	HMGB1-32C_R2_peak_5	2.51562	17.9977	16.8614
Pf3D7_01_v3	45407	46450	HMGB1-32C_R1_peak_6	2.58788	15.0411	13.8153	Pf3D7_01_v3	45371	46501	HMGB1-32C_R2_peak_6	2.92835	23.7036	22.4468
Pf3D7_01_v3	50633	51628	HMGB1-32C_R1_peak_7	3.31361	26.0552	24.4779	Pf3D7_01_v3	50559	51618	HMGB1-32C_R2_peak_7	3.48997	37.0664	35.5692
Pf3D7_01_v3	53886	54738	HMGB1-32C_R1_peak_8	3.78247	33.9165	32.147	Pf3D7_01_v3	53887	54765	HMGB1-32C_R2_peak_8	4.2107	50.9148	49.1826
Pf3D7_01_v3	60084	60900	HMGB1-32C_R1_peak_9	2.93771	20.6148	19.1954	Pf3D7_01_v3	60062	60895	HMGB1-32C_R2_peak_9	3.36987	34.93	33.4748
Pf3D7_01_v3	62148	63162	HMGB1-32C_R1_peak_10	3.88132	38.0815	36.2546	Pf3D7_01_v3	62144	63178	HMGB1-32C_R2_peak_10	4.36576	57.27	55.4672
Pf3D7_01_v3	65821	66807	HMGB1-32C_R1_peak_11	3.70166	34.0777	32.3245	Pf3D7_01_v3	65830	66791	HMGB1-32C_R2_peak_11	4.62065	65.0251	63.1257
Pf3D7_01_v3	81859	82697	HMGB1-32C_R1_peak_12	3.6093	31.2826	29.5511	Pf3D7_01_v3	81811	82718	HMGB1-32C_R2_peak_12	4.40706	56.5686	54.737
Pf3D7_01_v3	87280	87711	HMGB1-32C_R1_peak_13	3.02218	21.0713	19.6493	Pf3D7_01_v3	87224	87700	HMGB1-32C_R2_peak_13	3.27803	32.3156	30.9017
Pf3D7_01_v3	90329	91183	HMGB1-32C_R1_peak_14	4.20437	41.9227	39.953	Pf3D7_01_v3	90338	91185	HMGB1-32C_R2_peak_14	4.47629	61.4799	59.5978
Pf3D7_01_v3	95175	95856	HMGB1-32C_R1_peak_15	2.51984	16.2457	14.9883	Pf3D7_01_v3	95086	95845	HMGB1-32C_R2_peak_15	2.83659	25.3657	24.0769
Pf3D7_01_v3	99276	101786	HMGB1-32C_R1_peak_16	2.68222	15.4029	14.1629	Pf3D7_01_v3	99215	101785	HMGB1-32C_R2_peak_16	2.96161	24.006	22.7422
Pf3D7_01_v3	111477	115584	HMGB1-32C_R1_peak_18	2.32457	12.912	11.7715	Pf3D7_01_v3	111600	115564	HMGB1-32C_R2_peak_17	2.67975	23.1993	21.9595
Pf3D7_01_v3	119344	120883	HMGB1-32C_R1_peak_19	2.15233	9.7807	8.75154	Pf3D7_01_v3	119278	120878	HMGB1-32C_R2_peak_18	2.1527	11.6851	10.6688
Pf3D7_01_v3	127934	130750	HMGB1-32C_R1_peak_21	2.13955	9.54108	8.52093	Pf3D7_01_v3	128943	130726	HMGB1-32C_R2_peak_20	2.21911	12.1828	11.1552
Pf3D7_01_v3	143951	145175	HMGB1-32C_R1_peak_24	2.07201	8.68522	7.69407	Pf3D7_01_v3	144336	145183	HMGB1-32C_R2_peak_23	2.24355	13.6221	12.5643
Pf3D7_01_v3	148423	152632	HMGB1-32C_R1_peak_25	2.2153	9.60561	8.57971	Pf3D7_01_v3	148432	151532	HMGB1-32C_R2_peak_24	2.09744	10.1214	9.13629
Pf3D7_01_v3	182867	184008	HMGB1-32C_R1_peak_30	2.45156	13.3399	12.1752	Pf3D7_01_v3	182873	184056	HMGB1-32C_R2_peak_29	2.54641	17.4702	16.3367
Pf3D7_01_v3	192377	194729	HMGB1-32C_R1_peak_31	2.07157	8.93694	7.93717	Pf3D7_01_v3	192362	193991	HMGB1-32C_R2_peak_30	2.062	10.2432	9.2595
Pf3D7_01_v3	198975	201255	HMGB1-32C_R1_peak_33	2.17629	9.65951	8.63838	Pf3D7_01_v3	199037	201277	HMGB1-32C_R2_peak_32	2.36508	14.7815	13.7047
Pf3D7_01_v3	203058	204830	HMGB1-32C_R1_peak_34	2.43682	14.2169	13.0309	Pf3D7_01_v3	203028	204814	HMGB1-32C_R2_peak_33	2.4442	16.5394	15.4242
Pf3D7_01_v3	215839	217521	HMGB1-32C_R1_peak_37	2.44277	13.8778	12.6983	Pf3D7_01_v3	215860	217504	HMGB1-32C_R2_peak_35	2.32932	14.485	13.4113
Pf3D7_01_v3	228556	231686	HMGB1-32C_R1_peak_39	2.32503	11.9112	10.8071	Pf3D7_01_v3	228503	230714	HMGB1-32C_R2_peak_37	2.55324	18.151	17.0077
Pf3D7_01_v3	239377	243913	HMGB1-32C_R1_peak_40	2.11281	9.80189	8.77357	Pf3D7_01_v3	239300	239676	HMGB1-32C_R2_peak_38	2.32174	12.7398	11.6995
Pf3D7_01_v3	239377	243913	HMGB1-32C_R1_peak_40	2.11281	9.80189	8.77357	Pf3D7_01_v3	242619	243939	HMGB1-32C_R2_peak_39	2.68136	22.5213	21.2849
Pf3D7_01_v3	265276	269059	HMGB1-32C_R1_peak_44	2.33293	12.5844	11.4502	Pf3D7_01_v3	265279	268921	HMGB1-32C_R2_peak_42	2.51099	17.4707	16.3361
Pf3D7_01_v3	281270	285357	HMGB1-32C_R1_peak_47	2.17216	9.65264	8.63082	Pf3D7_01_v3	281777	285374	HMGB1-32C_R2_peak_43	2.41749	15.9321	14.8297
Pf3D7_01_v3	299718	300675	HMGB1-32C_R1_peak_49	2.03967	7.78323	6.83098	Pf3D7_01_v3	299693	299988	HMGB1-32C_R2_peak_44	2.36297	13.4882	12.4332
Pf3D7_01_v3	303040	303376	HMGB1-32C_R1_peak_50	2.43764	11.9904	10.8708	Pf3D7_01_v3	303137	303387	HMGB1-32C_R2_peak_45	2.28503	11.5836	10.5667
Pf3D7_01_v3	304647	309052	HMGB1-32C_R1_peak_51	2.27383	12.2875	11.1781	Pf3D7_01_v3	305146	305681	HMGB1-32C_R2_peak_46	2.39001	14.8047	13.7293
Pf3D7_01_v3	304647	309052	HMGB1-32C_R1_peak_51	2.27383	12.2875	11.1781	Pf3D7_01_v3	306883	308965	HMGB1-32C_R2_peak_47	2.31749	16.6673	15.5613
Pf3D7_01_v3	328863	329298	HMGB1-32C_R1_peak_53	2.25442	9.91216	8.87328	Pf3D7_01_v3	328828	329299	HMGB1-32C_R2_peak_48	2.42698	13.9723	12.9054
Pf3D7_01_v3	337533	338436	HMGB1-32C_R1_peak_55	2.51464	13.6906	12.5117	Pf3D7_01_v3	337486	338401	HMGB1-32C_R2_peak_49	2.50441	16.4878	15.3687
Pf3D7_01_v3	339768	343111	HMGB1-32C_R1_peak_56	2.43283	14.8679	13.6622	Pf3D7_01_v3	339767	342671	HMGB1-32C_R2_peak_50	2.74365	24.5278	23.2706
Pf3D7_01_v3	349240	350594	HMGB1-32C_R1_peak_58	2.85136	18.3687	17.0475	Pf3D7_01_v3	349242	350630	HMGB1-32C_R2_peak_51	3.02037	25.4022	24.125
Pf3D7_01_v3	352931	354160	HMGB1-32C_R1_peak_59	2.16635	9.58657	8.56203	Pf3D7_01_v3	352948	354205	HMGB1-32C_R2_peak_52	2.07601	10.7314	9.73669
Pf3D7_01_v3	363361	363952	HMGB1-32C_R1_peak_61	2.69914	17.46	16.155	Pf3D7_01_v3	363391	363941	HMGB1-32C_R2_peak_54	3.52641	38.3061	36.7831
Pf3D7_01_v3	365649	369885	HMGB1-32C_R1_peak_62	2.19883	10.3064	9.25944	Pf3D7_01_v3	365621	366193	HMGB1-32C_R2_peak_55	2.3375	14.3869	13.3075
Pf3D7_01_v3	365649	369885	HMGB1-32C_R1_peak_62	2.19883	10.3064	9.25944	Pf3D7_01_v3	367423	369829	HMGB1-32C_R2_peak_56	2.34299	15.6959	14.6013
Pf3D7_01_v3	381753	382414	HMGB1-32C_R1_peak_63	2.677	17.8498	16.5461	Pf3D7_01_v3	381803	382437	HMGB1-32C_R2_peak_57	2.92063	25.8158	24.5298
Pf3D7_01_v3	387699	388927	HMGB1-32C_R1_peak_64	2.36092	11.8578	10.7457	Pf3D7_01_v3	387632	388909	HMGB1-32C_R2_peak_58	2.67106	19.9859	18.8056
Pf3D7_01_v3	394003	394922	HMGB1-32C_R1_peak_66	2.26411	10.0654	9.01939	Pf3D7_01_v3	394205	394896	HMGB1-32C_R2_peak_60	2.31076	12.7623	11.7208
Pf3D7_01_v3	396672	398273	HMGB1-32C_R1_peak_67	2.39109	12.1019	10.9811	Pf3D7_01_v3	396678	398292	HMGB1-32C_R2_peak_61	2.55546	17.8385	16.7067
Pf3D7_01_v3	405923	408780	HMGB1-32C_R1_peak_69	2.16139	9.85441	8.82414	Pf3D7_01_v3	405925	408747	HMGB1-32C_R2_peak_63	2.49671	17.3656	16.2389
Pf3D7_01_v3	409767	410940	HMGB1-32C_R1_peak_70	2.31041	10.3409	9.28767	Pf3D7_01_v3	409915	410934	HMGB1-32C_R2_peak_64	2.18194	11.3274	10.321
Pf3D7_01_v3	413803	415143	HMGB1-32C_R1_peak_71	2.54757	15.86	14.6166	Pf3D7_01_v3	413771	415100	HMGB1-32C_R2_peak_65	2.9063	24.2825	23.0205
Pf3D7_01_v3	423476	426838	HMGB1-32C_R1_peak_74	2.04128	9.51494	8.50605	Pf3D7_01_v3	423488	426800	HMGB1-32C_R2_peak_67	2.2908	16.1475	15.0533
Pf3D7_01_v3	475263	481066	HMGB1-32C_R1_peak_80	4.64243	52.4844	50.3192	Pf3D7_01_v3	475205	481069	HMGB1-32C_R2_peak_71	5.0429	74.2925	72.2652
Pf3D7_01_v3	487927	489759	HMGB1-32C_R1_peak_81	2.50243	15.0386	13.8191	Pf3D7_01_v3	487906	489791	HMGB1-32C_R2_peak_72	2.68445	22.1966	20.9748
Pf3D7_01_v3	495820	496819	HMGB1-32C_R1_peak_82	2.43757	14.3093	13.1189	Pf3D7_01_v3	495816	496774	HMGB1-32C_R2_peak_73	2.64172	20.0705	18.8931
Pf3D7_01_v3	501006	502800	HMGB1-32C_R1_peak_84	2.4864	14.4603	13.2762	Pf3D7_01_v3	500983	502681	HMGB1-32C_R2_peak_75	2.60051	21.8371	20.6267
Pf3D7_01_v3	505145	506133	HMGB1-32C_R1_peak_85	2.13458	9.63194	8.60339	Pf3D7_01_v3	505106	505809	HMGB1-32C_R2_peak_76	2.16974	13.1441	12.1005
Pf3D7_01_v3	508410	509127	HMGB1-32C_R1_peak_86	2.10986	9.11745	8.11336	Pf3D7_01_v3	508519	509110	HMGB1-32C_R2_peak_77	2.23263	13.5665	12.5118
Pf3D7_01_v3	512133	516083	HMGB1-32C_R1_peak_87	2.79631	20.1915	18.8014	Pf3D7_01_v3	512113	515616	HMGB1-32C_R2_peak_78	3.2275	33.971	32.5358
Pf3D7_01_v3	521397	522450	HMGB1-32C_R1_peak_88	2.31041	10.3631	9.30912	Pf3D7_01_v3	521368	522448	HMGB1-32C_R2_peak_79	2.47582	16.1782	15.0698
Pf3D7_01_v3	528251	533854	HMGB1-32C_R1_peak_89	2.22291	11.0906	10.0187	Pf3D7_01_v3	528340	532015	HMGB1-32C_R2_peak_80	2.65788	21.4519	20.2495
Pf3D7_01_v3	537158	537735	HMGB1-32C_R1_peak_91	2.51737	13.1124	11.9554	Pf3D7_01_v3	537171	537729	HMGB1-32C_R2_peak_82	2.41607	14.8758	13.7945
Pf3D7_01_v3	542809	545756	HMGB1-32C_R1_peak_92	2.93653	19.1318	17.7633	Pf3D7_01_v3	542775	545675	HMGB1-32C_R2_peak_83	3.46899	32.6488	31.2216
Pf3D7_01_v3	550654	551304	HMGB1-32C_R1_peak_93	2.05787	7.22938	6.29711	Pf3D7_01_v3	550667	551274	HMGB1-32C_R2_peak_84	2.00613	8.24185	7.29836
Pf3D7_01_v3	560565	561259	HMGB1-32C_R1_peak_95	2.61421	15.5878	14.3418	Pf3D7_01_v3	560502	561248	HMGB1-32C_R2_peak_86	2.71528	23.2622	22.0135
Pf3D7_01_v3	563722	564547	HMGB1-32C_R1_peak_96	4.67783	51.4748	49.3012	Pf3D7_01_v3	563715	564618	HMGB1-32C_R2_peak_87	4.99007	71.3404	69.3566
Pf3D7_01_v3	592218	593054	HMGB1-32C_R1_peak_98	4.29485	44.8754	42.8774	Pf3D7_01_v3	592166	593073	HMGB1-32C_R2_peak_90	4.37558	57.1224	55.3124
Pf3D7_01_v3	595362	596223	HMGB1-32C_R1_peak_99	4.12433	39.7622	37.8218	Pf3D7_01_v3	595362	596217	HMGB1-32C_R2_peak_91	4.12632	53.7647	52.0005
Pf3D7_01_v3	598728	599446	HMGB1-32C_R1_peak_100	3.14815	23.4915	22.0093	Pf3D7_01_v3	598676	599462	HMGB1-32C_R2_peak_92	3.238	33.1918	31.7673
Pf3D7_01_v3	600728	601099	HMGB1-32C_R1_peak_101	2.19137	8.59023	7.60031	Pf3D7_01_v3	600716	601046	HMGB1-32C_R2_peak_93	2.24478	10.8244	9.82066
Pf3D7_01_v3	604520	605553	HMGB1-32C_R1_peak_102	3.97611	38.1173	36.243	Pf3D7_01_v3	604473	605586	HMGB1-32C_R2_peak_94	4.00448	49.318	47.6138
Pf3D7_01_v3	607468	614999	HMGB1-32C_R1_peak_103	3.66896	33.359	31.653	Pf3D7_01_v3	607412	615024	HMGB1-32C_R2_peak_95	4.09151	52.7249	51.0332
Pf3D7_01_v3	616105	621423	HMGB1-32C_R1_peak_104	2.98106	21.0254	19.6045	Pf3D7_01_v3	616043	621417	HMGB1-32C_R2_peak_96	3.49165	34.9034	33.4432
Pf3D7_01_v3	623075	625468	HMGB1-32C_R1_peak_105	2.6464	15.1851	13.9541	Pf3D7_01_v3	623051	625497	HMGB1-32C_R2_peak_97	3.00342	25.3193	24.0327
Pf3D7_01_v3	627142	640437	HMGB1-32C_R1_peak_106	2.8255	19.3646	17.985	Pf3D7_01_v3	627094	640474	HMGB1-32C_R2_peak_98	3.27065	32.6226	31.1931
Pf3D7_02_v3	1045	23990	HMGB1-32C_R1_peak_107	2.94356	20.3853	18.9822	Pf3D7_02_v3	1047	24035	HMGB1-32C_R2_peak_99	3.24315	31.5333	30.1326
Pf3D7_02_v3	25134	29038	HMGB1-32C_R1_peak_108	3.46414	29.1882	27.557	Pf3D7_02_v3	25135	29077	HMGB1-32C_R2_peak_100	3.83191	44.2367	42.6391
Pf3D7_02_v3	30045	31097	HMGB1-32C_R1_peak_109	2.24921	10.1166	9.07209	Pf3D7_02_v3	30032	31087	HMGB1-32C_R2_peak_101	2.33268	13.3874	12.3341
Pf3D7_02_v3	33020	33915	HMGB1-32C_R1_peak_110	3.61628	30.9368	29.247	Pf3D7_02_v3	32995	33933	HMGB1-32C_R2_peak_102	4.20882	51.5274	49.8069
Pf3D7_02_v3	36651	37053	HMGB1-32C_R1_peak_111	2.16798	8.93056	7.92787	Pf3D7_02_v3	36527	37090	HMGB1-32C_R2_peak_103	2.58346	16.3729	15.2593
Pf3D7_02_v3	38309	39100	HMGB1-32C_R1_peak_112	3.22119	24.2344	22.7045	Pf3D7_02_v3	38311	39099	HMGB1-32C_R2_peak_104	3.7427	41.8913	40.3062
Pf3D7_02_v3	41549	42553	HMGB1-32C_R1_peak_113	3.50339	28.7775	27.1298	Pf3D7_02_v3	41510	42563	HMGB1-32C_R2_peak_105	3.79163	42.4176	40.8313
Pf3D7_02_v3	45279	46297	HMGB1-32C_R1_peak_114	3.84714	38.7129	36.8653	Pf3D7_02_v3	45272	46312	HMGB1-32C_R2_peak_106	4.53967	68.6165	66.6757
Pf3D7_02_v3	48948	49803	HMGB1-32C_R1_peak_115	3.56428	29.6912	28.0212	Pf3D7_02_v3	48946	49824	HMGB1-32C_R2_peak_107	3.82644	43.5214	41.908
Pf3D7_02_v3	54279	54999	HMGB1-32C_R1_peak_116	3.52704	29.4299	27.7863	Pf3D7_02_v3	54258	55020	HMGB1-32C_R2_peak_108	3.9959	48.913	47.2427
Pf3D7_02_v3	57405	58210	HMGB1-32C_R1_peak_117	3.66181	32.1265	30.3862	Pf3D7_02_v3	57420	58207	HMGB1-32C_R2_peak_109	4.14542	51.1455	49.4206
Pf3D7_02_v3	63414	64244	HMGB1-32C_R1_peak_118	3.48854	31.1437	29.4609	Pf3D7_02_v3	63374	64278	HMGB1-32C_R2_peak_110	3.63457	43.0319	41.4412
Pf3D7_02_v3	66769	67527	HMGB1-32C_R1_peak_119	3.12325	26.5198	24.9564	Pf3D7_02_v3	66731	67541	HMGB1-32C_R2_peak_111	3.70321	41.666	40.0938
Pf3D7_02_v3	77285	77903	HMGB1-32C_R1_peak_121	2.64443	16.3166	15.0421	Pf3D7_02_v3	77276	77981	HMGB1-32C_R2_peak_113	2.82487	22.1155	20.8881
Pf3D7_02_v3	81427	83805	HMGB1-32C_R1_peak_122	2.01013	8.41769	7.43975	Pf3D7_02_v3	81426	83106	HMGB1-32C_R2_peak_114	2.0307	9.99019	9.00826
Pf3D7_02_v3	86978	88036	HMGB1-32C_R1_peak_123	2.03107	8.57689	7.59308	Pf3D7_02_v3	86913	88085	HMGB1-32C_R2_peak_115	2.49735	15.7273	14.6249
Pf3D7_02_v3	96305	98516	HMGB1-32C_R1_peak_124	2.50192	14.9864	13.7713	Pf3D7_02_v3	96277	98537	HMGB1-32C_R2_peak_117	2.70642	21.4404	20.2255
Pf3D7_02_v3	103357	105212	HMGB1-32C_R1_peak_125	4.24696	45.6373	43.5659	Pf3D7_02_v3	103355	105245	HMGB1-32C_R2_peak_118	5.02142	75.5347	73.4377
Pf3D7_02_v3	109771	110154	HMGB1-32C_R1_peak_126	2.09323	8.69192	7.70255	Pf3D7_02_v3	109751	110124	HMGB1-32C_R2_peak_119	2.2159	11.7462	10.7223
Pf3D7_02_v3	112656	113073	HMGB1-32C_R1_peak_127	2.04555	8.12618	7.15744	Pf3D7_02_v3	112686	113092	HMGB1-32C_R2_peak_120	2.26462	13.3096	12.2537
Pf3D7_02_v3	120609	123242	HMGB1-32C_R1_peak_128	2.59662	16.0088	14.756	Pf3D7_02_v3	120923	123256	HMGB1-32C_R2_peak_121	2.82297	23.3402	22.0914
Pf3D7_02_v3	127960	128316	HMGB1-32C_R1_peak_129	3.21912	25.3344	23.7974	Pf3D7_02_v3	127936	128329	HMGB1-32C_R2_peak_122	3.62228	39.7615	38.2211
Pf3D7_02_v3	150041	152370	HMGB1-32C_R1_peak_132	2.14737	10.322	9.27943	Pf3D7_02_v3	149677	151428	HMGB1-32C_R2_peak_126	2.43163	16.2989	15.193
Pf3D7_02_v3	153569	153981	HMGB1-32C_R1_peak_133	2.30256	10.8369	9.76017	Pf3D7_02_v3	153626	153926	HMGB1-32C_R2_peak_127	2.20232	12.8282	11.7851
Pf3D7_02_v3	168991	170113	HMGB1-32C_R1_peak_134	2.23089	10.2775	9.22737	Pf3D7_02_v3	168940	170094	HMGB1-32C_R2_peak_128	2.16383	10.9504	9.95193
Pf3D7_02_v3	177194	177725	HMGB1-32C_R1_peak_136	2.15497	8.9864	7.98319	Pf3D7_02_v3	177272	177762	HMGB1-32C_R2_peak_130	2.02392	9.34095	8.3684
Pf3D7_02_v3	183607	185927	HMGB1-32C_R1_peak_137	2.50013	14.8151	13.5975	Pf3D7_02_v3	183597	185893	HMGB1-32C_R2_peak_132	2.84741	24.372	23.1058
Pf3D7_02_v3	187375	187771	HMGB1-32C_R1_peak_138	2.50208	13.2441	12.0855	Pf3D7_02_v3	187329	187753	HMGB1-32C_R2_peak_133	2.2995	12.9619	11.9178
Pf3D7_02_v3	205978	207342	HMGB1-32C_R1_peak_141	3.01494	23.2215	21.7611	Pf3D7_02_v3	205972	207323	HMGB1-32C_R2_peak_137	3.07828	28.7541	27.4046
Pf3D7_02_v3	229394	229922	HMGB1-32C_R1_peak_145	2.50369	13.831	12.6481	Pf3D7_02_v3	229398	229922	HMGB1-32C_R2_peak_140	2.66523	18.4322	17.2769
Pf3D7_02_v3	236502	238117	HMGB1-32C_R1_peak_146	2.53747	16.1362	14.8722	Pf3D7_02_v3	236462	238158	HMGB1-32C_R2_peak_141	2.7122	22.6527	21.4175
Pf3D7_02_v3	242968	243819	HMGB1-32C_R1_peak_148	2.08191	9.21969	8.20944	Pf3D7_02_v3	242974	243855	HMGB1-32C_R2_peak_142	2.23649	12.8935	11.8526
Pf3D7_02_v3	249024	250573	HMGB1-32C_R1_peak_149	3.16103	25.7599	24.2103	Pf3D7_02_v3	249061	250519	HMGB1-32C_R2_peak_143	3.51384	42.594	41.011
Pf3D7_02_v3	257343	257655	HMGB1-32C_R1_peak_151	2.12487	9.59921	8.57212	Pf3D7_02_v3	257128	257679	HMGB1-32C_R2_peak_145	2.12399	11.4499	10.4403
Pf3D7_02_v3	265293	266767	HMGB1-32C_R1_peak_152	2.0922	8.00195	7.04062	Pf3D7_02_v3	265268	266700	HMGB1-32C_R2_peak_146	2.20073	12.7641	11.7339
Pf3D7_02_v3	271654	274466	HMGB1-32C_R1_peak_153	2.83825	18.8288	17.4903	Pf3D7_02_v3	271615	274477	HMGB1-32C_R2_peak_147	3.33106	33.6162	32.2009
Pf3D7_02_v3	275993	276307	HMGB1-32C_R1_peak_154	2.79043	17.4431	16.1328	Pf3D7_02_v3	275996	276298	HMGB1-32C_R2_peak_148	2.01102	9.5401	8.56786
Pf3D7_02_v3	277637	278348	HMGB1-32C_R1_peak_155	2.24941	11.035	9.95721	Pf3D7_02_v3	277584	278376	HMGB1-32C_R2_peak_149	3.10704	27.6728	26.3393
Pf3D7_02_v3	290758	292153	HMGB1-32C_R1_peak_158	2.3051	10.9743	9.89382	Pf3D7_02_v3	290783	292185	HMGB1-32C_R2_peak_152	2.36481	15.8997	14.7955
Pf3D7_02_v3	294343	297337	HMGB1-32C_R1_peak_159	2.29876	12.1577	11.049	Pf3D7_02_v3	294338	297357	HMGB1-32C_R2_peak_153	2.72251	23.667	22.4276
Pf3D7_02_v3	298994	302059	HMGB1-32C_R1_peak_160	2.41364	14.4453	13.2754	Pf3D7_02_v3	301478	302081	HMGB1-32C_R2_peak_155	3.2137	31.2265	29.8272
Pf3D7_02_v3	303650	304801	HMGB1-32C_R1_peak_161	2.40988	14.2307	13.0317	Pf3D7_02_v3	303629	304764	HMGB1-32C_R2_peak_156	2.75804	23.6004	22.3453
Pf3D7_02_v3	306071	306848	HMGB1-32C_R1_peak_162	3.31938	26.3822	24.8025	Pf3D7_02_v3	306053	306895	HMGB1-32C_R2_peak_157	3.13499	31.1549	29.7734
Pf3D7_02_v3	308883	311974	HMGB1-32C_R1_peak_163	2.71994	17.3305	16.0366	Pf3D7_02_v3	308898	310264	HMGB1-32C_R2_peak_158	2.7993	24.4832	23.21
Pf3D7_02_v3	308883	311974	HMGB1-32C_R1_peak_163	2.71994	17.3305	16.0366	Pf3D7_02_v3	311430	311992	HMGB1-32C_R2_peak_159	3.55696	39.8144	38.2745
Pf3D7_02_v3	313473	316508	HMGB1-32C_R1_peak_164	2.43751	13.8776	12.7026	Pf3D7_02_v3	313485	316507	HMGB1-32C_R2_peak_160	2.48283	18.4213	17.2669
Pf3D7_02_v3	317691	321033	HMGB1-32C_R1_peak_165	3.07852	23.4791	22.0072	Pf3D7_02_v3	317653	321069	HMGB1-32C_R2_peak_161	3.4851	38.2197	36.7208
Pf3D7_02_v3	330531	333716	HMGB1-32C_R1_peak_168	2.10218	8.79839	7.80792	Pf3D7_02_v3	330119	332130	HMGB1-32C_R2_peak_163	2.12522	10.9367	9.94663
Pf3D7_02_v3	354573	355440	HMGB1-32C_R1_peak_172	2.29134	11.5659	10.4652	Pf3D7_02_v3	354948	355357	HMGB1-32C_R2_peak_166	2.21995	12.3189	11.2832
Pf3D7_02_v3	366160	368207	HMGB1-32C_R1_peak_174	2.21513	10.993	9.91815	Pf3D7_02_v3	366251	367317	HMGB1-32C_R2_peak_168	2.5022	18.8375	17.677
Pf3D7_02_v3	370487	372696	HMGB1-32C_R1_peak_175	2.49106	14.1823	12.9891	Pf3D7_02_v3	370496	372683	HMGB1-32C_R2_peak_169	2.57747	19.0395	17.8766
Pf3D7_02_v3	381204	382811	HMGB1-32C_R1_peak_178	2.54855	14.6551	13.4426	Pf3D7_02_v3	381189	382873	HMGB1-32C_R2_peak_173	2.71761	22.5265	21.2942
Pf3D7_02_v3	400343	401254	HMGB1-32C_R1_peak_183	2.18255	9.48611	8.46564	Pf3D7_02_v3	400693	401296	HMGB1-32C_R2_peak_175	2.64595	17.8911	16.7489
Pf3D7_02_v3	404338	406299	HMGB1-32C_R1_peak_184	2.11885	8.66515	7.67623	Pf3D7_02_v3	404286	406316	HMGB1-32C_R2_peak_176	2.41136	14.9969	13.9173
Pf3D7_02_v3	419145	419961	HMGB1-32C_R1_peak_186	2.10739	8.87177	7.87635	Pf3D7_02_v3	419628	419998	HMGB1-32C_R2_peak_178	2.70815	20.7325	19.5376
Pf3D7_02_v3	423101	424493	HMGB1-32C_R1_peak_187	2.24963	10.7257	9.66947	Pf3D7_02_v3	423081	424367	HMGB1-32C_R2_peak_179	2.42455	15.5555	14.4675
Pf3D7_02_v3	475291	477019	HMGB1-32C_R1_peak_194	2.45715	13.8876	12.714	Pf3D7_02_v3	475287	477041	HMGB1-32C_R2_peak_184	2.29396	13.8154	12.7541
Pf3D7_02_v3	486299	488641	HMGB1-32C_R1_peak_197	2.36887	12.1138	10.9924	Pf3D7_02_v3	486245	488702	HMGB1-32C_R2_peak_186	2.08031	10.9915	9.99133
Pf3D7_02_v3	490203	490545	HMGB1-32C_R1_peak_198	2.18204	9.47988	8.45732	Pf3D7_02_v3	490250	490531	HMGB1-32C_R2_peak_187	2.08728	9.63621	8.66061
Pf3D7_02_v3	492872	494268	HMGB1-32C_R1_peak_199	2.48181	14.9388	13.7347	Pf3D7_02_v3	492855	494246	HMGB1-32C_R2_peak_188	2.51521	18.155	17.0135
Pf3D7_02_v3	512907	514656	HMGB1-32C_R1_peak_202	2.44333	14.0995	12.9097	Pf3D7_02_v3	512916	514672	HMGB1-32C_R2_peak_190	2.48427	17.7314	16.5939
Pf3D7_02_v3	523422	524808	HMGB1-32C_R1_peak_204	2.54195	15.0597	13.832	Pf3D7_02_v3	523003	525214	HMGB1-32C_R2_peak_191	2.96783	26.0684	24.7805
Pf3D7_02_v3	528909	530515	HMGB1-32C_R1_peak_205	3.11631	26.5485	25.0162	Pf3D7_02_v3	528896	530627	HMGB1-32C_R2_peak_192	2.98821	29.8077	28.4463
Pf3D7_02_v3	533357	534291	HMGB1-32C_R1_peak_206	2.08939	8.8176	7.82254	Pf3D7_02_v3	533627	534279	HMGB1-32C_R2_peak_193	2.53815	17.3184	16.1951
Pf3D7_02_v3	538252	539371	HMGB1-32C_R1_peak_207	2.4062	13.2616	12.1014	Pf3D7_02_v3	538272	539417	HMGB1-32C_R2_peak_194	2.96444	25.9294	24.6303
Pf3D7_02_v3	561206	562843	HMGB1-32C_R1_peak_210	2.11554	8.62875	7.64259	Pf3D7_02_v3	561830	562785	HMGB1-32C_R2_peak_198	2.30387	12.9096	11.8664
Pf3D7_02_v3	566341	572681	HMGB1-32C_R1_peak_211	2.24091	10.8268	9.75834	Pf3D7_02_v3	566844	572597	HMGB1-32C_R2_peak_199	2.3637	15.7136	14.6195
Pf3D7_02_v3	575160	575699	HMGB1-32C_R1_peak_212	3.01436	21.0478	19.6218	Pf3D7_02_v3	575134	575721	HMGB1-32C_R2_peak_200	3.10362	26.8007	25.4842
Pf3D7_02_v3	578724	582496	HMGB1-32C_R1_peak_213	2.08165	8.55892	7.57538	Pf3D7_02_v3	581159	582502	HMGB1-32C_R2_peak_202	2.11188	11.6843	10.6648
Pf3D7_02_v3	584295	585949	HMGB1-32C_R1_peak_214	2.4934	14.8839	13.6811	Pf3D7_02_v3	584291	584970	HMGB1-32C_R2_peak_203	2.53205	18.4382	17.295
Pf3D7_02_v3	587136	588977	HMGB1-32C_R1_peak_215	2.04797	8.18915	7.22193	Pf3D7_02_v3	587451	587731	HMGB1-32C_R2_peak_204	2.09046	10.7414	9.73966
Pf3D7_02_v3	607525	609144	HMGB1-32C_R1_peak_218	2.15092	10.1231	9.08429	Pf3D7_02_v3	607635	609138	HMGB1-32C_R2_peak_208	2.68596	23.8673	22.6136
Pf3D7_02_v3	617036	619291	HMGB1-32C_R1_peak_220	2.39024	12.4442	11.3162	Pf3D7_02_v3	617044	619296	HMGB1-32C_R2_peak_209	2.55474	18.2972	17.1482
Pf3D7_02_v3	628748	631159	HMGB1-32C_R1_peak_222	2.0906	9.35307	8.33531	Pf3D7_02_v3	628992	631087	HMGB1-32C_R2_peak_211	2.04248	10.1608	9.17974
Pf3D7_02_v3	634622	636856	HMGB1-32C_R1_peak_223	2.28785	11.1145	10.0357	Pf3D7_02_v3	634589	636853	HMGB1-32C_R2_peak_212	2.36941	15.8586	14.7603
Pf3D7_02_v3	646140	651233	HMGB1-32C_R1_peak_226	2.65893	17.4293	16.1264	Pf3D7_02_v3	646103	653377	HMGB1-32C_R2_peak_214	2.8033	23.7509	22.4972
Pf3D7_02_v3	652441	653377	HMGB1-32C_R1_peak_227	2.15547	10.6282	9.57186	Pf3D7_02_v3	646103	653377	HMGB1-32C_R2_peak_214	2.8033	23.7509	22.4972
Pf3D7_02_v3	659556	665120	HMGB1-32C_R1_peak_228	2.16531	10.6262	9.57331	Pf3D7_02_v3	662175	663457	HMGB1-32C_R2_peak_215	2.71314	22.324	21.1057
Pf3D7_02_v3	672864	673307	HMGB1-32C_R1_peak_229	2.31367	13.0127	11.8636	Pf3D7_02_v3	672965	673251	HMGB1-32C_R2_peak_216	2.00405	10.152	9.16721
Pf3D7_02_v3	686855	688472	HMGB1-32C_R1_peak_231	2.18005	9.62399	8.59498	Pf3D7_02_v3	686796	688533	HMGB1-32C_R2_peak_218	2.30883	14.5403	13.4686
Pf3D7_02_v3	692805	693047	HMGB1-32C_R1_peak_232	2.15175	9.34491	8.3282	Pf3D7_02_v3	692791	693087	HMGB1-32C_R2_peak_219	2.27128	13.2117	12.1609
Pf3D7_02_v3	697679	698881	HMGB1-32C_R1_peak_234	2.34968	11.3461	10.2583	Pf3D7_02_v3	697633	698800	HMGB1-32C_R2_peak_221	2.3168	13.3325	12.2842
Pf3D7_02_v3	707794	709268	HMGB1-32C_R1_peak_236	2.68098	17.3698	16.063	Pf3D7_02_v3	707754	709157	HMGB1-32C_R2_peak_223	2.98496	26.8442	25.5265
Pf3D7_02_v3	719966	721685	HMGB1-32C_R1_peak_237	2.48113	13.2785	12.1214	Pf3D7_02_v3	719935	721683	HMGB1-32C_R2_peak_224	2.57122	18.4681	17.3182
Pf3D7_02_v3	734370	736907	HMGB1-32C_R1_peak_240	2.35191	12.0204	10.9075	Pf3D7_02_v3	734285	736914	HMGB1-32C_R2_peak_226	2.30311	13.0753	12.0273
Pf3D7_02_v3	738910	739268	HMGB1-32C_R1_peak_241	2.95756	21.0433	19.6224	Pf3D7_02_v3	738883	739293	HMGB1-32C_R2_peak_227	3.37168	33.2765	31.8441
Pf3D7_02_v3	749206	751261	HMGB1-32C_R1_peak_242	2.16258	9.67514	8.64886	Pf3D7_02_v3	750084	751274	HMGB1-32C_R2_peak_228	2.31354	14.056	12.9936
Pf3D7_02_v3	756413	758283	HMGB1-32C_R1_peak_243	2.04669	8.30264	7.33581	Pf3D7_02_v3	756385	758309	HMGB1-32C_R2_peak_229	2.08507	10.6497	9.65782
Pf3D7_02_v3	777032	777364	HMGB1-32C_R1_peak_248	2.24156	10.2283	9.179	Pf3D7_02_v3	777059	777367	HMGB1-32C_R2_peak_232	2.23388	11.6846	10.6649
Pf3D7_02_v3	779473	782138	HMGB1-32C_R1_peak_249	2.10925	9.64633	8.62406	Pf3D7_02_v3	779457	782138	HMGB1-32C_R2_peak_233	2.14267	12.9733	11.9374
Pf3D7_02_v3	797504	801375	HMGB1-32C_R1_peak_251	2.31723	12.3612	11.2369	Pf3D7_02_v3	797515	801395	HMGB1-32C_R2_peak_234	2.50934	18.3847	17.2355
Pf3D7_02_v3	805751	807700	HMGB1-32C_R1_peak_252	2.3989	13.4319	12.2767	Pf3D7_02_v3	805870	807703	HMGB1-32C_R2_peak_235	2.4785	16.394	15.2891
Pf3D7_02_v3	809572	809914	HMGB1-32C_R1_peak_253	2.09832	9.74865	8.71293	Pf3D7_02_v3	809573	809915	HMGB1-32C_R2_peak_236	2.26385	13.2024	12.1512
Pf3D7_02_v3	813829	814312	HMGB1-32C_R1_peak_254	2.12897	8.68631	7.69762	Pf3D7_02_v3	813859	814364	HMGB1-32C_R2_peak_237	2.13701	9.88933	8.91843
Pf3D7_02_v3	831487	831943	HMGB1-32C_R1_peak_255	2.78962	18.5408	17.1943	Pf3D7_02_v3	831498	831964	HMGB1-32C_R2_peak_238	2.5477	18.2169	17.0704
Pf3D7_02_v3	834280	834671	HMGB1-32C_R1_peak_256	2.28776	10.5457	9.48042	Pf3D7_02_v3	834264	834544	HMGB1-32C_R2_peak_239	2.11626	9.4134	8.44203
Pf3D7_02_v3	841834	843976	HMGB1-32C_R1_peak_258	2.24041	10.7509	9.68714	Pf3D7_02_v3	841864	843887	HMGB1-32C_R2_peak_240	2.31476	15.081	13.9999
Pf3D7_02_v3	848665	849029	HMGB1-32C_R1_peak_259	2.17914	8.97464	7.97387	Pf3D7_02_v3	848730	849039	HMGB1-32C_R2_peak_241	2.25302	11.9245	10.898
Pf3D7_02_v3	860989	861444	HMGB1-32C_R1_peak_260	2.3414	12.2048	11.0831	Pf3D7_02_v3	860841	861452	HMGB1-32C_R2_peak_242	2.55646	19.6196	18.4524
Pf3D7_02_v3	889943	890708	HMGB1-32C_R1_peak_262	3.43609	28.5174	26.8662	Pf3D7_02_v3	889880	890705	HMGB1-32C_R2_peak_243	3.98232	49.5013	47.7931
Pf3D7_02_v3	893190	894241	HMGB1-32C_R1_peak_263	3.9084	36.4339	34.5966	Pf3D7_02_v3	893171	894246	HMGB1-32C_R2_peak_244	4.06566	51.3809	49.6738
Pf3D7_02_v3	896492	897381	HMGB1-32C_R1_peak_264	4.56131	50.694	48.5745	Pf3D7_02_v3	896457	897374	HMGB1-32C_R2_peak_245	5.28918	80.5691	78.4512
Pf3D7_02_v3	899730	900397	HMGB1-32C_R1_peak_265	2.88144	18.3926	17.0598	Pf3D7_02_v3	899683	900416	HMGB1-32C_R2_peak_246	3.87123	45.7788	44.1361
Pf3D7_02_v3	904855	905694	HMGB1-32C_R1_peak_266	3.08516	22.9217	21.4385	Pf3D7_02_v3	904862	905726	HMGB1-32C_R2_peak_247	3.1075	29.1184	27.7583
Pf3D7_02_v3	907944	908795	HMGB1-32C_R1_peak_267	4.37402	45.7836	43.7386	Pf3D7_02_v3	907919	908824	HMGB1-32C_R2_peak_248	4.56424	62.0037	60.1387
Pf3D7_02_v3	909847	910251	HMGB1-32C_R1_peak_268	2.39101	11.2026	10.1139	Pf3D7_02_v3	909811	910233	HMGB1-32C_R2_peak_249	2.53928	15.4125	14.3143
Pf3D7_02_v3	913550	914435	HMGB1-32C_R1_peak_269	4.06719	39.4377	37.5169	Pf3D7_02_v3	913562	914449	HMGB1-32C_R2_peak_250	4.29112	52.1383	50.3882
Pf3D7_02_v3	916446	923740	HMGB1-32C_R1_peak_270	3.56471	31.3848	29.7002	Pf3D7_02_v3	916443	923773	HMGB1-32C_R2_peak_251	4.20196	53.0333	51.2956
Pf3D7_02_v3	924819	946367	HMGB1-32C_R1_peak_271	2.84002	18.4249	17.0873	Pf3D7_02_v3	924837	946569	HMGB1-32C_R2_peak_252	3.16429	29.0642	27.7111
Pf3D7_03_v3	3525	35859	HMGB1-32C_R1_peak_272	2.87921	19.8853	18.5037	Pf3D7_03_v3	3404	35911	HMGB1-32C_R2_peak_253	3.36988	33.6831	32.2427
Pf3D7_03_v3	36874	44404	HMGB1-32C_R1_peak_273	3.78173	35.3924	33.6143	Pf3D7_03_v3	36856	44392	HMGB1-32C_R2_peak_254	4.31342	55.1314	53.3707
Pf3D7_03_v3	46423	47235	HMGB1-32C_R1_peak_274	2.87545	18.2035	16.8644	Pf3D7_03_v3	46382	47272	HMGB1-32C_R2_peak_255	3.46831	34.3734	32.916
Pf3D7_03_v3	52319	53028	HMGB1-32C_R1_peak_275	2.95799	19.9782	18.5937	Pf3D7_03_v3	52298	53052	HMGB1-32C_R2_peak_256	3.74616	40.2877	38.7396
Pf3D7_03_v3	55449	56354	HMGB1-32C_R1_peak_276	3.72134	32.2509	30.5017	Pf3D7_03_v3	55443	56385	HMGB1-32C_R2_peak_257	4.12525	47.9919	46.3028
Pf3D7_03_v3	61606	62670	HMGB1-32C_R1_peak_277	3.97304	40.472	38.5427	Pf3D7_03_v3	61645	62678	HMGB1-32C_R2_peak_258	4.43542	64.4662	62.5689
Pf3D7_03_v3	65319	65731	HMGB1-32C_R1_peak_278	2.82715	17.5106	16.2046	Pf3D7_03_v3	65313	65722	HMGB1-32C_R2_peak_259	3.39827	33.0729	31.6499
Pf3D7_03_v3	70104	71823	HMGB1-32C_R1_peak_279	2.12895	9.78402	8.75535	Pf3D7_03_v3	70093	71853	HMGB1-32C_R2_peak_260	2.39011	15.9028	14.8067
Pf3D7_03_v3	82172	83037	HMGB1-32C_R1_peak_281	2.13958	9.5053	8.48179	Pf3D7_03_v3	82138	82998	HMGB1-32C_R2_peak_262	2.00939	8.68792	7.73449
Pf3D7_03_v3	91333	93053	HMGB1-32C_R1_peak_282	2.05593	8.62285	7.63371	Pf3D7_03_v3	91397	93068	HMGB1-32C_R2_peak_263	2.04433	9.77771	8.79909
Pf3D7_03_v3	96811	97908	HMGB1-32C_R1_peak_283	2.06674	8.08767	7.11941	Pf3D7_03_v3	96871	97849	HMGB1-32C_R2_peak_264	2.17759	11.9197	10.903
Pf3D7_03_v3	104726	105162	HMGB1-32C_R1_peak_284	2.29676	11.257	10.1641	Pf3D7_03_v3	104727	105093	HMGB1-32C_R2_peak_265	2.73068	20.2833	19.0971
Pf3D7_03_v3	108156	109753	HMGB1-32C_R1_peak_285	2.51634	14.2655	13.0661	Pf3D7_03_v3	108161	109069	HMGB1-32C_R2_peak_266	2.67421	20.5688	19.3715
Pf3D7_03_v3	114139	116645	HMGB1-32C_R1_peak_286	2.15855	9.39421	8.37478	Pf3D7_03_v3	114091	118006	HMGB1-32C_R2_peak_267	2.43127	15.7068	14.6092
Pf3D7_03_v3	123718	124697	HMGB1-32C_R1_peak_288	2.57482	14.0708	12.8878	Pf3D7_03_v3	123677	124727	HMGB1-32C_R2_peak_268	2.85068	22.2236	20.9964
Pf3D7_03_v3	126591	130058	HMGB1-32C_R1_peak_289	2.80306	18.9435	17.5881	Pf3D7_03_v3	126452	130092	HMGB1-32C_R2_peak_269	3.17436	30.0702	28.6952
Pf3D7_03_v3	139613	140604	HMGB1-32C_R1_peak_291	2.80492	18.1804	16.8823	Pf3D7_03_v3	139613	140660	HMGB1-32C_R2_peak_271	2.91104	23.5527	22.3049
Pf3D7_03_v3	169808	173004	HMGB1-32C_R1_peak_296	2.09648	9.22473	8.21868	Pf3D7_03_v3	169831	170961	HMGB1-32C_R2_peak_277	2.28597	14.0312	12.9829
Pf3D7_03_v3	169808	173004	HMGB1-32C_R1_peak_296	2.09648	9.22473	8.21868	Pf3D7_03_v3	172010	173002	HMGB1-32C_R2_peak_278	2.43366	14.8754	13.7873
Pf3D7_03_v3	191277	192562	HMGB1-32C_R1_peak_299	2.44314	13.4078	12.2407	Pf3D7_03_v3	191256	192581	HMGB1-32C_R2_peak_280	2.51772	16.8967	15.7737
Pf3D7_03_v3	198904	201534	HMGB1-32C_R1_peak_301	2.50713	14.3934	13.1949	Pf3D7_03_v3	199835	201484	HMGB1-32C_R2_peak_283	2.61149	20.1378	18.9615
Pf3D7_03_v3	204737	205651	HMGB1-32C_R1_peak_302	2.12063	9.45271	8.43842	Pf3D7_03_v3	204537	205635	HMGB1-32C_R2_peak_284	2.04745	9.70765	8.73369
Pf3D7_03_v3	207423	208881	HMGB1-32C_R1_peak_303	2.14579	9.72846	8.6996	Pf3D7_03_v3	207335	208784	HMGB1-32C_R2_peak_285	2.29174	13.5343	12.4781
Pf3D7_03_v3	221362	223338	HMGB1-32C_R1_peak_304	2.87552	18.5797	17.2499	Pf3D7_03_v3	221355	223268	HMGB1-32C_R2_peak_286	3.20311	29.6798	28.3264
Pf3D7_03_v3	234440	235282	HMGB1-32C_R1_peak_306	2.26087	11.1301	10.0479	Pf3D7_03_v3	234355	235290	HMGB1-32C_R2_peak_287	2.45925	17.4279	16.2982
Pf3D7_03_v3	237283	237793	HMGB1-32C_R1_peak_307	2.31564	11.4542	10.3585	Pf3D7_03_v3	237297	237826	HMGB1-32C_R2_peak_288	2.44595	16.1268	15.0216
Pf3D7_03_v3	238902	239269	HMGB1-32C_R1_peak_308	2.05229	8.85951	7.86187	Pf3D7_03_v3	238845	239254	HMGB1-32C_R2_peak_289	2.13425	11.1	10.093
Pf3D7_03_v3	244783	247045	HMGB1-32C_R1_peak_309	2.15465	10.0919	9.04934	Pf3D7_03_v3	244698	247045	HMGB1-32C_R2_peak_290	2.21968	13.8129	12.756
Pf3D7_03_v3	269339	270497	HMGB1-32C_R1_peak_312	2.04482	8.22433	7.2506	Pf3D7_03_v3	268323	270497	HMGB1-32C_R2_peak_292	2.17464	11.9557	10.9323
Pf3D7_03_v3	276001	277584	HMGB1-32C_R1_peak_313	2.12859	10.0172	8.97858	Pf3D7_03_v3	276073	276494	HMGB1-32C_R2_peak_293	2.42101	16.6128	15.496
Pf3D7_03_v3	279233	279579	HMGB1-32C_R1_peak_314	2.73504	15.8559	14.6025	Pf3D7_03_v3	279201	279588	HMGB1-32C_R2_peak_294	2.8047	20.2993	19.1121
Pf3D7_03_v3	286933	287219	HMGB1-32C_R1_peak_316	3.13776	22.379	20.9203	Pf3D7_03_v3	286913	287249	HMGB1-32C_R2_peak_296	3.56088	36.5008	35.0184
Pf3D7_03_v3	298589	303039	HMGB1-32C_R1_peak_317	2.23006	10.1686	9.12241	Pf3D7_03_v3	298538	303011	HMGB1-32C_R2_peak_297	2.26386	13.1814	12.138
Pf3D7_03_v3	306135	307679	HMGB1-32C_R1_peak_318	2.48635	14.5849	13.3794	Pf3D7_03_v3	306108	307730	HMGB1-32C_R2_peak_298	3.08121	28.9267	27.5756
Pf3D7_03_v3	310867	311735	HMGB1-32C_R1_peak_319	2.03203	6.89665	5.97729	Pf3D7_03_v3	310888	311766	HMGB1-32C_R2_peak_299	2.22651	10.5943	9.59621
Pf3D7_03_v3	312705	312994	HMGB1-32C_R1_peak_320	2.88049	17.7296	16.4062	Pf3D7_03_v3	312710	313029	HMGB1-32C_R2_peak_300	3.12818	25.9783	24.6781
Pf3D7_03_v3	315035	315568	HMGB1-32C_R1_peak_321	2.91312	19.6258	18.2512	Pf3D7_03_v3	314998	315556	HMGB1-32C_R2_peak_301	2.86183	24.7277	23.4511
Pf3D7_03_v3	329804	331316	HMGB1-32C_R1_peak_324	2.8668	19.6933	18.3055	Pf3D7_03_v3	329875	331343	HMGB1-32C_R2_peak_304	3.29472	34.132	32.678
Pf3D7_03_v3	337410	339419	HMGB1-32C_R1_peak_325	2.14337	9.49427	8.47626	Pf3D7_03_v3	337420	339359	HMGB1-32C_R2_peak_305	2.40396	14.3666	13.3021
Pf3D7_03_v3	346023	346416	HMGB1-32C_R1_peak_327	2.01301	7.89806	6.939	Pf3D7_03_v3	346032	346410	HMGB1-32C_R2_peak_307	2.05404	9.97672	8.99368
Pf3D7_03_v3	353444	354953	HMGB1-32C_R1_peak_329	2.2351	10.8656	9.79012	Pf3D7_03_v3	354505	354947	HMGB1-32C_R2_peak_308	2.30512	13.3578	12.3013
Pf3D7_03_v3	361267	363981	HMGB1-32C_R1_peak_331	2.31006	11.596	10.4971	Pf3D7_03_v3	362283	363994	HMGB1-32C_R2_peak_310	2.9601	25.3867	24.1007
Pf3D7_03_v3	368466	368842	HMGB1-32C_R1_peak_332	4.66905	54.584	52.5077	Pf3D7_03_v3	368458	368854	HMGB1-32C_R2_peak_312	5.56049	90.9198	88.826
Pf3D7_03_v3	372674	374235	HMGB1-32C_R1_peak_334	2.64028	16.1438	14.8833	Pf3D7_03_v3	372704	374179	HMGB1-32C_R2_peak_314	2.66014	19.4653	18.2936
Pf3D7_03_v3	375809	383203	HMGB1-32C_R1_peak_335	2.28259	11.9953	10.8933	Pf3D7_03_v3	379144	382951	HMGB1-32C_R2_peak_316	2.55817	20.966	19.7743
Pf3D7_03_v3	389842	392294	HMGB1-32C_R1_peak_337	2.23045	11.3189	10.2259	Pf3D7_03_v3	389808	392241	HMGB1-32C_R2_peak_317	2.33314	14.8998	13.819
Pf3D7_03_v3	398463	400404	HMGB1-32C_R1_peak_339	2.38062	11.7724	10.6637	Pf3D7_03_v3	398044	400459	HMGB1-32C_R2_peak_318	2.22778	11.9263	10.9028
Pf3D7_03_v3	403691	405463	HMGB1-32C_R1_peak_340	2.73	18.549	17.2004	Pf3D7_03_v3	403677	405451	HMGB1-32C_R2_peak_319	3.13072	27.8053	26.4707
Pf3D7_03_v3	407981	408341	HMGB1-32C_R1_peak_341	3.2852	25.2547	23.7098	Pf3D7_03_v3	407951	408348	HMGB1-32C_R2_peak_320	3.84604	41.8077	40.2297
Pf3D7_03_v3	422786	424003	HMGB1-32C_R1_peak_343	2.02357	7.72479	6.77204	Pf3D7_03_v3	422918	423982	HMGB1-32C_R2_peak_322	2.19362	10.9265	9.92655
Pf3D7_03_v3	428566	432449	HMGB1-32C_R1_peak_344	2.33715	13.1154	11.9679	Pf3D7_03_v3	428598	430569	HMGB1-32C_R2_peak_323	2.43187	16.8855	15.7673
Pf3D7_03_v3	434421	435403	HMGB1-32C_R1_peak_345	2.44763	13.4925	12.3227	Pf3D7_03_v3	434466	435409	HMGB1-32C_R2_peak_325	2.57439	18.3358	17.1864
Pf3D7_03_v3	443219	444978	HMGB1-32C_R1_peak_348	2.16311	9.64413	8.614	Pf3D7_03_v3	443322	444441	HMGB1-32C_R2_peak_327	2.08933	10.325	9.33721
Pf3D7_03_v3	463951	465012	HMGB1-32C_R1_peak_351	2.54112	13.6882	12.5154	Pf3D7_03_v3	463990	464960	HMGB1-32C_R2_peak_330	2.14756	9.90824	8.93061
Pf3D7_03_v3	471261	473141	HMGB1-32C_R1_peak_354	2.35778	12.4725	11.3424	Pf3D7_03_v3	471182	471715	HMGB1-32C_R2_peak_332	2.28855	14.7606	13.6786
Pf3D7_03_v3	480328	483442	HMGB1-32C_R1_peak_356	2.16306	9.87092	8.83882	Pf3D7_03_v3	480349	483452	HMGB1-32C_R2_peak_334	2.3614	15.1665	14.082
Pf3D7_03_v3	489479	489838	HMGB1-32C_R1_peak_357	2.32006	10.8394	9.76414	Pf3D7_03_v3	489456	489710	HMGB1-32C_R2_peak_335	2.07084	9.33466	8.364
Pf3D7_03_v3	514891	516261	HMGB1-32C_R1_peak_364	2.057	8.56228	7.58418	Pf3D7_03_v3	515973	516274	HMGB1-32C_R2_peak_340	2.53043	16.6336	15.5172
Pf3D7_03_v3	529682	532044	HMGB1-32C_R1_peak_367	2.45618	14.3379	13.1642	Pf3D7_03_v3	529655	532081	HMGB1-32C_R2_peak_343	2.75602	22.1463	20.9361
Pf3D7_03_v3	540703	542348	HMGB1-32C_R1_peak_369	2.16465	9.74441	8.71874	Pf3D7_03_v3	540767	542006	HMGB1-32C_R2_peak_345	2.39521	15.2793	14.1975
Pf3D7_03_v3	552049	552636	HMGB1-32C_R1_peak_372	2.03781	8.47294	7.48974	Pf3D7_03_v3	552048	552647	HMGB1-32C_R2_peak_347	2.05722	10.0063	9.02981
Pf3D7_03_v3	579598	580375	HMGB1-32C_R1_peak_375	2.62988	15.9275	14.676	Pf3D7_03_v3	579598	580076	HMGB1-32C_R2_peak_349	2.90238	25.4988	24.2094
Pf3D7_03_v3	589136	592499	HMGB1-32C_R1_peak_376	2.73105	19.2579	17.8915	Pf3D7_03_v3	589150	592541	HMGB1-32C_R2_peak_350	2.65169	22.0514	20.831
Pf3D7_03_v3	611541	613317	HMGB1-32C_R1_peak_377	2.40416	12.5601	11.4298	Pf3D7_03_v3	612900	613299	HMGB1-32C_R2_peak_351	2.88527	25.173	23.8901
Pf3D7_03_v3	616501	622807	HMGB1-32C_R1_peak_378	2.65037	17.7288	16.4198	Pf3D7_03_v3	616491	622823	HMGB1-32C_R2_peak_352	3.01669	29.9604	28.5911
Pf3D7_03_v3	635644	638562	HMGB1-32C_R1_peak_380	2.31862	10.9577	9.88581	Pf3D7_03_v3	635591	638561	HMGB1-32C_R2_peak_353	2.45488	15.8086	14.7102
Pf3D7_03_v3	648976	649326	HMGB1-32C_R1_peak_382	2.24053	11.1239	10.0397	Pf3D7_03_v3	648951	649265	HMGB1-32C_R2_peak_356	2.16654	11.531	10.5154
Pf3D7_03_v3	652566	652961	HMGB1-32C_R1_peak_383	2.17025	9.25892	8.24321	Pf3D7_03_v3	652667	653142	HMGB1-32C_R2_peak_357	2.05328	10.0502	9.06788
Pf3D7_03_v3	667018	667296	HMGB1-32C_R1_peak_386	2.15682	8.72594	7.73132	Pf3D7_03_v3	666991	667248	HMGB1-32C_R2_peak_361	2.20527	11.1918	10.1786
Pf3D7_03_v3	669906	670414	HMGB1-32C_R1_peak_387	2.39152	12.5743	11.4326	Pf3D7_03_v3	669871	670401	HMGB1-32C_R2_peak_362	3.12442	28.8401	27.4851
Pf3D7_03_v3	674579	675677	HMGB1-32C_R1_peak_388	2.85771	18.167	16.8423	Pf3D7_03_v3	675222	675650	HMGB1-32C_R2_peak_363	2.78987	21.1356	19.9301
Pf3D7_03_v3	677883	679429	HMGB1-32C_R1_peak_389	2.26632	10.0063	8.9735	Pf3D7_03_v3	677864	678539	HMGB1-32C_R2_peak_364	2.56812	16.6906	15.5768
Pf3D7_03_v3	686386	694629	HMGB1-32C_R1_peak_391	2.21413	10.8417	9.77378	Pf3D7_03_v3	686336	687933	HMGB1-32C_R2_peak_365	2.14882	11.1974	10.1859
Pf3D7_03_v3	686386	694629	HMGB1-32C_R1_peak_391	2.21413	10.8417	9.77378	Pf3D7_03_v3	689029	694642	HMGB1-32C_R2_peak_366	2.30364	14.5861	13.5153
Pf3D7_03_v3	712781	713982	HMGB1-32C_R1_peak_395	2.15776	9.11911	8.11323	Pf3D7_03_v3	712781	713993	HMGB1-32C_R2_peak_370	2.42813	14.8124	13.7392
Pf3D7_03_v3	725509	725847	HMGB1-32C_R1_peak_397	2.71308	15.3979	14.1581	Pf3D7_03_v3	725498	725901	HMGB1-32C_R2_peak_372	2.97989	22.9059	21.6641
Pf3D7_03_v3	730451	730790	HMGB1-32C_R1_peak_399	2.29814	12.1897	11.0673	Pf3D7_03_v3	730443	730740	HMGB1-32C_R2_peak_373	2.21879	13.5459	12.4874
Pf3D7_03_v3	744169	744975	HMGB1-32C_R1_peak_403	3.0153	21.9334	20.4863	Pf3D7_03_v3	744270	745001	HMGB1-32C_R2_peak_377	2.75305	24.9632	23.6863
Pf3D7_03_v3	748547	755811	HMGB1-32C_R1_peak_404	2.3343	12.7731	11.6354	Pf3D7_03_v3	748579	755821	HMGB1-32C_R2_peak_378	2.56887	20.2645	19.0806
Pf3D7_03_v3	757399	757899	HMGB1-32C_R1_peak_405	2.22526	10.7211	9.65893	Pf3D7_03_v3	757166	757824	HMGB1-32C_R2_peak_379	2.36656	14.7799	13.7088
Pf3D7_03_v3	770561	774313	HMGB1-32C_R1_peak_407	2.0332	8.67954	7.69801	Pf3D7_03_v3	770544	771877	HMGB1-32C_R2_peak_380	2.25298	14.6437	13.5699
Pf3D7_03_v3	783657	786214	HMGB1-32C_R1_peak_410	2.17063	10.3704	9.32523	Pf3D7_03_v3	783648	786242	HMGB1-32C_R2_peak_383	2.17071	12.7405	11.7045
Pf3D7_03_v3	802263	802561	HMGB1-32C_R1_peak_414	2.79449	18.4583	17.1161	Pf3D7_03_v3	802267	802557	HMGB1-32C_R2_peak_387	2.80076	21.7833	20.5657
Pf3D7_03_v3	807306	807684	HMGB1-32C_R1_peak_416	2.16876	9.12962	8.11798	Pf3D7_03_v3	807344	807727	HMGB1-32C_R2_peak_389	2.27493	12.4392	11.4008
Pf3D7_03_v3	816125	816839	HMGB1-32C_R1_peak_418	2.03739	7.69099	6.74018	Pf3D7_03_v3	816062	816839	HMGB1-32C_R2_peak_391	2.24849	11.2026	10.1916
Pf3D7_03_v3	845788	847249	HMGB1-32C_R1_peak_422	2.32954	12.5637	11.4295	Pf3D7_03_v3	845773	847253	HMGB1-32C_R2_peak_396	2.62355	21.2231	20.0234
Pf3D7_03_v3	848752	852917	HMGB1-32C_R1_peak_423	2.1621	10.396	9.34013	Pf3D7_03_v3	848315	853087	HMGB1-32C_R2_peak_397	2.13009	12.0818	11.063
Pf3D7_03_v3	870914	872290	HMGB1-32C_R1_peak_427	2.70567	16.7147	15.4298	Pf3D7_03_v3	870957	872294	HMGB1-32C_R2_peak_399	2.58521	18.2216	17.0695
Pf3D7_03_v3	875785	876279	HMGB1-32C_R1_peak_428	2.07914	7.43868	6.4979	Pf3D7_03_v3	875755	876281	HMGB1-32C_R2_peak_400	2.35147	12.909	11.8717
Pf3D7_03_v3	928692	929113	HMGB1-32C_R1_peak_436	2.9795	19.6907	18.3064	Pf3D7_03_v3	928643	929094	HMGB1-32C_R2_peak_406	3.12945	27.7055	26.3763
Pf3D7_03_v3	938068	938822	HMGB1-32C_R1_peak_438	2.39044	13.239	12.0789	Pf3D7_03_v3	938080	938760	HMGB1-32C_R2_peak_407	2.31091	14.8388	13.7561
Pf3D7_03_v3	948427	948764	HMGB1-32C_R1_peak_439	2.24684	10.8687	9.79167	Pf3D7_03_v3	948385	948740	HMGB1-32C_R2_peak_408	2.31792	13.7134	12.6487
Pf3D7_03_v3	950134	950933	HMGB1-32C_R1_peak_440	2.10914	8.91359	7.91464	Pf3D7_03_v3	950114	950916	HMGB1-32C_R2_peak_409	2.34381	13.9718	12.9135
Pf3D7_03_v3	965553	966443	HMGB1-32C_R1_peak_441	2.67426	15.8209	14.5701	Pf3D7_03_v3	965593	966491	HMGB1-32C_R2_peak_410	2.46398	17.4003	16.2729
Pf3D7_03_v3	972019	973265	HMGB1-32C_R1_peak_442	2.27907	12.7137	11.5747	Pf3D7_03_v3	972017	973310	HMGB1-32C_R2_peak_411	2.61251	21.2353	20.0357
Pf3D7_03_v3	1015982	1016916	HMGB1-32C_R1_peak_445	3.62142	31.0407	29.3316	Pf3D7_03_v3	1015988	1016909	HMGB1-32C_R2_peak_414	4.05648	47.3378	45.6713
Pf3D7_03_v3	1019121	1019908	HMGB1-32C_R1_peak_446	3.46365	29.9884	28.2992	Pf3D7_03_v3	1019110	1019920	HMGB1-32C_R2_peak_415	4.01188	47.5385	45.8528
Pf3D7_03_v3	1022530	1022983	HMGB1-32C_R1_peak_447	3.46482	27.8876	26.2657	Pf3D7_03_v3	1022519	1022991	HMGB1-32C_R2_peak_416	3.71438	39.4835	37.943
Pf3D7_03_v3	1028013	1028935	HMGB1-32C_R1_peak_448	3.56874	29.985	28.3157	Pf3D7_03_v3	1027910	1028909	HMGB1-32C_R2_peak_417	4.14696	51.184	49.4774
Pf3D7_03_v3	1030894	1038377	HMGB1-32C_R1_peak_449	3.76652	35.2271	33.4486	Pf3D7_03_v3	1030921	1038369	HMGB1-32C_R2_peak_418	3.91339	47.8714	46.2317
Pf3D7_03_v3	1039412	1063310	HMGB1-32C_R1_peak_450	2.96163	20.8863	19.4768	Pf3D7_03_v3	1039384	1063314	HMGB1-32C_R2_peak_419	3.2645	32.1656	30.7596
Pf3D7_04_v3	4910	17723	HMGB1-32C_R1_peak_451	2.93451	20.4362	19.0373	Pf3D7_04_v3	4917	17714	HMGB1-32C_R2_peak_420	3.37054	33.8249	32.3852
Pf3D7_04_v3	18889	27551	HMGB1-32C_R1_peak_452	2.95189	20.4037	18.9939	Pf3D7_04_v3	18840	27528	HMGB1-32C_R2_peak_421	3.39425	33.2407	31.8059
Pf3D7_04_v3	28620	35327	HMGB1-32C_R1_peak_453	3.77941	34.7938	32.9987	Pf3D7_04_v3	28598	35316	HMGB1-32C_R2_peak_422	4.5996	61.0993	59.2243
Pf3D7_04_v3	36462	37591	HMGB1-32C_R1_peak_454	2.5136	12.6162	11.4751	Pf3D7_04_v3	36435	37578	HMGB1-32C_R2_peak_423	2.87232	22.8191	21.5813
Pf3D7_04_v3	38971	40036	HMGB1-32C_R1_peak_455	2.95159	18.8181	17.457	Pf3D7_04_v3	39047	40021	HMGB1-32C_R2_peak_424	3.05838	26.438	25.1298
Pf3D7_04_v3	42069	43045	HMGB1-32C_R1_peak_456	3.61649	33.7804	32.0036	Pf3D7_04_v3	42076	43068	HMGB1-32C_R2_peak_425	4.26753	56.6828	54.8719
Pf3D7_04_v3	45638	56859	HMGB1-32C_R1_peak_457	3.4889	30.1629	28.4999	Pf3D7_04_v3	45697	56862	HMGB1-32C_R2_peak_426	4.08736	51.08	49.3785
Pf3D7_04_v3	59869	60875	HMGB1-32C_R1_peak_458	3.88372	35.6395	33.8155	Pf3D7_04_v3	59832	60879	HMGB1-32C_R2_peak_427	4.52357	62.2833	60.3766
Pf3D7_04_v3	63102	64177	HMGB1-32C_R1_peak_459	3.88919	35.6968	33.866	Pf3D7_04_v3	63104	64167	HMGB1-32C_R2_peak_428	4.33347	55.9614	54.158
Pf3D7_04_v3	66611	67391	HMGB1-32C_R1_peak_460	3.11502	22.1193	20.6628	Pf3D7_04_v3	66601	67413	HMGB1-32C_R2_peak_429	3.34435	30.0679	28.6903
Pf3D7_04_v3	70050	70880	HMGB1-32C_R1_peak_461	3.31299	27.3321	25.727	Pf3D7_04_v3	69992	70885	HMGB1-32C_R2_peak_430	3.77556	43.7642	42.1501
Pf3D7_04_v3	73360	74096	HMGB1-32C_R1_peak_462	3.12375	23.5499	22.0509	Pf3D7_04_v3	73329	74087	HMGB1-32C_R2_peak_431	3.60761	40.0378	38.489
Pf3D7_04_v3	79429	80390	HMGB1-32C_R1_peak_463	3.44854	27.6033	25.9907	Pf3D7_04_v3	79389	80394	HMGB1-32C_R2_peak_432	3.6985	42.6627	41.0621
Pf3D7_04_v3	82544	83463	HMGB1-32C_R1_peak_464	3.45693	28.7811	27.1411	Pf3D7_04_v3	82500	83458	HMGB1-32C_R2_peak_433	4.4447	55.4723	53.6689
Pf3D7_04_v3	85740	86544	HMGB1-32C_R1_peak_465	2.65621	17.5482	16.24	Pf3D7_04_v3	85701	86620	HMGB1-32C_R2_peak_434	3.22873	29.89	28.5201
Pf3D7_04_v3	89435	90166	HMGB1-32C_R1_peak_466	3.24287	25.8825	24.3549	Pf3D7_04_v3	89412	90168	HMGB1-32C_R2_peak_435	3.33241	36.6219	35.1462
Pf3D7_04_v3	92644	93418	HMGB1-32C_R1_peak_467	2.62253	16.6558	15.3829	Pf3D7_04_v3	92613	93168	HMGB1-32C_R2_peak_436	2.39517	16.3391	15.2335
Pf3D7_04_v3	101560	101972	HMGB1-32C_R1_peak_468	3.00353	23.2734	21.7795	Pf3D7_04_v3	101521	102030	HMGB1-32C_R2_peak_437	3.4834	37.272	35.7682
Pf3D7_04_v3	103817	104707	HMGB1-32C_R1_peak_469	2.55433	14.2545	13.0683	Pf3D7_04_v3	104218	104770	HMGB1-32C_R2_peak_438	3.20243	28.9975	27.6446
Pf3D7_04_v3	108365	111101	HMGB1-32C_R1_peak_470	2.10974	9.21542	8.20658	Pf3D7_04_v3	108448	111061	HMGB1-32C_R2_peak_439	2.25974	13.2912	12.2466
Pf3D7_04_v3	131617	134405	HMGB1-32C_R1_peak_474	2.55949	15.8978	14.6497	Pf3D7_04_v3	131711	134295	HMGB1-32C_R2_peak_441	3.0461	28.9093	27.5559
Pf3D7_04_v3	156130	156890	HMGB1-32C_R1_peak_475	3.1834	24.7517	23.2181	Pf3D7_04_v3	156087	156941	HMGB1-32C_R2_peak_442	3.50193	37.4062	35.8984
Pf3D7_04_v3	159362	160047	HMGB1-32C_R1_peak_476	2.64253	15.4365	14.1979	Pf3D7_04_v3	159315	159973	HMGB1-32C_R2_peak_443	2.89366	23.3261	22.0855
Pf3D7_04_v3	162569	163360	HMGB1-32C_R1_peak_477	3.1442	23.7701	22.2495	Pf3D7_04_v3	162545	163428	HMGB1-32C_R2_peak_444	3.53567	34.8752	33.4082
Pf3D7_04_v3	167283	171545	HMGB1-32C_R1_peak_478	3.18577	25.3524	23.8027	Pf3D7_04_v3	167269	171134	HMGB1-32C_R2_peak_445	3.8043	44.1257	42.5131
Pf3D7_04_v3	174723	177066	HMGB1-32C_R1_peak_479	2.15387	9.75585	8.74025	Pf3D7_04_v3	174697	176022	HMGB1-32C_R2_peak_446	2.31252	13.942	12.8924
Pf3D7_04_v3	179067	180219	HMGB1-32C_R1_peak_480	2.4714	15.8488	14.6066	Pf3D7_04_v3	179119	180166	HMGB1-32C_R2_peak_447	2.64339	23.4676	22.2248
Pf3D7_04_v3	200774	201153	HMGB1-32C_R1_peak_484	2.5782	14.514	13.3052	Pf3D7_04_v3	200756	201142	HMGB1-32C_R2_peak_450	2.26474	13.5698	12.514
Pf3D7_04_v3	212826	213846	HMGB1-32C_R1_peak_485	2.70647	16.706	15.4176	Pf3D7_04_v3	213247	213863	HMGB1-32C_R2_peak_452	2.59032	19.621	18.4484
Pf3D7_04_v3	235707	236166	HMGB1-32C_R1_peak_488	2.33545	10.3369	9.28023	Pf3D7_04_v3	235673	236196	HMGB1-32C_R2_peak_454	2.64736	17.1565	16.0251
Pf3D7_04_v3	241521	242197	HMGB1-32C_R1_peak_490	2.50771	13.5854	12.4167	Pf3D7_04_v3	241761	242218	HMGB1-32C_R2_peak_456	2.60677	18.2829	17.1336
Pf3D7_04_v3	265240	266162	HMGB1-32C_R1_peak_492	2.26198	11.7376	10.6348	Pf3D7_04_v3	264655	266135	HMGB1-32C_R2_peak_459	2.01113	10.1588	9.18019
Pf3D7_04_v3	269340	269687	HMGB1-32C_R1_peak_494	2.47825	13.467	12.298	Pf3D7_04_v3	269316	269681	HMGB1-32C_R2_peak_461	2.3246	12.9025	11.8564
Pf3D7_04_v3	272935	276230	HMGB1-32C_R1_peak_495	2.13867	9.59358	8.57414	Pf3D7_04_v3	272919	274272	HMGB1-32C_R2_peak_462	2.09656	9.77966	8.80212
Pf3D7_04_v3	272935	276230	HMGB1-32C_R1_peak_495	2.13867	9.59358	8.57414	Pf3D7_04_v3	275306	276199	HMGB1-32C_R2_peak_463	2.12526	11.9829	10.9554
Pf3D7_04_v3	282706	283123	HMGB1-32C_R1_peak_496	2.16076	9.92839	8.89484	Pf3D7_04_v3	282637	283145	HMGB1-32C_R2_peak_465	2.1197	10.745	9.74777
Pf3D7_04_v3	291830	301485	HMGB1-32C_R1_peak_499	2.46264	14.94	13.7274	Pf3D7_04_v3	291780	301475	HMGB1-32C_R2_peak_468	2.72616	23.4885	22.2428
Pf3D7_04_v3	306796	312978	HMGB1-32C_R1_peak_500	2.3187	12.9407	11.8043	Pf3D7_04_v3	312687	312968	HMGB1-32C_R2_peak_471	2.2749	12.3018	11.2691
Pf3D7_04_v3	306796	312978	HMGB1-32C_R1_peak_500	2.3187	12.9407	11.8043	Pf3D7_04_v3	309182	311519	HMGB1-32C_R2_peak_470	2.89921	25.9618	24.6664
Pf3D7_04_v3	316703	318578	HMGB1-32C_R1_peak_501	2.1157	8.95533	7.95626	Pf3D7_04_v3	316756	318557	HMGB1-32C_R2_peak_472	2.14863	10.9067	9.90761
Pf3D7_04_v3	322261	325209	HMGB1-32C_R1_peak_502	2.76021	19.1803	17.8269	Pf3D7_04_v3	322278	325195	HMGB1-32C_R2_peak_473	3.54888	39.1975	37.6625
Pf3D7_04_v3	329188	330120	HMGB1-32C_R1_peak_503	3.17026	23.6705	22.196	Pf3D7_04_v3	329178	330153	HMGB1-32C_R2_peak_474	3.57525	38.4977	37.006
Pf3D7_04_v3	335429	338442	HMGB1-32C_R1_peak_504	2.262	10.8506	9.77923	Pf3D7_04_v3	334726	337245	HMGB1-32C_R2_peak_476	2.04701	9.35651	8.39124
Pf3D7_04_v3	380049	380410	HMGB1-32C_R1_peak_510	2.07641	8.55223	7.56609	Pf3D7_04_v3	380089	380431	HMGB1-32C_R2_peak_481	2.67185	20.0289	18.8449
Pf3D7_04_v3	389476	392402	HMGB1-32C_R1_peak_514	2.10558	8.97208	7.97199	Pf3D7_04_v3	391402	392194	HMGB1-32C_R2_peak_484	2.0405	9.6287	8.65246
Pf3D7_04_v3	408899	410715	HMGB1-32C_R1_peak_517	2.84221	19.7553	18.3808	Pf3D7_04_v3	409260	410717	HMGB1-32C_R2_peak_485	3.42664	37.7695	36.2631
Pf3D7_04_v3	413482	416315	HMGB1-32C_R1_peak_518	2.18508	11.1212	10.0394	Pf3D7_04_v3	413521	416280	HMGB1-32C_R2_peak_486	2.1266	11.728	10.7108
Pf3D7_04_v3	417399	419393	HMGB1-32C_R1_peak_519	2.35394	11.7754	10.6779	Pf3D7_04_v3	417409	419854	HMGB1-32C_R2_peak_487	2.50567	15.7065	14.6077
Pf3D7_04_v3	422113	422400	HMGB1-32C_R1_peak_520	2.63914	16.0542	14.794	Pf3D7_04_v3	422093	422387	HMGB1-32C_R2_peak_488	2.86334	23.0387	21.7967
Pf3D7_04_v3	425085	426318	HMGB1-32C_R1_peak_521	2.40882	13.3007	12.1458	Pf3D7_04_v3	425421	426319	HMGB1-32C_R2_peak_489	2.22318	12.2952	11.267
Pf3D7_04_v3	436293	437854	HMGB1-32C_R1_peak_522	2.0916	9.17583	8.16838	Pf3D7_04_v3	436258	437866	HMGB1-32C_R2_peak_490	2.28402	13.9006	12.8414
Pf3D7_04_v3	438962	440322	HMGB1-32C_R1_peak_523	2.30176	11.5953	10.4916	Pf3D7_04_v3	438935	440339	HMGB1-32C_R2_peak_491	3.05115	26.7836	25.4699
Pf3D7_04_v3	446140	447743	HMGB1-32C_R1_peak_524	2.48548	15.2812	14.054	Pf3D7_04_v3	446112	447712	HMGB1-32C_R2_peak_492	2.59506	20.2072	19.0211
Pf3D7_04_v3	466038	467129	HMGB1-32C_R1_peak_528	2.11083	8.66949	7.68002	Pf3D7_04_v3	466060	467127	HMGB1-32C_R2_peak_494	2.29216	12.4738	11.4352
Pf3D7_04_v3	469201	469927	HMGB1-32C_R1_peak_529	2.37483	11.2098	10.1288	Pf3D7_04_v3	469160	469950	HMGB1-32C_R2_peak_495	2.29668	11.6805	10.6612
Pf3D7_04_v3	470916	472827	HMGB1-32C_R1_peak_530	2.06529	8.70102	7.71208	Pf3D7_04_v3	470911	472793	HMGB1-32C_R2_peak_496	2.13165	10.9865	9.97966
Pf3D7_04_v3	479285	480131	HMGB1-32C_R1_peak_532	2.04044	8.29801	7.32149	Pf3D7_04_v3	479246	480159	HMGB1-32C_R2_peak_498	2.52138	17.333	16.2032
Pf3D7_04_v3	492113	493294	HMGB1-32C_R1_peak_535	2.02109	9.12808	8.12486	Pf3D7_04_v3	492099	493353	HMGB1-32C_R2_peak_501	2.25592	14.7593	13.6816
Pf3D7_04_v3	499245	502168	HMGB1-32C_R1_peak_536	2.01961	8.33193	7.35879	Pf3D7_04_v3	499227	502007	HMGB1-32C_R2_peak_502	2.11745	11.2562	10.2485
Pf3D7_04_v3	514537	514779	HMGB1-32C_R1_peak_539	2.0735	7.67261	6.72046	Pf3D7_04_v3	514527	514769	HMGB1-32C_R2_peak_504	2.06424	9.33563	8.36914
Pf3D7_04_v3	517711	518275	HMGB1-32C_R1_peak_540	2.63602	15.9568	14.7137	Pf3D7_04_v3	517657	518312	HMGB1-32C_R2_peak_505	3.10477	29.3067	27.9676
Pf3D7_04_v3	530591	531546	HMGB1-32C_R1_peak_541	2.25781	11.6423	10.5539	Pf3D7_04_v3	530983	531610	HMGB1-32C_R2_peak_506	3.24251	36.7061	35.2394
Pf3D7_04_v3	537940	539084	HMGB1-32C_R1_peak_542	2.33332	12.413	11.2834	Pf3D7_04_v3	538116	539092	HMGB1-32C_R2_peak_507	2.12894	11.1985	10.1902
Pf3D7_04_v3	540371	540790	HMGB1-32C_R1_peak_543	2.51171	15.853	14.599	Pf3D7_04_v3	540422	540783	HMGB1-32C_R2_peak_508	2.54165	18.3436	17.1949
Pf3D7_04_v3	545993	547373	HMGB1-32C_R1_peak_544	2.75904	17.4902	16.1782	Pf3D7_04_v3	545961	547411	HMGB1-32C_R2_peak_509	3.05042	27.8458	26.5127
Pf3D7_04_v3	548471	554142	HMGB1-32C_R1_peak_545	3.87583	36.4952	34.6544	Pf3D7_04_v3	548459	554133	HMGB1-32C_R2_peak_510	4.4693	61.2521	59.4003
Pf3D7_04_v3	559753	560100	HMGB1-32C_R1_peak_546	3.12356	21.9919	20.5414	Pf3D7_04_v3	559769	560126	HMGB1-32C_R2_peak_511	3.32903	30.3635	28.9828
Pf3D7_04_v3	561765	569404	HMGB1-32C_R1_peak_547	4.24749	43.8306	41.8569	Pf3D7_04_v3	561898	569431	HMGB1-32C_R2_peak_512	4.76746	66.6716	64.7429
Pf3D7_04_v3	582696	584762	HMGB1-32C_R1_peak_548	3.20675	23.7801	22.2893	Pf3D7_04_v3	582672	584765	HMGB1-32C_R2_peak_513	3.76669	40.1333	38.5856
Pf3D7_04_v3	597814	599956	HMGB1-32C_R1_peak_549	3.89616	36.0445	34.2176	Pf3D7_04_v3	597812	599970	HMGB1-32C_R2_peak_514	4.10884	48.3657	46.6793
Pf3D7_04_v3	603235	604149	HMGB1-32C_R1_peak_550	3.40854	31.0219	29.327	Pf3D7_04_v3	603227	604214	HMGB1-32C_R2_peak_515	4.55498	62.561	60.6508
Pf3D7_04_v3	609529	610323	HMGB1-32C_R1_peak_551	3.71276	35.4546	33.6524	Pf3D7_04_v3	609510	610353	HMGB1-32C_R2_peak_516	4.13944	53.7069	51.9347
Pf3D7_04_v3	612163	614170	HMGB1-32C_R1_peak_552	2.74905	18.698	17.3582	Pf3D7_04_v3	612209	614162	HMGB1-32C_R2_peak_517	2.99639	30.3761	29.0076
Pf3D7_04_v3	615773	617920	HMGB1-32C_R1_peak_553	2.70265	18.7951	17.4518	Pf3D7_04_v3	615859	617919	HMGB1-32C_R2_peak_518	2.92798	27.1246	25.8088
Pf3D7_04_v3	619863	620737	HMGB1-32C_R1_peak_554	2.05431	8.49019	7.50776	Pf3D7_04_v3	619899	620735	HMGB1-32C_R2_peak_519	2.23423	14.7547	13.6805
Pf3D7_04_v3	658742	659194	HMGB1-32C_R1_peak_557	2.54073	14.3974	13.192	Pf3D7_04_v3	658720	659211	HMGB1-32C_R2_peak_523	2.65741	18.4885	17.3301
Pf3D7_04_v3	661943	662416	HMGB1-32C_R1_peak_558	2.25137	11.2136	10.1261	Pf3D7_04_v3	662018	662440	HMGB1-32C_R2_peak_524	2.39329	15.9622	14.859
Pf3D7_04_v3	681831	686592	HMGB1-32C_R1_peak_562	2.54825	15.6169	14.4021	Pf3D7_04_v3	683660	685864	HMGB1-32C_R2_peak_529	2.97752	26.8274	25.5273
Pf3D7_04_v3	697949	698465	HMGB1-32C_R1_peak_564	3.01296	20.7195	19.3008	Pf3D7_04_v3	697935	698505	HMGB1-32C_R2_peak_533	3.74158	44.6502	43.0218
Pf3D7_04_v3	702568	703794	HMGB1-32C_R1_peak_565	2.3782	11.5447	10.4454	Pf3D7_04_v3	702567	704132	HMGB1-32C_R2_peak_534	2.30196	12.765	11.728
Pf3D7_04_v3	707245	707810	HMGB1-32C_R1_peak_566	2.86862	22.5628	21.1052	Pf3D7_04_v3	707240	707820	HMGB1-32C_R2_peak_535	2.91415	27.0504	25.7297
Pf3D7_04_v3	708810	710073	HMGB1-32C_R1_peak_567	2.10027	9.88887	8.85989	Pf3D7_04_v3	708811	710085	HMGB1-32C_R2_peak_536	2.21127	13.1372	12.0948
Pf3D7_04_v3	711240	715325	HMGB1-32C_R1_peak_568	2.14322	10.9679	9.90801	Pf3D7_04_v3	711217	715240	HMGB1-32C_R2_peak_537	2.25581	15.0478	13.9735
Pf3D7_04_v3	718712	722000	HMGB1-32C_R1_peak_569	2.39329	13.549	12.3812	Pf3D7_04_v3	718716	722021	HMGB1-32C_R2_peak_538	2.8267	24.1284	22.8677
Pf3D7_04_v3	727667	727935	HMGB1-32C_R1_peak_570	2.32194	10.6937	9.62519	Pf3D7_04_v3	727643	727959	HMGB1-32C_R2_peak_539	2.7999	19.9698	18.7874
Pf3D7_04_v3	730723	731211	HMGB1-32C_R1_peak_571	3.03903	21.0284	19.5947	Pf3D7_04_v3	730713	731174	HMGB1-32C_R2_peak_540	3.045	24.9386	23.6613
Pf3D7_04_v3	736182	737769	HMGB1-32C_R1_peak_572	2.29265	12.1145	10.9938	Pf3D7_04_v3	736202	737674	HMGB1-32C_R2_peak_541	2.36316	15.3827	14.2888
Pf3D7_04_v3	742602	743037	HMGB1-32C_R1_peak_573	2.17703	8.97104	7.96619	Pf3D7_04_v3	742642	743040	HMGB1-32C_R2_peak_542	2.14539	9.89426	8.91628
Pf3D7_04_v3	748103	749852	HMGB1-32C_R1_peak_575	2.19981	10.0816	9.03682	Pf3D7_04_v3	748091	748367	HMGB1-32C_R2_peak_544	2.15878	11.3258	10.3135
Pf3D7_04_v3	748103	749852	HMGB1-32C_R1_peak_575	2.19981	10.0816	9.03682	Pf3D7_04_v3	749309	749817	HMGB1-32C_R2_peak_545	2.51904	18.1048	16.9568
Pf3D7_04_v3	775795	776513	HMGB1-32C_R1_peak_577	2.4614	14.4952	13.2886	Pf3D7_04_v3	775768	776506	HMGB1-32C_R2_peak_546	2.47931	17.7325	16.593
Pf3D7_04_v3	787246	789320	HMGB1-32C_R1_peak_579	2.09791	8.5765	7.58957	Pf3D7_04_v3	787250	789282	HMGB1-32C_R2_peak_549	2.02227	10.3806	9.39785
Pf3D7_04_v3	800451	800725	HMGB1-32C_R1_peak_580	2.08664	9.79944	8.76577	Pf3D7_04_v3	800457	800703	HMGB1-32C_R2_peak_550	2.13504	12.1985	11.1694
Pf3D7_04_v3	808288	808730	HMGB1-32C_R1_peak_581	2.44016	13.9943	12.8047	Pf3D7_04_v3	808290	808701	HMGB1-32C_R2_peak_551	2.68631	21.6155	20.4022
Pf3D7_04_v3	817390	822283	HMGB1-32C_R1_peak_583	2.60885	16.9227	15.6504	Pf3D7_04_v3	817373	822240	HMGB1-32C_R2_peak_553	2.8168	25.8269	24.543
Pf3D7_04_v3	839087	840105	HMGB1-32C_R1_peak_585	2.15267	10.4519	9.39734	Pf3D7_04_v3	839074	839974	HMGB1-32C_R2_peak_555	2.22318	14.7393	13.6702
Pf3D7_04_v3	851574	853180	HMGB1-32C_R1_peak_589	2.31073	10.5245	9.47092	Pf3D7_04_v3	851500	852833	HMGB1-32C_R2_peak_559	2.12493	10.0415	9.06615
Pf3D7_04_v3	864310	865355	HMGB1-32C_R1_peak_590	2.35879	12.7699	11.6276	Pf3D7_04_v3	864430	865379	HMGB1-32C_R2_peak_561	2.30461	14.5437	13.4723
Pf3D7_04_v3	871094	871762	HMGB1-32C_R1_peak_591	2.49902	14.0724	12.8821	Pf3D7_04_v3	871089	871777	HMGB1-32C_R2_peak_562	3.19359	28.2959	26.9521
Pf3D7_04_v3	907108	908645	HMGB1-32C_R1_peak_597	2.1595	10.3586	9.31015	Pf3D7_04_v3	907059	908651	HMGB1-32C_R2_peak_567	2.05828	10.4123	9.43231
Pf3D7_04_v3	919908	928032	HMGB1-32C_R1_peak_599	2.47027	14.4113	13.2146	Pf3D7_04_v3	918887	928070	HMGB1-32C_R2_peak_569	2.57639	19.5779	18.4103
Pf3D7_04_v3	935340	939225	HMGB1-32C_R1_peak_601	2.82984	20.4691	19.1	Pf3D7_04_v3	935379	939238	HMGB1-32C_R2_peak_571	3.1858	32.8554	31.4646
Pf3D7_04_v3	962719	965698	HMGB1-32C_R1_peak_602	4.23961	71.2245	68.9652	Pf3D7_04_v3	962718	965720	HMGB1-32C_R2_peak_573	4.85857	114.806	112.509
Pf3D7_04_v3	967364	976845	HMGB1-32C_R1_peak_603	3.75707	53.3468	51.3503	Pf3D7_04_v3	967343	970242	HMGB1-32C_R2_peak_574	3.41968	66.7832	64.9478
Pf3D7_04_v3	967364	976845	HMGB1-32C_R1_peak_603	3.75707	53.3468	51.3503	Pf3D7_04_v3	971207	976902	HMGB1-32C_R2_peak_575	4.51426	89.6104	87.5867
Pf3D7_04_v3	981918	982739	HMGB1-32C_R1_peak_604	3.03811	22.7294	21.2493	Pf3D7_04_v3	981918	982785	HMGB1-32C_R2_peak_576	3.95139	43.9738	42.3491
Pf3D7_04_v3	986209	987324	HMGB1-32C_R1_peak_605	2.05437	7.97992	7.01753	Pf3D7_04_v3	986169	987153	HMGB1-32C_R2_peak_577	2.15058	11.2459	10.2451
Pf3D7_04_v3	1022816	1024170	HMGB1-32C_R1_peak_608	3.76259	33.1446	31.3678	Pf3D7_04_v3	1022801	1024184	HMGB1-32C_R2_peak_579	3.98581	47.7891	46.11
Pf3D7_04_v3	1026935	1027349	HMGB1-32C_R1_peak_609	2.81059	18.1511	16.8203	Pf3D7_04_v3	1026929	1027346	HMGB1-32C_R2_peak_580	2.93891	25.8248	24.5287
Pf3D7_04_v3	1029362	1030227	HMGB1-32C_R1_peak_610	2.15403	9.23929	8.22607	Pf3D7_04_v3	1029325	1032904	HMGB1-32C_R2_peak_581	2.25517	13.7455	12.6874
Pf3D7_04_v3	1031434	1032900	HMGB1-32C_R1_peak_611	2.16881	10.6567	9.59674	Pf3D7_04_v3	1029325	1032904	HMGB1-32C_R2_peak_581	2.25517	13.7455	12.6874
Pf3D7_04_v3	1037370	1037931	HMGB1-32C_R1_peak_613	2.22515	9.94764	8.907	Pf3D7_04_v3	1037424	1037971	HMGB1-32C_R2_peak_583	2.03721	9.33773	8.37269
Pf3D7_04_v3	1040477	1041580	HMGB1-32C_R1_peak_614	2.6841	16.6444	15.3623	Pf3D7_04_v3	1040437	1041572	HMGB1-32C_R2_peak_584	2.96288	26.0893	24.7913
Pf3D7_04_v3	1058986	1060518	HMGB1-32C_R1_peak_617	3.05875	21.3058	19.8742	Pf3D7_04_v3	1059002	1060433	HMGB1-32C_R2_peak_586	3.03357	27.4382	26.1159
Pf3D7_04_v3	1061828	1062148	HMGB1-32C_R1_peak_618	2.17912	9.86021	8.82599	Pf3D7_04_v3	1061758	1062092	HMGB1-32C_R2_peak_587	2.5359	18.4155	17.2643
Pf3D7_04_v3	1071469	1071866	HMGB1-32C_R1_peak_620	2.65996	15.8711	14.6151	Pf3D7_04_v3	1071482	1071857	HMGB1-32C_R2_peak_588	3.19805	27.5532	26.2235
Pf3D7_04_v3	1081263	1082000	HMGB1-32C_R1_peak_622	2.19002	9.66155	8.64045	Pf3D7_04_v3	1081277	1082014	HMGB1-32C_R2_peak_590	2.32092	14.2276	13.1613
Pf3D7_04_v3	1093785	1097709	HMGB1-32C_R1_peak_624	2.45084	15.0727	13.8649	Pf3D7_04_v3	1093737	1097686	HMGB1-32C_R2_peak_592	2.65197	22.4458	21.2299
Pf3D7_04_v3	1099804	1103002	HMGB1-32C_R1_peak_625	2.58589	16.5472	15.2848	Pf3D7_04_v3	1100374	1102595	HMGB1-32C_R2_peak_593	3.1371	31.063	29.6698
Pf3D7_04_v3	1118888	1121969	HMGB1-32C_R1_peak_628	2.31258	11.514	10.4218	Pf3D7_04_v3	1118974	1121923	HMGB1-32C_R2_peak_596	2.44495	15.2958	14.2039
Pf3D7_04_v3	1129798	1130045	HMGB1-32C_R1_peak_630	2.07603	8.99098	7.98757	Pf3D7_04_v3	1129767	1130063	HMGB1-32C_R2_peak_599	2.24445	13.5211	12.4648
Pf3D7_04_v3	1146704	1147191	HMGB1-32C_R1_peak_632	3.28271	25.6234	24.0783	Pf3D7_04_v3	1146686	1147181	HMGB1-32C_R2_peak_601	3.12476	32.3091	30.8944
Pf3D7_04_v3	1152566	1153463	HMGB1-32C_R1_peak_633	3.06353	24.0243	22.5127	Pf3D7_04_v3	1152551	1153418	HMGB1-32C_R2_peak_602	4.32805	53.5564	51.7905
Pf3D7_04_v3	1156400	1167633	HMGB1-32C_R1_peak_634	3.59401	31.5592	29.848	Pf3D7_04_v3	1156366	1167160	HMGB1-32C_R2_peak_603	4.22776	54.7163	52.9616
Pf3D7_04_v3	1170302	1171106	HMGB1-32C_R1_peak_635	3.40858	26.5563	24.9643	Pf3D7_04_v3	1170279	1171105	HMGB1-32C_R2_peak_604	3.29603	30.3836	28.9998
Pf3D7_04_v3	1173287	1180331	HMGB1-32C_R1_peak_636	3.62494	32.4408	30.7234	Pf3D7_04_v3	1173147	1180365	HMGB1-32C_R2_peak_605	3.86791	44.985	43.3655
Pf3D7_04_v3	1181349	1199932	HMGB1-32C_R1_peak_637	2.84231	18.9855	17.6399	Pf3D7_04_v3	1181306	1200041	HMGB1-32C_R2_peak_606	3.20164	30.3024	28.9284
Pf3D7_05_v3	23538	26353	HMGB1-32C_R1_peak_638	4.11551	40.8176	38.8734	Pf3D7_05_v3	23517	28294	HMGB1-32C_R2_peak_607	4.26459	55.5688	53.8222
Pf3D7_05_v3	27372	28297	HMGB1-32C_R1_peak_639	2.24921	10.59	9.5264	Pf3D7_05_v3	23517	28294	HMGB1-32C_R2_peak_607	4.26459	55.5688	53.8222
Pf3D7_05_v3	29827	30710	HMGB1-32C_R1_peak_640	4.30691	43.8627	41.8369	Pf3D7_05_v3	29791	30705	HMGB1-32C_R2_peak_608	5.37714	82.1689	80.0447
Pf3D7_05_v3	33137	34080	HMGB1-32C_R1_peak_641	3.98532	38.9725	37.061	Pf3D7_05_v3	33112	34088	HMGB1-32C_R2_peak_609	3.94492	51.6896	49.9496
Pf3D7_05_v3	36554	37270	HMGB1-32C_R1_peak_642	3.33773	25.4651	23.9045	Pf3D7_05_v3	36525	37296	HMGB1-32C_R2_peak_610	3.8638	42.4817	40.885
Pf3D7_05_v3	39515	40159	HMGB1-32C_R1_peak_643	2.27453	11.6678	10.5724	Pf3D7_05_v3	39467	40233	HMGB1-32C_R2_peak_611	2.33051	15.5262	14.4416
Pf3D7_05_v3	43365	47448	HMGB1-32C_R1_peak_644	2.30226	11.8372	10.7458	Pf3D7_05_v3	43403	47433	HMGB1-32C_R2_peak_612	2.45705	16.2309	15.1318
Pf3D7_05_v3	50741	51642	HMGB1-32C_R1_peak_645	2.23997	10.7574	9.695	Pf3D7_05_v3	50751	51649	HMGB1-32C_R2_peak_613	2.40412	15.8684	14.7673
Pf3D7_05_v3	58094	59123	HMGB1-32C_R1_peak_647	2.1967	9.16244	8.1582	Pf3D7_05_v3	58284	59136	HMGB1-32C_R2_peak_615	2.42107	15.4742	14.3799
Pf3D7_05_v3	64340	65359	HMGB1-32C_R1_peak_648	2.2635	11.773	10.6709	Pf3D7_05_v3	64407	65269	HMGB1-32C_R2_peak_616	2.81069	24.1588	22.9066
Pf3D7_05_v3	68911	70123	HMGB1-32C_R1_peak_649	3.82349	35.7229	33.912	Pf3D7_05_v3	68900	70120	HMGB1-32C_R2_peak_617	4.09606	48.474	46.7813
Pf3D7_05_v3	74587	79897	HMGB1-32C_R1_peak_650	2.63386	14.8274	13.6172	Pf3D7_05_v3	74516	79905	HMGB1-32C_R2_peak_618	2.78343	20.4527	19.2632
Pf3D7_05_v3	81109	82283	HMGB1-32C_R1_peak_651	2.19909	10.0019	8.95849	Pf3D7_05_v3	81113	82243	HMGB1-32C_R2_peak_619	2.00227	9.4151	8.44427
Pf3D7_05_v3	84067	85123	HMGB1-32C_R1_peak_652	2.03698	8.49811	7.51642	Pf3D7_05_v3	84039	85155	HMGB1-32C_R2_peak_620	2.06726	10.2732	9.28653
Pf3D7_05_v3	140745	141496	HMGB1-32C_R1_peak_658	2.02633	7.00917	6.08957	Pf3D7_05_v3	140741	141516	HMGB1-32C_R2_peak_626	2.18015	9.98793	9.00346
Pf3D7_05_v3	149508	150000	HMGB1-32C_R1_peak_660	2.69296	16.7209	15.4371	Pf3D7_05_v3	149505	149965	HMGB1-32C_R2_peak_628	2.35602	14.067	12.9981
Pf3D7_05_v3	163025	164809	HMGB1-32C_R1_peak_662	2.09337	8.4963	7.51371	Pf3D7_05_v3	163031	164835	HMGB1-32C_R2_peak_630	2.07868	10.0163	9.03487
Pf3D7_05_v3	172630	176130	HMGB1-32C_R1_peak_664	2.0658	8.62887	7.64465	Pf3D7_05_v3	175555	176104	HMGB1-32C_R2_peak_633	2.08375	10.3321	9.34386
Pf3D7_05_v3	177490	178541	HMGB1-32C_R1_peak_665	3.32028	26.6999	25.0938	Pf3D7_05_v3	177462	178563	HMGB1-32C_R2_peak_634	3.68467	41.6535	40.0705
Pf3D7_05_v3	182675	184993	HMGB1-32C_R1_peak_666	2.29508	10.6802	9.61232	Pf3D7_05_v3	182657	185037	HMGB1-32C_R2_peak_635	2.40723	13.5269	12.4672
Pf3D7_05_v3	191079	192372	HMGB1-32C_R1_peak_667	2.02875	8.55635	7.57202	Pf3D7_05_v3	191085	192364	HMGB1-32C_R2_peak_636	2.03533	9.9377	8.95421
Pf3D7_05_v3	212180	212447	HMGB1-32C_R1_peak_669	2.32758	11.4098	10.32	Pf3D7_05_v3	212152	212458	HMGB1-32C_R2_peak_638	2.57624	18.62	17.4642
Pf3D7_05_v3	220974	223343	HMGB1-32C_R1_peak_671	2.0936	9.76644	8.74767	Pf3D7_05_v3	222808	223337	HMGB1-32C_R2_peak_640	2.28452	15.4115	14.3305
Pf3D7_05_v3	239622	243858	HMGB1-32C_R1_peak_676	2.3356	12.4149	11.2896	Pf3D7_05_v3	239631	243855	HMGB1-32C_R2_peak_643	2.58045	19.4475	18.2877
Pf3D7_05_v3	248170	250090	HMGB1-32C_R1_peak_677	2.23397	9.84348	8.80812	Pf3D7_05_v3	247928	250076	HMGB1-32C_R2_peak_644	2.27069	13.0936	12.053
Pf3D7_05_v3	270075	270630	HMGB1-32C_R1_peak_680	2.12847	9.01079	8.00469	Pf3D7_05_v3	270085	270607	HMGB1-32C_R2_peak_647	2.44519	16.3	15.1893
Pf3D7_05_v3	275410	278002	HMGB1-32C_R1_peak_682	2.02727	8.416	7.44101	Pf3D7_05_v3	275372	276354	HMGB1-32C_R2_peak_649	2.20814	12.9585	11.9149
Pf3D7_05_v3	275410	278002	HMGB1-32C_R1_peak_682	2.02727	8.416	7.44101	Pf3D7_05_v3	277689	278040	HMGB1-32C_R2_peak_650	2.1761	13.1753	12.1278
Pf3D7_05_v3	280966	283276	HMGB1-32C_R1_peak_683	2.3582	11.771	10.6619	Pf3D7_05_v3	280940	283294	HMGB1-32C_R2_peak_651	2.61411	19.5257	18.3545
Pf3D7_05_v3	286143	287587	HMGB1-32C_R1_peak_684	2.1769	9.34726	8.33722	Pf3D7_05_v3	286808	287089	HMGB1-32C_R2_peak_652	2.36392	13.8699	12.8074
Pf3D7_05_v3	288857	290219	HMGB1-32C_R1_peak_685	2.77105	20.0913	18.6865	Pf3D7_05_v3	288867	290302	HMGB1-32C_R2_peak_653	3.01742	29.5614	28.1925
Pf3D7_05_v3	294700	295893	HMGB1-32C_R1_peak_686	3.62276	34.189	32.4323	Pf3D7_05_v3	294678	295909	HMGB1-32C_R2_peak_654	4.17653	54.7655	53.025
Pf3D7_05_v3	298450	300064	HMGB1-32C_R1_peak_687	2.22685	11.0203	9.94522	Pf3D7_05_v3	298427	299892	HMGB1-32C_R2_peak_655	2.535	18.6737	17.5159
Pf3D7_05_v3	305959	309519	HMGB1-32C_R1_peak_689	2.25349	10.8054	9.73428	Pf3D7_05_v3	306199	309510	HMGB1-32C_R2_peak_657	2.02956	9.65755	8.68591
Pf3D7_05_v3	313287	314895	HMGB1-32C_R1_peak_690	2.47863	16.2603	15.0102	Pf3D7_05_v3	313274	314938	HMGB1-32C_R2_peak_658	2.76778	25.2032	23.9256
Pf3D7_05_v3	316764	317760	HMGB1-32C_R1_peak_691	2.06195	9.39597	8.38002	Pf3D7_05_v3	316729	317690	HMGB1-32C_R2_peak_659	2.3478	15.7024	14.6071
Pf3D7_05_v3	322628	326717	HMGB1-32C_R1_peak_692	2.14761	9.81423	8.78166	Pf3D7_05_v3	322711	323356	HMGB1-32C_R2_peak_660	2.14754	11.0422	10.0363
Pf3D7_05_v3	322628	326717	HMGB1-32C_R1_peak_692	2.14761	9.81423	8.78166	Pf3D7_05_v3	325992	326736	HMGB1-32C_R2_peak_661	2.70537	21.6296	20.4131
Pf3D7_05_v3	329096	329667	HMGB1-32C_R1_peak_693	2.40337	12.5353	11.3966	Pf3D7_05_v3	329008	329674	HMGB1-32C_R2_peak_662	2.23452	13.3528	12.296
Pf3D7_05_v3	331628	333679	HMGB1-32C_R1_peak_694	2.30624	11.8297	10.7232	Pf3D7_05_v3	331627	333660	HMGB1-32C_R2_peak_663	2.48382	18.574	17.4254
Pf3D7_05_v3	335064	338404	HMGB1-32C_R1_peak_695	2.54337	14.8181	13.6085	Pf3D7_05_v3	335089	338427	HMGB1-32C_R2_peak_664	2.70685	21.027	19.8264
Pf3D7_05_v3	342470	343219	HMGB1-32C_R1_peak_696	2.20214	10.8259	9.75	Pf3D7_05_v3	342485	343262	HMGB1-32C_R2_peak_665	2.4436	16.6472	15.5279
Pf3D7_05_v3	345191	346577	HMGB1-32C_R1_peak_697	2.23495	10.7484	9.68175	Pf3D7_05_v3	345198	346586	HMGB1-32C_R2_peak_666	2.26215	13.5042	12.4494
Pf3D7_05_v3	348373	350596	HMGB1-32C_R1_peak_698	2.30674	11.6116	10.5187	Pf3D7_05_v3	348403	349060	HMGB1-32C_R2_peak_667	2.79001	22.362	21.1371
Pf3D7_05_v3	352244	354981	HMGB1-32C_R1_peak_699	2.3378	12.3516	11.2211	Pf3D7_05_v3	352197	354990	HMGB1-32C_R2_peak_668	2.51623	17.3219	16.1928
Pf3D7_05_v3	356197	356711	HMGB1-32C_R1_peak_700	2.58111	15.5109	14.2695	Pf3D7_05_v3	356157	356674	HMGB1-32C_R2_peak_669	3.21954	32.8855	31.4551
Pf3D7_05_v3	374277	375554	HMGB1-32C_R1_peak_703	2.67902	17.7818	16.4602	Pf3D7_05_v3	374251	375527	HMGB1-32C_R2_peak_672	3.57247	39.1972	37.654
Pf3D7_05_v3	381289	382146	HMGB1-32C_R1_peak_704	2.26733	12.4547	11.3325	Pf3D7_05_v3	381299	382048	HMGB1-32C_R2_peak_673	2.41007	18.2208	17.0834
Pf3D7_05_v3	383333	386130	HMGB1-32C_R1_peak_705	2.25301	11.8822	10.7782	Pf3D7_05_v3	384693	386118	HMGB1-32C_R2_peak_675	2.38641	19.1294	17.9685
Pf3D7_05_v3	391536	393523	HMGB1-32C_R1_peak_706	2.26406	12.616	11.481	Pf3D7_05_v3	391594	393540	HMGB1-32C_R2_peak_676	2.34819	16.6562	15.5395
Pf3D7_05_v3	439162	439662	HMGB1-32C_R1_peak_713	2.41214	13.3341	12.1795	Pf3D7_05_v3	439227	439697	HMGB1-32C_R2_peak_684	3.27731	32.654	31.2446
Pf3D7_05_v3	440752	441246	HMGB1-32C_R1_peak_714	2.71438	17.6697	16.3523	Pf3D7_05_v3	440776	441231	HMGB1-32C_R2_peak_685	2.40499	15.4706	14.3721
Pf3D7_05_v3	451250	451526	HMGB1-32C_R1_peak_716	2.97452	23.0353	21.5785	Pf3D7_05_v3	451250	451559	HMGB1-32C_R2_peak_687	3.54	40.9959	39.446
Pf3D7_05_v3	462687	463148	HMGB1-32C_R1_peak_718	2.5013	14.2173	13.0212	Pf3D7_05_v3	462732	463141	HMGB1-32C_R2_peak_688	2.645	21.0212	19.8176
Pf3D7_05_v3	467627	468052	HMGB1-32C_R1_peak_719	2.63619	15.5256	14.2837	Pf3D7_05_v3	467629	468065	HMGB1-32C_R2_peak_689	2.78983	23.3819	22.1357
Pf3D7_05_v3	487609	487924	HMGB1-32C_R1_peak_722	2.09828	9.67808	8.64799	Pf3D7_05_v3	487645	487912	HMGB1-32C_R2_peak_691	2.02996	10.2005	9.20937
Pf3D7_05_v3	521146	522654	HMGB1-32C_R1_peak_728	2.50609	13.2095	12.0517	Pf3D7_05_v3	521189	522602	HMGB1-32C_R2_peak_697	2.15594	10.7926	9.79506
Pf3D7_05_v3	545308	546964	HMGB1-32C_R1_peak_729	2.148	8.63814	7.65347	Pf3D7_05_v3	545283	546932	HMGB1-32C_R2_peak_699	2.14367	10.2583	9.27814
Pf3D7_05_v3	552330	553265	HMGB1-32C_R1_peak_730	2.48367	13.4319	12.2647	Pf3D7_05_v3	552330	553284	HMGB1-32C_R2_peak_700	2.66305	19.9077	18.7275
Pf3D7_05_v3	557115	557641	HMGB1-32C_R1_peak_732	2.49618	12.7941	11.6474	Pf3D7_05_v3	557086	557736	HMGB1-32C_R2_peak_701	2.34583	14.3924	13.3202
Pf3D7_05_v3	569237	569910	HMGB1-32C_R1_peak_735	2.85497	19.3806	18.0015	Pf3D7_05_v3	569225	569959	HMGB1-32C_R2_peak_703	3.00456	29.226	27.8644
Pf3D7_05_v3	574951	577216	HMGB1-32C_R1_peak_736	2.51168	13.9166	12.743	Pf3D7_05_v3	574971	577254	HMGB1-32C_R2_peak_704	2.6156	20.2959	19.1289
Pf3D7_05_v3	581667	583863	HMGB1-32C_R1_peak_737	2.16609	9.37569	8.36205	Pf3D7_05_v3	581650	583821	HMGB1-32C_R2_peak_705	2.30341	13.4711	12.4247
Pf3D7_05_v3	591478	593911	HMGB1-32C_R1_peak_740	2.08745	10.045	9.01454	Pf3D7_05_v3	592187	592481	HMGB1-32C_R2_peak_708	2.38211	17.8226	16.682
Pf3D7_05_v3	597276	598585	HMGB1-32C_R1_peak_741	2.17478	10.2538	9.20872	Pf3D7_05_v3	597811	598529	HMGB1-32C_R2_peak_709	2.2583	14.5399	13.4658
Pf3D7_05_v3	601054	601878	HMGB1-32C_R1_peak_742	2.0815	8.88293	7.88428	Pf3D7_05_v3	601045	601787	HMGB1-32C_R2_peak_710	2.03034	9.23504	8.27088
Pf3D7_05_v3	607524	607891	HMGB1-32C_R1_peak_743	2.03023	7.09473	6.1692	Pf3D7_05_v3	607555	608135	HMGB1-32C_R2_peak_712	2.17271	10.1535	9.17135
Pf3D7_05_v3	619661	623248	HMGB1-32C_R1_peak_746	2.43357	13.7263	12.5668	Pf3D7_05_v3	619631	619973	HMGB1-32C_R2_peak_714	2.16037	10.5366	9.54027
Pf3D7_05_v3	619661	623248	HMGB1-32C_R1_peak_746	2.43357	13.7263	12.5668	Pf3D7_05_v3	620952	623230	HMGB1-32C_R2_peak_715	2.5088	19.5271	18.3676
Pf3D7_05_v3	634217	635337	HMGB1-32C_R1_peak_748	2.59583	15.7407	14.491	Pf3D7_05_v3	634222	635403	HMGB1-32C_R2_peak_716	2.72447	25.1191	23.8449
Pf3D7_05_v3	649929	651419	HMGB1-32C_R1_peak_752	2.12273	9.16187	8.15603	Pf3D7_05_v3	649878	651532	HMGB1-32C_R2_peak_719	2.19403	11.5817	10.5703
Pf3D7_05_v3	653971	655275	HMGB1-32C_R1_peak_753	2.51706	16.0362	14.7729	Pf3D7_05_v3	653938	655323	HMGB1-32C_R2_peak_720	3.41887	35.9001	34.4137
Pf3D7_05_v3	671513	671759	HMGB1-32C_R1_peak_756	2.09572	8.83665	7.83711	Pf3D7_05_v3	671435	671690	HMGB1-32C_R2_peak_724	2.11529	12.6915	11.6507
Pf3D7_05_v3	675901	676202	HMGB1-32C_R1_peak_758	2.29756	9.80042	8.7626	Pf3D7_05_v3	675853	676218	HMGB1-32C_R2_peak_726	2.68649	18.4767	17.3251
Pf3D7_05_v3	679607	680957	HMGB1-32C_R1_peak_759	2.21977	9.64489	8.61742	Pf3D7_05_v3	679575	680946	HMGB1-32C_R2_peak_727	2.42739	15.4224	14.3297
Pf3D7_05_v3	684694	685548	HMGB1-32C_R1_peak_760	2.43971	12.8877	11.7415	Pf3D7_05_v3	684649	685530	HMGB1-32C_R2_peak_728	2.66338	19.9902	18.8087
Pf3D7_05_v3	686970	689317	HMGB1-32C_R1_peak_761	2.17814	10.9821	9.9089	Pf3D7_05_v3	686804	689299	HMGB1-32C_R2_peak_729	2.42508	16.3666	15.2554
Pf3D7_05_v3	698371	698732	HMGB1-32C_R1_peak_763	2.18295	9.49468	8.47528	Pf3D7_05_v3	698380	698752	HMGB1-32C_R2_peak_731	2.78547	21.2213	20.0161
Pf3D7_05_v3	704064	705166	HMGB1-32C_R1_peak_765	2.33543	13.0903	11.9378	Pf3D7_05_v3	704055	705196	HMGB1-32C_R2_peak_733	2.64474	20.7772	19.5757
Pf3D7_05_v3	712732	713535	HMGB1-32C_R1_peak_766	4.58811	49.9462	47.8086	Pf3D7_05_v3	712677	713536	HMGB1-32C_R2_peak_734	5.56489	89.3694	87.1729
Pf3D7_05_v3	715800	716190	HMGB1-32C_R1_peak_767	2.7117	15.4434	14.2027	Pf3D7_05_v3	715777	716218	HMGB1-32C_R2_peak_735	2.74284	18.9198	17.754
Pf3D7_05_v3	720926	722595	HMGB1-32C_R1_peak_769	2.24887	11.4136	10.3214	Pf3D7_05_v3	721187	722511	HMGB1-32C_R2_peak_736	2.07882	9.58962	8.62562
Pf3D7_05_v3	724735	725755	HMGB1-32C_R1_peak_770	3.0477	21.9203	20.4829	Pf3D7_05_v3	724696	725753	HMGB1-32C_R2_peak_737	3.29379	33.2299	31.8083
Pf3D7_05_v3	731436	734598	HMGB1-32C_R1_peak_771	2.35563	12.5997	11.4704	Pf3D7_05_v3	731458	734642	HMGB1-32C_R2_peak_738	2.46774	15.6382	14.5372
Pf3D7_05_v3	736130	737153	HMGB1-32C_R1_peak_772	2.15054	9.95237	8.91845	Pf3D7_05_v3	736427	737163	HMGB1-32C_R2_peak_739	2.63364	21.0788	19.8848
Pf3D7_05_v3	743264	746385	HMGB1-32C_R1_peak_774	2.2342	11.1176	10.0398	Pf3D7_05_v3	743209	746380	HMGB1-32C_R2_peak_741	2.25497	14.1336	13.0687
Pf3D7_05_v3	747858	749605	HMGB1-32C_R1_peak_775	2.10444	9.03686	8.0345	Pf3D7_05_v3	747840	749622	HMGB1-32C_R2_peak_742	2.13501	11.0574	10.0514
Pf3D7_05_v3	753615	755972	HMGB1-32C_R1_peak_776	2.07109	8.52596	7.54632	Pf3D7_05_v3	755618	755943	HMGB1-32C_R2_peak_743	2.04088	9.64181	8.66521
Pf3D7_05_v3	759940	760249	HMGB1-32C_R1_peak_777	2.3944	11.3456	10.2527	Pf3D7_05_v3	759893	760267	HMGB1-32C_R2_peak_744	2.71335	18.8232	17.6641
Pf3D7_05_v3	763579	766112	HMGB1-32C_R1_peak_778	2.82499	20.7058	19.3102	Pf3D7_05_v3	763561	765455	HMGB1-32C_R2_peak_745	2.94604	29.0711	27.7229
Pf3D7_05_v3	769544	770148	HMGB1-32C_R1_peak_779	2.12295	9.42542	8.40628	Pf3D7_05_v3	769633	773088	HMGB1-32C_R2_peak_746	2.13261	11.4213	10.4171
Pf3D7_05_v3	771112	773063	HMGB1-32C_R1_peak_780	2.29944	12.0854	10.9735	Pf3D7_05_v3	769633	773088	HMGB1-32C_R2_peak_746	2.13261	11.4213	10.4171
Pf3D7_05_v3	774650	777834	HMGB1-32C_R1_peak_781	2.01319	7.70992	6.76025	Pf3D7_05_v3	774677	777892	HMGB1-32C_R2_peak_747	2.20122	11.0887	10.0848
Pf3D7_05_v3	784753	785942	HMGB1-32C_R1_peak_782	2.22689	10.6279	9.56264	Pf3D7_05_v3	784729	785947	HMGB1-32C_R2_peak_748	2.63884	18.5935	17.4379
Pf3D7_05_v3	790394	790666	HMGB1-32C_R1_peak_783	2.52495	12.9183	11.7678	Pf3D7_05_v3	790387	790691	HMGB1-32C_R2_peak_749	2.84438	21.2705	20.0647
Pf3D7_05_v3	795890	797463	HMGB1-32C_R1_peak_784	2.28803	11.2625	10.1763	Pf3D7_05_v3	796601	797459	HMGB1-32C_R2_peak_751	2.04192	9.6724	8.69838
Pf3D7_05_v3	798438	798704	HMGB1-32C_R1_peak_785	2.29434	9.84455	8.80657	Pf3D7_05_v3	798425	798701	HMGB1-32C_R2_peak_752	2.4622	14.5604	13.4822
Pf3D7_05_v3	801504	806157	HMGB1-32C_R1_peak_786	2.0204	7.81194	6.85984	Pf3D7_05_v3	801462	805980	HMGB1-32C_R2_peak_753	2.129	11.4673	10.455
Pf3D7_05_v3	812637	814401	HMGB1-32C_R1_peak_788	2.10141	8.3681	7.39069	Pf3D7_05_v3	813596	814407	HMGB1-32C_R2_peak_755	2.27625	12.9206	11.8854
Pf3D7_05_v3	820769	822889	HMGB1-32C_R1_peak_789	2.23096	10.625	9.56754	Pf3D7_05_v3	820770	822912	HMGB1-32C_R2_peak_757	2.52593	17.6217	16.4864
Pf3D7_05_v3	829500	829882	HMGB1-32C_R1_peak_790	2.68319	15.6873	14.439	Pf3D7_05_v3	829490	829888	HMGB1-32C_R2_peak_758	3.08944	26.0177	24.72
Pf3D7_05_v3	857041	858398	HMGB1-32C_R1_peak_795	2.97505	21.7527	20.3028	Pf3D7_05_v3	857011	858424	HMGB1-32C_R2_peak_763	2.84379	27.6389	26.3218
Pf3D7_05_v3	935520	936341	HMGB1-32C_R1_peak_804	2.71232	18.331	16.999	Pf3D7_05_v3	935507	936337	HMGB1-32C_R2_peak_771	2.59952	21.0774	19.8698
Pf3D7_05_v3	940285	941618	HMGB1-32C_R1_peak_806	2.3053	12.8964	11.7579	Pf3D7_05_v3	940283	941622	HMGB1-32C_R2_peak_772	2.32392	14.9202	13.8394
Pf3D7_05_v3	957922	962111	HMGB1-32C_R1_peak_809	2.06435	9.29733	8.28665	Pf3D7_05_v3	957890	962123	HMGB1-32C_R2_peak_775	2.04943	10.2054	9.22448
Pf3D7_05_v3	963330	964899	HMGB1-32C_R1_peak_810	2.47259	15.0608	13.8488	Pf3D7_05_v3	963388	964421	HMGB1-32C_R2_peak_776	2.71275	24.4279	23.1655
Pf3D7_05_v3	970320	970574	HMGB1-32C_R1_peak_811	2.23744	9.82188	8.78508	Pf3D7_05_v3	970283	970563	HMGB1-32C_R2_peak_777	2.34726	13.0459	11.9985
Pf3D7_05_v3	974208	975522	HMGB1-32C_R1_peak_812	2.32515	11.6194	10.5274	Pf3D7_05_v3	974200	975621	HMGB1-32C_R2_peak_778	2.3606	13.7693	12.7105
Pf3D7_05_v3	990033	991895	HMGB1-32C_R1_peak_813	2.02085	7.9804	7.01764	Pf3D7_05_v3	990023	991604	HMGB1-32C_R2_peak_779	2.11815	11.5099	10.4967
Pf3D7_05_v3	998912	1002055	HMGB1-32C_R1_peak_814	2.41584	14.1666	12.9743	Pf3D7_05_v3	999310	1001952	HMGB1-32C_R2_peak_780	2.39847	16.9403	15.8151
Pf3D7_05_v3	1013460	1014530	HMGB1-32C_R1_peak_816	2.7448	18.4357	17.1032	Pf3D7_05_v3	1013453	1014584	HMGB1-32C_R2_peak_781	2.85836	24.0303	22.7692
Pf3D7_05_v3	1019539	1019847	HMGB1-32C_R1_peak_817	2.65545	15.2144	13.9857	Pf3D7_05_v3	1018347	1019847	HMGB1-32C_R2_peak_782	2.48923	15.9266	14.83
Pf3D7_05_v3	1028829	1030350	HMGB1-32C_R1_peak_819	2.37571	13.6944	12.5232	Pf3D7_05_v3	1028752	1030379	HMGB1-32C_R2_peak_784	2.61131	19.8455	18.6624
Pf3D7_05_v3	1036248	1038284	HMGB1-32C_R1_peak_820	2.70305	17.6625	16.3537	Pf3D7_05_v3	1036244	1037860	HMGB1-32C_R2_peak_785	2.98837	27.0965	25.7732
Pf3D7_05_v3	1041830	1043686	HMGB1-32C_R1_peak_821	2.37303	12.4757	11.3442	Pf3D7_05_v3	1041811	1043729	HMGB1-32C_R2_peak_786	2.88404	25.4195	24.1309
Pf3D7_05_v3	1071300	1072133	HMGB1-32C_R1_peak_826	2.43116	14.0185	12.825	Pf3D7_05_v3	1071279	1072178	HMGB1-32C_R2_peak_789	2.63416	21.0907	19.8814
Pf3D7_05_v3	1091735	1093371	HMGB1-32C_R1_peak_829	2.42971	14.6893	13.4977	Pf3D7_05_v3	1091787	1093366	HMGB1-32C_R2_peak_791	2.7021	23.9588	22.7148
Pf3D7_05_v3	1101173	1106187	HMGB1-32C_R1_peak_830	2.30994	12.5343	11.4023	Pf3D7_05_v3	1101174	1110218	HMGB1-32C_R2_peak_792	2.56425	20.4067	19.2201
Pf3D7_05_v3	1107193	1110147	HMGB1-32C_R1_peak_831	2.34971	12.795	11.6495	Pf3D7_05_v3	1101174	1110218	HMGB1-32C_R2_peak_792	2.56425	20.4067	19.2201
Pf3D7_05_v3	1111362	1112336	HMGB1-32C_R1_peak_832	2.10935	9.49376	8.47789	Pf3D7_05_v3	1111397	1112330	HMGB1-32C_R2_peak_793	2.14835	12.0953	11.0797
Pf3D7_05_v3	1119046	1119471	HMGB1-32C_R1_peak_833	2.22277	9.44139	8.41996	Pf3D7_05_v3	1119016	1119399	HMGB1-32C_R2_peak_794	2.42721	15.7012	14.6026
Pf3D7_05_v3	1120700	1121773	HMGB1-32C_R1_peak_834	2.31149	12.2708	11.1488	Pf3D7_05_v3	1120673	1121775	HMGB1-32C_R2_peak_795	2.67071	19.0588	17.8948
Pf3D7_05_v3	1125507	1128149	HMGB1-32C_R1_peak_835	2.73923	17.6929	16.3882	Pf3D7_05_v3	1125525	1128146	HMGB1-32C_R2_peak_796	3.08409	29.4278	28.0723
Pf3D7_05_v3	1136059	1136494	HMGB1-32C_R1_peak_837	2.28823	9.98758	8.94363	Pf3D7_05_v3	1136042	1136855	HMGB1-32C_R2_peak_798	2.3218	13.4996	12.451
Pf3D7_05_v3	1144035	1145271	HMGB1-32C_R1_peak_839	3.19911	24.6277	23.0849	Pf3D7_05_v3	1144033	1145293	HMGB1-32C_R2_peak_799	3.60841	39.5314	37.9909
Pf3D7_05_v3	1150145	1151372	HMGB1-32C_R1_peak_840	2.68282	15.4278	14.1967	Pf3D7_05_v3	1150144	1151400	HMGB1-32C_R2_peak_800	3.02563	24.4334	23.1652
Pf3D7_05_v3	1154136	1155579	HMGB1-32C_R1_peak_841	2.52768	15.5259	14.2794	Pf3D7_05_v3	1154061	1155620	HMGB1-32C_R2_peak_801	2.79053	22.038	20.8132
Pf3D7_05_v3	1159424	1161536	HMGB1-32C_R1_peak_842	2.22603	11.8796	10.7921	Pf3D7_05_v3	1159419	1161538	HMGB1-32C_R2_peak_802	2.47868	18.5489	17.4026
Pf3D7_05_v3	1167071	1167979	HMGB1-32C_R1_peak_844	2.30641	12.4018	11.2712	Pf3D7_05_v3	1167043	1167433	HMGB1-32C_R2_peak_804	2.75632	24.1988	22.9336
Pf3D7_05_v3	1178288	1178709	HMGB1-32C_R1_peak_846	2.57547	16.0988	14.834	Pf3D7_05_v3	1178218	1178701	HMGB1-32C_R2_peak_805	2.80824	24.2748	23.0117
Pf3D7_05_v3	1186873	1187887	HMGB1-32C_R1_peak_847	2.19139	11.2815	10.2086	Pf3D7_05_v3	1186911	1187889	HMGB1-32C_R2_peak_806	2.2706	13.7285	12.6726
Pf3D7_05_v3	1196343	1196997	HMGB1-32C_R1_peak_849	2.19413	10.4938	9.43779	Pf3D7_05_v3	1196331	1196659	HMGB1-32C_R2_peak_808	2.27	13.8086	12.7458
Pf3D7_05_v3	1201036	1203313	HMGB1-32C_R1_peak_850	2.02941	6.97898	6.05629	Pf3D7_05_v3	1201041	1203323	HMGB1-32C_R2_peak_809	2.16536	10.2824	9.29668
Pf3D7_05_v3	1204799	1205175	HMGB1-32C_R1_peak_851	2.17181	9.42784	8.40682	Pf3D7_05_v3	1204810	1205191	HMGB1-32C_R2_peak_810	2.14737	9.78076	8.79886
Pf3D7_05_v3	1220879	1221686	HMGB1-32C_R1_peak_855	2.07554	8.15611	7.19075	Pf3D7_05_v3	1220995	1221693	HMGB1-32C_R2_peak_812	2.17051	9.94719	8.96223
Pf3D7_05_v3	1229098	1230489	HMGB1-32C_R1_peak_856	2.3854	14.3675	13.1677	Pf3D7_05_v3	1229119	1230510	HMGB1-32C_R2_peak_813	2.44285	17.1698	16.0461
Pf3D7_05_v3	1236164	1236527	HMGB1-32C_R1_peak_857	2.29952	12.3363	11.2095	Pf3D7_05_v3	1236145	1236490	HMGB1-32C_R2_peak_814	2.28786	14.8919	13.8111
Pf3D7_05_v3	1257876	1260177	HMGB1-32C_R1_peak_860	2.35416	13.7745	12.611	Pf3D7_05_v3	1257920	1260169	HMGB1-32C_R2_peak_819	3.08186	34.1068	32.6828
Pf3D7_05_v3	1262287	1265670	HMGB1-32C_R1_peak_861	2.01343	8.39381	7.41691	Pf3D7_05_v3	1262329	1264865	HMGB1-32C_R2_peak_820	2.04489	11.2439	10.2462
Pf3D7_05_v3	1301245	1301798	HMGB1-32C_R1_peak_864	3.8508	35.2657	33.4631	Pf3D7_05_v3	1301213	1301829	HMGB1-32C_R2_peak_822	4.71513	66.0555	64.0941
Pf3D7_05_v3	1308673	1309876	HMGB1-32C_R1_peak_866	2.31259	11.0174	9.93658	Pf3D7_05_v3	1308718	1309925	HMGB1-32C_R2_peak_824	2.48661	15.9323	14.8343
Pf3D7_05_v3	1312796	1314104	HMGB1-32C_R1_peak_867	2.60696	16.4086	15.1558	Pf3D7_05_v3	1313414	1314115	HMGB1-32C_R2_peak_825	2.83146	25.2168	23.9322
Pf3D7_05_v3	1324319	1324697	HMGB1-32C_R1_peak_869	2.57716	16.716	15.4334	Pf3D7_05_v3	1324296	1324734	HMGB1-32C_R2_peak_827	2.8082	23.4826	22.2335
Pf3D7_05_v3	1326614	1327399	HMGB1-32C_R1_peak_870	3.93238	36.6152	34.7574	Pf3D7_05_v3	1326585	1327391	HMGB1-32C_R2_peak_828	3.99586	48.5573	46.8639
Pf3D7_05_v3	1329899	1330669	HMGB1-32C_R1_peak_871	3.16314	25.0394	23.5019	Pf3D7_05_v3	1329904	1330705	HMGB1-32C_R2_peak_829	3.0919	28.8517	27.4984
Pf3D7_05_v3	1333476	1343425	HMGB1-32C_R1_peak_872	3.16441	25.3178	23.7796	Pf3D7_05_v3	1333472	1343406	HMGB1-32C_R2_peak_830	3.56683	39.6666	38.1309
Pf3D7_06_v3	434	1426	HMGB1-32C_R1_peak_873	3.07081	21.188	19.753	Pf3D7_06_v3	431	1436	HMGB1-32C_R2_peak_831	3.30563	33.0088	31.5754
Pf3D7_06_v3	3394	12761	HMGB1-32C_R1_peak_874	3.14477	24.8019	23.3084	Pf3D7_06_v3	3358	12731	HMGB1-32C_R2_peak_832	3.67731	42.2713	40.7231
Pf3D7_06_v3	15092	16083	HMGB1-32C_R1_peak_875	4.18933	42.7191	40.7319	Pf3D7_06_v3	15087	16106	HMGB1-32C_R2_peak_833	4.52868	60.8146	58.9305
Pf3D7_06_v3	21087	22695	HMGB1-32C_R1_peak_876	2.85186	18.1932	16.8669	Pf3D7_06_v3	21125	22717	HMGB1-32C_R2_peak_834	3.23883	30.2152	28.8426
Pf3D7_06_v3	26943	27747	HMGB1-32C_R1_peak_877	3.06054	20.4924	19.0788	Pf3D7_06_v3	26901	27840	HMGB1-32C_R2_peak_835	4.21408	49.6032	47.8829
Pf3D7_06_v3	29663	30868	HMGB1-32C_R1_peak_878	2.54313	13.351	12.1861	Pf3D7_06_v3	29624	30873	HMGB1-32C_R2_peak_836	2.83334	21.867	20.6452
Pf3D7_06_v3	32013	32909	HMGB1-32C_R1_peak_879	4.03476	39.8641	37.955	Pf3D7_06_v3	31999	32934	HMGB1-32C_R2_peak_837	4.63241	64.9316	62.9953
Pf3D7_06_v3	35449	36288	HMGB1-32C_R1_peak_880	4.0511	38.9966	37.1022	Pf3D7_06_v3	35434	36297	HMGB1-32C_R2_peak_838	4.15658	48.5379	46.8422
Pf3D7_06_v3	38747	39563	HMGB1-32C_R1_peak_881	3.24249	25.0445	23.4991	Pf3D7_06_v3	38746	39551	HMGB1-32C_R2_peak_839	3.76138	42.7361	41.1354
Pf3D7_06_v3	51483	52016	HMGB1-32C_R1_peak_882	2.80493	16.9032	15.6141	Pf3D7_06_v3	51450	52028	HMGB1-32C_R2_peak_840	3.13229	26.8021	25.4893
Pf3D7_06_v3	55640	57232	HMGB1-32C_R1_peak_883	2.08287	7.48878	6.54612	Pf3D7_06_v3	55682	58009	HMGB1-32C_R2_peak_841	2.32802	12.4271	11.3971
Pf3D7_06_v3	74178	74487	HMGB1-32C_R1_peak_885	3.36345	27.2104	25.6396	Pf3D7_06_v3	74169	74500	HMGB1-32C_R2_peak_844	3.92014	44.6373	43.025
Pf3D7_06_v3	78234	78837	HMGB1-32C_R1_peak_886	2.0265	6.92016	6.00156	Pf3D7_06_v3	78182	78881	HMGB1-32C_R2_peak_845	2.46357	14.3958	13.3233
Pf3D7_06_v3	86023	86904	HMGB1-32C_R1_peak_887	2.49829	15.5815	14.3571	Pf3D7_06_v3	85256	86875	HMGB1-32C_R2_peak_846	2.50839	17.0501	15.9363
Pf3D7_06_v3	93124	96416	HMGB1-32C_R1_peak_888	2.09201	9.57626	8.54859	Pf3D7_06_v3	93213	96421	HMGB1-32C_R2_peak_847	2.25253	13.5664	12.5092
Pf3D7_06_v3	101996	104198	HMGB1-32C_R1_peak_890	2.06912	8.67816	7.6904	Pf3D7_06_v3	102003	104224	HMGB1-32C_R2_peak_848	2.33941	15.275	14.184
Pf3D7_06_v3	105950	106598	HMGB1-32C_R1_peak_891	2.33693	12.3	11.1685	Pf3D7_06_v3	105998	106621	HMGB1-32C_R2_peak_849	2.48792	17.027	15.8977
Pf3D7_06_v3	128735	131382	HMGB1-32C_R1_peak_892	2.16883	9.95645	8.91853	Pf3D7_06_v3	129199	131440	HMGB1-32C_R2_peak_850	2.33241	14.8938	13.8115
Pf3D7_06_v3	139231	140518	HMGB1-32C_R1_peak_895	2.23913	11.8917	10.7908	Pf3D7_06_v3	139224	140522	HMGB1-32C_R2_peak_852	2.44171	17.7432	16.6116
Pf3D7_06_v3	148230	148836	HMGB1-32C_R1_peak_897	2.20769	10.045	9.00213	Pf3D7_06_v3	148274	148879	HMGB1-32C_R2_peak_853	2.01745	9.22787	8.26475
Pf3D7_06_v3	152084	155761	HMGB1-32C_R1_peak_898	2.14837	9.71148	8.69153	Pf3D7_06_v3	152726	155367	HMGB1-32C_R2_peak_854	2.19899	12.2743	11.2493
Pf3D7_06_v3	176262	177074	HMGB1-32C_R1_peak_903	2.29272	11.5769	10.4816	Pf3D7_06_v3	176245	177110	HMGB1-32C_R2_peak_858	2.36629	14.2448	13.1679
Pf3D7_06_v3	180934	181216	HMGB1-32C_R1_peak_904	2.29634	10.5646	9.50219	Pf3D7_06_v3	180947	181241	HMGB1-32C_R2_peak_859	2.54625	15.4738	14.3772
Pf3D7_06_v3	182258	183253	HMGB1-32C_R1_peak_905	2.24962	11.21	10.1273	Pf3D7_06_v3	182271	183261	HMGB1-32C_R2_peak_860	2.53661	20.1763	18.9972
Pf3D7_06_v3	194132	196908	HMGB1-32C_R1_peak_907	2.0401	9.20188	8.1979	Pf3D7_06_v3	194096	195107	HMGB1-32C_R2_peak_862	2.33161	14.2984	13.2279
Pf3D7_06_v3	217212	219483	HMGB1-32C_R1_peak_910	2.66416	17.168	15.8742	Pf3D7_06_v3	217214	219488	HMGB1-32C_R2_peak_864	2.68826	21.6861	20.4733
Pf3D7_06_v3	222771	224221	HMGB1-32C_R1_peak_912	2.48724	13.8999	12.7279	Pf3D7_06_v3	222958	224226	HMGB1-32C_R2_peak_866	2.50228	17.5424	16.414
Pf3D7_06_v3	236433	238200	HMGB1-32C_R1_peak_914	2.35853	12.8227	11.6854	Pf3D7_06_v3	236418	236878	HMGB1-32C_R2_peak_869	2.51049	17.7611	16.6266
Pf3D7_06_v3	236433	238200	HMGB1-32C_R1_peak_914	2.35853	12.8227	11.6854	Pf3D7_06_v3	237834	238148	HMGB1-32C_R2_peak_870	2.38662	15.129	14.0427
Pf3D7_06_v3	244248	244548	HMGB1-32C_R1_peak_917	2.75214	17.3705	16.0619	Pf3D7_06_v3	244266	244529	HMGB1-32C_R2_peak_872	2.24591	12.7969	11.7544
Pf3D7_06_v3	250600	252489	HMGB1-32C_R1_peak_918	2.02411	8.34774	7.37104	Pf3D7_06_v3	250600	251686	HMGB1-32C_R2_peak_873	2.03622	10.4422	9.45353
Pf3D7_06_v3	260967	261326	HMGB1-32C_R1_peak_920	2.38806	11.4763	10.3807	Pf3D7_06_v3	261017	261324	HMGB1-32C_R2_peak_875	2.57809	17.2435	16.1132
Pf3D7_06_v3	270856	271671	HMGB1-32C_R1_peak_921	2.4934	14.5393	13.3327	Pf3D7_06_v3	270942	271684	HMGB1-32C_R2_peak_876	2.37706	17.2009	16.069
Pf3D7_06_v3	273048	274484	HMGB1-32C_R1_peak_922	2.22475	10.7151	9.65228	Pf3D7_06_v3	272987	274496	HMGB1-32C_R2_peak_877	2.19394	11.8883	10.8693
Pf3D7_06_v3	275501	277609	HMGB1-32C_R1_peak_923	2.13373	9.10895	8.10861	Pf3D7_06_v3	275822	276117	HMGB1-32C_R2_peak_878	2.04666	10.1909	9.20556
Pf3D7_06_v3	282054	283236	HMGB1-32C_R1_peak_924	2.45087	13.237	12.084	Pf3D7_06_v3	282069	282990	HMGB1-32C_R2_peak_879	2.50355	17.7536	16.6236
Pf3D7_06_v3	284685	286293	HMGB1-32C_R1_peak_925	2.05057	7.90082	6.94494	Pf3D7_06_v3	286011	286314	HMGB1-32C_R2_peak_880	2.97909	25.1465	23.8643
Pf3D7_06_v3	293233	296759	HMGB1-32C_R1_peak_927	2.34718	13.1902	12.0396	Pf3D7_06_v3	293892	296783	HMGB1-32C_R2_peak_882	2.4465	17.2165	16.0903
Pf3D7_06_v3	322958	324957	HMGB1-32C_R1_peak_930	2.21105	10.6073	9.54613	Pf3D7_06_v3	322934	324519	HMGB1-32C_R2_peak_883	2.16618	11.7925	10.7823
Pf3D7_06_v3	329663	332518	HMGB1-32C_R1_peak_931	2.29766	11.7167	10.6118	Pf3D7_06_v3	331108	331635	HMGB1-32C_R2_peak_884	2.44238	16.1406	15.0292
Pf3D7_06_v3	340301	340902	HMGB1-32C_R1_peak_933	2.05795	8.6958	7.70911	Pf3D7_06_v3	340255	340889	HMGB1-32C_R2_peak_886	2.34862	14.7033	13.6328
Pf3D7_06_v3	351899	352694	HMGB1-32C_R1_peak_934	2.86454	19.1483	17.7857	Pf3D7_06_v3	351898	352378	HMGB1-32C_R2_peak_887	2.91678	23.9422	22.6844
Pf3D7_06_v3	358398	360054	HMGB1-32C_R1_peak_936	2.56028	15.9197	14.6722	Pf3D7_06_v3	358413	360032	HMGB1-32C_R2_peak_888	2.65891	20.296	19.1088
Pf3D7_06_v3	362626	363845	HMGB1-32C_R1_peak_937	4.18529	45.8898	43.8146	Pf3D7_06_v3	362641	363853	HMGB1-32C_R2_peak_889	4.69884	71.442	69.4072
Pf3D7_06_v3	371709	371971	HMGB1-32C_R1_peak_938	2.02668	7.92809	6.96567	Pf3D7_06_v3	371668	371985	HMGB1-32C_R2_peak_890	2.53294	18.2514	17.103
Pf3D7_06_v3	372942	373664	HMGB1-32C_R1_peak_939	2.08057	9.38954	8.37673	Pf3D7_06_v3	372953	373256	HMGB1-32C_R2_peak_891	2.30476	14.3692	13.2964
Pf3D7_06_v3	380144	380442	HMGB1-32C_R1_peak_942	2.31425	12.5076	11.3741	Pf3D7_06_v3	380155	380538	HMGB1-32C_R2_peak_894	2.43103	17.2221	16.0929
Pf3D7_06_v3	386902	387329	HMGB1-32C_R1_peak_943	2.38825	13.0881	11.9326	Pf3D7_06_v3	386939	387265	HMGB1-32C_R2_peak_895	2.03497	9.64697	8.66965
Pf3D7_06_v3	414198	417134	HMGB1-32C_R1_peak_949	2.05202	9.13327	8.13342	Pf3D7_06_v3	414266	417146	HMGB1-32C_R2_peak_899	2.09606	11.092	10.0956
Pf3D7_06_v3	418350	419440	HMGB1-32C_R1_peak_950	2.01967	7.95955	7.00124	Pf3D7_06_v3	418389	419337	HMGB1-32C_R2_peak_900	2.36963	14.8404	13.7575
Pf3D7_06_v3	430622	431081	HMGB1-32C_R1_peak_952	2.10252	8.7129	7.72254	Pf3D7_06_v3	430592	431157	HMGB1-32C_R2_peak_902	2.29073	14.403	13.3332
Pf3D7_06_v3	433715	434164	HMGB1-32C_R1_peak_953	2.95845	19.8203	18.4356	Pf3D7_06_v3	433704	434179	HMGB1-32C_R2_peak_903	3.19349	30.4212	29.0378
Pf3D7_06_v3	444706	446012	HMGB1-32C_R1_peak_956	3.10531	26.1486	24.6182	Pf3D7_06_v3	444698	445191	HMGB1-32C_R2_peak_905	4.63345	62.5692	60.6738
Pf3D7_06_v3	453677	455630	HMGB1-32C_R1_peak_958	2.73774	17.3011	15.9941	Pf3D7_06_v3	453656	455652	HMGB1-32C_R2_peak_907	2.95084	26.351	25.0442
Pf3D7_06_v3	456817	460450	HMGB1-32C_R1_peak_959	2.00123	8.46919	7.49178	Pf3D7_06_v3	460063	460439	HMGB1-32C_R2_peak_909	2.26078	13.1326	12.0869
Pf3D7_06_v3	468034	468330	HMGB1-32C_R1_peak_960	2.25935	10.2309	9.18364	Pf3D7_06_v3	468088	468349	HMGB1-32C_R2_peak_910	2.21272	13.3102	12.2602
Pf3D7_06_v3	470463	472595	HMGB1-32C_R1_peak_961	2.25183	11.8947	10.7956	Pf3D7_06_v3	470466	471837	HMGB1-32C_R2_peak_911	2.0849	10.6621	9.66999
Pf3D7_06_v3	482847	483529	HMGB1-32C_R1_peak_963	2.07359	9.76174	8.7346	Pf3D7_06_v3	483197	483460	HMGB1-32C_R2_peak_912	2.10422	10.5321	9.53569
Pf3D7_06_v3	506389	506897	HMGB1-32C_R1_peak_966	2.1408	8.39017	7.41608	Pf3D7_06_v3	506550	506844	HMGB1-32C_R2_peak_916	2.38613	13.422	12.3683
Pf3D7_06_v3	515698	516501	HMGB1-32C_R1_peak_968	2.21359	11.7353	10.6326	Pf3D7_06_v3	515714	519378	HMGB1-32C_R2_peak_917	2.36584	15.9874	14.8882
Pf3D7_06_v3	517531	519422	HMGB1-32C_R1_peak_969	2.38053	12.225	11.1042	Pf3D7_06_v3	515714	519378	HMGB1-32C_R2_peak_917	2.36584	15.9874	14.8882
Pf3D7_06_v3	524470	524998	HMGB1-32C_R1_peak_970	2.05852	9.19122	8.18616	Pf3D7_06_v3	524455	525058	HMGB1-32C_R2_peak_918	2.28909	13.6269	12.5667
Pf3D7_06_v3	528144	529163	HMGB1-32C_R1_peak_972	2.13545	8.75736	7.76194	Pf3D7_06_v3	528907	529193	HMGB1-32C_R2_peak_920	2.34689	13.6327	12.5718
Pf3D7_06_v3	531126	533181	HMGB1-32C_R1_peak_973	2.3195	13.4495	12.293	Pf3D7_06_v3	531123	533183	HMGB1-32C_R2_peak_921	2.50305	19.7589	18.5923
Pf3D7_06_v3	547377	549052	HMGB1-32C_R1_peak_975	2.93614	21.3023	19.9022	Pf3D7_06_v3	547364	547776	HMGB1-32C_R2_peak_923	2.91283	26.2714	24.9687
Pf3D7_06_v3	559387	560557	HMGB1-32C_R1_peak_978	2.17133	9.84845	8.81475	Pf3D7_06_v3	559343	560518	HMGB1-32C_R2_peak_925	2.24554	12.9532	11.9118
Pf3D7_06_v3	566467	567417	HMGB1-32C_R1_peak_979	2.27803	10.1612	9.11506	Pf3D7_06_v3	566536	567034	HMGB1-32C_R2_peak_926	2.42343	15.4425	14.3584
Pf3D7_06_v3	577433	584684	HMGB1-32C_R1_peak_983	2.19593	11.2593	10.1801	Pf3D7_06_v3	577531	585867	HMGB1-32C_R2_peak_930	2.34745	17.2035	16.091
Pf3D7_06_v3	598052	600143	HMGB1-32C_R1_peak_985	2.64162	17.0152	15.7316	Pf3D7_06_v3	597962	600109	HMGB1-32C_R2_peak_933	2.63686	22.6472	21.4187
Pf3D7_06_v3	604538	604898	HMGB1-32C_R1_peak_986	2.50524	14.4099	13.2078	Pf3D7_06_v3	604547	604846	HMGB1-32C_R2_peak_934	2.13757	10.7024	9.70123
Pf3D7_06_v3	606178	606556	HMGB1-32C_R1_peak_987	2.84558	20.6585	19.2426	Pf3D7_06_v3	606215	606571	HMGB1-32C_R2_peak_935	2.73566	19.66	18.4838
Pf3D7_06_v3	615347	616214	HMGB1-32C_R1_peak_989	2.21905	11.8706	10.7702	Pf3D7_06_v3	615328	615918	HMGB1-32C_R2_peak_937	2.3784	15.0646	13.986
Pf3D7_06_v3	632265	636237	HMGB1-32C_R1_peak_991	2.00368	7.97986	7.01738	Pf3D7_06_v3	632063	636252	HMGB1-32C_R2_peak_940	2.00626	10.1503	9.17302
Pf3D7_06_v3	644055	645867	HMGB1-32C_R1_peak_993	2.11557	8.9134	7.91579	Pf3D7_06_v3	644334	645605	HMGB1-32C_R2_peak_941	2.24709	12.7729	11.7352
Pf3D7_06_v3	669979	670877	HMGB1-32C_R1_peak_998	2.23319	9.8897	8.85559	Pf3D7_06_v3	669975	670884	HMGB1-32C_R2_peak_945	2.30769	13.1804	12.1361
Pf3D7_06_v3	672495	672798	HMGB1-32C_R1_peak_999	2.6173	14.9965	13.774	Pf3D7_06_v3	672523	672774	HMGB1-32C_R2_peak_946	2.32097	13.2935	12.2394
Pf3D7_06_v3	686064	692050	HMGB1-32C_R1_peak_1002	2.25418	11.2323	10.1527	Pf3D7_06_v3	684799	687566	HMGB1-32C_R2_peak_947	2.34578	15.302	14.2157
Pf3D7_06_v3	696129	697415	HMGB1-32C_R1_peak_1004	2.16081	10.6196	9.56135	Pf3D7_06_v3	696135	697417	HMGB1-32C_R2_peak_951	2.25131	13.9897	12.9286
Pf3D7_06_v3	704056	705083	HMGB1-32C_R1_peak_1005	2.07051	8.98276	7.98439	Pf3D7_06_v3	704024	704507	HMGB1-32C_R2_peak_952	2.79463	23.3819	22.1332
Pf3D7_06_v3	722939	724145	HMGB1-32C_R1_peak_1008	2.0769	8.12787	7.15948	Pf3D7_06_v3	723172	724140	HMGB1-32C_R2_peak_955	2.1493	10.9201	9.91679
Pf3D7_06_v3	725195	731837	HMGB1-32C_R1_peak_1009	3.6344	32.6725	30.9461	Pf3D7_06_v3	725258	731862	HMGB1-32C_R2_peak_956	4.18086	55.2238	53.4608
Pf3D7_06_v3	735653	736259	HMGB1-32C_R1_peak_1010	2.00022	8.38619	7.40654	Pf3D7_06_v3	735569	736286	HMGB1-32C_R2_peak_957	2.30744	15.1888	14.1077
Pf3D7_06_v3	738270	739068	HMGB1-32C_R1_peak_1011	3.51917	32.794	31.0747	Pf3D7_06_v3	738275	739080	HMGB1-32C_R2_peak_958	3.73432	48.4084	46.7447
Pf3D7_06_v3	741355	742050	HMGB1-32C_R1_peak_1012	2.71077	18.3941	17.0612	Pf3D7_06_v3	741368	742099	HMGB1-32C_R2_peak_959	2.87369	27.7903	26.4606
Pf3D7_06_v3	748407	748850	HMGB1-32C_R1_peak_1013	4.58603	52.9625	50.8005	Pf3D7_06_v3	748394	748872	HMGB1-32C_R2_peak_960	5.65739	90.7658	88.5804
Pf3D7_06_v3	754359	754821	HMGB1-32C_R1_peak_1014	3.06526	22.4549	20.9865	Pf3D7_06_v3	754339	754851	HMGB1-32C_R2_peak_961	4.11226	48.7438	47.0591
Pf3D7_06_v3	756752	757052	HMGB1-32C_R1_peak_1015	3.52794	29.4143	27.7636	Pf3D7_06_v3	756777	757024	HMGB1-32C_R2_peak_962	2.4469	13.8841	12.8186
Pf3D7_06_v3	774528	775446	HMGB1-32C_R1_peak_1019	2.84425	18.6475	17.2933	Pf3D7_06_v3	774498	775457	HMGB1-32C_R2_peak_966	3.39933	34.8177	33.3471
Pf3D7_06_v3	815706	818219	HMGB1-32C_R1_peak_1026	2.73816	18.9009	17.5415	Pf3D7_06_v3	815695	818223	HMGB1-32C_R2_peak_970	3.34551	35.8999	34.4182
Pf3D7_06_v3	842528	843276	HMGB1-32C_R1_peak_1030	2.0777	8.53708	7.55327	Pf3D7_06_v3	842380	843289	HMGB1-32C_R2_peak_973	2.01336	8.57506	7.62659
Pf3D7_06_v3	851511	852115	HMGB1-32C_R1_peak_1031	2.45144	14.309	13.1117	Pf3D7_06_v3	851460	852146	HMGB1-32C_R2_peak_974	2.40421	17.6569	16.5136
Pf3D7_06_v3	860984	861888	HMGB1-32C_R1_peak_1033	2.99984	22.3101	20.8656	Pf3D7_06_v3	860935	861898	HMGB1-32C_R2_peak_975	3.35933	35.0014	33.5473
Pf3D7_06_v3	868622	869911	HMGB1-32C_R1_peak_1035	2.10805	9.04589	8.04212	Pf3D7_06_v3	868977	869881	HMGB1-32C_R2_peak_977	2.05471	9.21926	8.25521
Pf3D7_06_v3	871306	872155	HMGB1-32C_R1_peak_1036	3.21201	26.2003	24.6113	Pf3D7_06_v3	871307	872189	HMGB1-32C_R2_peak_978	4.03833	48.1581	46.4714
Pf3D7_06_v3	878987	880727	HMGB1-32C_R1_peak_1037	2.35203	12.7496	11.6077	Pf3D7_06_v3	878901	880718	HMGB1-32C_R2_peak_979	2.54051	18.8548	17.6947
Pf3D7_06_v3	882852	883717	HMGB1-32C_R1_peak_1038	2.23828	10.7407	9.68292	Pf3D7_06_v3	882864	883705	HMGB1-32C_R2_peak_980	2.27849	13.1761	12.1344
Pf3D7_06_v3	892049	893633	HMGB1-32C_R1_peak_1039	2.08208	8.04912	7.08735	Pf3D7_06_v3	892021	893629	HMGB1-32C_R2_peak_981	2.09136	9.36328	8.40013
Pf3D7_06_v3	903828	905583	HMGB1-32C_R1_peak_1041	2.19281	9.8998	8.86497	Pf3D7_06_v3	903807	905567	HMGB1-32C_R2_peak_983	2.03498	9.86224	8.88651
Pf3D7_06_v3	937091	938623	HMGB1-32C_R1_peak_1046	2.10817	10.051	9.01799	Pf3D7_06_v3	937132	938660	HMGB1-32C_R2_peak_988	2.46389	16.9094	15.7914
Pf3D7_06_v3	946203	948544	HMGB1-32C_R1_peak_1048	2.0636	8.20162	7.23514	Pf3D7_06_v3	947897	948483	HMGB1-32C_R2_peak_991	2.47011	15.6849	14.5929
Pf3D7_06_v3	956804	957922	HMGB1-32C_R1_peak_1049	2.8145	18.9206	17.5628	Pf3D7_06_v3	956768	957911	HMGB1-32C_R2_peak_993	2.98198	26.0033	24.7027
Pf3D7_06_v3	963785	969230	HMGB1-32C_R1_peak_1051	2.09085	8.89293	7.89847	Pf3D7_06_v3	963725	965049	HMGB1-32C_R2_peak_995	2.32531	14.6122	13.5332
Pf3D7_06_v3	977195	978005	HMGB1-32C_R1_peak_1052	2.73596	18.4322	17.09	Pf3D7_06_v3	977176	978001	HMGB1-32C_R2_peak_997	2.96898	27.0402	25.7335
Pf3D7_06_v3	981123	982530	HMGB1-32C_R1_peak_1053	3.01614	24.0198	22.4914	Pf3D7_06_v3	981165	982526	HMGB1-32C_R2_peak_998	3.38392	36.7817	35.2762
Pf3D7_06_v3	983946	984713	HMGB1-32C_R1_peak_1054	2.37677	11.4797	10.3846	Pf3D7_06_v3	983908	984727	HMGB1-32C_R2_peak_999	2.53622	16.5729	15.4668
Pf3D7_06_v3	994212	994597	HMGB1-32C_R1_peak_1055	2.93058	19.5938	18.2209	Pf3D7_06_v3	994225	994593	HMGB1-32C_R2_peak_1000	3.22438	30.556	29.1755
Pf3D7_06_v3	999558	1005377	HMGB1-32C_R1_peak_1056	2.39845	13.2285	12.0687	Pf3D7_06_v3	999527	1005378	HMGB1-32C_R2_peak_1001	2.59974	19.2228	18.0559
Pf3D7_06_v3	1061137	1062336	HMGB1-32C_R1_peak_1062	2.83437	19.0521	17.6844	Pf3D7_06_v3	1061169	1062363	HMGB1-32C_R2_peak_1006	3.11589	31.6276	30.2307
Pf3D7_06_v3	1078991	1081290	HMGB1-32C_R1_peak_1066	2.8761	19.8923	18.5133	Pf3D7_06_v3	1078984	1081292	HMGB1-32C_R2_peak_1008	3.25534	32.498	31.0863
Pf3D7_06_v3	1090381	1094175	HMGB1-32C_R1_peak_1067	2.13893	9.78458	8.7589	Pf3D7_06_v3	1092424	1094178	HMGB1-32C_R2_peak_1010	2.46955	16.6002	15.4858
Pf3D7_06_v3	1097307	1097962	HMGB1-32C_R1_peak_1068	3.05339	23.8356	22.3187	Pf3D7_06_v3	1097322	1097886	HMGB1-32C_R2_peak_1011	3.07294	30.357	28.979
Pf3D7_06_v3	1100276	1100744	HMGB1-32C_R1_peak_1069	2.12543	8.91804	7.91572	Pf3D7_06_v3	1100249	1100490	HMGB1-32C_R2_peak_1012	2.45197	14.4538	13.3787
Pf3D7_06_v3	1101750	1102184	HMGB1-32C_R1_peak_1070	2.90126	18.2251	16.8889	Pf3D7_06_v3	1101779	1102200	HMGB1-32C_R2_peak_1013	3.56169	34.956	33.4903
Pf3D7_06_v3	1108677	1111524	HMGB1-32C_R1_peak_1071	2.08601	9.56086	8.5423	Pf3D7_06_v3	1108704	1110160	HMGB1-32C_R2_peak_1014	2.31498	16.3127	15.2123
Pf3D7_06_v3	1114678	1117457	HMGB1-32C_R1_peak_1072	2.68485	17.7469	16.4373	Pf3D7_06_v3	1114603	1117302	HMGB1-32C_R2_peak_1016	2.8817	24.3246	23.061
Pf3D7_06_v3	1121683	1127176	HMGB1-32C_R1_peak_1073	2.18304	10.6961	9.62948	Pf3D7_06_v3	1121711	1125076	HMGB1-32C_R2_peak_1017	2.4401	16.9928	15.8683
Pf3D7_06_v3	1121683	1127176	HMGB1-32C_R1_peak_1073	2.18304	10.6961	9.62948	Pf3D7_06_v3	1126291	1127170	HMGB1-32C_R2_peak_1018	2.01779	9.89328	8.91442
Pf3D7_06_v3	1128615	1149998	HMGB1-32C_R1_peak_1074	2.06281	9.51775	8.49864	Pf3D7_06_v3	1132336	1141091	HMGB1-32C_R2_peak_1020	2.17873	13.5055	12.4572
Pf3D7_06_v3	1128615	1149998	HMGB1-32C_R1_peak_1074	2.06281	9.51775	8.49864	Pf3D7_06_v3	1128604	1131350	HMGB1-32C_R2_peak_1019	2.04942	11.3538	10.3519
Pf3D7_06_v3	1128615	1149998	HMGB1-32C_R1_peak_1074	2.06281	9.51775	8.49864	Pf3D7_06_v3	1142673	1149992	HMGB1-32C_R2_peak_1021	2.15025	12.8412	11.8058
Pf3D7_06_v3	1165243	1169002	HMGB1-32C_R1_peak_1077	2.32191	12.1768	11.0597	Pf3D7_06_v3	1165197	1169034	HMGB1-32C_R2_peak_1024	2.46061	16.7443	15.6282
Pf3D7_06_v3	1210489	1212003	HMGB1-32C_R1_peak_1084	2.2393	10.95	9.87893	Pf3D7_06_v3	1210577	1212014	HMGB1-32C_R2_peak_1028	2.32428	14.4114	13.3455
Pf3D7_06_v3	1214398	1216038	HMGB1-32C_R1_peak_1085	2.05409	8.23875	7.26731	Pf3D7_06_v3	1214356	1215651	HMGB1-32C_R2_peak_1029	2.20588	11.986	10.9606
Pf3D7_06_v3	1226225	1226696	HMGB1-32C_R1_peak_1087	2.02599	8.56644	7.58246	Pf3D7_06_v3	1226380	1226698	HMGB1-32C_R2_peak_1031	2.40369	17.3464	16.2156
Pf3D7_06_v3	1314621	1315006	HMGB1-32C_R1_peak_1096	2.99342	19.872	18.4877	Pf3D7_06_v3	1314666	1315000	HMGB1-32C_R2_peak_1043	3.04455	24.7978	23.5221
Pf3D7_06_v3	1330154	1330927	HMGB1-32C_R1_peak_1097	3.62242	32.0914	30.3512	Pf3D7_06_v3	1330146	1330933	HMGB1-32C_R2_peak_1044	4.11184	51.117	49.3842
Pf3D7_06_v3	1333229	1333976	HMGB1-32C_R1_peak_1098	2.78211	18.9758	17.6117	Pf3D7_06_v3	1333204	1333986	HMGB1-32C_R2_peak_1045	3.55824	37.9671	36.4545
Pf3D7_06_v3	1336460	1338672	HMGB1-32C_R1_peak_1099	3.21014	25.4581	23.9304	Pf3D7_06_v3	1336450	1338692	HMGB1-32C_R2_peak_1046	3.78279	44.4448	42.8257
Pf3D7_06_v3	1341371	1342304	HMGB1-32C_R1_peak_1100	4.21564	44.0699	42.0473	Pf3D7_06_v3	1341389	1342337	HMGB1-32C_R2_peak_1047	4.67081	64.965	63.0255
Pf3D7_06_v3	1347706	1348463	HMGB1-32C_R1_peak_1101	3.80844	33.8726	32.0814	Pf3D7_06_v3	1347730	1348449	HMGB1-32C_R2_peak_1048	4.30045	52.1479	50.3954
Pf3D7_06_v3	1351038	1352112	HMGB1-32C_R1_peak_1102	3.78816	33.6883	31.9096	Pf3D7_06_v3	1351040	1352111	HMGB1-32C_R2_peak_1049	4.8236	67.1342	65.1897
Pf3D7_06_v3	1354001	1366524	HMGB1-32C_R1_peak_1103	3.14194	24.7543	23.242	Pf3D7_06_v3	1354019	1366522	HMGB1-32C_R2_peak_1050	3.50223	37.2993	35.8011
Pf3D7_06_v3	1368231	1369040	HMGB1-32C_R1_peak_1104	3.65523	32.9422	31.1776	Pf3D7_06_v3	1368172	1369039	HMGB1-32C_R2_peak_1051	4.8853	68.5934	66.608
Pf3D7_06_v3	1371821	1372827	HMGB1-32C_R1_peak_1105	3.91088	37.272	35.3985	Pf3D7_06_v3	1371797	1372835	HMGB1-32C_R2_peak_1052	4.42832	59.4402	57.5704
Pf3D7_06_v3	1374807	1376301	HMGB1-32C_R1_peak_1106	2.89092	17.9817	16.6518	Pf3D7_06_v3	1374862	1376285	HMGB1-32C_R2_peak_1053	3.17374	28.6996	27.3557
Pf3D7_06_v3	1377365	1382690	HMGB1-32C_R1_peak_1107	3.7054	34.3753	32.6284	Pf3D7_06_v3	1377346	1382712	HMGB1-32C_R2_peak_1054	4.4404	59.3855	57.5833
Pf3D7_06_v3	1383729	1411917	HMGB1-32C_R1_peak_1108	2.41579	12.7834	11.651	Pf3D7_06_v3	1383739	1411975	HMGB1-32C_R2_peak_1055	2.60645	18.8425	17.6893
Pf3D7_07_v3	1624	19219	HMGB1-32C_R1_peak_1109	3.02012	21.4336	20.0048	Pf3D7_07_v3	1609	19178	HMGB1-32C_R2_peak_1056	3.44553	34.6302	33.1772
Pf3D7_07_v3	20193	28053	HMGB1-32C_R1_peak_1110	4.07815	41.4005	39.5134	Pf3D7_07_v3	20185	28027	HMGB1-32C_R2_peak_1057	4.55158	61.6779	59.8477
Pf3D7_07_v3	30394	31168	HMGB1-32C_R1_peak_1111	3.66873	33.955	32.1938	Pf3D7_07_v3	30388	31214	HMGB1-32C_R2_peak_1058	3.98195	49.9827	48.2806
Pf3D7_07_v3	36967	37708	HMGB1-32C_R1_peak_1112	2.83146	19.9751	18.597	Pf3D7_07_v3	36954	37711	HMGB1-32C_R2_peak_1059	3.45773	35.0796	33.6099
Pf3D7_07_v3	40267	41237	HMGB1-32C_R1_peak_1113	3.55433	30.4642	28.7915	Pf3D7_07_v3	40295	41262	HMGB1-32C_R2_peak_1060	4.09287	49.6169	47.9218
Pf3D7_07_v3	45982	46564	HMGB1-32C_R1_peak_1114	2.28545	10.3501	9.2984	Pf3D7_07_v3	46263	46547	HMGB1-32C_R2_peak_1061	2.50882	15.156	14.0654
Pf3D7_07_v3	55562	56440	HMGB1-32C_R1_peak_1115	2.88939	18.1793	16.8444	Pf3D7_07_v3	55572	56454	HMGB1-32C_R2_peak_1062	3.33803	30.6191	29.2321
Pf3D7_07_v3	59302	59945	HMGB1-32C_R1_peak_1116	3.38144	27.8462	26.2133	Pf3D7_07_v3	59315	59968	HMGB1-32C_R2_peak_1063	3.71804	39.8036	38.2503
Pf3D7_07_v3	76005	76775	HMGB1-32C_R1_peak_1117	3.02564	23.9638	22.4744	Pf3D7_07_v3	75970	76813	HMGB1-32C_R2_peak_1064	3.40654	36.1023	34.6122
Pf3D7_07_v3	79911	82577	HMGB1-32C_R1_peak_1118	2.05638	9.24194	8.23166	Pf3D7_07_v3	79909	82578	HMGB1-32C_R2_peak_1065	2.19154	13.0962	12.0513
Pf3D7_07_v3	85056	85460	HMGB1-32C_R1_peak_1119	2.21179	9.53094	8.50762	Pf3D7_07_v3	85049	85437	HMGB1-32C_R2_peak_1066	2.3578	13.408	12.352
Pf3D7_07_v3	89199	90785	HMGB1-32C_R1_peak_1120	2.86079	19.8034	18.4245	Pf3D7_07_v3	89228	90769	HMGB1-32C_R2_peak_1067	2.9775	27.0069	25.6893
Pf3D7_07_v3	101699	101948	HMGB1-32C_R1_peak_1123	2.56001	13.3066	12.1422	Pf3D7_07_v3	101631	101922	HMGB1-32C_R2_peak_1069	2.58301	16.6136	15.5006
Pf3D7_07_v3	105024	105513	HMGB1-32C_R1_peak_1124	3.04013	20.5847	19.1698	Pf3D7_07_v3	104996	105967	HMGB1-32C_R2_peak_1070	3.2987	31.3678	29.9785
Pf3D7_07_v3	109958	110345	HMGB1-32C_R1_peak_1125	2.25282	10.2782	9.22612	Pf3D7_07_v3	109906	110291	HMGB1-32C_R2_peak_1071	2.60827	17.8603	16.7218
Pf3D7_07_v3	111388	112183	HMGB1-32C_R1_peak_1126	2.71535	15.8994	14.6529	Pf3D7_07_v3	111436	112193	HMGB1-32C_R2_peak_1072	2.80554	21.1756	19.9702
Pf3D7_07_v3	137314	142473	HMGB1-32C_R1_peak_1130	2.50189	15.3496	14.1274	Pf3D7_07_v3	138927	142495	HMGB1-32C_R2_peak_1075	2.76783	25.7031	24.414
Pf3D7_07_v3	151634	152321	HMGB1-32C_R1_peak_1132	2.19501	9.59528	8.57037	Pf3D7_07_v3	151588	152331	HMGB1-32C_R2_peak_1077	2.50618	17.4785	16.3496
Pf3D7_07_v3	173968	175261	HMGB1-32C_R1_peak_1134	2.11638	8.93004	7.93023	Pf3D7_07_v3	174024	175206	HMGB1-32C_R2_peak_1079	2.06731	10.6967	9.70032
Pf3D7_07_v3	183176	183541	HMGB1-32C_R1_peak_1135	2.11723	9.48893	8.46622	Pf3D7_07_v3	183197	184080	HMGB1-32C_R2_peak_1080	2.17258	13.2103	12.161
Pf3D7_07_v3	218779	220208	HMGB1-32C_R1_peak_1141	2.34704	13.0638	11.9084	Pf3D7_07_v3	218809	220152	HMGB1-32C_R2_peak_1084	2.36297	16.1883	15.0777
Pf3D7_07_v3	227080	228762	HMGB1-32C_R1_peak_1143	2.48118	13.6959	12.5197	Pf3D7_07_v3	228430	228677	HMGB1-32C_R2_peak_1088	2.22606	12.4651	11.429
Pf3D7_07_v3	240194	242134	HMGB1-32C_R1_peak_1144	2.36429	12.4351	11.3097	Pf3D7_07_v3	240373	242147	HMGB1-32C_R2_peak_1089	2.6362	20.0544	18.8745
Pf3D7_07_v3	252525	252842	HMGB1-32C_R1_peak_1147	2.27634	10.7388	9.67022	Pf3D7_07_v3	252498	252866	HMGB1-32C_R2_peak_1090	2.25398	12.7641	11.7182
Pf3D7_07_v3	262319	267319	HMGB1-32C_R1_peak_1148	2.328	12.8035	11.6635	Pf3D7_07_v3	264289	267040	HMGB1-32C_R2_peak_1092	2.76919	24.6385	23.3682
Pf3D7_07_v3	282501	282859	HMGB1-32C_R1_peak_1151	2.19957	9.59445	8.56986	Pf3D7_07_v3	282532	282867	HMGB1-32C_R2_peak_1095	2.17902	12.446	11.4085
Pf3D7_07_v3	322924	326846	HMGB1-32C_R1_peak_1156	2.39165	13.1034	11.9637	Pf3D7_07_v3	324735	330502	HMGB1-32C_R2_peak_1100	3.11373	28.8482	27.5102
Pf3D7_07_v3	327815	330461	HMGB1-32C_R1_peak_1157	2.94156	20.7175	19.332	Pf3D7_07_v3	324735	330502	HMGB1-32C_R2_peak_1100	3.11373	28.8482	27.5102
Pf3D7_07_v3	339573	341263	HMGB1-32C_R1_peak_1158	2.14429	10.4317	9.37837	Pf3D7_07_v3	339524	340841	HMGB1-32C_R2_peak_1101	2.05556	10.8521	9.85695
Pf3D7_07_v3	343916	345806	HMGB1-32C_R1_peak_1159	2.14408	10.1645	9.12731	Pf3D7_07_v3	343898	345802	HMGB1-32C_R2_peak_1102	2.28465	15.0238	13.9443
Pf3D7_07_v3	359374	360662	HMGB1-32C_R1_peak_1160	2.49206	14.3632	13.1714	Pf3D7_07_v3	358675	360636	HMGB1-32C_R2_peak_1103	2.28017	13.5877	12.5367
Pf3D7_07_v3	366977	367677	HMGB1-32C_R1_peak_1161	2.38957	12.5217	11.3859	Pf3D7_07_v3	367013	367681	HMGB1-32C_R2_peak_1105	2.15988	11.3515	10.3371
Pf3D7_07_v3	381550	384543	HMGB1-32C_R1_peak_1164	2.6127	16.4097	15.1409	Pf3D7_07_v3	381584	384558	HMGB1-32C_R2_peak_1107	2.87488	25.6192	24.3296
Pf3D7_07_v3	385656	387053	HMGB1-32C_R1_peak_1165	2.25444	12.9834	11.8471	Pf3D7_07_v3	385639	387080	HMGB1-32C_R2_peak_1108	2.57039	20.6567	19.4646
Pf3D7_07_v3	391542	392134	HMGB1-32C_R1_peak_1166	3.32704	30.0521	28.3564	Pf3D7_07_v3	391505	392131	HMGB1-32C_R2_peak_1109	3.31732	36.3747	34.8837
Pf3D7_07_v3	395758	398283	HMGB1-32C_R1_peak_1167	2.14709	10.0908	9.04272	Pf3D7_07_v3	395758	398288	HMGB1-32C_R2_peak_1110	2.24675	13.462	12.405
Pf3D7_07_v3	409829	411457	HMGB1-32C_R1_peak_1168	2.75464	18.1534	16.8502	Pf3D7_07_v3	409998	411500	HMGB1-32C_R2_peak_1112	2.84346	24.3492	23.0904
Pf3D7_07_v3	420790	421706	HMGB1-32C_R1_peak_1170	2.25135	10.9018	9.83075	Pf3D7_07_v3	420796	421709	HMGB1-32C_R2_peak_1116	2.44034	17.5353	16.4067
Pf3D7_07_v3	435089	436139	HMGB1-32C_R1_peak_1173	2.2034	9.90486	8.86706	Pf3D7_07_v3	435081	436234	HMGB1-32C_R2_peak_1118	2.18223	12.3219	11.2949
Pf3D7_07_v3	437965	442981	HMGB1-32C_R1_peak_1174	2.06621	8.21108	7.24066	Pf3D7_07_v3	438615	440124	HMGB1-32C_R2_peak_1119	2.13642	11.2346	10.2297
Pf3D7_07_v3	437965	442981	HMGB1-32C_R1_peak_1174	2.06621	8.21108	7.24066	Pf3D7_07_v3	441146	442956	HMGB1-32C_R2_peak_1120	2.07417	9.77385	8.79664
Pf3D7_07_v3	447670	448356	HMGB1-32C_R1_peak_1175	2.25139	10.4151	9.3561	Pf3D7_07_v3	447767	448352	HMGB1-32C_R2_peak_1121	2.905	25.0886	23.8072
Pf3D7_07_v3	478489	479148	HMGB1-32C_R1_peak_1177	2.37437	11.0579	9.97965	Pf3D7_07_v3	478500	479163	HMGB1-32C_R2_peak_1123	2.31982	12.28	11.2514
Pf3D7_07_v3	487295	490774	HMGB1-32C_R1_peak_1179	2.33634	12.1964	11.0751	Pf3D7_07_v3	487272	490774	HMGB1-32C_R2_peak_1124	2.26802	13.8058	12.7475
Pf3D7_07_v3	511997	519716	HMGB1-32C_R1_peak_1183	3.7447	34.6866	32.9272	Pf3D7_07_v3	511977	519742	HMGB1-32C_R2_peak_1127	4.2623	55.8321	54.0957
Pf3D7_07_v3	525435	525784	HMGB1-32C_R1_peak_1184	2.7345	16.0232	14.7669	Pf3D7_07_v3	525435	525803	HMGB1-32C_R2_peak_1128	3.21571	28.0599	26.7217
Pf3D7_07_v3	527377	528628	HMGB1-32C_R1_peak_1185	2.0989	8.43313	7.44988	Pf3D7_07_v3	527480	528641	HMGB1-32C_R2_peak_1129	2.16837	10.0796	9.09125
Pf3D7_07_v3	529600	535517	HMGB1-32C_R1_peak_1186	3.69974	33.7103	31.9539	Pf3D7_07_v3	529596	535512	HMGB1-32C_R2_peak_1130	4.39047	58.4604	56.6359
Pf3D7_07_v3	540440	541232	HMGB1-32C_R1_peak_1187	3.07016	22.2243	20.7562	Pf3D7_07_v3	540427	541249	HMGB1-32C_R2_peak_1131	4.00971	45.8181	44.1651
Pf3D7_07_v3	542946	550628	HMGB1-32C_R1_peak_1188	3.61019	31.4771	29.7718	Pf3D7_07_v3	542970	550630	HMGB1-32C_R2_peak_1132	4.17534	53.0759	51.3433
Pf3D7_07_v3	552286	559189	HMGB1-32C_R1_peak_1189	3.53329	31.4543	29.7518	Pf3D7_07_v3	552238	559218	HMGB1-32C_R2_peak_1133	3.96862	48.3731	46.6903
Pf3D7_07_v3	562952	563884	HMGB1-32C_R1_peak_1190	4.20745	43.4548	41.4594	Pf3D7_07_v3	562929	563874	HMGB1-32C_R2_peak_1134	3.84917	43.9691	42.3554
Pf3D7_07_v3	566919	574682	HMGB1-32C_R1_peak_1191	3.69652	34.5608	32.8104	Pf3D7_07_v3	566917	567980	HMGB1-32C_R2_peak_1135	2.08259	9.45363	8.48791
Pf3D7_07_v3	566919	574682	HMGB1-32C_R1_peak_1191	3.69652	34.5608	32.8104	Pf3D7_07_v3	568920	574572	HMGB1-32C_R2_peak_1136	4.57867	62.353	60.4643
Pf3D7_07_v3	581417	589022	HMGB1-32C_R1_peak_1192	3.52313	31.3855	29.7222	Pf3D7_07_v3	581426	589038	HMGB1-32C_R2_peak_1137	3.81515	45.6937	44.0839
Pf3D7_07_v3	590416	597836	HMGB1-32C_R1_peak_1193	3.76314	35.3036	33.5376	Pf3D7_07_v3	590385	597862	HMGB1-32C_R2_peak_1138	4.25943	55.4872	53.7162
Pf3D7_07_v3	602495	603319	HMGB1-32C_R1_peak_1194	3.26952	28.0021	26.3625	Pf3D7_07_v3	602421	603312	HMGB1-32C_R2_peak_1139	3.90953	46.1442	44.4832
Pf3D7_07_v3	643117	643448	HMGB1-32C_R1_peak_1198	2.03625	7.65417	6.70334	Pf3D7_07_v3	643086	643488	HMGB1-32C_R2_peak_1143	2.91149	22.4747	21.2408
Pf3D7_07_v3	670667	674221	HMGB1-32C_R1_peak_1202	2.78387	18.37	17.0714	Pf3D7_07_v3	674014	674263	HMGB1-32C_R2_peak_1147	2.63703	18.9561	17.7934
Pf3D7_07_v3	670667	674221	HMGB1-32C_R1_peak_1202	2.78387	18.37	17.0714	Pf3D7_07_v3	670717	672903	HMGB1-32C_R2_peak_1146	3.51884	36.8053	35.3321
Pf3D7_07_v3	676091	677476	HMGB1-32C_R1_peak_1203	2.10274	9.60363	8.57904	Pf3D7_07_v3	676557	677475	HMGB1-32C_R2_peak_1148	2.05779	10.9113	9.9103
Pf3D7_07_v3	680648	680963	HMGB1-32C_R1_peak_1204	2.67933	15.2542	14.0203	Pf3D7_07_v3	680663	680933	HMGB1-32C_R2_peak_1149	2.03269	9.20338	8.23946
Pf3D7_07_v3	691386	693347	HMGB1-32C_R1_peak_1205	2.1876	11.4272	10.3382	Pf3D7_07_v3	691349	693330	HMGB1-32C_R2_peak_1150	2.15442	12.5282	11.494
Pf3D7_07_v3	699241	700869	HMGB1-32C_R1_peak_1207	2.23781	10.3868	9.33298	Pf3D7_07_v3	699198	700855	HMGB1-32C_R2_peak_1152	2.21311	11.2772	10.2654
Pf3D7_07_v3	703812	704767	HMGB1-32C_R1_peak_1208	2.55407	15.4654	14.2324	Pf3D7_07_v3	703275	704815	HMGB1-32C_R2_peak_1153	2.9007	27.8394	26.5148
Pf3D7_07_v3	705856	706398	HMGB1-32C_R1_peak_1209	2.00122	8.72554	7.73673	Pf3D7_07_v3	705796	706477	HMGB1-32C_R2_peak_1154	2.2514	13.7377	12.6893
Pf3D7_07_v3	708681	709035	HMGB1-32C_R1_peak_1210	2.31393	12.6882	11.5462	Pf3D7_07_v3	708702	709005	HMGB1-32C_R2_peak_1155	2.52577	17.3512	16.223
Pf3D7_07_v3	712505	714860	HMGB1-32C_R1_peak_1211	2.17108	10.0428	9.01508	Pf3D7_07_v3	712502	713965	HMGB1-32C_R2_peak_1156	2.12653	10.7461	9.75834
Pf3D7_07_v3	717300	718078	HMGB1-32C_R1_peak_1212	2.33394	10.8115	9.73676	Pf3D7_07_v3	717289	717754	HMGB1-32C_R2_peak_1157	2.47742	15.2854	14.1901
Pf3D7_07_v3	728826	730567	HMGB1-32C_R1_peak_1214	2.19398	10.456	9.39631	Pf3D7_07_v3	728794	729656	HMGB1-32C_R2_peak_1158	2.00005	9.13403	8.17324
Pf3D7_07_v3	732193	732950	HMGB1-32C_R1_peak_1215	2.56361	14.4402	13.2331	Pf3D7_07_v3	732122	732957	HMGB1-32C_R2_peak_1159	2.70084	20.4924	19.2957
Pf3D7_07_v3	742623	746377	HMGB1-32C_R1_peak_1217	2.00534	7.69754	6.74953	Pf3D7_07_v3	742549	744751	HMGB1-32C_R2_peak_1161	2.20924	13.6054	12.5556
Pf3D7_07_v3	749371	750634	HMGB1-32C_R1_peak_1218	2.62041	15.1977	13.9727	Pf3D7_07_v3	749342	750517	HMGB1-32C_R2_peak_1162	2.44528	15.1155	14.0314
Pf3D7_07_v3	755697	757666	HMGB1-32C_R1_peak_1220	2.37187	12.189	11.0643	Pf3D7_07_v3	755744	757653	HMGB1-32C_R2_peak_1164	2.12869	11.6754	10.6637
Pf3D7_07_v3	764767	765674	HMGB1-32C_R1_peak_1221	2.33889	13.6173	12.4426	Pf3D7_07_v3	764747	765797	HMGB1-32C_R2_peak_1165	2.42752	17.9343	16.7926
Pf3D7_07_v3	767445	771663	HMGB1-32C_R1_peak_1222	2.09322	9.41505	8.40142	Pf3D7_07_v3	767425	769549	HMGB1-32C_R2_peak_1166	2.0882	10.9416	9.94504
Pf3D7_07_v3	767445	771663	HMGB1-32C_R1_peak_1222	2.09322	9.41505	8.40142	Pf3D7_07_v3	770534	771651	HMGB1-32C_R2_peak_1167	2.20217	14.0438	12.9832
Pf3D7_07_v3	785228	786767	HMGB1-32C_R1_peak_1224	2.16859	10.6434	9.57929	Pf3D7_07_v3	785211	785538	HMGB1-32C_R2_peak_1170	2.43445	17.1288	16.0033
Pf3D7_07_v3	798757	799407	HMGB1-32C_R1_peak_1225	2.06855	9.53887	8.52093	Pf3D7_07_v3	798266	799383	HMGB1-32C_R2_peak_1171	2.05307	10.5167	9.53372
Pf3D7_07_v3	801461	804622	HMGB1-32C_R1_peak_1226	2.06338	9.55622	8.5329	Pf3D7_07_v3	801535	804612	HMGB1-32C_R2_peak_1172	2.07757	11.861	10.8486
Pf3D7_07_v3	813654	817935	HMGB1-32C_R1_peak_1227	2.47341	15.9043	14.6587	Pf3D7_07_v3	813810	817770	HMGB1-32C_R2_peak_1173	2.58539	24.2073	22.9573
Pf3D7_07_v3	822821	823065	HMGB1-32C_R1_peak_1228	2.63424	14.4024	13.1996	Pf3D7_07_v3	822425	823084	HMGB1-32C_R2_peak_1174	2.77162	20.612	19.4253
Pf3D7_07_v3	834085	834370	HMGB1-32C_R1_peak_1231	2.05297	7.40156	6.46136	Pf3D7_07_v3	834049	834425	HMGB1-32C_R2_peak_1176	2.02432	7.93907	7.00237
Pf3D7_07_v3	844456	847494	HMGB1-32C_R1_peak_1233	2.25526	11.7684	10.6681	Pf3D7_07_v3	844451	846616	HMGB1-32C_R2_peak_1178	2.36125	16.7602	15.6488
Pf3D7_07_v3	855179	855585	HMGB1-32C_R1_peak_1236	2.35051	11.5966	10.495	Pf3D7_07_v3	855192	855621	HMGB1-32C_R2_peak_1180	2.33033	13.3183	12.2651
Pf3D7_07_v3	858810	859206	HMGB1-32C_R1_peak_1237	2.47104	12.7236	11.579	Pf3D7_07_v3	858800	859214	HMGB1-32C_R2_peak_1181	2.92878	21.8897	20.6676
Pf3D7_07_v3	862042	864741	HMGB1-32C_R1_peak_1238	2.10877	8.27451	7.30625	Pf3D7_07_v3	862251	863607	HMGB1-32C_R2_peak_1182	2.37626	13.3891	12.342
Pf3D7_07_v3	883211	884975	HMGB1-32C_R1_peak_1243	2.27008	11.4425	10.347	Pf3D7_07_v3	883226	884881	HMGB1-32C_R2_peak_1188	2.19016	12.5795	11.5449
Pf3D7_07_v3	893713	894375	HMGB1-32C_R1_peak_1244	2.13046	9.78243	8.75225	Pf3D7_07_v3	893681	894547	HMGB1-32C_R2_peak_1189	2.35528	15.8614	14.7553
Pf3D7_07_v3	924642	925552	HMGB1-32C_R1_peak_1249	2.02884	8.21098	7.24189	Pf3D7_07_v3	924644	925447	HMGB1-32C_R2_peak_1196	2.28265	12.781	11.7423
Pf3D7_07_v3	931474	931926	HMGB1-32C_R1_peak_1250	3.16196	22.4535	20.9849	Pf3D7_07_v3	931447	931915	HMGB1-32C_R2_peak_1197	3.14804	28.3015	26.9574
Pf3D7_07_v3	935501	938411	HMGB1-32C_R1_peak_1251	2.14924	10.0636	9.02367	Pf3D7_07_v3	935492	936891	HMGB1-32C_R2_peak_1198	2.06048	10.9124	9.91136
Pf3D7_07_v3	944080	945244	HMGB1-32C_R1_peak_1252	2.07768	8.45271	7.46958	Pf3D7_07_v3	944161	945262	HMGB1-32C_R2_peak_1199	2.01739	10.2728	9.28777
Pf3D7_07_v3	955306	956261	HMGB1-32C_R1_peak_1254	2.38387	13.0292	11.8838	Pf3D7_07_v3	955051	957728	HMGB1-32C_R2_peak_1202	2.47429	17.4511	16.3291
Pf3D7_07_v3	959012	960573	HMGB1-32C_R1_peak_1256	2.07526	8.71048	7.72094	Pf3D7_07_v3	959039	960056	HMGB1-32C_R2_peak_1203	2.26263	12.4511	11.4181
Pf3D7_07_v3	962069	965186	HMGB1-32C_R1_peak_1257	2.26838	12.0455	10.9351	Pf3D7_07_v3	962078	962443	HMGB1-32C_R2_peak_1204	2.31688	13.3359	12.2839
Pf3D7_07_v3	962069	965186	HMGB1-32C_R1_peak_1257	2.26838	12.0455	10.9351	Pf3D7_07_v3	963386	965188	HMGB1-32C_R2_peak_1205	2.41141	17.7476	16.6177
Pf3D7_07_v3	972728	974248	HMGB1-32C_R1_peak_1258	2.28318	10.8068	9.73987	Pf3D7_07_v3	972738	973060	HMGB1-32C_R2_peak_1207	2.84617	21.8904	20.6715
Pf3D7_07_v3	976701	978327	HMGB1-32C_R1_peak_1259	2.61226	15.4964	14.2606	Pf3D7_07_v3	976715	978357	HMGB1-32C_R2_peak_1209	3.27633	31.8133	30.4128
Pf3D7_07_v3	979438	981252	HMGB1-32C_R1_peak_1260	2.18989	11.0096	9.93214	Pf3D7_07_v3	979467	981183	HMGB1-32C_R2_peak_1210	2.43184	17.7786	16.6376
Pf3D7_07_v3	988891	991009	HMGB1-32C_R1_peak_1262	2.70151	16.5657	15.2978	Pf3D7_07_v3	989337	991001	HMGB1-32C_R2_peak_1211	3.28879	31.4354	30.0474
Pf3D7_07_v3	994924	995352	HMGB1-32C_R1_peak_1263	2.24033	10.7603	9.68931	Pf3D7_07_v3	994915	995352	HMGB1-32C_R2_peak_1212	2.54865	18.0217	16.8776
Pf3D7_07_v3	1002165	1003716	HMGB1-32C_R1_peak_1265	2.53	15.5928	14.3495	Pf3D7_07_v3	1002215	1003754	HMGB1-32C_R2_peak_1214	2.83568	26.8676	25.5558
Pf3D7_07_v3	1013697	1015744	HMGB1-32C_R1_peak_1266	2.36489	14.9535	13.7363	Pf3D7_07_v3	1013696	1014990	HMGB1-32C_R2_peak_1215	2.66835	23.5195	22.2771
Pf3D7_07_v3	1019323	1019688	HMGB1-32C_R1_peak_1267	2.29402	11.4877	10.3879	Pf3D7_07_v3	1019336	1019674	HMGB1-32C_R2_peak_1216	2.45634	16.9716	15.8464
Pf3D7_07_v3	1037862	1038204	HMGB1-32C_R1_peak_1269	2.12925	9.1961	8.18372	Pf3D7_07_v3	1037860	1038128	HMGB1-32C_R2_peak_1217	2.24909	14.0028	12.9389
Pf3D7_07_v3	1048004	1048831	HMGB1-32C_R1_peak_1270	2.29854	12.319	11.1945	Pf3D7_07_v3	1047972	1048704	HMGB1-32C_R2_peak_1218	2.65648	19.467	18.2915
Pf3D7_07_v3	1052516	1058139	HMGB1-32C_R1_peak_1271	2.05289	9.08891	8.08487	Pf3D7_07_v3	1053302	1055802	HMGB1-32C_R2_peak_1219	2.04202	10.879	9.87945
Pf3D7_07_v3	1071471	1072765	HMGB1-32C_R1_peak_1273	2.49021	14.996	13.784	Pf3D7_07_v3	1072450	1072766	HMGB1-32C_R2_peak_1222	2.56486	16.7961	15.6781
Pf3D7_07_v3	1083628	1091225	HMGB1-32C_R1_peak_1274	17.0675	711.838	708.575	Pf3D7_07_v3	1083659	1091207	HMGB1-32C_R2_peak_1223	19.2683	1028.61	1025.37
Pf3D7_07_v3	1092252	1094102	HMGB1-32C_R1_peak_1275	3.40765	33.9818	32.2068	Pf3D7_07_v3	1092289	1094093	HMGB1-32C_R2_peak_1224	3.30704	34.6042	33.1512
Pf3D7_07_v3	1100461	1102771	HMGB1-32C_R1_peak_1277	2.40567	12.7621	11.6272	Pf3D7_07_v3	1100406	1101305	HMGB1-32C_R2_peak_1226	2.26844	11.8977	10.8736
Pf3D7_07_v3	1100461	1102771	HMGB1-32C_R1_peak_1277	2.40567	12.7621	11.6272	Pf3D7_07_v3	1102271	1102777	HMGB1-32C_R2_peak_1227	2.94897	25.6637	24.3743
Pf3D7_07_v3	1107324	1108154	HMGB1-32C_R1_peak_1279	3.03905	23.0029	21.5291	Pf3D7_07_v3	1107408	1108172	HMGB1-32C_R2_peak_1229	2.77395	25.308	24.0335
Pf3D7_07_v3	1131769	1134634	HMGB1-32C_R1_peak_1281	2.00534	8.26161	7.29009	Pf3D7_07_v3	1131730	1134624	HMGB1-32C_R2_peak_1231	2.09041	11.1587	10.1588
Pf3D7_07_v3	1150742	1151060	HMGB1-32C_R1_peak_1286	2.16714	8.57073	7.58272	Pf3D7_07_v3	1150707	1151100	HMGB1-32C_R2_peak_1234	2.81284	21.3889	20.1781
Pf3D7_07_v3	1156766	1158347	HMGB1-32C_R1_peak_1288	2.11716	9.24139	8.22996	Pf3D7_07_v3	1156752	1158332	HMGB1-32C_R2_peak_1236	2.23543	12.9852	11.9412
Pf3D7_07_v3	1159823	1160444	HMGB1-32C_R1_peak_1289	2.15599	9.62087	8.59138	Pf3D7_07_v3	1160133	1160486	HMGB1-32C_R2_peak_1237	2.57812	19.0944	17.9298
Pf3D7_07_v3	1163049	1163728	HMGB1-32C_R1_peak_1290	2.64135	15.524	14.2804	Pf3D7_07_v3	1163030	1163746	HMGB1-32C_R2_peak_1238	2.52326	16.7303	15.6069
Pf3D7_07_v3	1191225	1192241	HMGB1-32C_R1_peak_1293	2.7692	17.3203	16.0138	Pf3D7_07_v3	1191242	1192227	HMGB1-32C_R2_peak_1241	3.22462	30.2573	28.8868
Pf3D7_07_v3	1211994	1214452	HMGB1-32C_R1_peak_1297	2.06404	7.9282	6.96874	Pf3D7_07_v3	1211924	1214428	HMGB1-32C_R2_peak_1244	2.17557	10.6208	9.62958
Pf3D7_07_v3	1221866	1225092	HMGB1-32C_R1_peak_1298	2.12807	9.49806	8.47698	Pf3D7_07_v3	1221820	1225113	HMGB1-32C_R2_peak_1245	2.38673	15.1282	14.0454
Pf3D7_07_v3	1239159	1243182	HMGB1-32C_R1_peak_1301	2.20664	10.9599	9.89173	Pf3D7_07_v3	1241248	1243250	HMGB1-32C_R2_peak_1247	2.31104	16.0799	14.9784
Pf3D7_07_v3	1256903	1257574	HMGB1-32C_R1_peak_1304	2.1502	9.86904	8.83273	Pf3D7_07_v3	1256863	1257609	HMGB1-32C_R2_peak_1249	2.35234	17.3601	16.2305
Pf3D7_07_v3	1267245	1277736	HMGB1-32C_R1_peak_1306	2.06327	9.60896	8.58697	Pf3D7_07_v3	1271681	1277623	HMGB1-32C_R2_peak_1251	2.25619	14.8203	13.744
Pf3D7_07_v3	1299789	1300828	HMGB1-32C_R1_peak_1311	2.10507	10.5377	9.47868	Pf3D7_07_v3	1300077	1300872	HMGB1-32C_R2_peak_1255	2.48177	18.5231	17.366
Pf3D7_07_v3	1317954	1319191	HMGB1-32C_R1_peak_1315	3.02906	20.7874	19.3848	Pf3D7_07_v3	1317929	1319186	HMGB1-32C_R2_peak_1257	3.35067	31.2719	29.882
Pf3D7_07_v3	1321580	1322278	HMGB1-32C_R1_peak_1316	3.01598	21.2091	19.7804	Pf3D7_07_v3	1321551	1322262	HMGB1-32C_R2_peak_1258	3.4772	37.7078	36.1962
Pf3D7_07_v3	1325683	1326953	HMGB1-32C_R1_peak_1317	2.03276	8.08353	7.11905	Pf3D7_07_v3	1325711	1326937	HMGB1-32C_R2_peak_1259	2.07167	10.3988	9.40615
Pf3D7_07_v3	1339342	1341693	HMGB1-32C_R1_peak_1320	2.35758	12.9633	11.8209	Pf3D7_07_v3	1339368	1341707	HMGB1-32C_R2_peak_1262	2.41824	16.7711	15.6525
Pf3D7_07_v3	1358438	1362397	HMGB1-32C_R1_peak_1322	2.40355	14.3451	13.1505	Pf3D7_07_v3	1358533	1362302	HMGB1-32C_R2_peak_1264	2.61308	22.3203	21.1001
Pf3D7_07_v3	1368448	1370514	HMGB1-32C_R1_peak_1323	2.26513	12.597	11.463	Pf3D7_07_v3	1368266	1370533	HMGB1-32C_R2_peak_1265	2.28748	15.3684	14.2817
Pf3D7_07_v3	1372371	1372776	HMGB1-32C_R1_peak_1324	2.56302	14.6623	13.4502	Pf3D7_07_v3	1372449	1372751	HMGB1-32C_R2_peak_1266	2.08441	10.3691	9.37658
Pf3D7_07_v3	1382692	1383431	HMGB1-32C_R1_peak_1326	3.12965	25.1825	23.6344	Pf3D7_07_v3	1382695	1383422	HMGB1-32C_R2_peak_1268	3.4525	37.7558	36.2518
Pf3D7_07_v3	1385849	1386607	HMGB1-32C_R1_peak_1327	3.30564	25.8783	24.3326	Pf3D7_07_v3	1385844	1386597	HMGB1-32C_R2_peak_1269	3.51158	36.0504	34.5808
Pf3D7_07_v3	1391139	1392079	HMGB1-32C_R1_peak_1328	3.59889	33.0737	31.3187	Pf3D7_07_v3	1391108	1392081	HMGB1-32C_R2_peak_1271	3.79958	43.8442	42.2212
Pf3D7_07_v3	1396498	1397280	HMGB1-32C_R1_peak_1329	3.61685	34.0804	32.2869	Pf3D7_07_v3	1396474	1397357	HMGB1-32C_R2_peak_1272	3.85788	48.1676	46.4788
Pf3D7_07_v3	1399434	1400462	HMGB1-32C_R1_peak_1330	3.29323	26.1463	24.5787	Pf3D7_07_v3	1399420	1400461	HMGB1-32C_R2_peak_1273	3.78384	42.6779	41.085
Pf3D7_07_v3	1402753	1403624	HMGB1-32C_R1_peak_1331	3.88993	37.0458	35.2448	Pf3D7_07_v3	1402723	1403640	HMGB1-32C_R2_peak_1274	4.62863	63.4505	61.5852
Pf3D7_07_v3	1409134	1409906	HMGB1-32C_R1_peak_1332	3.39083	26.0234	24.4381	Pf3D7_07_v3	1409134	1409925	HMGB1-32C_R2_peak_1275	3.85028	40.7865	39.2112
Pf3D7_07_v3	1411004	1411440	HMGB1-32C_R1_peak_1333	2.76241	16.1062	14.8408	Pf3D7_07_v3	1410980	1411469	HMGB1-32C_R2_peak_1276	2.44568	15.2486	14.1545
Pf3D7_07_v3	1414800	1415596	HMGB1-32C_R1_peak_1334	2.65308	16.5031	15.2385	Pf3D7_07_v3	1414756	1415593	HMGB1-32C_R2_peak_1277	3.39468	31.852	30.4462
Pf3D7_07_v3	1417665	1426333	HMGB1-32C_R1_peak_1335	3.37501	28.4062	26.8116	Pf3D7_07_v3	1417625	1426342	HMGB1-32C_R2_peak_1278	3.81356	45.2032	43.6188
Pf3D7_07_v3	1427374	1432295	HMGB1-32C_R1_peak_1336	2.97988	20.8223	19.4136	Pf3D7_07_v3	1427340	1432311	HMGB1-32C_R2_peak_1279	3.43977	35.5249	34.0617
Pf3D7_07_v3	1434204	1444768	HMGB1-32C_R1_peak_1337	2.94567	19.5405	18.1658	Pf3D7_07_v3	1434181	1444780	HMGB1-32C_R2_peak_1280	3.44942	33.6254	32.1858
Pf3D7_08_v3	5491	7472	HMGB1-32C_R1_peak_1340	2.06165	7.27472	6.34129	Pf3D7_08_v3	1699	8402	HMGB1-32C_R2_peak_1281	2.10618	9.12329	8.16195
Pf3D7_08_v3	21352	24467	HMGB1-32C_R1_peak_1342	2.2453	9.48888	8.47053	Pf3D7_08_v3	21338	26315	HMGB1-32C_R2_peak_1283	2.2257	10.6157	9.61768
Pf3D7_08_v3	25790	26330	HMGB1-32C_R1_peak_1343	2.06484	7.28159	6.34716	Pf3D7_08_v3	21338	26315	HMGB1-32C_R2_peak_1283	2.2257	10.6157	9.61768
Pf3D7_08_v3	40953	41934	HMGB1-32C_R1_peak_1345	2.04374	7.08981	6.16416	Pf3D7_08_v3	40905	48544	HMGB1-32C_R2_peak_1287	2.32847	12.4624	11.4307
Pf3D7_08_v3	43016	48556	HMGB1-32C_R1_peak_1346	2.26757	9.71981	8.69153	Pf3D7_08_v3	40905	48544	HMGB1-32C_R2_peak_1287	2.32847	12.4624	11.4307
Pf3D7_08_v3	52814	53652	HMGB1-32C_R1_peak_1347	2.82619	17.3261	16.0266	Pf3D7_08_v3	52819	53690	HMGB1-32C_R2_peak_1289	3.11546	25.9841	24.6824
Pf3D7_08_v3	56338	57343	HMGB1-32C_R1_peak_1348	4.00562	37.8851	35.986	Pf3D7_08_v3	56340	57389	HMGB1-32C_R2_peak_1290	4.49555	60.9514	59.0762
Pf3D7_08_v3	71535	71776	HMGB1-32C_R1_peak_1350	2.09323	7.54201	6.59571	Pf3D7_08_v3	71524	71786	HMGB1-32C_R2_peak_1292	2.2027	10.2147	9.22394
Pf3D7_08_v3	83722	87967	HMGB1-32C_R1_peak_1351	2.74688	17.8502	16.5459	Pf3D7_08_v3	84660	87947	HMGB1-32C_R2_peak_1293	2.94035	26.408	25.1109
Pf3D7_08_v3	91312	100067	HMGB1-32C_R1_peak_1352	5.23096	71.829	69.5104	Pf3D7_08_v3	91326	99066	HMGB1-32C_R2_peak_1294	5.72333	99.4917	97.3455
Pf3D7_08_v3	102026	102809	HMGB1-32C_R1_peak_1353	2.46932	14.1132	12.9178	Pf3D7_08_v3	101956	102817	HMGB1-32C_R2_peak_1295	3.05201	28.2532	26.9098
Pf3D7_08_v3	106681	108166	HMGB1-32C_R1_peak_1354	2.02766	7.68361	6.73367	Pf3D7_08_v3	107886	108224	HMGB1-32C_R2_peak_1297	2.20325	11.5506	10.5315
Pf3D7_08_v3	114672	115162	HMGB1-32C_R1_peak_1355	2.5496	13.6132	12.442	Pf3D7_08_v3	114682	115147	HMGB1-32C_R2_peak_1298	2.39626	14.0901	13.0241
Pf3D7_08_v3	119189	121181	HMGB1-32C_R1_peak_1357	2.03193	8.57305	7.58817	Pf3D7_08_v3	119127	122044	HMGB1-32C_R2_peak_1299	2.07945	11.1292	10.1251
Pf3D7_08_v3	129235	131626	HMGB1-32C_R1_peak_1358	2.12179	8.93779	7.94056	Pf3D7_08_v3	129218	131638	HMGB1-32C_R2_peak_1300	2.27884	13.9099	12.8508
Pf3D7_08_v3	137080	138456	HMGB1-32C_R1_peak_1360	2.44751	14.3975	13.2078	Pf3D7_08_v3	137077	139072	HMGB1-32C_R2_peak_1301	3.00839	29.015	27.6643
Pf3D7_08_v3	146232	150226	HMGB1-32C_R1_peak_1361	2.19538	11.2	10.1168	Pf3D7_08_v3	146128	150262	HMGB1-32C_R2_peak_1302	2.54627	20.2753	19.0877
Pf3D7_08_v3	165397	166088	HMGB1-32C_R1_peak_1364	2.60245	14.8103	13.5876	Pf3D7_08_v3	165391	166113	HMGB1-32C_R2_peak_1305	3.68705	39.2693	37.7184
Pf3D7_08_v3	168180	170165	HMGB1-32C_R1_peak_1365	2.32427	12.1214	11.0025	Pf3D7_08_v3	168156	170144	HMGB1-32C_R2_peak_1306	2.53091	18.7008	17.5472
Pf3D7_08_v3	173089	173639	HMGB1-32C_R1_peak_1366	2.29443	11.5341	10.4302	Pf3D7_08_v3	173097	173581	HMGB1-32C_R2_peak_1307	2.22018	13.7737	12.7084
Pf3D7_08_v3	181242	185457	HMGB1-32C_R1_peak_1368	2.34511	12.5288	11.4057	Pf3D7_08_v3	181217	182948	HMGB1-32C_R2_peak_1309	2.40587	15.8391	14.742
Pf3D7_08_v3	192396	194103	HMGB1-32C_R1_peak_1370	2.25609	11.5998	10.4974	Pf3D7_08_v3	192014	194097	HMGB1-32C_R2_peak_1312	2.48477	17.1161	15.985
Pf3D7_08_v3	197691	198134	HMGB1-32C_R1_peak_1371	2.00964	8.82407	7.827	Pf3D7_08_v3	197682	198190	HMGB1-32C_R2_peak_1313	2.15077	12.712	11.6696
Pf3D7_08_v3	212289	216854	HMGB1-32C_R1_peak_1374	2.5158	15.5694	14.3506	Pf3D7_08_v3	212278	212882	HMGB1-32C_R2_peak_1315	2.17018	12.0058	10.9828
Pf3D7_08_v3	212289	216854	HMGB1-32C_R1_peak_1374	2.5158	15.5694	14.3506	Pf3D7_08_v3	214249	215995	HMGB1-32C_R2_peak_1316	3.53481	41.3331	39.7707
Pf3D7_08_v3	218563	221052	HMGB1-32C_R1_peak_1375	2.01824	7.74453	6.79495	Pf3D7_08_v3	219923	221060	HMGB1-32C_R2_peak_1317	2.26212	14.3319	13.2586
Pf3D7_08_v3	231377	234421	HMGB1-32C_R1_peak_1377	2.34641	11.7528	10.6506	Pf3D7_08_v3	231368	234434	HMGB1-32C_R2_peak_1319	2.23341	12.9912	11.9507
Pf3D7_08_v3	243967	244397	HMGB1-32C_R1_peak_1380	3.02554	21.7465	20.3053	Pf3D7_08_v3	243990	244405	HMGB1-32C_R2_peak_1320	3.23434	32.3304	30.9198
Pf3D7_08_v3	263858	265740	HMGB1-32C_R1_peak_1385	2.15272	10.5566	9.49799	Pf3D7_08_v3	263853	265784	HMGB1-32C_R2_peak_1325	2.13351	11.7725	10.7526
Pf3D7_08_v3	278546	281093	HMGB1-32C_R1_peak_1389	2.35192	11.728	10.6209	Pf3D7_08_v3	278528	281108	HMGB1-32C_R2_peak_1328	2.27143	12.6979	11.6581
Pf3D7_08_v3	287045	288457	HMGB1-32C_R1_peak_1390	2.44488	14.9759	13.754	Pf3D7_08_v3	287183	288469	HMGB1-32C_R2_peak_1329	2.52798	19.5929	18.4159
Pf3D7_08_v3	306915	307249	HMGB1-32C_R1_peak_1391	2.01632	7.87287	6.91347	Pf3D7_08_v3	306946	307257	HMGB1-32C_R2_peak_1331	2.13323	10.7636	9.76325
Pf3D7_08_v3	312608	312929	HMGB1-32C_R1_peak_1392	2.84582	21.7002	20.2544	Pf3D7_08_v3	312619	312971	HMGB1-32C_R2_peak_1332	2.95162	28.0265	26.6882
Pf3D7_08_v3	314506	315455	HMGB1-32C_R1_peak_1393	2.10047	9.45667	8.44299	Pf3D7_08_v3	314501	314929	HMGB1-32C_R2_peak_1333	2.32374	15.1684	14.0792
Pf3D7_08_v3	338089	343306	HMGB1-32C_R1_peak_1396	2.16772	10.2702	9.21802	Pf3D7_08_v3	338083	343250	HMGB1-32C_R2_peak_1335	2.26976	14.1286	13.0608
Pf3D7_08_v3	344614	347349	HMGB1-32C_R1_peak_1397	2.04868	8.9074	7.91095	Pf3D7_08_v3	345523	347385	HMGB1-32C_R2_peak_1336	2.40372	16.5824	15.4729
Pf3D7_08_v3	363266	366389	HMGB1-32C_R1_peak_1400	2.00047	7.75166	6.79862	Pf3D7_08_v3	363228	366438	HMGB1-32C_R2_peak_1340	2.17221	11.1288	10.1195
Pf3D7_08_v3	379091	379514	HMGB1-32C_R1_peak_1403	2.39071	12.1126	10.9912	Pf3D7_08_v3	378602	379510	HMGB1-32C_R2_peak_1342	2.07956	9.59908	8.62598
Pf3D7_08_v3	382496	382901	HMGB1-32C_R1_peak_1404	2.69152	15.0076	13.7791	Pf3D7_08_v3	382458	382901	HMGB1-32C_R2_peak_1343	2.98726	22.9476	21.7069
Pf3D7_08_v3	387493	388325	HMGB1-32C_R1_peak_1405	2.16809	8.93233	7.93181	Pf3D7_08_v3	387540	388332	HMGB1-32C_R2_peak_1344	2.54845	15.8346	14.7329
Pf3D7_08_v3	389842	390708	HMGB1-32C_R1_peak_1406	2.28076	10.068	9.02144	Pf3D7_08_v3	389828	390677	HMGB1-32C_R2_peak_1345	2.05621	9.08139	8.11528
Pf3D7_08_v3	396526	398003	HMGB1-32C_R1_peak_1408	2.74885	16.3601	15.0885	Pf3D7_08_v3	396303	397960	HMGB1-32C_R2_peak_1347	2.87746	22.8832	21.6482
Pf3D7_08_v3	402665	403736	HMGB1-32C_R1_peak_1410	2.72979	17.325	16.0219	Pf3D7_08_v3	402631	403779	HMGB1-32C_R2_peak_1348	2.98949	26.2925	24.9896
Pf3D7_08_v3	416331	418032	HMGB1-32C_R1_peak_1412	2.42595	13.6973	12.5217	Pf3D7_08_v3	416298	418034	HMGB1-32C_R2_peak_1350	2.59164	18.6497	17.4892
Pf3D7_08_v3	430791	436597	HMGB1-32C_R1_peak_1414	3.80653	36.2693	34.4464	Pf3D7_08_v3	430768	436596	HMGB1-32C_R2_peak_1351	4.4948	60.3666	58.5012
Pf3D7_08_v3	437679	438993	HMGB1-32C_R1_peak_1415	2.66463	15.4089	14.1732	Pf3D7_08_v3	437678	439041	HMGB1-32C_R2_peak_1352	2.96748	24.2318	22.9673
Pf3D7_08_v3	440300	445812	HMGB1-32C_R1_peak_1416	4.09881	41.0733	39.1199	Pf3D7_08_v3	440279	447844	HMGB1-32C_R2_peak_1353	4.47407	61.0152	59.1761
Pf3D7_08_v3	446811	447934	HMGB1-32C_R1_peak_1417	2.14576	8.74405	7.74873	Pf3D7_08_v3	440279	447844	HMGB1-32C_R2_peak_1353	4.47407	61.0152	59.1761
Pf3D7_08_v3	450832	451785	HMGB1-32C_R1_peak_1418	3.70875	35.5454	33.7157	Pf3D7_08_v3	450804	451796	HMGB1-32C_R2_peak_1354	3.85081	46.3883	44.7292
Pf3D7_08_v3	453987	454831	HMGB1-32C_R1_peak_1419	3.24058	28.4943	26.858	Pf3D7_08_v3	453969	454841	HMGB1-32C_R2_peak_1355	3.67273	42.109	40.5228
Pf3D7_08_v3	459219	466389	HMGB1-32C_R1_peak_1420	3.2801	28.0782	26.5559	Pf3D7_08_v3	459195	466458	HMGB1-32C_R2_peak_1356	3.91292	48.1422	46.5252
Pf3D7_08_v3	500938	501288	HMGB1-32C_R1_peak_1422	2.29841	11.6827	10.5795	Pf3D7_08_v3	500991	501528	HMGB1-32C_R2_peak_1358	2.06923	10.263	9.27989
Pf3D7_08_v3	525705	526868	HMGB1-32C_R1_peak_1425	2.07432	9.01152	8.00853	Pf3D7_08_v3	525685	526926	HMGB1-32C_R2_peak_1360	2.67715	20.3475	19.1585
Pf3D7_08_v3	543135	544274	HMGB1-32C_R1_peak_1429	2.21081	11.4248	10.3307	Pf3D7_08_v3	543225	544245	HMGB1-32C_R2_peak_1362	2.01211	9.40599	8.43786
Pf3D7_08_v3	567796	571324	HMGB1-32C_R1_peak_1432	2.42464	13.1961	12.0455	Pf3D7_08_v3	567794	570224	HMGB1-32C_R2_peak_1364	2.30709	13.9283	12.8695
Pf3D7_08_v3	576444	578298	HMGB1-32C_R1_peak_1433	2.15133	9.68498	8.6592	Pf3D7_08_v3	576446	578342	HMGB1-32C_R2_peak_1365	2.16359	12.3727	11.3516
Pf3D7_08_v3	621951	623387	HMGB1-32C_R1_peak_1437	2.89836	21.8674	20.4146	Pf3D7_08_v3	621981	623366	HMGB1-32C_R2_peak_1369	2.79509	25.234	23.9513
Pf3D7_08_v3	627158	628903	HMGB1-32C_R1_peak_1438	2.13577	10.8117	9.74642	Pf3D7_08_v3	628391	628887	HMGB1-32C_R2_peak_1371	2.3246	16.4625	15.3511
Pf3D7_08_v3	631626	632157	HMGB1-32C_R1_peak_1439	2.54399	13.2017	12.0401	Pf3D7_08_v3	631603	632171	HMGB1-32C_R2_peak_1372	2.37169	13.2987	12.2542
Pf3D7_08_v3	656750	657522	HMGB1-32C_R1_peak_1444	2.38793	12.5578	11.4164	Pf3D7_08_v3	656754	657479	HMGB1-32C_R2_peak_1378	2.4834	16.7432	15.6203
Pf3D7_08_v3	660250	661812	HMGB1-32C_R1_peak_1445	2.3405	12.1647	11.0457	Pf3D7_08_v3	660247	661827	HMGB1-32C_R2_peak_1379	2.23586	12.9972	11.9507
Pf3D7_08_v3	672575	672986	HMGB1-32C_R1_peak_1446	2.11434	8.94368	7.94284	Pf3D7_08_v3	672568	673020	HMGB1-32C_R2_peak_1382	2.08332	11.0205	10.0137
Pf3D7_08_v3	676293	678355	HMGB1-32C_R1_peak_1448	2.26833	10.6745	9.60592	Pf3D7_08_v3	676274	678390	HMGB1-32C_R2_peak_1384	2.50051	15.4389	14.3427
Pf3D7_08_v3	680961	681750	HMGB1-32C_R1_peak_1449	2.68911	15.3425	14.1083	Pf3D7_08_v3	680961	681752	HMGB1-32C_R2_peak_1385	2.60281	18.5245	17.3686
Pf3D7_08_v3	687312	688116	HMGB1-32C_R1_peak_1450	3.95345	41.1927	39.229	Pf3D7_08_v3	687323	688124	HMGB1-32C_R2_peak_1386	4.73899	68.3866	66.4513
Pf3D7_08_v3	703542	704634	HMGB1-32C_R1_peak_1453	2.00331	8.7767	7.78423	Pf3D7_08_v3	703468	704659	HMGB1-32C_R2_peak_1388	2.31258	14.2841	13.2112
Pf3D7_08_v3	708256	708788	HMGB1-32C_R1_peak_1454	2.76866	17.8757	16.5476	Pf3D7_08_v3	708267	708795	HMGB1-32C_R2_peak_1389	2.80085	22.5179	21.2835
Pf3D7_08_v3	717213	719682	HMGB1-32C_R1_peak_1456	2.20608	11.388	10.3036	Pf3D7_08_v3	717207	719701	HMGB1-32C_R2_peak_1391	2.37897	16.6738	15.5654
Pf3D7_08_v3	735910	740221	HMGB1-32C_R1_peak_1458	2.18939	10.5947	9.53881	Pf3D7_08_v3	735966	736899	HMGB1-32C_R2_peak_1394	2.10822	12.05	11.0236
Pf3D7_08_v3	735910	740221	HMGB1-32C_R1_peak_1458	2.18939	10.5947	9.53881	Pf3D7_08_v3	737850	739703	HMGB1-32C_R2_peak_1395	2.17794	12.6046	11.5671
Pf3D7_08_v3	743499	747450	HMGB1-32C_R1_peak_1459	2.00308	7.968	7.01011	Pf3D7_08_v3	743654	747489	HMGB1-32C_R2_peak_1396	2.15153	11.6261	10.6183
Pf3D7_08_v3	760120	760601	HMGB1-32C_R1_peak_1461	2.17801	8.93178	7.93332	Pf3D7_08_v3	760329	760654	HMGB1-32C_R2_peak_1398	2.6543	18.8624	17.7021
Pf3D7_08_v3	762117	764905	HMGB1-32C_R1_peak_1462	2.74347	18.2567	16.9332	Pf3D7_08_v3	762192	764890	HMGB1-32C_R2_peak_1399	2.57486	21.6218	20.4167
Pf3D7_08_v3	768760	769476	HMGB1-32C_R1_peak_1463	2.45844	13.0006	11.8554	Pf3D7_08_v3	768235	769481	HMGB1-32C_R2_peak_1400	2.97292	23.6866	22.4294
Pf3D7_08_v3	800932	803623	HMGB1-32C_R1_peak_1470	2.42992	13.4362	12.2694	Pf3D7_08_v3	799418	803622	HMGB1-32C_R2_peak_1405	2.26395	13.8204	12.7632
Pf3D7_08_v3	821399	821966	HMGB1-32C_R1_peak_1472	3.61047	31.5129	29.8044	Pf3D7_08_v3	821412	821963	HMGB1-32C_R2_peak_1408	4.49503	60.6298	58.77
Pf3D7_08_v3	830649	831224	HMGB1-32C_R1_peak_1474	3.78099	35.1044	33.2808	Pf3D7_08_v3	830661	831239	HMGB1-32C_R2_peak_1410	4.02807	46.8766	45.2152
Pf3D7_08_v3	849474	850914	HMGB1-32C_R1_peak_1477	2.01472	7.60052	6.65598	Pf3D7_08_v3	848626	850876	HMGB1-32C_R2_peak_1412	2.13566	11.5191	10.5143
Pf3D7_08_v3	860384	862425	HMGB1-32C_R1_peak_1479	4.17106	46.0537	43.9326	Pf3D7_08_v3	860381	862424	HMGB1-32C_R2_peak_1414	4.93459	75.3391	73.2115
Pf3D7_08_v3	932785	936536	HMGB1-32C_R1_peak_1490	2.64136	16.8085	15.5226	Pf3D7_08_v3	932813	935610	HMGB1-32C_R2_peak_1422	2.70996	21.8908	20.6714
Pf3D7_08_v3	957490	957960	HMGB1-32C_R1_peak_1492	2.19124	9.99721	8.96057	Pf3D7_08_v3	957568	961102	HMGB1-32C_R2_peak_1424	2.16929	11.6979	10.6962
Pf3D7_08_v3	978991	980470	HMGB1-32C_R1_peak_1497	2.16791	9.54819	8.5294	Pf3D7_08_v3	979004	980373	HMGB1-32C_R2_peak_1428	2.05986	9.84356	8.86863
Pf3D7_08_v3	997073	999512	HMGB1-32C_R1_peak_1498	2.72265	17.5499	16.2344	Pf3D7_08_v3	997065	999461	HMGB1-32C_R2_peak_1429	2.98378	26.9078	25.589
Pf3D7_08_v3	1005926	1006758	HMGB1-32C_R1_peak_1499	2.03507	7.95605	6.99882	Pf3D7_08_v3	1005902	1006798	HMGB1-32C_R2_peak_1430	2.05787	9.08538	8.12742
Pf3D7_08_v3	1008207	1011307	HMGB1-32C_R1_peak_1500	2.09991	8.5188	7.53621	Pf3D7_08_v3	1009048	1011300	HMGB1-32C_R2_peak_1431	2.06041	9.60887	8.63641
Pf3D7_08_v3	1022591	1023631	HMGB1-32C_R1_peak_1503	3.2054	22.7796	21.291	Pf3D7_08_v3	1022576	1023586	HMGB1-32C_R2_peak_1432	3.75578	40.5185	38.9517
Pf3D7_08_v3	1031052	1033319	HMGB1-32C_R1_peak_1504	2.2673	10.8072	9.74008	Pf3D7_08_v3	1031051	1033241	HMGB1-32C_R2_peak_1433	2.29866	14.0955	13.0299
Pf3D7_08_v3	1037096	1038386	HMGB1-32C_R1_peak_1506	2.14832	9.34953	8.33456	Pf3D7_08_v3	1037105	1038547	HMGB1-32C_R2_peak_1434	2.30458	13.891	12.8331
Pf3D7_08_v3	1047615	1051720	HMGB1-32C_R1_peak_1507	2.53081	16.2721	15.0287	Pf3D7_08_v3	1047594	1048457	HMGB1-32C_R2_peak_1435	3.37095	32.9692	31.5341
Pf3D7_08_v3	1060653	1060897	HMGB1-32C_R1_peak_1509	2.00277	8.89625	7.89688	Pf3D7_08_v3	1060613	1060903	HMGB1-32C_R2_peak_1438	2.3144	15.4438	14.3502
Pf3D7_08_v3	1099197	1101068	HMGB1-32C_R1_peak_1513	2.02908	7.5006	6.56114	Pf3D7_08_v3	1100829	1101101	HMGB1-32C_R2_peak_1440	2.22929	11.6236	10.6024
Pf3D7_08_v3	1123308	1124702	HMGB1-32C_R1_peak_1517	2.28689	11.9382	10.8219	Pf3D7_08_v3	1123271	1124696	HMGB1-32C_R2_peak_1444	2.23923	14.4861	13.4102
Pf3D7_08_v3	1152908	1156125	HMGB1-32C_R1_peak_1523	2.07796	9.37591	8.36325	Pf3D7_08_v3	1152928	1154664	HMGB1-32C_R2_peak_1447	2.28258	14.0594	12.9931
Pf3D7_08_v3	1152908	1156125	HMGB1-32C_R1_peak_1523	2.07796	9.37591	8.36325	Pf3D7_08_v3	1155901	1156147	HMGB1-32C_R2_peak_1448	2.29303	11.7646	10.7434
Pf3D7_08_v3	1160184	1161642	HMGB1-32C_R1_peak_1524	2.90047	19.6358	18.2477	Pf3D7_08_v3	1160203	1161004	HMGB1-32C_R2_peak_1449	3.86647	45.915	44.2593
Pf3D7_08_v3	1166424	1166698	HMGB1-32C_R1_peak_1525	2.20185	10.1586	9.11204	Pf3D7_08_v3	1165528	1166712	HMGB1-32C_R2_peak_1450	2.10199	11.328	10.3186
Pf3D7_08_v3	1169320	1170060	HMGB1-32C_R1_peak_1527	2.65668	16.9974	15.7194	Pf3D7_08_v3	1169193	1170097	HMGB1-32C_R2_peak_1451	2.62653	20.3838	19.2036
Pf3D7_08_v3	1199390	1200557	HMGB1-32C_R1_peak_1535	2.00869	7.82244	6.87032	Pf3D7_08_v3	1199529	1200567	HMGB1-32C_R2_peak_1457	2.10871	10.6166	9.62688
Pf3D7_08_v3	1202459	1203500	HMGB1-32C_R1_peak_1536	2.64459	15.9544	14.7038	Pf3D7_08_v3	1202490	1203539	HMGB1-32C_R2_peak_1458	2.46766	15.1369	14.0467
Pf3D7_08_v3	1204711	1208303	HMGB1-32C_R1_peak_1537	2.66918	17.8159	16.5189	Pf3D7_08_v3	1204588	1208092	HMGB1-32C_R2_peak_1459	2.69884	21.3049	20.1028
Pf3D7_08_v3	1211247	1211613	HMGB1-32C_R1_peak_1538	2.30151	10.6457	9.58135	Pf3D7_08_v3	1211262	1211564	HMGB1-32C_R2_peak_1460	2.62332	17.4188	16.2872
Pf3D7_08_v3	1254570	1255260	HMGB1-32C_R1_peak_1545	3.15258	23.0562	21.5661	Pf3D7_08_v3	1254537	1255333	HMGB1-32C_R2_peak_1465	3.16383	29.966	28.5898
Pf3D7_08_v3	1269223	1269639	HMGB1-32C_R1_peak_1548	2.50339	15.4956	14.2579	Pf3D7_08_v3	1269212	1269619	HMGB1-32C_R2_peak_1467	3.02404	25.5888	24.298
Pf3D7_08_v3	1272524	1277190	HMGB1-32C_R1_peak_1549	2.88692	19.9415	18.5705	Pf3D7_08_v3	1273331	1277236	HMGB1-32C_R2_peak_1468	2.78184	23.5084	22.2704
Pf3D7_08_v3	1279208	1280164	HMGB1-32C_R1_peak_1550	2.216	9.51757	8.50053	Pf3D7_08_v3	1279314	1280164	HMGB1-32C_R2_peak_1469	2.2088	10.9789	9.97788
Pf3D7_08_v3	1284587	1289152	HMGB1-32C_R1_peak_1551	3.02348	22.8553	21.3758	Pf3D7_08_v3	1284572	1288927	HMGB1-32C_R2_peak_1470	3.65678	40.8206	39.2555
Pf3D7_08_v3	1296176	1297954	HMGB1-32C_R1_peak_1553	2.24432	10.5998	9.53559	Pf3D7_08_v3	1296152	1297932	HMGB1-32C_R2_peak_1471	2.46489	16.0526	14.9408
Pf3D7_08_v3	1310704	1312132	HMGB1-32C_R1_peak_1556	2.30012	12.1403	11.0241	Pf3D7_08_v3	1310758	1312265	HMGB1-32C_R2_peak_1474	2.78257	23.7379	22.4831
Pf3D7_08_v3	1325332	1328416	HMGB1-32C_R1_peak_1559	2.08554	8.12663	7.15735	Pf3D7_08_v3	1325448	1328411	HMGB1-32C_R2_peak_1475	2.04754	9.75749	8.7907
Pf3D7_08_v3	1334143	1336261	HMGB1-32C_R1_peak_1561	2.107	9.37108	8.35512	Pf3D7_08_v3	1334993	1335965	HMGB1-32C_R2_peak_1476	2.11728	11.8237	10.811
Pf3D7_08_v3	1344851	1345187	HMGB1-32C_R1_peak_1563	2.12038	9.05499	8.04976	Pf3D7_08_v3	1344735	1345148	HMGB1-32C_R2_peak_1478	2.00983	8.94891	7.99418
Pf3D7_08_v3	1365477	1367465	HMGB1-32C_R1_peak_1566	2.82094	19.4432	18.0678	Pf3D7_08_v3	1365470	1367507	HMGB1-32C_R2_peak_1480	2.93617	26.3967	25.0859
Pf3D7_08_v3	1383421	1384105	HMGB1-32C_R1_peak_1567	2.76232	18.3083	16.986	Pf3D7_08_v3	1383404	1383846	HMGB1-32C_R2_peak_1481	2.97923	28.0003	26.665
Pf3D7_08_v3	1386736	1387546	HMGB1-32C_R1_peak_1568	2.59486	15.5444	14.2965	Pf3D7_08_v3	1386725	1387461	HMGB1-32C_R2_peak_1482	2.64212	18.6375	17.476
Pf3D7_08_v3	1397401	1397734	HMGB1-32C_R1_peak_1570	2.05529	8.47617	7.49365	Pf3D7_08_v3	1397465	1397726	HMGB1-32C_R2_peak_1484	2.05694	9.60066	8.62551
Pf3D7_08_v3	1399580	1400341	HMGB1-32C_R1_peak_1571	3.29538	27.0336	25.4365	Pf3D7_08_v3	1399582	1400307	HMGB1-32C_R2_peak_1485	3.29308	35.7173	34.241
Pf3D7_08_v3	1402660	1403423	HMGB1-32C_R1_peak_1572	3.29518	26.3052	24.7276	Pf3D7_08_v3	1402667	1403391	HMGB1-32C_R2_peak_1486	3.24622	33.8048	32.3567
Pf3D7_08_v3	1405866	1406579	HMGB1-32C_R1_peak_1573	2.75621	18.8061	17.4629	Pf3D7_08_v3	1405904	1406302	HMGB1-32C_R2_peak_1487	3.10678	31.535	30.1323
Pf3D7_08_v3	1411312	1412058	HMGB1-32C_R1_peak_1574	3.47596	29.7178	28.0584	Pf3D7_08_v3	1411280	1412100	HMGB1-32C_R2_peak_1488	4.2942	55.4785	53.6775
Pf3D7_08_v3	1414513	1415284	HMGB1-32C_R1_peak_1575	3.10368	23.8276	22.3324	Pf3D7_08_v3	1414529	1415287	HMGB1-32C_R2_peak_1489	3.97255	47.0025	45.3549
Pf3D7_08_v3	1417626	1418570	HMGB1-32C_R1_peak_1576	3.83405	34.8448	33.051	Pf3D7_08_v3	1417627	1418657	HMGB1-32C_R2_peak_1490	4.36576	57.2902	55.5095
Pf3D7_08_v3	1420854	1421836	HMGB1-32C_R1_peak_1577	3.2831	24.3421	22.8109	Pf3D7_08_v3	1420818	1421872	HMGB1-32C_R2_peak_1491	4.01131	44.653	43.0134
Pf3D7_08_v3	1427511	1428021	HMGB1-32C_R1_peak_1578	3.69306	32.658	30.9013	Pf3D7_08_v3	1427475	1428045	HMGB1-32C_R2_peak_1492	4.15809	49.3366	47.6364
Pf3D7_08_v3	1429325	1430371	HMGB1-32C_R1_peak_1579	2.21474	9.31518	8.2992	Pf3D7_08_v3	1429303	1430362	HMGB1-32C_R2_peak_1493	2.36917	13.1289	12.0856
Pf3D7_08_v3	1432987	1433881	HMGB1-32C_R1_peak_1580	3.61679	31.129	29.4383	Pf3D7_08_v3	1432998	1433871	HMGB1-32C_R2_peak_1494	3.48349	37.4372	35.9269
Pf3D7_08_v3	1435896	1443551	HMGB1-32C_R1_peak_1581	3.78641	35.8511	34.0599	Pf3D7_08_v3	1435869	1443569	HMGB1-32C_R2_peak_1495	4.45637	58.5629	56.7545
Pf3D7_08_v3	1444658	1472285	HMGB1-32C_R1_peak_1582	2.82946	18.7701	17.4228	Pf3D7_08_v3	1444604	1472297	HMGB1-32C_R2_peak_1496	3.14494	28.7864	27.4357
Pf3D7_09_v3	297	18998	HMGB1-32C_R1_peak_1583	3.11508	28.9526	27.3104	Pf3D7_09_v3	263	18961	HMGB1-32C_R2_peak_1497	3.40018	44.5323	42.916
Pf3D7_09_v3	19983	25534	HMGB1-32C_R1_peak_1584	3.91763	36.3389	34.4968	Pf3D7_09_v3	19966	25582	HMGB1-32C_R2_peak_1498	4.534	59.5454	57.6847
Pf3D7_09_v3	26720	27820	HMGB1-32C_R1_peak_1585	2.63914	14.8432	13.6262	Pf3D7_09_v3	26606	27795	HMGB1-32C_R2_peak_1499	2.59747	18.2148	17.0694
Pf3D7_09_v3	29783	30836	HMGB1-32C_R1_peak_1586	4.31053	45.5454	43.5481	Pf3D7_09_v3	29788	30838	HMGB1-32C_R2_peak_1500	4.56909	59.6697	57.8211
Pf3D7_09_v3	33590	34465	HMGB1-32C_R1_peak_1587	3.78812	33.4654	31.6858	Pf3D7_09_v3	33613	34520	HMGB1-32C_R2_peak_1501	4.6424	64.6753	62.7483
Pf3D7_09_v3	39905	40765	HMGB1-32C_R1_peak_1588	3.25233	24.3104	22.7965	Pf3D7_09_v3	39920	40740	HMGB1-32C_R2_peak_1502	3.54266	35.2697	33.7971
Pf3D7_09_v3	42991	43786	HMGB1-32C_R1_peak_1589	3.46212	27.6539	26.0261	Pf3D7_09_v3	42997	43839	HMGB1-32C_R2_peak_1503	3.9509	47.545	45.8604
Pf3D7_09_v3	45956	46928	HMGB1-32C_R1_peak_1590	3.7613	33.1243	31.3624	Pf3D7_09_v3	45905	46940	HMGB1-32C_R2_peak_1504	4.08626	47.3696	45.6911
Pf3D7_09_v3	49600	50647	HMGB1-32C_R1_peak_1591	3.80325	34.7663	32.9608	Pf3D7_09_v3	49597	50673	HMGB1-32C_R2_peak_1505	3.98026	47.9938	46.3057
Pf3D7_09_v3	55094	55733	HMGB1-32C_R1_peak_1592	3.29993	24.9623	23.4257	Pf3D7_09_v3	55098	55758	HMGB1-32C_R2_peak_1506	3.74946	38.8879	37.3518
Pf3D7_09_v3	58251	59016	HMGB1-32C_R1_peak_1593	3.30469	24.7257	23.1849	Pf3D7_09_v3	58244	59007	HMGB1-32C_R2_peak_1507	3.80237	40.8534	39.2901
Pf3D7_09_v3	67698	68498	HMGB1-32C_R1_peak_1594	3.75498	33.88	32.0951	Pf3D7_09_v3	67685	68540	HMGB1-32C_R2_peak_1508	4.53073	59.6501	57.7776
Pf3D7_09_v3	70780	71656	HMGB1-32C_R1_peak_1595	2.97428	21.1183	19.687	Pf3D7_09_v3	70806	71683	HMGB1-32C_R2_peak_1509	3.44682	36.628	35.1358
Pf3D7_09_v3	74735	75635	HMGB1-32C_R1_peak_1596	3.61577	32.5796	30.8196	Pf3D7_09_v3	74734	75693	HMGB1-32C_R2_peak_1510	4.11639	49.8629	48.1452
Pf3D7_09_v3	78034	78838	HMGB1-32C_R1_peak_1597	2.69297	17.5203	16.2044	Pf3D7_09_v3	78056	78831	HMGB1-32C_R2_peak_1511	3.0756	32.5389	31.121
Pf3D7_09_v3	89622	91021	HMGB1-32C_R1_peak_1599	2.70864	17.4147	16.1298	Pf3D7_09_v3	89633	90014	HMGB1-32C_R2_peak_1514	3.07372	27.0231	25.7044
Pf3D7_09_v3	98490	99648	HMGB1-32C_R1_peak_1601	2.40028	12.5709	11.4368	Pf3D7_09_v3	98455	99516	HMGB1-32C_R2_peak_1516	2.57652	18.053	16.9109
Pf3D7_09_v3	102800	103898	HMGB1-32C_R1_peak_1602	2.24305	10.7555	9.68824	Pf3D7_09_v3	102868	103890	HMGB1-32C_R2_peak_1517	2.15012	12.5117	11.4764
Pf3D7_09_v3	106819	107197	HMGB1-32C_R1_peak_1603	2.22804	10.4438	9.38874	Pf3D7_09_v3	106848	107132	HMGB1-32C_R2_peak_1518	2.09366	10.2806	9.28989
Pf3D7_09_v3	113737	114608	HMGB1-32C_R1_peak_1605	2.31516	11.9018	10.7931	Pf3D7_09_v3	113717	114710	HMGB1-32C_R2_peak_1520	2.09343	10.1653	9.17558
Pf3D7_09_v3	121651	124619	HMGB1-32C_R1_peak_1607	2.17155	10.715	9.65695	Pf3D7_09_v3	121627	124696	HMGB1-32C_R2_peak_1522	2.5595	19.5968	18.4236
Pf3D7_09_v3	146334	149786	HMGB1-32C_R1_peak_1609	2.0108	8.2634	7.2924	Pf3D7_09_v3	146358	149384	HMGB1-32C_R2_peak_1524	2.01843	10.6074	9.62257
Pf3D7_09_v3	155667	156336	HMGB1-32C_R1_peak_1611	2.17566	9.86928	8.8342	Pf3D7_09_v3	156051	156332	HMGB1-32C_R2_peak_1526	2.27225	13.5703	12.5125
Pf3D7_09_v3	163222	165623	HMGB1-32C_R1_peak_1612	2.46776	13.9367	12.75	Pf3D7_09_v3	163268	165689	HMGB1-32C_R2_peak_1527	2.62203	20.1612	18.9724
Pf3D7_09_v3	175947	177387	HMGB1-32C_R1_peak_1613	3.54003	29.9345	28.2499	Pf3D7_09_v3	175944	177439	HMGB1-32C_R2_peak_1528	3.93959	46.0179	44.366
Pf3D7_09_v3	186000	186325	HMGB1-32C_R1_peak_1615	2.66542	17.0098	15.7181	Pf3D7_09_v3	186000	186316	HMGB1-32C_R2_peak_1530	2.41516	14.4177	13.3396
Pf3D7_09_v3	192294	195294	HMGB1-32C_R1_peak_1617	2.02817	8.32095	7.34482	Pf3D7_09_v3	192255	195291	HMGB1-32C_R2_peak_1532	2.03669	10.0987	9.11753
Pf3D7_09_v3	222656	224147	HMGB1-32C_R1_peak_1621	2.16692	9.72322	8.69969	Pf3D7_09_v3	222667	223574	HMGB1-32C_R2_peak_1535	2.43578	15.2052	14.1233
Pf3D7_09_v3	240517	242799	HMGB1-32C_R1_peak_1623	3.61411	32.7004	30.9493	Pf3D7_09_v3	240502	242766	HMGB1-32C_R2_peak_1539	4.0404	50.4182	48.6874
Pf3D7_09_v3	245263	246092	HMGB1-32C_R1_peak_1624	2.12507	8.8992	7.90458	Pf3D7_09_v3	245265	245605	HMGB1-32C_R2_peak_1540	2.56321	17.6737	16.5367
Pf3D7_09_v3	254080	257569	HMGB1-32C_R1_peak_1626	2.02038	8.78442	7.79429	Pf3D7_09_v3	255739	257648	HMGB1-32C_R2_peak_1542	2.3181	15.4668	14.3725
Pf3D7_09_v3	270895	272265	HMGB1-32C_R1_peak_1628	2.39152	13.4074	12.2561	Pf3D7_09_v3	270890	272249	HMGB1-32C_R2_peak_1544	2.80636	22.7715	21.5397
Pf3D7_09_v3	295267	296203	HMGB1-32C_R1_peak_1632	2.11946	9.63915	8.61434	Pf3D7_09_v3	295317	296128	HMGB1-32C_R2_peak_1546	2.04655	10.0587	9.07926
Pf3D7_09_v3	318339	319575	HMGB1-32C_R1_peak_1633	2.38075	11.6971	10.5924	Pf3D7_09_v3	318304	319591	HMGB1-32C_R2_peak_1547	2.64124	18.4028	17.2498
Pf3D7_09_v3	360875	361413	HMGB1-32C_R1_peak_1639	2.96879	19.6468	18.2684	Pf3D7_09_v3	360863	361317	HMGB1-32C_R2_peak_1553	2.59819	17.1028	15.9745
Pf3D7_09_v3	399250	400239	HMGB1-32C_R1_peak_1646	2.16545	9.85442	8.8208	Pf3D7_09_v3	399889	400203	HMGB1-32C_R2_peak_1560	2.1279	10.9236	9.91975
Pf3D7_09_v3	424204	427512	HMGB1-32C_R1_peak_1648	2.08113	9.06225	8.05964	Pf3D7_09_v3	424491	427465	HMGB1-32C_R2_peak_1562	2.00753	9.80055	8.82038
Pf3D7_09_v3	430697	432017	HMGB1-32C_R1_peak_1649	3.44706	28.5028	26.8868	Pf3D7_09_v3	430633	432016	HMGB1-32C_R2_peak_1563	3.63067	39.5365	38.0231
Pf3D7_09_v3	451373	453594	HMGB1-32C_R1_peak_1652	2.1365	9.46396	8.44427	Pf3D7_09_v3	451581	452721	HMGB1-32C_R2_peak_1566	2.39179	15.4674	14.3713
Pf3D7_09_v3	477892	479181	HMGB1-32C_R1_peak_1656	2.13363	10.6573	9.60073	Pf3D7_09_v3	477936	479221	HMGB1-32C_R2_peak_1572	2.23058	14.3907	13.3222
Pf3D7_09_v3	494304	497732	HMGB1-32C_R1_peak_1658	2.23109	10.5487	9.48618	Pf3D7_09_v3	494296	497612	HMGB1-32C_R2_peak_1575	2.1896	12.3134	11.286
Pf3D7_09_v3	538258	538586	HMGB1-32C_R1_peak_1663	2.42147	12.8515	11.7037	Pf3D7_09_v3	538218	538874	HMGB1-32C_R2_peak_1579	2.40645	14.8452	13.7665
Pf3D7_09_v3	549110	550448	HMGB1-32C_R1_peak_1665	2.09675	8.14073	7.17073	Pf3D7_09_v3	549105	550379	HMGB1-32C_R2_peak_1581	2.10675	9.16825	8.20138
Pf3D7_09_v3	575716	576357	HMGB1-32C_R1_peak_1668	2.19547	9.42546	8.40625	Pf3D7_09_v3	575716	576054	HMGB1-32C_R2_peak_1584	2.18894	10.6857	9.68392
Pf3D7_09_v3	580839	581084	HMGB1-32C_R1_peak_1669	2.52027	13.5341	12.3599	Pf3D7_09_v3	580845	581400	HMGB1-32C_R2_peak_1586	2.11655	9.39164	8.42293
Pf3D7_09_v3	601208	604396	HMGB1-32C_R1_peak_1672	2.22198	10.1361	9.09921	Pf3D7_09_v3	599977	603514	HMGB1-32C_R2_peak_1589	2.25896	13.6869	12.6403
Pf3D7_09_v3	608445	610117	HMGB1-32C_R1_peak_1673	2.41357	12.401	11.2774	Pf3D7_09_v3	608426	609400	HMGB1-32C_R2_peak_1590	2.54235	16.8093	15.6925
Pf3D7_09_v3	630681	632299	HMGB1-32C_R1_peak_1677	2.55127	14.0818	12.8928	Pf3D7_09_v3	630674	632303	HMGB1-32C_R2_peak_1593	2.32703	14.0178	12.9616
Pf3D7_09_v3	650720	654796	HMGB1-32C_R1_peak_1681	2.52857	15.106	13.8798	Pf3D7_09_v3	650679	654832	HMGB1-32C_R2_peak_1597	2.86729	24.8329	23.5538
Pf3D7_09_v3	661654	661932	HMGB1-32C_R1_peak_1682	2.48883	13.9073	12.7221	Pf3D7_09_v3	661638	661933	HMGB1-32C_R2_peak_1598	2.6806	18.6396	17.4841
Pf3D7_09_v3	667840	669127	HMGB1-32C_R1_peak_1683	2.25997	11.0347	9.95493	Pf3D7_09_v3	667588	669086	HMGB1-32C_R2_peak_1599	2.37193	14.0643	12.9948
Pf3D7_09_v3	684713	684995	HMGB1-32C_R1_peak_1684	2.30865	11.789	10.6834	Pf3D7_09_v3	684646	685024	HMGB1-32C_R2_peak_1601	2.50572	16.762	15.6445
Pf3D7_09_v3	696888	697778	HMGB1-32C_R1_peak_1685	2.34462	12.4941	11.3606	Pf3D7_09_v3	696888	697867	HMGB1-32C_R2_peak_1602	2.45712	17.5867	16.4533
Pf3D7_09_v3	718824	719141	HMGB1-32C_R1_peak_1688	2.3996	15.6216	14.3758	Pf3D7_09_v3	718851	719121	HMGB1-32C_R2_peak_1606	2.19362	13.8612	12.7949
Pf3D7_09_v3	727721	731699	HMGB1-32C_R1_peak_1690	2.17997	10.5345	9.48112	Pf3D7_09_v3	727874	731739	HMGB1-32C_R2_peak_1607	2.59711	20.5639	19.374
Pf3D7_09_v3	738383	740269	HMGB1-32C_R1_peak_1692	2.79527	20.1321	18.736	Pf3D7_09_v3	738389	740281	HMGB1-32C_R2_peak_1609	3.57907	39.8698	38.3134
Pf3D7_09_v3	742525	743655	HMGB1-32C_R1_peak_1693	2.58691	15.2751	14.0363	Pf3D7_09_v3	742506	743633	HMGB1-32C_R2_peak_1610	2.96367	24.1581	22.8905
Pf3D7_09_v3	748693	749560	HMGB1-32C_R1_peak_1694	2.25179	9.41147	8.39252	Pf3D7_09_v3	748685	749531	HMGB1-32C_R2_peak_1611	2.21911	10.5529	9.55719
Pf3D7_09_v3	751672	752294	HMGB1-32C_R1_peak_1695	2.20035	10.5963	9.5357	Pf3D7_09_v3	751771	752307	HMGB1-32C_R2_peak_1612	2.11167	10.3013	9.31255
Pf3D7_09_v3	761880	763119	HMGB1-32C_R1_peak_1698	3.21659	25.2086	23.7071	Pf3D7_09_v3	761879	763137	HMGB1-32C_R2_peak_1614	2.87661	23.8935	22.6532
Pf3D7_09_v3	771568	773801	HMGB1-32C_R1_peak_1701	2.07486	8.67282	7.6849	Pf3D7_09_v3	771283	773779	HMGB1-32C_R2_peak_1617	2.2158	13.6043	12.5507
Pf3D7_09_v3	777679	781975	HMGB1-32C_R1_peak_1702	2.12142	9.14937	8.14357	Pf3D7_09_v3	777723	782007	HMGB1-32C_R2_peak_1618	2.24362	12.7375	11.6986
Pf3D7_09_v3	787607	787977	HMGB1-32C_R1_peak_1703	2.06649	9.2182	8.2042	Pf3D7_09_v3	787569	788020	HMGB1-32C_R2_peak_1619	2.39581	14.4555	13.3733
Pf3D7_09_v3	793293	794116	HMGB1-32C_R1_peak_1705	2.6315	14.7375	13.5232	Pf3D7_09_v3	793259	794143	HMGB1-32C_R2_peak_1620	2.89705	24.5658	23.2996
Pf3D7_09_v3	795642	797132	HMGB1-32C_R1_peak_1706	2.07377	7.99326	7.03021	Pf3D7_09_v3	795621	797134	HMGB1-32C_R2_peak_1621	2.045	9.14705	8.18454
Pf3D7_09_v3	798492	799825	HMGB1-32C_R1_peak_1707	2.14222	8.94571	7.94498	Pf3D7_09_v3	798458	799779	HMGB1-32C_R2_peak_1622	2.18257	11.0267	10.03
Pf3D7_09_v3	809888	811381	HMGB1-32C_R1_peak_1710	2.14122	8.83868	7.84444	Pf3D7_09_v3	809885	810798	HMGB1-32C_R2_peak_1624	2.1425	10.1221	9.13762
Pf3D7_09_v3	827806	830469	HMGB1-32C_R1_peak_1712	2.01874	8.38967	7.41341	Pf3D7_09_v3	827755	830485	HMGB1-32C_R2_peak_1626	2.27704	14.0922	13.0306
Pf3D7_09_v3	852683	854061	HMGB1-32C_R1_peak_1714	2.48826	15.0258	13.8032	Pf3D7_09_v3	852615	854072	HMGB1-32C_R2_peak_1628	3.00821	26.9776	25.6613
Pf3D7_09_v3	864504	864878	HMGB1-32C_R1_peak_1715	2.07824	8.6519	7.66194	Pf3D7_09_v3	864513	864795	HMGB1-32C_R2_peak_1629	2.13835	12.2523	11.2209
Pf3D7_09_v3	903386	904504	HMGB1-32C_R1_peak_1721	3.1565	25.6345	24.0682	Pf3D7_09_v3	903354	904505	HMGB1-32C_R2_peak_1634	3.92483	48.0891	46.3882
Pf3D7_09_v3	913298	914486	HMGB1-32C_R1_peak_1722	3.28921	27.3388	25.7041	Pf3D7_09_v3	913296	914509	HMGB1-32C_R2_peak_1635	3.11176	29.6218	28.2522
Pf3D7_09_v3	916980	918389	HMGB1-32C_R1_peak_1723	2.19104	10.3162	9.2676	Pf3D7_09_v3	917002	918480	HMGB1-32C_R2_peak_1636	2.55123	18.2738	17.1325
Pf3D7_09_v3	939455	940466	HMGB1-32C_R1_peak_1726	2.04309	8.4434	7.46331	Pf3D7_09_v3	940052	940415	HMGB1-32C_R2_peak_1639	2.17768	11.2151	10.2074
Pf3D7_09_v3	945943	949370	HMGB1-32C_R1_peak_1728	2.43001	14.3256	13.1306	Pf3D7_09_v3	945874	949457	HMGB1-32C_R2_peak_1642	2.6629	21.9206	20.7007
Pf3D7_09_v3	960268	963558	HMGB1-32C_R1_peak_1730	2.61865	17.1834	15.9012	Pf3D7_09_v3	960238	963592	HMGB1-32C_R2_peak_1643	2.90774	25.7013	24.4139
Pf3D7_09_v3	989470	993618	HMGB1-32C_R1_peak_1733	2.04516	7.67219	6.72439	Pf3D7_09_v3	991031	993498	HMGB1-32C_R2_peak_1647	2.22579	11.4139	10.404
Pf3D7_09_v3	1021885	1023170	HMGB1-32C_R1_peak_1740	3.13787	24.1593	22.667	Pf3D7_09_v3	1021870	1023043	HMGB1-32C_R2_peak_1650	3.49818	36.6939	35.2089
Pf3D7_09_v3	1027290	1027689	HMGB1-32C_R1_peak_1741	2.79544	17.0129	15.7245	Pf3D7_09_v3	1027282	1027618	HMGB1-32C_R2_peak_1651	2.76249	19.5413	18.3674
Pf3D7_09_v3	1028660	1030038	HMGB1-32C_R1_peak_1742	2.97832	21.6413	20.1916	Pf3D7_09_v3	1028645	1030014	HMGB1-32C_R2_peak_1652	3.20882	30.6349	29.2436
Pf3D7_09_v3	1035778	1036293	HMGB1-32C_R1_peak_1743	2.65287	17.2199	15.9187	Pf3D7_09_v3	1035790	1036298	HMGB1-32C_R2_peak_1653	2.67973	23.94	22.6838
Pf3D7_09_v3	1047457	1049860	HMGB1-32C_R1_peak_1746	2.11418	9.32987	8.3121	Pf3D7_09_v3	1047489	1049884	HMGB1-32C_R2_peak_1655	2.20148	12.9808	11.9359
Pf3D7_09_v3	1071018	1072397	HMGB1-32C_R1_peak_1749	2.06523	8.65422	7.66446	Pf3D7_09_v3	1071966	1072448	HMGB1-32C_R2_peak_1657	2.35878	13.7422	12.6881
Pf3D7_09_v3	1107398	1109069	HMGB1-32C_R1_peak_1755	2.13641	9.08136	8.08244	Pf3D7_09_v3	1107392	1109026	HMGB1-32C_R2_peak_1664	2.14642	10.1216	9.13475
Pf3D7_09_v3	1114815	1118767	HMGB1-32C_R1_peak_1757	2.39921	14.2633	13.0829	Pf3D7_09_v3	1114846	1116040	HMGB1-32C_R2_peak_1666	3.13816	31.9024	30.507
Pf3D7_09_v3	1126963	1127864	HMGB1-32C_R1_peak_1759	2.37543	11.9179	10.8022	Pf3D7_09_v3	1126975	1127797	HMGB1-32C_R2_peak_1667	2.46263	16.7967	15.6785
Pf3D7_09_v3	1128899	1132104	HMGB1-32C_R1_peak_1760	2.41391	12.2913	11.1704	Pf3D7_09_v3	1128938	1132133	HMGB1-32C_R2_peak_1668	2.44871	15.5233	14.4333
Pf3D7_09_v3	1137379	1138112	HMGB1-32C_R1_peak_1761	2.57899	16.6414	15.3637	Pf3D7_09_v3	1137391	1138096	HMGB1-32C_R2_peak_1669	2.84175	26.0271	24.7378
Pf3D7_09_v3	1159897	1160373	HMGB1-32C_R1_peak_1765	2.03757	7.31559	6.37987	Pf3D7_09_v3	1159864	1160303	HMGB1-32C_R2_peak_1673	2.01248	8.44736	7.50777
Pf3D7_09_v3	1178105	1180473	HMGB1-32C_R1_peak_1769	2.20037	10.0261	8.99606	Pf3D7_09_v3	1178132	1180518	HMGB1-32C_R2_peak_1676	2.38412	14.4237	13.3533
Pf3D7_09_v3	1201863	1206926	HMGB1-32C_R1_peak_1773	2.43803	15.0384	13.8223	Pf3D7_09_v3	1201886	1206964	HMGB1-32C_R2_peak_1678	2.82341	25.8913	24.6038
Pf3D7_09_v3	1260451	1261731	HMGB1-32C_R1_peak_1779	2.07702	8.75678	7.76394	Pf3D7_09_v3	1261358	1261740	HMGB1-32C_R2_peak_1682	2.01337	10.2613	9.27544
Pf3D7_09_v3	1270328	1273870	HMGB1-32C_R1_peak_1780	2.22885	9.68984	8.66144	Pf3D7_09_v3	1271502	1272106	HMGB1-32C_R2_peak_1684	2.04419	8.74212	7.79183
Pf3D7_09_v3	1270328	1273870	HMGB1-32C_R1_peak_1780	2.22885	9.68984	8.66144	Pf3D7_09_v3	1273133	1273871	HMGB1-32C_R2_peak_1685	2.07531	9.44922	8.47699
Pf3D7_09_v3	1282617	1283428	HMGB1-32C_R1_peak_1782	2.1795	8.8941	7.89708	Pf3D7_09_v3	1282625	1283471	HMGB1-32C_R2_peak_1686	2.60394	16.6784	15.5605
Pf3D7_09_v3	1287611	1287907	HMGB1-32C_R1_peak_1783	2.44388	12.2286	11.1047	Pf3D7_09_v3	1287651	1288373	HMGB1-32C_R2_peak_1687	2.29928	12.3794	11.3506
Pf3D7_09_v3	1289330	1291143	HMGB1-32C_R1_peak_1784	2.31826	12.1584	11.0376	Pf3D7_09_v3	1289317	1291030	HMGB1-32C_R2_peak_1688	2.50373	16.3857	15.2754
Pf3D7_09_v3	1294200	1295194	HMGB1-32C_R1_peak_1786	2.10834	7.92806	6.9685	Pf3D7_09_v3	1294206	1295211	HMGB1-32C_R2_peak_1690	2.21576	10.982	9.97889
Pf3D7_09_v3	1327515	1328540	HMGB1-32C_R1_peak_1790	2.12952	10.0568	9.01027	Pf3D7_09_v3	1327424	1328599	HMGB1-32C_R2_peak_1696	2.26594	13.0634	12.0166
Pf3D7_09_v3	1331356	1332748	HMGB1-32C_R1_peak_1791	2.71195	17.5689	16.2635	Pf3D7_09_v3	1331312	1332769	HMGB1-32C_R2_peak_1697	3.10092	30.5309	29.1549
Pf3D7_09_v3	1334581	1336753	HMGB1-32C_R1_peak_1792	2.0206	7.74315	6.79105	Pf3D7_09_v3	1335668	1335959	HMGB1-32C_R2_peak_1698	2.42651	15.574	14.4751
Pf3D7_09_v3	1338426	1338776	HMGB1-32C_R1_peak_1793	2.21276	9.32207	8.30836	Pf3D7_09_v3	1338557	1338802	HMGB1-32C_R2_peak_1699	2.06704	9.97509	8.99036
Pf3D7_09_v3	1343362	1346502	HMGB1-32C_R1_peak_1795	2.33718	12.7363	11.6038	Pf3D7_09_v3	1343318	1346134	HMGB1-32C_R2_peak_1701	2.43563	17.0072	15.8859
Pf3D7_09_v3	1349793	1351563	HMGB1-32C_R1_peak_1796	3.06441	24.3668	22.8945	Pf3D7_09_v3	1349773	1351553	HMGB1-32C_R2_peak_1702	3.11407	31.5011	30.1176
Pf3D7_09_v3	1358158	1359201	HMGB1-32C_R1_peak_1797	2.13526	9.60788	8.58171	Pf3D7_09_v3	1358112	1359163	HMGB1-32C_R2_peak_1703	2.12808	12.4447	11.4184
Pf3D7_09_v3	1370671	1372019	HMGB1-32C_R1_peak_1801	2.0289	7.24065	6.3077	Pf3D7_09_v3	1370642	1371995	HMGB1-32C_R2_peak_1707	2.14946	10.0032	9.02197
Pf3D7_09_v3	1401230	1401683	HMGB1-32C_R1_peak_1803	2.38813	12.5848	11.4461	Pf3D7_09_v3	1401226	1401642	HMGB1-32C_R2_peak_1709	2.35683	13.9299	12.8668
Pf3D7_09_v3	1405590	1407015	HMGB1-32C_R1_peak_1804	2.34086	11.1052	10.0257	Pf3D7_09_v3	1405602	1407000	HMGB1-32C_R2_peak_1710	2.32786	14.4396	13.3707
Pf3D7_09_v3	1417561	1419584	HMGB1-32C_R1_peak_1806	2.16207	10.7744	9.70273	Pf3D7_09_v3	1417545	1419630	HMGB1-32C_R2_peak_1711	2.51227	17.0707	15.9452
Pf3D7_09_v3	1420631	1422802	HMGB1-32C_R1_peak_1807	2.48039	13.0573	11.9005	Pf3D7_09_v3	1420620	1422756	HMGB1-32C_R2_peak_1712	2.74003	19.7993	18.6193
Pf3D7_09_v3	1433483	1433811	HMGB1-32C_R1_peak_1810	2.32867	11.6839	10.5782	Pf3D7_09_v3	1433414	1433776	HMGB1-32C_R2_peak_1714	2.33803	12.3369	11.3008
Pf3D7_09_v3	1436696	1437546	HMGB1-32C_R1_peak_1811	2.88006	20.3388	18.9389	Pf3D7_09_v3	1436674	1437559	HMGB1-32C_R2_peak_1715	2.94065	25.7492	24.4512
Pf3D7_09_v3	1459098	1459928	HMGB1-32C_R1_peak_1815	2.69915	17.604	16.2884	Pf3D7_09_v3	1459223	1459891	HMGB1-32C_R2_peak_1719	3.17648	29.7094	28.3386
Pf3D7_09_v3	1462834	1463574	HMGB1-32C_R1_peak_1816	2.01027	8.30978	7.33086	Pf3D7_09_v3	1462805	1463573	HMGB1-32C_R2_peak_1720	2.30343	14.1211	13.0509
Pf3D7_09_v3	1474706	1475551	HMGB1-32C_R1_peak_1818	3.77272	35.8483	34.0228	Pf3D7_09_v3	1474681	1475561	HMGB1-32C_R2_peak_1722	3.79537	49.4373	47.7429
Pf3D7_09_v3	1477767	1478625	HMGB1-32C_R1_peak_1819	3.50116	30.22	28.5367	Pf3D7_09_v3	1477786	1479277	HMGB1-32C_R2_peak_1723	4.08639	48.5644	46.8751
Pf3D7_09_v3	1480933	1481981	HMGB1-32C_R1_peak_1820	3.09205	22.836	21.3665	Pf3D7_09_v3	1480931	1482000	HMGB1-32C_R2_peak_1724	3.8913	47.7677	46.1172
Pf3D7_09_v3	1486085	1487169	HMGB1-32C_R1_peak_1821	2.67543	15.9768	14.7135	Pf3D7_09_v3	1486096	1487180	HMGB1-32C_R2_peak_1725	3.27194	29.9405	28.5635
Pf3D7_09_v3	1492689	1493697	HMGB1-32C_R1_peak_1822	3.72719	32.356	30.605	Pf3D7_09_v3	1492645	1493670	HMGB1-32C_R2_peak_1726	4.53581	56.9428	55.1012
Pf3D7_09_v3	1495636	1496918	HMGB1-32C_R1_peak_1823	2.89533	17.7037	16.3768	Pf3D7_09_v3	1495652	1496879	HMGB1-32C_R2_peak_1727	3.4371	32.5476	31.1247
Pf3D7_09_v3	1497904	1503436	HMGB1-32C_R1_peak_1824	3.7124	32.3047	30.548	Pf3D7_09_v3	1497904	1503448	HMGB1-32C_R2_peak_1728	4.21674	52.3422	50.5888
Pf3D7_09_v3	1504846	1540971	HMGB1-32C_R1_peak_1825	2.87384	19.5756	18.1975	Pf3D7_09_v3	1504493	1541001	HMGB1-32C_R2_peak_1729	3.23493	31.2094	29.8146
Pf3D7_10_v3	823	27335	HMGB1-32C_R1_peak_1826	3.01775	21.3678	19.9339	Pf3D7_10_v3	817	27395	HMGB1-32C_R2_peak_1730	3.27877	31.5671	30.1643
Pf3D7_10_v3	28393	33968	HMGB1-32C_R1_peak_1827	4.17469	41.2741	39.3152	Pf3D7_10_v3	28384	34012	HMGB1-32C_R2_peak_1731	4.76979	67.134	65.1832
Pf3D7_10_v3	34988	36068	HMGB1-32C_R1_peak_1828	2.22045	9.51958	8.49728	Pf3D7_10_v3	34953	35995	HMGB1-32C_R2_peak_1732	2.39604	14.0285	12.9648
Pf3D7_10_v3	38072	39049	HMGB1-32C_R1_peak_1829	4.0945	39.7081	37.7859	Pf3D7_10_v3	38057	39073	HMGB1-32C_R2_peak_1733	4.05492	48.3971	46.7076
Pf3D7_10_v3	41848	42696	HMGB1-32C_R1_peak_1830	3.58058	29.8177	28.1394	Pf3D7_10_v3	41880	42708	HMGB1-32C_R2_peak_1734	4.27593	53.303	51.5241
Pf3D7_10_v3	44902	45846	HMGB1-32C_R1_peak_1831	3.60728	32.9408	31.1945	Pf3D7_10_v3	44839	45881	HMGB1-32C_R2_peak_1735	4.39769	57.3726	55.5515
Pf3D7_10_v3	48050	49098	HMGB1-32C_R1_peak_1832	3.73717	33.1562	31.4094	Pf3D7_10_v3	48042	49131	HMGB1-32C_R2_peak_1736	4.25489	51.1202	49.3814
Pf3D7_10_v3	51470	52270	HMGB1-32C_R1_peak_1833	3.35462	27.393	25.771	Pf3D7_10_v3	51483	52259	HMGB1-32C_R2_peak_1737	3.8664	44.0924	42.469
Pf3D7_10_v3	58327	58935	HMGB1-32C_R1_peak_1834	2.92563	22.9943	21.5112	Pf3D7_10_v3	58232	58931	HMGB1-32C_R2_peak_1738	3.16394	32.4755	31.0613
Pf3D7_10_v3	74685	77226	HMGB1-32C_R1_peak_1837	2.16884	9.99762	8.95899	Pf3D7_10_v3	74687	76941	HMGB1-32C_R2_peak_1741	2.16432	12.3264	11.2955
Pf3D7_10_v3	81382	81713	HMGB1-32C_R1_peak_1838	2.78288	17.1571	15.8573	Pf3D7_10_v3	81377	81721	HMGB1-32C_R2_peak_1742	2.91461	24.2038	22.9399
Pf3D7_10_v3	86640	88127	HMGB1-32C_R1_peak_1839	2.00288	8.25566	7.28238	Pf3D7_10_v3	86599	88159	HMGB1-32C_R2_peak_1743	2.35041	15.2486	14.1567
Pf3D7_10_v3	106796	108287	HMGB1-32C_R1_peak_1844	2.41381	12.0094	10.8923	Pf3D7_10_v3	106677	108342	HMGB1-32C_R2_peak_1746	2.5287	17.0127	15.8837
Pf3D7_10_v3	147730	148034	HMGB1-32C_R1_peak_1849	2.1202	8.08771	7.11981	Pf3D7_10_v3	147696	148198	HMGB1-32C_R2_peak_1750	2.27342	11.2172	10.2052
Pf3D7_10_v3	164947	165796	HMGB1-32C_R1_peak_1853	2.17376	9.64898	8.61805	Pf3D7_10_v3	164932	165816	HMGB1-32C_R2_peak_1752	2.77816	21.2999	20.0864
Pf3D7_10_v3	172698	174574	HMGB1-32C_R1_peak_1855	2.70946	17.5398	16.255	Pf3D7_10_v3	172700	174473	HMGB1-32C_R2_peak_1754	2.71772	22.2858	21.0643
Pf3D7_10_v3	175966	176381	HMGB1-32C_R1_peak_1856	2.34262	11.6445	10.5386	Pf3D7_10_v3	176061	176370	HMGB1-32C_R2_peak_1755	2.7165	20.8331	19.6339
Pf3D7_10_v3	179422	179907	HMGB1-32C_R1_peak_1857	2.70136	18.751	17.4017	Pf3D7_10_v3	179427	179940	HMGB1-32C_R2_peak_1756	2.87171	23.921	22.6621
Pf3D7_10_v3	193917	194763	HMGB1-32C_R1_peak_1859	2.00818	7.62694	6.67778	Pf3D7_10_v3	193939	194732	HMGB1-32C_R2_peak_1758	2.03895	10.0277	9.05022
Pf3D7_10_v3	199473	202782	HMGB1-32C_R1_peak_1860	2.26052	11.1046	10.023	Pf3D7_10_v3	199549	202821	HMGB1-32C_R2_peak_1760	2.3088	14.835	13.7571
Pf3D7_10_v3	207552	209566	HMGB1-32C_R1_peak_1861	2.57973	16.8618	15.6027	Pf3D7_10_v3	207544	209591	HMGB1-32C_R2_peak_1761	2.70898	22.638	21.4064
Pf3D7_10_v3	222280	227246	HMGB1-32C_R1_peak_1862	2.27085	10.5023	9.44796	Pf3D7_10_v3	222259	223307	HMGB1-32C_R2_peak_1762	2.42318	14.442	13.3703
Pf3D7_10_v3	222280	227246	HMGB1-32C_R1_peak_1862	2.27085	10.5023	9.44796	Pf3D7_10_v3	224304	225597	HMGB1-32C_R2_peak_1763	2.05959	9.83147	8.85601
Pf3D7_10_v3	237562	241387	HMGB1-32C_R1_peak_1863	2.3526	12.8205	11.676	Pf3D7_10_v3	238574	241410	HMGB1-32C_R2_peak_1764	2.81072	24.5266	23.2535
Pf3D7_10_v3	244650	246520	HMGB1-32C_R1_peak_1864	2.14008	9.26631	8.25586	Pf3D7_10_v3	244889	246492	HMGB1-32C_R2_peak_1765	2.26924	12.9542	11.9106
Pf3D7_10_v3	253703	255504	HMGB1-32C_R1_peak_1865	2.02646	8.81013	7.81575	Pf3D7_10_v3	253675	255562	HMGB1-32C_R2_peak_1766	2.51826	18.4035	17.252
Pf3D7_10_v3	256588	257686	HMGB1-32C_R1_peak_1866	2.07031	9.11149	8.10643	Pf3D7_10_v3	256545	257607	HMGB1-32C_R2_peak_1767	2.50492	17.773	16.6341
Pf3D7_10_v3	278701	279083	HMGB1-32C_R1_peak_1870	2.50197	12.6487	11.5079	Pf3D7_10_v3	278714	279064	HMGB1-32C_R2_peak_1770	2.78648	19.7854	18.6062
Pf3D7_10_v3	288497	289822	HMGB1-32C_R1_peak_1871	2.04509	7.93743	6.97638	Pf3D7_10_v3	288440	289866	HMGB1-32C_R2_peak_1771	2.07852	9.06721	8.1067
Pf3D7_10_v3	299283	299591	HMGB1-32C_R1_peak_1872	2.41491	12.6805	11.5417	Pf3D7_10_v3	299282	299606	HMGB1-32C_R2_peak_1773	2.98279	25.5316	24.2398
Pf3D7_10_v3	301304	305802	HMGB1-32C_R1_peak_1873	2.7878	18.9334	17.5967	Pf3D7_10_v3	301671	305824	HMGB1-32C_R2_peak_1774	3.30001	34.555	33.119
Pf3D7_10_v3	316682	318226	HMGB1-32C_R1_peak_1874	2.38909	12.263	11.1348	Pf3D7_10_v3	316666	318224	HMGB1-32C_R2_peak_1775	2.3355	13.7722	12.7079
Pf3D7_10_v3	323828	325082	HMGB1-32C_R1_peak_1875	2.17376	10.1889	9.14259	Pf3D7_10_v3	323819	325132	HMGB1-32C_R2_peak_1776	2.10612	10.8179	9.82098
Pf3D7_10_v3	338433	339366	HMGB1-32C_R1_peak_1879	2.36085	13.4855	12.313	Pf3D7_10_v3	338471	340250	HMGB1-32C_R2_peak_1779	2.18291	13.1649	12.1202
Pf3D7_10_v3	347206	348475	HMGB1-32C_R1_peak_1882	2.77734	18.4846	17.1392	Pf3D7_10_v3	347212	348495	HMGB1-32C_R2_peak_1781	3.06763	29.295	27.9374
Pf3D7_10_v3	357367	357712	HMGB1-32C_R1_peak_1884	2.64149	15.898	14.6443	Pf3D7_10_v3	357393	357698	HMGB1-32C_R2_peak_1783	2.55924	17.6185	16.4818
Pf3D7_10_v3	360635	362030	HMGB1-32C_R1_peak_1885	3.35812	28.5134	26.8691	Pf3D7_10_v3	360637	362509	HMGB1-32C_R2_peak_1784	3.83581	44.491	42.8789
Pf3D7_10_v3	365799	367066	HMGB1-32C_R1_peak_1886	2.61701	16.8954	15.614	Pf3D7_10_v3	365825	367068	HMGB1-32C_R2_peak_1785	2.83222	26.214	24.9227
Pf3D7_10_v3	369430	369803	HMGB1-32C_R1_peak_1887	2.24798	10.4698	9.41152	Pf3D7_10_v3	369365	369798	HMGB1-32C_R2_peak_1786	2.39138	14.6134	13.5316
Pf3D7_10_v3	371325	372708	HMGB1-32C_R1_peak_1888	2.22271	9.83051	8.79559	Pf3D7_10_v3	371327	372684	HMGB1-32C_R2_peak_1787	2.43559	15.5252	14.43
Pf3D7_10_v3	381421	382393	HMGB1-32C_R1_peak_1890	2.7468	17.2259	15.932	Pf3D7_10_v3	381412	382426	HMGB1-32C_R2_peak_1789	3.64082	39.0723	37.5578
Pf3D7_10_v3	387719	388456	HMGB1-32C_R1_peak_1891	2.22801	11.085	10.0074	Pf3D7_10_v3	387683	388493	HMGB1-32C_R2_peak_1791	2.15565	11.6293	10.6121
Pf3D7_10_v3	389565	391652	HMGB1-32C_R1_peak_1892	2.16319	9.26843	8.25985	Pf3D7_10_v3	390760	391631	HMGB1-32C_R2_peak_1792	2.7064	20.2769	19.0932
Pf3D7_10_v3	401907	402633	HMGB1-32C_R1_peak_1893	2.13752	8.01005	7.04393	Pf3D7_10_v3	401898	402549	HMGB1-32C_R2_peak_1793	2.03251	8.45916	7.51579
Pf3D7_10_v3	416423	417416	HMGB1-32C_R1_peak_1895	2.27957	9.85528	8.82175	Pf3D7_10_v3	416759	417407	HMGB1-32C_R2_peak_1796	2.116	9.22807	8.26328
Pf3D7_10_v3	420478	420935	HMGB1-32C_R1_peak_1896	2.39549	12.9437	11.7936	Pf3D7_10_v3	420493	421021	HMGB1-32C_R2_peak_1797	2.02187	8.67106	7.72184
Pf3D7_10_v3	441219	441893	HMGB1-32C_R1_peak_1897	2.51248	13.2447	12.08	Pf3D7_10_v3	441186	441872	HMGB1-32C_R2_peak_1799	2.18159	11.4697	10.4546
Pf3D7_10_v3	443957	445209	HMGB1-32C_R1_peak_1898	2.16023	9.35239	8.33726	Pf3D7_10_v3	443964	444407	HMGB1-32C_R2_peak_1800	2.62089	16.8641	15.7351
Pf3D7_10_v3	449203	450248	HMGB1-32C_R1_peak_1899	2.02594	8.27525	7.30295	Pf3D7_10_v3	449241	450216	HMGB1-32C_R2_peak_1801	2.28223	13.1279	12.0846
Pf3D7_10_v3	455363	458795	HMGB1-32C_R1_peak_1900	2.40619	13.8559	12.6885	Pf3D7_10_v3	455356	455645	HMGB1-32C_R2_peak_1802	2.40927	14.5983	13.5206
Pf3D7_10_v3	455363	458795	HMGB1-32C_R1_peak_1900	2.40619	13.8559	12.6885	Pf3D7_10_v3	457549	458784	HMGB1-32C_R2_peak_1803	2.62773	21.547	20.3522
Pf3D7_10_v3	468891	469133	HMGB1-32C_R1_peak_1903	2.11174	8.49148	7.50955	Pf3D7_10_v3	468883	469134	HMGB1-32C_R2_peak_1806	2.31286	12.0094	10.9837
Pf3D7_10_v3	472571	473326	HMGB1-32C_R1_peak_1904	2.54459	13.6794	12.5125	Pf3D7_10_v3	472518	472830	HMGB1-32C_R2_peak_1807	2.9927	23.656	22.4032
Pf3D7_10_v3	475363	475898	HMGB1-32C_R1_peak_1905	2.49502	14.5163	13.3097	Pf3D7_10_v3	475356	475916	HMGB1-32C_R2_peak_1808	2.81254	22.8406	21.6003
Pf3D7_10_v3	478756	480404	HMGB1-32C_R1_peak_1906	2.26776	11.4253	10.3323	Pf3D7_10_v3	478742	480317	HMGB1-32C_R2_peak_1809	2.31172	15.1093	14.0242
Pf3D7_10_v3	482583	484068	HMGB1-32C_R1_peak_1907	2.04976	8.16824	7.19815	Pf3D7_10_v3	482591	484066	HMGB1-32C_R2_peak_1810	2.25454	12.3469	11.3182
Pf3D7_10_v3	546515	547018	HMGB1-32C_R1_peak_1913	2.43434	14.9779	13.7595	Pf3D7_10_v3	546592	547030	HMGB1-32C_R2_peak_1815	2.70201	24.2153	22.9529
Pf3D7_10_v3	568437	570997	HMGB1-32C_R1_peak_1916	2.31916	13.4886	12.3358	Pf3D7_10_v3	568428	570980	HMGB1-32C_R2_peak_1817	2.70375	23.5824	22.332
Pf3D7_10_v3	574713	575056	HMGB1-32C_R1_peak_1917	2.27717	11.7282	10.6222	Pf3D7_10_v3	574672	575081	HMGB1-32C_R2_peak_1818	2.68158	21.2399	20.0344
Pf3D7_10_v3	581426	586580	HMGB1-32C_R1_peak_1918	2.70226	18.2693	16.9414	Pf3D7_10_v3	581395	586589	HMGB1-32C_R2_peak_1819	2.94941	27.63	26.3022
Pf3D7_10_v3	595355	596166	HMGB1-32C_R1_peak_1919	2.28926	11.8226	10.709	Pf3D7_10_v3	595328	596181	HMGB1-32C_R2_peak_1820	2.33262	15.8499	14.7438
Pf3D7_10_v3	614928	616477	HMGB1-32C_R1_peak_1924	2.29435	13.6056	12.4487	Pf3D7_10_v3	615027	616541	HMGB1-32C_R2_peak_1823	2.26326	15.4539	14.3714
Pf3D7_10_v3	618939	619973	HMGB1-32C_R1_peak_1925	2.31237	12.3024	11.1848	Pf3D7_10_v3	618980	619985	HMGB1-32C_R2_peak_1824	2.4732	18.9224	17.7686
Pf3D7_10_v3	627091	628630	HMGB1-32C_R1_peak_1928	2.86231	20.27	18.8607	Pf3D7_10_v3	627060	628663	HMGB1-32C_R2_peak_1825	3.1293	31.7345	30.3277
Pf3D7_10_v3	637732	638968	HMGB1-32C_R1_peak_1930	3.0223	24.2782	22.7392	Pf3D7_10_v3	637691	638995	HMGB1-32C_R2_peak_1827	3.95744	48.8891	47.1682
Pf3D7_10_v3	649725	653156	HMGB1-32C_R1_peak_1931	2.21396	10.2011	9.16395	Pf3D7_10_v3	650006	653166	HMGB1-32C_R2_peak_1828	2.36377	14.1969	13.1382
Pf3D7_10_v3	657021	658436	HMGB1-32C_R1_peak_1932	2.03471	8.49488	7.51536	Pf3D7_10_v3	657049	658490	HMGB1-32C_R2_peak_1829	2.18054	11.9006	10.884
Pf3D7_10_v3	662625	663324	HMGB1-32C_R1_peak_1933	2.12316	9.2602	8.24614	Pf3D7_10_v3	662632	663347	HMGB1-32C_R2_peak_1830	2.11689	11.412	10.4056
Pf3D7_10_v3	682185	682516	HMGB1-32C_R1_peak_1935	2.68246	15.0182	13.7923	Pf3D7_10_v3	682203	682525	HMGB1-32C_R2_peak_1832	2.76706	19.2055	18.0372
Pf3D7_10_v3	685587	688857	HMGB1-32C_R1_peak_1936	2.28371	12.1649	11.049	Pf3D7_10_v3	685579	688870	HMGB1-32C_R2_peak_1833	2.38603	15.8167	14.7169
Pf3D7_10_v3	725382	726284	HMGB1-32C_R1_peak_1943	2.6729	17.5479	16.2551	Pf3D7_10_v3	725365	726248	HMGB1-32C_R2_peak_1839	3.5	38.4493	36.9411
Pf3D7_10_v3	729897	732279	HMGB1-32C_R1_peak_1945	2.16854	10.0392	8.99914	Pf3D7_10_v3	729922	732299	HMGB1-32C_R2_peak_1840	2.1718	11.6922	10.6745
Pf3D7_10_v3	738033	738373	HMGB1-32C_R1_peak_1946	2.16578	9.90233	8.86414	Pf3D7_10_v3	738019	738298	HMGB1-32C_R2_peak_1841	2.00961	11.3992	10.3869
Pf3D7_10_v3	751892	753148	HMGB1-32C_R1_peak_1948	2.13637	8.938	7.9372	Pf3D7_10_v3	751903	753192	HMGB1-32C_R2_peak_1843	2.10212	9.84365	8.86444
Pf3D7_10_v3	763396	764258	HMGB1-32C_R1_peak_1950	2.04401	8.9923	7.99367	Pf3D7_10_v3	763381	765134	HMGB1-32C_R2_peak_1846	2.11879	11.8788	10.8657
Pf3D7_10_v3	802807	803291	HMGB1-32C_R1_peak_1955	2.40798	12.8256	11.6801	Pf3D7_10_v3	802805	803254	HMGB1-32C_R2_peak_1849	2.37075	15.8321	14.7308
Pf3D7_10_v3	821071	824233	HMGB1-32C_R1_peak_1959	2.41466	13.4423	12.2775	Pf3D7_10_v3	821143	824259	HMGB1-32C_R2_peak_1850	2.51572	17.6744	16.5394
Pf3D7_10_v3	840796	841063	HMGB1-32C_R1_peak_1963	2.37158	11.5239	10.4269	Pf3D7_10_v3	840747	841001	HMGB1-32C_R2_peak_1853	2.38726	14.1	13.032
Pf3D7_10_v3	849040	850362	HMGB1-32C_R1_peak_1965	2.48654	12.8862	11.7376	Pf3D7_10_v3	849021	850289	HMGB1-32C_R2_peak_1856	2.39046	14.2337	13.1647
Pf3D7_10_v3	857712	858040	HMGB1-32C_R1_peak_1967	2.21622	10.6518	9.58296	Pf3D7_10_v3	857749	858083	HMGB1-32C_R2_peak_1857	2.48337	15.7136	14.6139
Pf3D7_10_v3	871097	871851	HMGB1-32C_R1_peak_1969	2.31839	11.7663	10.6565	Pf3D7_10_v3	871028	871896	HMGB1-32C_R2_peak_1859	3.29129	33.5492	32.1109
Pf3D7_10_v3	888509	888812	HMGB1-32C_R1_peak_1970	2.27359	12.599	11.459	Pf3D7_10_v3	888484	888835	HMGB1-32C_R2_peak_1860	2.33695	15.8713	14.7672
Pf3D7_10_v3	906995	912403	HMGB1-32C_R1_peak_1972	2.39922	13.7329	12.5608	Pf3D7_10_v3	907114	910966	HMGB1-32C_R2_peak_1862	2.51405	18.7816	17.6246
Pf3D7_10_v3	939944	941288	HMGB1-32C_R1_peak_1975	2.56568	17.6946	16.3898	Pf3D7_10_v3	939908	941260	HMGB1-32C_R2_peak_1864	3.16505	34.11	32.6722
Pf3D7_10_v3	944457	945594	HMGB1-32C_R1_peak_1976	2.55967	16.4386	15.1717	Pf3D7_10_v3	944473	945609	HMGB1-32C_R2_peak_1865	2.97372	28.3862	27.043
Pf3D7_10_v3	951786	952513	HMGB1-32C_R1_peak_1977	2.17127	9.96421	8.92843	Pf3D7_10_v3	951761	952546	HMGB1-32C_R2_peak_1866	2.38698	16.1589	15.0524
Pf3D7_10_v3	963468	965216	HMGB1-32C_R1_peak_1979	2.08513	9.8559	8.82988	Pf3D7_10_v3	963469	964960	HMGB1-32C_R2_peak_1869	2.2642	14.6608	13.5958
Pf3D7_10_v3	973151	974897	HMGB1-32C_R1_peak_1981	2.12453	10.5673	9.50795	Pf3D7_10_v3	973180	974705	HMGB1-32C_R2_peak_1871	2.29757	15.3418	14.2517
Pf3D7_10_v3	997593	1005380	HMGB1-32C_R1_peak_1988	2.85876	21.4124	19.976	Pf3D7_10_v3	997713	1005283	HMGB1-32C_R2_peak_1875	3.22758	34.6559	33.203
Pf3D7_10_v3	1020397	1022741	HMGB1-32C_R1_peak_1991	2.58724	15.5368	14.3101	Pf3D7_10_v3	1021307	1021647	HMGB1-32C_R2_peak_1877	2.99005	24.7304	23.4576
Pf3D7_10_v3	1029212	1031543	HMGB1-32C_R1_peak_1992	2.27678	11.812	10.7087	Pf3D7_10_v3	1030040	1031563	HMGB1-32C_R2_peak_1878	2.3126	13.3731	12.3183
Pf3D7_10_v3	1034888	1039079	HMGB1-32C_R1_peak_1993	2.33141	12.071	10.9569	Pf3D7_10_v3	1034860	1039075	HMGB1-32C_R2_peak_1879	2.3975	16.0003	14.9014
Pf3D7_10_v3	1053445	1055332	HMGB1-32C_R1_peak_1995	2.10354	9.41742	8.39748	Pf3D7_10_v3	1053441	1055337	HMGB1-32C_R2_peak_1881	2.37836	15.6048	14.505
Pf3D7_10_v3	1062221	1063345	HMGB1-32C_R1_peak_1997	2.34927	11.8081	10.6993	Pf3D7_10_v3	1062224	1063123	HMGB1-32C_R2_peak_1882	2.42041	15.9717	14.8688
Pf3D7_10_v3	1082221	1082764	HMGB1-32C_R1_peak_1999	2.68705	16.7647	15.4774	Pf3D7_10_v3	1082192	1082769	HMGB1-32C_R2_peak_1884	3.01182	26.7221	25.4086
Pf3D7_10_v3	1123310	1126591	HMGB1-32C_R1_peak_2007	2.92	22.6876	21.2628	Pf3D7_10_v3	1123328	1126123	HMGB1-32C_R2_peak_1891	3.55687	39.6351	38.1324
Pf3D7_10_v3	1138003	1139515	HMGB1-32C_R1_peak_2009	2.30862	11.307	10.2219	Pf3D7_10_v3	1137915	1139565	HMGB1-32C_R2_peak_1893	2.48338	17.6188	16.4796
Pf3D7_10_v3	1140630	1141427	HMGB1-32C_R1_peak_2010	2.81126	17.0651	15.7712	Pf3D7_10_v3	1140674	1142128	HMGB1-32C_R2_peak_1894	2.74417	21.4152	20.2099
Pf3D7_10_v3	1145907	1146839	HMGB1-32C_R1_peak_2011	2.27101	10.1525	9.10841	Pf3D7_10_v3	1145913	1146809	HMGB1-32C_R2_peak_1895	2.12982	9.24089	8.27203
Pf3D7_10_v3	1153261	1154434	HMGB1-32C_R1_peak_2013	3.93073	36.6626	34.7835	Pf3D7_10_v3	1153292	1154458	HMGB1-32C_R2_peak_1897	3.87329	45.9428	44.2832
Pf3D7_10_v3	1181020	1182512	HMGB1-32C_R1_peak_2018	2.45191	13.6528	12.4785	Pf3D7_10_v3	1180995	1182503	HMGB1-32C_R2_peak_1900	2.5205	18.1836	17.0425
Pf3D7_10_v3	1183775	1185800	HMGB1-32C_R1_peak_2019	2.06526	7.70081	6.74958	Pf3D7_10_v3	1185574	1185867	HMGB1-32C_R2_peak_1901	2.01075	9.24334	8.27475
Pf3D7_10_v3	1198466	1200022	HMGB1-32C_R1_peak_2020	2.1922	10.164	9.1182	Pf3D7_10_v3	1198492	1200014	HMGB1-32C_R2_peak_1902	2.0442	9.64631	8.67639
Pf3D7_10_v3	1201081	1201553	HMGB1-32C_R1_peak_2021	2.0916	8.62911	7.64075	Pf3D7_10_v3	1201077	1202301	HMGB1-32C_R2_peak_1903	2.17514	12.2265	11.2034
Pf3D7_10_v3	1206421	1208908	HMGB1-32C_R1_peak_2022	2.56313	15.3192	14.0892	Pf3D7_10_v3	1206554	1208851	HMGB1-32C_R2_peak_1904	2.8074	23.2384	21.9957
Pf3D7_10_v3	1211771	1213011	HMGB1-32C_R1_peak_2024	2.30401	12.0564	10.9425	Pf3D7_10_v3	1211730	1213031	HMGB1-32C_R2_peak_1906	2.96394	25.7225	24.4294
Pf3D7_10_v3	1217807	1220899	HMGB1-32C_R1_peak_2025	2.28848	10.7343	9.66925	Pf3D7_10_v3	1217815	1220913	HMGB1-32C_R2_peak_1907	2.20371	11.9982	10.9757
Pf3D7_10_v3	1223974	1225978	HMGB1-32C_R1_peak_2026	2.55668	15.291	14.0647	Pf3D7_10_v3	1223931	1228530	HMGB1-32C_R2_peak_1908	2.70585	21.3575	20.1505
Pf3D7_10_v3	1226953	1228532	HMGB1-32C_R1_peak_2027	2.22512	10.9128	9.83772	Pf3D7_10_v3	1223931	1228530	HMGB1-32C_R2_peak_1908	2.70585	21.3575	20.1505
Pf3D7_10_v3	1230424	1231892	HMGB1-32C_R1_peak_2028	3.11236	23.6201	22.144	Pf3D7_10_v3	1230417	1231912	HMGB1-32C_R2_peak_1909	3.55285	38.4305	36.917
Pf3D7_10_v3	1248878	1250208	HMGB1-32C_R1_peak_2031	2.13482	9.63125	8.60794	Pf3D7_10_v3	1248926	1250217	HMGB1-32C_R2_peak_1911	2.19928	12.1262	11.1053
Pf3D7_10_v3	1251193	1251649	HMGB1-32C_R1_peak_2032	2.68188	16.0915	14.8339	Pf3D7_10_v3	1251212	1251695	HMGB1-32C_R2_peak_1912	3.15522	29.7795	28.4098
Pf3D7_10_v3	1253507	1254023	HMGB1-32C_R1_peak_2033	2.71267	18.9403	17.5855	Pf3D7_10_v3	1253497	1254048	HMGB1-32C_R2_peak_1913	3.00185	29.2923	27.9309
Pf3D7_10_v3	1257381	1258430	HMGB1-32C_R1_peak_2034	2.9096	20.272	18.864	Pf3D7_10_v3	1257379	1258483	HMGB1-32C_R2_peak_1914	3.54661	35.9349	34.4551
Pf3D7_10_v3	1272343	1274074	HMGB1-32C_R1_peak_2036	2.47703	12.3906	11.2625	Pf3D7_10_v3	1272303	1274073	HMGB1-32C_R2_peak_1915	2.24954	10.97	9.96491
Pf3D7_10_v3	1285033	1286214	HMGB1-32C_R1_peak_2039	2.14549	8.65906	7.66892	Pf3D7_10_v3	1285039	1286166	HMGB1-32C_R2_peak_1918	2.28795	12.2248	11.1954
Pf3D7_10_v3	1287961	1289788	HMGB1-32C_R1_peak_2040	2.07824	8.78016	7.7897	Pf3D7_10_v3	1287959	1289761	HMGB1-32C_R2_peak_1919	2.1246	11.7576	10.7434
Pf3D7_10_v3	1303504	1304478	HMGB1-32C_R1_peak_2041	2.2372	9.77289	8.7387	Pf3D7_10_v3	1303483	1304456	HMGB1-32C_R2_peak_1921	2.05759	9.26542	8.30235
Pf3D7_10_v3	1306774	1307109	HMGB1-32C_R1_peak_2042	2.30463	10.6377	9.57617	Pf3D7_10_v3	1306826	1307319	HMGB1-32C_R2_peak_1922	2.05862	8.72574	7.76985
Pf3D7_10_v3	1321866	1325391	HMGB1-32C_R1_peak_2044	2.19725	10.2217	9.17835	Pf3D7_10_v3	1321697	1323122	HMGB1-32C_R2_peak_1923	2.17576	11.6943	10.6771
Pf3D7_10_v3	1321866	1325391	HMGB1-32C_R1_peak_2044	2.19725	10.2217	9.17835	Pf3D7_10_v3	1324116	1325201	HMGB1-32C_R2_peak_1924	2.43536	16.4249	15.3115
Pf3D7_10_v3	1326399	1328438	HMGB1-32C_R1_peak_2045	2.09789	9.17917	8.17263	Pf3D7_10_v3	1326449	1328409	HMGB1-32C_R2_peak_1925	2.13121	11.7554	10.7394
Pf3D7_10_v3	1335254	1336314	HMGB1-32C_R1_peak_2046	2.69555	17.6311	16.318	Pf3D7_10_v3	1335228	1336329	HMGB1-32C_R2_peak_1926	3.21002	32.2788	30.8643
Pf3D7_10_v3	1339843	1340576	HMGB1-32C_R1_peak_2047	2.05722	9.17896	8.16933	Pf3D7_10_v3	1339815	1340617	HMGB1-32C_R2_peak_1927	2.22151	12.826	11.7865
Pf3D7_10_v3	1346289	1346826	HMGB1-32C_R1_peak_2049	3.22134	26.6897	25.0995	Pf3D7_10_v3	1346288	1346885	HMGB1-32C_R2_peak_1929	3.76496	45.8147	44.1648
Pf3D7_10_v3	1348574	1350098	HMGB1-32C_R1_peak_2050	2.30526	12.1283	11.0097	Pf3D7_10_v3	1348694	1349957	HMGB1-32C_R2_peak_1930	2.19761	12.7508	11.7088
Pf3D7_10_v3	1362838	1364105	HMGB1-32C_R1_peak_2053	2.30367	11.638	10.5416	Pf3D7_10_v3	1362883	1364124	HMGB1-32C_R2_peak_1932	2.61815	19.5959	18.4283
Pf3D7_10_v3	1365142	1369137	HMGB1-32C_R1_peak_2054	2.76685	18.7987	17.4542	Pf3D7_10_v3	1366354	1369162	HMGB1-32C_R2_peak_1933	3.13564	31.8525	30.4468
Pf3D7_10_v3	1372094	1372521	HMGB1-32C_R1_peak_2055	2.21425	10.8725	9.79574	Pf3D7_10_v3	1372103	1372504	HMGB1-32C_R2_peak_1934	2.59584	19.0036	17.8397
Pf3D7_10_v3	1383643	1387329	HMGB1-32C_R1_peak_2057	2.11121	9.38177	8.3649	Pf3D7_10_v3	1383683	1386877	HMGB1-32C_R2_peak_1936	2.17601	12.0302	11.0083
Pf3D7_10_v3	1391549	1392903	HMGB1-32C_R1_peak_2058	2.40892	14.0873	12.9078	Pf3D7_10_v3	1391559	1392821	HMGB1-32C_R2_peak_1937	2.76368	23.6196	22.3688
Pf3D7_10_v3	1399257	1402695	HMGB1-32C_R1_peak_2059	2.40421	13.5811	12.4122	Pf3D7_10_v3	1399277	1402719	HMGB1-32C_R2_peak_1938	2.63987	21.8142	20.5984
Pf3D7_10_v3	1404340	1405214	HMGB1-32C_R1_peak_2060	3.16056	26.9772	25.4096	Pf3D7_10_v3	1404307	1405150	HMGB1-32C_R2_peak_1939	3.5455	43.5166	41.9319
Pf3D7_10_v3	1407461	1408194	HMGB1-32C_R1_peak_2061	2.75524	18.4721	17.1303	Pf3D7_10_v3	1407470	1408221	HMGB1-32C_R2_peak_1940	3.00853	28.6951	27.348
Pf3D7_10_v3	1409451	1410284	HMGB1-32C_R1_peak_2062	2.20086	10.2258	9.18257	Pf3D7_10_v3	1409414	1410263	HMGB1-32C_R2_peak_1941	2.40576	15.7963	14.7014
Pf3D7_10_v3	1413404	1415011	HMGB1-32C_R1_peak_2063	2.35649	13.0872	11.9309	Pf3D7_10_v3	1413442	1415115	HMGB1-32C_R2_peak_1942	2.54334	19.9735	18.7898
Pf3D7_10_v3	1420756	1421827	HMGB1-32C_R1_peak_2064	2.57369	14.8211	13.6107	Pf3D7_10_v3	1420826	1421769	HMGB1-32C_R2_peak_1943	2.78785	22.0656	20.8471
Pf3D7_10_v3	1424325	1425569	HMGB1-32C_R1_peak_2065	2.0556	7.35996	6.42515	Pf3D7_10_v3	1424313	1425589	HMGB1-32C_R2_peak_1944	2.09128	9.16306	8.20257
Pf3D7_10_v3	1427504	1428069	HMGB1-32C_R1_peak_2066	2.44613	13.8629	12.6757	Pf3D7_10_v3	1427512	1428108	HMGB1-32C_R2_peak_1945	3.01191	27.755	26.422
Pf3D7_10_v3	1432763	1434538	HMGB1-32C_R1_peak_2068	2.65243	17.2943	15.9926	Pf3D7_10_v3	1432832	1434525	HMGB1-32C_R2_peak_1947	2.80313	26.1943	24.8946
Pf3D7_10_v3	1436496	1436849	HMGB1-32C_R1_peak_2069	2.18233	8.62027	7.63099	Pf3D7_10_v3	1436596	1436867	HMGB1-32C_R2_peak_1948	2.35239	12.7084	11.6705
Pf3D7_10_v3	1438013	1439498	HMGB1-32C_R1_peak_2070	2.17868	9.27702	8.26343	Pf3D7_10_v3	1437964	1439446	HMGB1-32C_R2_peak_1949	2.5717	17.3279	16.2026
Pf3D7_10_v3	1453484	1456449	HMGB1-32C_R1_peak_2073	2.12215	9.81917	8.79047	Pf3D7_10_v3	1453425	1456405	HMGB1-32C_R2_peak_1952	2.06195	10.3521	9.36696
Pf3D7_10_v3	1470080	1472184	HMGB1-32C_R1_peak_2076	2.48728	14.3693	13.1651	Pf3D7_10_v3	1470110	1472124	HMGB1-32C_R2_peak_1955	2.17666	13.4129	12.3749
Pf3D7_10_v3	1477976	1478849	HMGB1-32C_R1_peak_2077	2.71234	17.1034	15.8009	Pf3D7_10_v3	1477988	1478852	HMGB1-32C_R2_peak_1956	3.05853	27.3109	25.9843
Pf3D7_10_v3	1491832	1494115	HMGB1-32C_R1_peak_2079	2.43444	14.3731	13.1836	Pf3D7_10_v3	1492470	1493893	HMGB1-32C_R2_peak_1958	2.85766	24.0981	22.8383
Pf3D7_10_v3	1519877	1547825	HMGB1-32C_R1_peak_2080	3.07157	22.4528	20.9824	Pf3D7_10_v3	1519815	1547830	HMGB1-32C_R2_peak_1959	3.4471	35.2598	33.788
Pf3D7_10_v3	1555015	1555305	HMGB1-32C_R1_peak_2081	2.68349	17.3297	16.0264	Pf3D7_10_v3	1555039	1555315	HMGB1-32C_R2_peak_1960	2.74518	20.0524	18.8687
Pf3D7_10_v3	1569702	1571314	HMGB1-32C_R1_peak_2084	2.05894	9.19364	8.19163	Pf3D7_10_v3	1569820	1571274	HMGB1-32C_R2_peak_1962	2.08073	11.5871	10.581
Pf3D7_10_v3	1582698	1583096	HMGB1-32C_R1_peak_2085	2.03554	7.0122	6.09004	Pf3D7_10_v3	1582679	1584399	HMGB1-32C_R2_peak_1963	2.35066	12.6933	11.656
Pf3D7_10_v3	1584078	1584377	HMGB1-32C_R1_peak_2086	2.51988	12.8774	11.7303	Pf3D7_10_v3	1582679	1584399	HMGB1-32C_R2_peak_1963	2.35066	12.6933	11.656
Pf3D7_10_v3	1600099	1600412	HMGB1-32C_R1_peak_2087	2.32103	10.579	9.51499	Pf3D7_10_v3	1600105	1600427	HMGB1-32C_R2_peak_1964	2.33626	12.089	11.0578
Pf3D7_10_v3	1603179	1603905	HMGB1-32C_R1_peak_2088	3.36938	26.5551	24.9615	Pf3D7_10_v3	1603154	1603931	HMGB1-32C_R2_peak_1965	3.83616	46.3087	44.6484
Pf3D7_10_v3	1606120	1606870	HMGB1-32C_R1_peak_2089	2.87782	19.5998	18.2203	Pf3D7_10_v3	1606156	1606915	HMGB1-32C_R2_peak_1966	3.47307	37.1174	35.6181
Pf3D7_10_v3	1609389	1610452	HMGB1-32C_R1_peak_2090	3.52513	33.1028	31.3507	Pf3D7_10_v3	1609404	1610454	HMGB1-32C_R2_peak_1967	3.72656	45.1509	43.5185
Pf3D7_10_v3	1612844	1613710	HMGB1-32C_R1_peak_2091	4.68508	81.6475	79.2201	Pf3D7_10_v3	1612822	1613688	HMGB1-32C_R2_peak_1968	4.98243	112.822	110.474
Pf3D7_10_v3	1616118	1617127	HMGB1-32C_R1_peak_2092	3.35443	52.0567	49.8896	Pf3D7_10_v3	1616111	1617095	HMGB1-32C_R2_peak_1969	3.84297	87.0404	84.8838
Pf3D7_10_v3	1619392	1620160	HMGB1-32C_R1_peak_2093	3.81509	68.6817	66.3199	Pf3D7_10_v3	1619368	1620169	HMGB1-32C_R2_peak_1970	4.37471	108.42	106.069
Pf3D7_10_v3	1622621	1623646	HMGB1-32C_R1_peak_2094	3.40794	53.0792	50.875	Pf3D7_10_v3	1622640	1623649	HMGB1-32C_R2_peak_1971	3.92462	92.5398	90.3007
Pf3D7_10_v3	1625991	1626754	HMGB1-32C_R1_peak_2095	3.24016	28.4087	26.7616	Pf3D7_10_v3	1625959	1626804	HMGB1-32C_R2_peak_1972	4.01259	54.7332	52.9382
Pf3D7_10_v3	1629229	1629971	HMGB1-32C_R1_peak_2096	3.3321	25.2571	23.7007	Pf3D7_10_v3	1629198	1629964	HMGB1-32C_R2_peak_1973	3.77522	42.3271	40.746
Pf3D7_10_v3	1632725	1633610	HMGB1-32C_R1_peak_2097	3.21701	26.3023	24.7451	Pf3D7_10_v3	1632702	1633614	HMGB1-32C_R2_peak_1974	3.77006	41.9745	40.3846
Pf3D7_10_v3	1635883	1636665	HMGB1-32C_R1_peak_2098	3.65475	31.6568	29.9263	Pf3D7_10_v3	1635885	1636722	HMGB1-32C_R2_peak_1975	3.89225	45.4849	43.8425
Pf3D7_10_v3	1639497	1640510	HMGB1-32C_R1_peak_2099	4.08711	39.7034	37.7941	Pf3D7_10_v3	1639499	1640519	HMGB1-32C_R2_peak_1976	4.11551	50.8821	49.1597
Pf3D7_10_v3	1642506	1643572	HMGB1-32C_R1_peak_2100	2.6349	14.1948	12.9957	Pf3D7_10_v3	1642497	1643571	HMGB1-32C_R2_peak_1977	2.93672	23.7142	22.4607
Pf3D7_10_v3	1644551	1650047	HMGB1-32C_R1_peak_2101	3.75191	35.103	33.3268	Pf3D7_10_v3	1644573	1650053	HMGB1-32C_R2_peak_1978	4.36435	57.3485	55.5621
Pf3D7_10_v3	1651134	1666963	HMGB1-32C_R1_peak_2102	2.9071	19.8935	18.5012	Pf3D7_10_v3	1651079	1666971	HMGB1-32C_R2_peak_1979	3.30769	31.7135	30.3044
Pf3D7_10_v3	1668872	1682627	HMGB1-32C_R1_peak_2103	2.91157	19.8358	18.4535	Pf3D7_10_v3	1668850	1682684	HMGB1-32C_R2_peak_1980	3.3864	33.2928	31.8608
Pf3D7_11_v3	788	22691	HMGB1-32C_R1_peak_2104	2.93302	20.1224	18.7299	Pf3D7_11_v3	1592	23048	HMGB1-32C_R2_peak_1981	3.43198	34.4113	32.9578
Pf3D7_11_v3	24055	29447	HMGB1-32C_R1_peak_2105	4.09025	40.5753	38.6477	Pf3D7_11_v3	24057	29449	HMGB1-32C_R2_peak_1982	4.60552	61.8805	60.0013
Pf3D7_11_v3	30452	31480	HMGB1-32C_R1_peak_2106	2.68316	15.5529	14.3068	Pf3D7_11_v3	30467	31433	HMGB1-32C_R2_peak_1983	2.9534	22.6185	21.3806
Pf3D7_11_v3	32775	42370	HMGB1-32C_R1_peak_2107	3.45333	29.3611	27.7303	Pf3D7_11_v3	32803	42433	HMGB1-32C_R2_peak_1984	3.77496	44.548	42.9795
Pf3D7_11_v3	45287	46163	HMGB1-32C_R1_peak_2108	3.2787	24.0615	22.5344	Pf3D7_11_v3	45252	46150	HMGB1-32C_R2_peak_1985	4.13378	48.6467	46.9484
Pf3D7_11_v3	48604	49235	HMGB1-32C_R1_peak_2109	3.42476	30.1769	28.4919	Pf3D7_11_v3	48597	49252	HMGB1-32C_R2_peak_1986	4.71376	64.8716	62.9409
Pf3D7_11_v3	52244	52504	HMGB1-32C_R1_peak_2110	2.12678	8.12567	7.15551	Pf3D7_11_v3	52225	52498	HMGB1-32C_R2_peak_1987	2.36777	13.3647	12.3133
Pf3D7_11_v3	57197	57782	HMGB1-32C_R1_peak_2111	2.29752	10.337	9.28794	Pf3D7_11_v3	57202	57783	HMGB1-32C_R2_peak_1988	2.26393	12.0731	11.0548
Pf3D7_11_v3	66676	67599	HMGB1-32C_R1_peak_2112	3.75459	33.566	31.8068	Pf3D7_11_v3	66655	67637	HMGB1-32C_R2_peak_1989	4.38352	55.1344	53.3418
Pf3D7_11_v3	70190	70719	HMGB1-32C_R1_peak_2113	3.94391	37.0742	35.2292	Pf3D7_11_v3	70199	70705	HMGB1-32C_R2_peak_1990	3.99895	45.3597	43.7164
Pf3D7_11_v3	73306	74129	HMGB1-32C_R1_peak_2114	3.03372	22.9507	21.4764	Pf3D7_11_v3	73299	74140	HMGB1-32C_R2_peak_1991	3.40722	34.3612	32.9035
Pf3D7_11_v3	110392	111082	HMGB1-32C_R1_peak_2116	2.91771	19.7556	18.3716	Pf3D7_11_v3	110358	111007	HMGB1-32C_R2_peak_1993	3.29479	31.6407	30.2314
Pf3D7_11_v3	119533	121072	HMGB1-32C_R1_peak_2118	2.17485	10.1375	9.0903	Pf3D7_11_v3	120401	121552	HMGB1-32C_R2_peak_1994	2.03482	9.60813	8.6391
Pf3D7_11_v3	128846	129105	HMGB1-32C_R1_peak_2119	2.69555	15.322	14.0877	Pf3D7_11_v3	128836	129112	HMGB1-32C_R2_peak_1995	3.03134	24.018	22.7563
Pf3D7_11_v3	131666	131979	HMGB1-32C_R1_peak_2120	2.61448	13.9214	12.7322	Pf3D7_11_v3	131658	131978	HMGB1-32C_R2_peak_1996	2.91631	21.763	20.5442
Pf3D7_11_v3	140045	140851	HMGB1-32C_R1_peak_2121	2.34297	10.8776	9.8047	Pf3D7_11_v3	140037	140830	HMGB1-32C_R2_peak_1997	2.32575	12.0942	11.0658
Pf3D7_11_v3	143230	143571	HMGB1-32C_R1_peak_2122	4.21728	44.856	42.9388	Pf3D7_11_v3	143225	143601	HMGB1-32C_R2_peak_1998	5.28216	83.4621	81.4377
Pf3D7_11_v3	144736	145019	HMGB1-32C_R1_peak_2123	2.77635	19.1635	17.8176	Pf3D7_11_v3	144716	145031	HMGB1-32C_R2_peak_1999	3.75462	43.8986	42.2988
Pf3D7_11_v3	150141	151683	HMGB1-32C_R1_peak_2125	2.54667	14.7179	13.5121	Pf3D7_11_v3	150209	151694	HMGB1-32C_R2_peak_2000	2.46604	16.6015	15.4866
Pf3D7_11_v3	156724	158079	HMGB1-32C_R1_peak_2126	2.03198	7.55952	6.61629	Pf3D7_11_v3	156992	158064	HMGB1-32C_R2_peak_2001	2.02832	8.61574	7.66829
Pf3D7_11_v3	160248	160792	HMGB1-32C_R1_peak_2127	2.42147	12.2698	11.1407	Pf3D7_11_v3	160268	160772	HMGB1-32C_R2_peak_2002	2.32035	12.9824	11.9343
Pf3D7_11_v3	165672	167765	HMGB1-32C_R1_peak_2128	2.23837	11.8606	10.7577	Pf3D7_11_v3	167098	167679	HMGB1-32C_R2_peak_2004	2.6775	23.1124	21.8693
Pf3D7_11_v3	169124	171384	HMGB1-32C_R1_peak_2129	2.04537	8.69229	7.70321	Pf3D7_11_v3	170349	170813	HMGB1-32C_R2_peak_2006	2.06852	11.2363	10.2311
Pf3D7_11_v3	176164	177736	HMGB1-32C_R1_peak_2130	2.21144	10.4357	9.37918	Pf3D7_11_v3	176137	176653	HMGB1-32C_R2_peak_2007	2.20415	12.0426	11.0113
Pf3D7_11_v3	182608	186983	HMGB1-32C_R1_peak_2131	2.04859	9.03677	8.03848	Pf3D7_11_v3	184029	187228	HMGB1-32C_R2_peak_2008	2.06204	10.2239	9.2446
Pf3D7_11_v3	192508	194110	HMGB1-32C_R1_peak_2132	2.43552	13.3804	12.2148	Pf3D7_11_v3	192526	194116	HMGB1-32C_R2_peak_2009	2.54131	17.865	16.7271
Pf3D7_11_v3	216276	218823	HMGB1-32C_R1_peak_2135	2.08748	8.94613	7.95401	Pf3D7_11_v3	216258	217301	HMGB1-32C_R2_peak_2012	2.08114	10.1862	9.20085
Pf3D7_11_v3	221803	222166	HMGB1-32C_R1_peak_2136	3.58046	30.1796	28.5001	Pf3D7_11_v3	221797	222211	HMGB1-32C_R2_peak_2013	3.79726	40.7996	39.2388
Pf3D7_11_v3	226003	226493	HMGB1-32C_R1_peak_2137	4.59121	51.627	49.5251	Pf3D7_11_v3	225994	226486	HMGB1-32C_R2_peak_2014	4.47843	58.8927	57.0658
Pf3D7_11_v3	235642	236415	HMGB1-32C_R1_peak_2138	3.24567	24.8885	23.3349	Pf3D7_11_v3	235668	236438	HMGB1-32C_R2_peak_2015	3.49362	36.6963	35.201
Pf3D7_11_v3	247436	248959	HMGB1-32C_R1_peak_2140	2.59967	16.2902	15.0217	Pf3D7_11_v3	247418	249048	HMGB1-32C_R2_peak_2017	3.23195	30.9228	29.5307
Pf3D7_11_v3	254605	257047	HMGB1-32C_R1_peak_2141	2.26071	11.2506	10.1645	Pf3D7_11_v3	254561	257037	HMGB1-32C_R2_peak_2018	2.36397	14.3643	13.2894
Pf3D7_11_v3	274038	274363	HMGB1-32C_R1_peak_2144	2.12589	8.85144	7.85107	Pf3D7_11_v3	274050	274348	HMGB1-32C_R2_peak_2021	2.14062	10.945	9.93742
Pf3D7_11_v3	305066	307429	HMGB1-32C_R1_peak_2150	2.12868	9.9191	8.8851	Pf3D7_11_v3	305038	307033	HMGB1-32C_R2_peak_2025	2.22573	12.8427	11.8035
Pf3D7_11_v3	308887	309764	HMGB1-32C_R1_peak_2151	2.87052	20.6763	19.2833	Pf3D7_11_v3	308884	309676	HMGB1-32C_R2_peak_2026	3.64383	43.0042	41.4204
Pf3D7_11_v3	317815	318805	HMGB1-32C_R1_peak_2152	3.61493	32.6164	30.8605	Pf3D7_11_v3	317806	318828	HMGB1-32C_R2_peak_2027	4.46516	59.6209	57.7421
Pf3D7_11_v3	329856	335531	HMGB1-32C_R1_peak_2154	2.0043	7.96455	7.00682	Pf3D7_11_v3	334398	335561	HMGB1-32C_R2_peak_2030	2.07159	9.74497	8.76665
Pf3D7_11_v3	347504	349300	HMGB1-32C_R1_peak_2156	2.01579	8.26636	7.30033	Pf3D7_11_v3	348981	349309	HMGB1-32C_R2_peak_2032	2.09641	9.41411	8.44418
Pf3D7_11_v3	365211	366073	HMGB1-32C_R1_peak_2159	2.48376	13.7512	12.5721	Pf3D7_11_v3	365227	366064	HMGB1-32C_R2_peak_2035	2.49741	17.0661	15.9416
Pf3D7_11_v3	367949	370588	HMGB1-32C_R1_peak_2160	3.07542	23.6611	22.1771	Pf3D7_11_v3	367927	370550	HMGB1-32C_R2_peak_2036	3.03738	28.7306	27.3935
Pf3D7_11_v3	373214	374804	HMGB1-32C_R1_peak_2161	2.84674	20.9805	19.601	Pf3D7_11_v3	373237	374832	HMGB1-32C_R2_peak_2037	3.6065	40.1575	38.6375
Pf3D7_11_v3	392006	392274	HMGB1-32C_R1_peak_2163	2.09602	8.89975	7.89915	Pf3D7_11_v3	392016	392289	HMGB1-32C_R2_peak_2038	2.27141	11.9241	10.9003
Pf3D7_11_v3	405596	410731	HMGB1-32C_R1_peak_2165	2.41309	13.9591	12.7772	Pf3D7_11_v3	405545	409621	HMGB1-32C_R2_peak_2040	2.68833	21.4167	20.205
Pf3D7_11_v3	417796	418951	HMGB1-32C_R1_peak_2167	3.21843	28.5438	26.951	Pf3D7_11_v3	414818	418935	HMGB1-32C_R2_peak_2041	2.80588	25.0367	23.7819
Pf3D7_11_v3	422400	423385	HMGB1-32C_R1_peak_2168	2.30915	11.4485	10.3525	Pf3D7_11_v3	422374	423442	HMGB1-32C_R2_peak_2042	2.21906	11.883	10.8574
Pf3D7_11_v3	428579	429750	HMGB1-32C_R1_peak_2169	2.5493	14.4375	13.2296	Pf3D7_11_v3	428594	429843	HMGB1-32C_R2_peak_2043	2.57021	17.8771	16.7338
Pf3D7_11_v3	437358	438231	HMGB1-32C_R1_peak_2171	2.10215	9.22118	8.209	Pf3D7_11_v3	437306	438238	HMGB1-32C_R2_peak_2044	2.13396	10.4809	9.49347
Pf3D7_11_v3	450246	450893	HMGB1-32C_R1_peak_2173	2.57173	15.4066	14.1651	Pf3D7_11_v3	450248	450913	HMGB1-32C_R2_peak_2046	2.47389	16.4422	15.3243
Pf3D7_11_v3	506190	508117	HMGB1-32C_R1_peak_2177	2.51267	17.0922	15.8215	Pf3D7_11_v3	506205	507604	HMGB1-32C_R2_peak_2049	2.57818	23.8472	22.6028
Pf3D7_11_v3	510536	511619	HMGB1-32C_R1_peak_2178	2.53751	14.9157	13.7058	Pf3D7_11_v3	510569	511580	HMGB1-32C_R2_peak_2050	3.12048	28.0528	26.7256
Pf3D7_11_v3	519191	521863	HMGB1-32C_R1_peak_2179	2.05446	8.47609	7.49444	Pf3D7_11_v3	519932	522831	HMGB1-32C_R2_peak_2051	2.41227	14.9412	13.8605
Pf3D7_11_v3	524596	525605	HMGB1-32C_R1_peak_2180	2.21859	11.3334	10.2437	Pf3D7_11_v3	524574	525551	HMGB1-32C_R2_peak_2052	2.39635	15.5752	14.4779
Pf3D7_11_v3	529602	530469	HMGB1-32C_R1_peak_2182	2.00346	7.73808	6.78562	Pf3D7_11_v3	529555	530495	HMGB1-32C_R2_peak_2054	2.12418	9.7252	8.74792
Pf3D7_11_v3	539900	541037	HMGB1-32C_R1_peak_2184	2.10972	8.93947	7.94305	Pf3D7_11_v3	540203	541017	HMGB1-32C_R2_peak_2057	2.24963	12.4906	11.4588
Pf3D7_11_v3	577518	579751	HMGB1-32C_R1_peak_2189	2.13876	9.59522	8.57399	Pf3D7_11_v3	576801	579764	HMGB1-32C_R2_peak_2060	2.22147	12.4601	11.436
Pf3D7_11_v3	581292	582488	HMGB1-32C_R1_peak_2190	2.27551	10.2627	9.22048	Pf3D7_11_v3	581264	581988	HMGB1-32C_R2_peak_2061	2.57479	16.976	15.8567
Pf3D7_11_v3	584345	585176	HMGB1-32C_R1_peak_2191	2.77419	18.9685	17.6041	Pf3D7_11_v3	584369	585138	HMGB1-32C_R2_peak_2062	2.95476	27.7767	26.4421
Pf3D7_11_v3	588777	590204	HMGB1-32C_R1_peak_2192	2.6126	15.3701	14.1438	Pf3D7_11_v3	589173	590196	HMGB1-32C_R2_peak_2063	2.96159	24.0778	22.8194
Pf3D7_11_v3	592103	593388	HMGB1-32C_R1_peak_2193	2.41219	12.2405	11.1259	Pf3D7_11_v3	592146	593316	HMGB1-32C_R2_peak_2064	2.63317	18.3483	17.2033
Pf3D7_11_v3	596411	597199	HMGB1-32C_R1_peak_2194	2.36773	12.8425	11.694	Pf3D7_11_v3	596350	597195	HMGB1-32C_R2_peak_2065	2.54026	17.843	16.7028
Pf3D7_11_v3	603305	606119	HMGB1-32C_R1_peak_2196	2.83656	19.7994	18.4473	Pf3D7_11_v3	603334	606625	HMGB1-32C_R2_peak_2066	3.22293	33.5725	32.178
Pf3D7_11_v3	624386	625707	HMGB1-32C_R1_peak_2199	2.09623	8.42662	7.44915	Pf3D7_11_v3	624463	625746	HMGB1-32C_R2_peak_2069	2.50309	18.1062	16.9645
Pf3D7_11_v3	630835	632860	HMGB1-32C_R1_peak_2201	2.9562	21.6063	20.1649	Pf3D7_11_v3	630805	632850	HMGB1-32C_R2_peak_2071	2.88954	25.4325	24.145
Pf3D7_11_v3	636197	638464	HMGB1-32C_R1_peak_2202	2.32627	13.0358	11.8911	Pf3D7_11_v3	636368	638497	HMGB1-32C_R2_peak_2072	2.42222	16.7411	15.6247
Pf3D7_11_v3	664741	665354	HMGB1-32C_R1_peak_2207	3.33671	30.3131	28.6327	Pf3D7_11_v3	664706	665361	HMGB1-32C_R2_peak_2074	3.71487	44.8972	43.2615
Pf3D7_11_v3	670733	671214	HMGB1-32C_R1_peak_2208	2.5973	15.3676	14.1297	Pf3D7_11_v3	670711	671237	HMGB1-32C_R2_peak_2075	3.00017	25.0905	23.8082
Pf3D7_11_v3	688794	691592	HMGB1-32C_R1_peak_2213	2.1672	9.77497	8.74455	Pf3D7_11_v3	688770	691599	HMGB1-32C_R2_peak_2080	2.28218	13.4027	12.3474
Pf3D7_11_v3	697968	700702	HMGB1-32C_R1_peak_2215	2.09587	8.55888	7.57489	Pf3D7_11_v3	698019	700143	HMGB1-32C_R2_peak_2082	2.18101	11.7069	10.6905
Pf3D7_11_v3	703282	707043	HMGB1-32C_R1_peak_2216	2.25314	10.7456	9.67933	Pf3D7_11_v3	706492	707329	HMGB1-32C_R2_peak_2084	2.51837	18.2387	17.0937
Pf3D7_11_v3	703282	707043	HMGB1-32C_R1_peak_2216	2.25314	10.7456	9.67933	Pf3D7_11_v3	703184	704964	HMGB1-32C_R2_peak_2083	2.50652	16.757	15.6349
Pf3D7_11_v3	709792	710057	HMGB1-32C_R1_peak_2217	2.38892	10.9999	9.91851	Pf3D7_11_v3	709774	710058	HMGB1-32C_R2_peak_2085	2.50105	14.7769	13.6944
Pf3D7_11_v3	718683	719529	HMGB1-32C_R1_peak_2219	2.20209	10.1345	9.08813	Pf3D7_11_v3	718648	718921	HMGB1-32C_R2_peak_2086	2.40141	15.7724	14.6715
Pf3D7_11_v3	724913	725756	HMGB1-32C_R1_peak_2220	2.66194	16.8739	15.5789	Pf3D7_11_v3	724908	725754	HMGB1-32C_R2_peak_2087	2.72125	22.1333	20.9052
Pf3D7_11_v3	738585	740301	HMGB1-32C_R1_peak_2222	2.6654	17.5261	16.2116	Pf3D7_11_v3	738581	740284	HMGB1-32C_R2_peak_2089	2.86038	26.0561	24.7551
Pf3D7_11_v3	761877	763405	HMGB1-32C_R1_peak_2225	3.08548	24.4712	22.9808	Pf3D7_11_v3	761856	762758	HMGB1-32C_R2_peak_2091	3.3454	33.4678	32.0516
Pf3D7_11_v3	790114	790428	HMGB1-32C_R1_peak_2228	2.08398	8.22969	7.25664	Pf3D7_11_v3	790085	790382	HMGB1-32C_R2_peak_2093	2.48771	16.0468	14.941
Pf3D7_11_v3	810719	812154	HMGB1-32C_R1_peak_2231	2.00497	8.2509	7.28436	Pf3D7_11_v3	810732	810979	HMGB1-32C_R2_peak_2095	2.00379	8.98238	8.01916
Pf3D7_11_v3	815468	815875	HMGB1-32C_R1_peak_2232	2.96142	21.1424	19.7271	Pf3D7_11_v3	815385	815881	HMGB1-32C_R2_peak_2097	3.27607	31.3205	29.9252
Pf3D7_11_v3	820516	822420	HMGB1-32C_R1_peak_2233	2.06351	9.0596	8.05679	Pf3D7_11_v3	820568	822410	HMGB1-32C_R2_peak_2098	2.03169	11.3012	10.2997
Pf3D7_11_v3	836240	837274	HMGB1-32C_R1_peak_2236	2.62051	19.7082	18.3497	Pf3D7_11_v3	836208	836678	HMGB1-32C_R2_peak_2100	3.08245	30.3865	29.0072
Pf3D7_11_v3	876050	876949	HMGB1-32C_R1_peak_2237	2.03295	8.27789	7.30491	Pf3D7_11_v3	876088	876944	HMGB1-32C_R2_peak_2101	2.51788	18.9606	17.8038
Pf3D7_11_v3	891196	892215	HMGB1-32C_R1_peak_2241	2.24292	11.8601	10.7526	Pf3D7_11_v3	891152	892202	HMGB1-32C_R2_peak_2104	2.55967	19.9134	18.734
Pf3D7_11_v3	925831	927494	HMGB1-32C_R1_peak_2246	2.52036	14.9372	13.7194	Pf3D7_11_v3	925793	927479	HMGB1-32C_R2_peak_2109	2.75401	21.6335	20.417
Pf3D7_11_v3	929862	932663	HMGB1-32C_R1_peak_2247	2.34826	11.4472	10.3549	Pf3D7_11_v3	931045	932694	HMGB1-32C_R2_peak_2110	2.86428	22.6717	21.4438
Pf3D7_11_v3	937023	939274	HMGB1-32C_R1_peak_2248	2.41323	12.4937	11.3624	Pf3D7_11_v3	936942	939265	HMGB1-32C_R2_peak_2111	2.47115	16.9937	15.8758
Pf3D7_11_v3	940547	940930	HMGB1-32C_R1_peak_2249	2.17167	9.5323	8.50648	Pf3D7_11_v3	940636	941006	HMGB1-32C_R2_peak_2112	2.34772	16.0111	14.911
Pf3D7_11_v3	945470	946066	HMGB1-32C_R1_peak_2250	2.24121	9.3283	8.31362	Pf3D7_11_v3	945457	946079	HMGB1-32C_R2_peak_2113	2.24254	11.338	10.3338
Pf3D7_11_v3	950026	950395	HMGB1-32C_R1_peak_2251	2.11836	8.05438	7.09092	Pf3D7_11_v3	950036	950397	HMGB1-32C_R2_peak_2114	2.05811	8.52187	7.57485
Pf3D7_11_v3	970095	971300	HMGB1-32C_R1_peak_2256	2.45041	13.6137	12.4446	Pf3D7_11_v3	970070	971319	HMGB1-32C_R2_peak_2120	3.13114	29.5686	28.2186
Pf3D7_11_v3	975100	975516	HMGB1-32C_R1_peak_2257	2.31306	10.5236	9.45769	Pf3D7_11_v3	975095	975432	HMGB1-32C_R2_peak_2121	2.32751	13.1605	12.1084
Pf3D7_11_v3	993535	996429	HMGB1-32C_R1_peak_2259	2.27822	12.3202	11.2026	Pf3D7_11_v3	993551	996484	HMGB1-32C_R2_peak_2125	2.64901	21.2563	20.0546
Pf3D7_11_v3	997937	998839	HMGB1-32C_R1_peak_2260	2.27958	10.7367	9.6662	Pf3D7_11_v3	997906	998523	HMGB1-32C_R2_peak_2126	2.46025	15.5677	14.4681
Pf3D7_11_v3	1008926	1010785	HMGB1-32C_R1_peak_2262	2.59968	15.0247	13.7972	Pf3D7_11_v3	1008882	1010793	HMGB1-32C_R2_peak_2128	2.5401	16.834	15.7111
Pf3D7_11_v3	1014412	1016804	HMGB1-32C_R1_peak_2263	2.00226	8.16268	7.1919	Pf3D7_11_v3	1014506	1016780	HMGB1-32C_R2_peak_2129	2.19294	12.9938	11.9508
Pf3D7_11_v3	1037691	1039697	HMGB1-32C_R1_peak_2265	2.16604	9.75001	8.72334	Pf3D7_11_v3	1037646	1038025	HMGB1-32C_R2_peak_2132	2.62483	19.4133	18.2441
Pf3D7_11_v3	1060241	1060791	HMGB1-32C_R1_peak_2268	3.4252	27.2783	25.6663	Pf3D7_11_v3	1060243	1060745	HMGB1-32C_R2_peak_2135	3.26655	31.8752	30.4734
Pf3D7_11_v3	1083836	1084398	HMGB1-32C_R1_peak_2269	2.13932	9.71056	8.67771	Pf3D7_11_v3	1083894	1084322	HMGB1-32C_R2_peak_2136	2.10451	10.8234	9.82266
Pf3D7_11_v3	1089085	1089389	HMGB1-32C_R1_peak_2270	2.15746	10.9088	9.83083	Pf3D7_11_v3	1089021	1089420	HMGB1-32C_R2_peak_2137	2.39618	16.3083	15.2016
Pf3D7_11_v3	1097158	1098904	HMGB1-32C_R1_peak_2273	2.18734	9.5658	8.54532	Pf3D7_11_v3	1097115	1097498	HMGB1-32C_R2_peak_2140	2.70591	21.5583	20.3444
Pf3D7_11_v3	1097158	1098904	HMGB1-32C_R1_peak_2273	2.18734	9.5658	8.54532	Pf3D7_11_v3	1098599	1098871	HMGB1-32C_R2_peak_2141	2.5489	17.2427	16.1145
Pf3D7_11_v3	1100761	1101415	HMGB1-32C_R1_peak_2274	2.2341	11.0127	9.93805	Pf3D7_11_v3	1100784	1101402	HMGB1-32C_R2_peak_2142	2.19663	12.6607	11.6283
Pf3D7_11_v3	1122367	1123221	HMGB1-32C_R1_peak_2277	2.16041	8.60439	7.61787	Pf3D7_11_v3	1122341	1123232	HMGB1-32C_R2_peak_2146	2.209	10.7211	9.72841
Pf3D7_11_v3	1126002	1127298	HMGB1-32C_R1_peak_2278	2.1956	11.207	10.1299	Pf3D7_11_v3	1125970	1127310	HMGB1-32C_R2_peak_2147	2.68601	22.7785	21.541
Pf3D7_11_v3	1141550	1142700	HMGB1-32C_R1_peak_2282	2.17146	9.4681	8.45163	Pf3D7_11_v3	1141541	1142739	HMGB1-32C_R2_peak_2151	2.2898	13.0664	12.0235
Pf3D7_11_v3	1146587	1148645	HMGB1-32C_R1_peak_2283	2.15978	10.7408	9.67708	Pf3D7_11_v3	1146608	1147028	HMGB1-32C_R2_peak_2152	2.36987	16.2097	15.0997
Pf3D7_11_v3	1156448	1158305	HMGB1-32C_R1_peak_2284	2.53518	15.2466	14.0399	Pf3D7_11_v3	1156462	1158300	HMGB1-32C_R2_peak_2153	2.58939	21.0999	19.9014
Pf3D7_11_v3	1159390	1160529	HMGB1-32C_R1_peak_2285	2.09162	9.20655	8.19775	Pf3D7_11_v3	1159370	1160525	HMGB1-32C_R2_peak_2154	2.41463	16.0732	14.9759
Pf3D7_11_v3	1165183	1166227	HMGB1-32C_R1_peak_2286	3.92282	37.5955	35.6955	Pf3D7_11_v3	1165202	1166243	HMGB1-32C_R2_peak_2155	3.65714	44.3009	42.6666
Pf3D7_11_v3	1169049	1170168	HMGB1-32C_R1_peak_2287	2.93407	22.7353	21.263	Pf3D7_11_v3	1169174	1170192	HMGB1-32C_R2_peak_2156	3.18631	33.7791	32.335
Pf3D7_11_v3	1184622	1185491	HMGB1-32C_R1_peak_2290	2.24995	10.6189	9.55895	Pf3D7_11_v3	1184912	1185493	HMGB1-32C_R2_peak_2158	2.55231	18.5334	17.3849
Pf3D7_11_v3	1187634	1188838	HMGB1-32C_R1_peak_2291	2.35046	11.6152	10.5139	Pf3D7_11_v3	1187657	1188899	HMGB1-32C_R2_peak_2159	2.40899	14.5129	13.4415
Pf3D7_11_v3	1197520	1198218	HMGB1-32C_R1_peak_2294	2.20151	9.92234	8.88667	Pf3D7_11_v3	1197534	1197879	HMGB1-32C_R2_peak_2161	2.21314	12.9867	11.9431
Pf3D7_11_v3	1216619	1217881	HMGB1-32C_R1_peak_2297	2.03821	8.40666	7.42935	Pf3D7_11_v3	1216640	1216993	HMGB1-32C_R2_peak_2164	2.20366	11.2813	10.2704
Pf3D7_11_v3	1227409	1230051	HMGB1-32C_R1_peak_2299	2.39607	13.7871	12.6242	Pf3D7_11_v3	1227433	1229678	HMGB1-32C_R2_peak_2165	2.42579	17.5222	16.3971
Pf3D7_11_v3	1240956	1243880	HMGB1-32C_R1_peak_2301	2.29888	11.4481	10.3575	Pf3D7_11_v3	1240954	1243863	HMGB1-32C_R2_peak_2167	2.45824	16.2568	15.1526
Pf3D7_11_v3	1248371	1249837	HMGB1-32C_R1_peak_2302	2.42689	13.8464	12.6615	Pf3D7_11_v3	1248355	1249924	HMGB1-32C_R2_peak_2168	2.72829	22.3654	21.1365
Pf3D7_11_v3	1256341	1256686	HMGB1-32C_R1_peak_2303	2.12371	9.28811	8.27399	Pf3D7_11_v3	1256343	1256659	HMGB1-32C_R2_peak_2169	2.27507	13.4266	12.3704
Pf3D7_11_v3	1261961	1263841	HMGB1-32C_R1_peak_2304	2.025	8.42774	7.4525	Pf3D7_11_v3	1263418	1263805	HMGB1-32C_R2_peak_2170	2.20553	13.4401	12.3854
Pf3D7_11_v3	1267463	1269502	HMGB1-32C_R1_peak_2305	3.12495	22.4723	21.014	Pf3D7_11_v3	1267204	1269454	HMGB1-32C_R2_peak_2171	3.26454	33.1849	31.755
Pf3D7_11_v3	1271220	1271936	HMGB1-32C_R1_peak_2306	2.75211	16.2287	14.9572	Pf3D7_11_v3	1271194	1271955	HMGB1-32C_R2_peak_2172	3.09164	25.3609	24.0704
Pf3D7_11_v3	1277751	1278319	HMGB1-32C_R1_peak_2307	2.29223	11.2247	10.1428	Pf3D7_11_v3	1277779	1278237	HMGB1-32C_R2_peak_2173	2.37803	15.017	13.9373
Pf3D7_11_v3	1293878	1295701	HMGB1-32C_R1_peak_2310	2.54534	15.5769	14.3408	Pf3D7_11_v3	1293860	1295747	HMGB1-32C_R2_peak_2176	2.95364	27.7375	26.4086
Pf3D7_11_v3	1303480	1305779	HMGB1-32C_R1_peak_2312	2.16629	10.5973	9.53472	Pf3D7_11_v3	1303487	1305759	HMGB1-32C_R2_peak_2177	2.23413	14.8727	13.7966
Pf3D7_11_v3	1320108	1322054	HMGB1-32C_R1_peak_2315	3.11543	24.1366	22.6202	Pf3D7_11_v3	1320132	1322074	HMGB1-32C_R2_peak_2180	3.26273	34.0724	32.6204
Pf3D7_11_v3	1323080	1324265	HMGB1-32C_R1_peak_2316	2.05542	8.9514	7.94954	Pf3D7_11_v3	1323127	1324258	HMGB1-32C_R2_peak_2181	2.04236	10.5154	9.5248
Pf3D7_11_v3	1359464	1363700	HMGB1-32C_R1_peak_2320	2.47979	14.5728	13.3756	Pf3D7_11_v3	1359437	1362209	HMGB1-32C_R2_peak_2184	2.83507	25.2837	24.003
Pf3D7_11_v3	1374596	1376373	HMGB1-32C_R1_peak_2321	2.29959	12.5159	11.3822	Pf3D7_11_v3	1374601	1376387	HMGB1-32C_R2_peak_2186	2.65692	21.2307	20.0255
Pf3D7_11_v3	1384372	1384828	HMGB1-32C_R1_peak_2322	2.17634	9.68492	8.65788	Pf3D7_11_v3	1384377	1384679	HMGB1-32C_R2_peak_2188	2.24483	11.6791	10.6623
Pf3D7_11_v3	1417542	1417820	HMGB1-32C_R1_peak_2326	2.24666	10.1606	9.11121	Pf3D7_11_v3	1417515	1417847	HMGB1-32C_R2_peak_2191	2.70475	19.8233	18.6459
Pf3D7_11_v3	1423013	1424854	HMGB1-32C_R1_peak_2328	2.20618	9.94545	8.91131	Pf3D7_11_v3	1422993	1423557	HMGB1-32C_R2_peak_2193	2.44088	14.4316	13.3517
Pf3D7_11_v3	1433462	1434510	HMGB1-32C_R1_peak_2329	2.05469	7.57123	6.62596	Pf3D7_11_v3	1433732	1434025	HMGB1-32C_R2_peak_2194	2.84068	22.1969	20.9707
Pf3D7_11_v3	1442974	1444236	HMGB1-32C_R1_peak_2330	2.01512	8.20335	7.23173	Pf3D7_11_v3	1443028	1444218	HMGB1-32C_R2_peak_2195	2.05465	11.3511	10.3469
Pf3D7_11_v3	1458036	1461604	HMGB1-32C_R1_peak_2331	3.55155	38.8843	37.3069	Pf3D7_11_v3	1458307	1463064	HMGB1-32C_R2_peak_2196	3.76651	56.0227	54.5648
Pf3D7_11_v3	1480998	1481307	HMGB1-32C_R1_peak_2336	2.24721	10.1179	9.07073	Pf3D7_11_v3	1480945	1481317	HMGB1-32C_R2_peak_2200	2.87917	23.2497	22.0041
Pf3D7_11_v3	1501337	1502471	HMGB1-32C_R1_peak_2338	2.19473	10.6977	9.62875	Pf3D7_11_v3	1501320	1502427	HMGB1-32C_R2_peak_2202	2.69266	21.0092	19.8027
Pf3D7_11_v3	1503729	1505769	HMGB1-32C_R1_peak_2339	2.09159	9.0269	8.02725	Pf3D7_11_v3	1503734	1504881	HMGB1-32C_R2_peak_2203	2.4392	17.452	16.3227
Pf3D7_11_v3	1518580	1520991	HMGB1-32C_R1_peak_2342	2.03822	9.10402	8.10426	Pf3D7_11_v3	1518547	1520813	HMGB1-32C_R2_peak_2205	2.39858	17.4795	16.3569
Pf3D7_11_v3	1530816	1531126	HMGB1-32C_R1_peak_2345	2.02542	8.01545	7.05075	Pf3D7_11_v3	1530872	1531174	HMGB1-32C_R2_peak_2207	2.20814	12.5823	11.5458
[truncated: 794 more rows]

## Sheet: 3_HMGB2 37C
Significant peaks in HMGB2 ChIP-seq of P. falciparum grown at 37°C
[truncated: 198 more rows]
