# Supplementary material for: A metabolism-chromatin axis promotes differential ribosomal RNA transcription in the human malaria parasite
Source: Nat Commun. 2025 Dec 19;17:818. doi: 10.1038/s41467-025-67522-w (PMC12824157; doi:10.1038/s41467-025-67522-w)
Supplement: Supplementary file 6 — Supplementary Data 4 [file 41467_2025_67522_MOESM6_ESM.xlsx]

## Sheet: Supplementary Data 4
Supplementary Data 4: Normalized expression values in FPKM (Fragments per kilobase of exon per one million mapped reads) of the different 28S rRNA-types
Figure 1 A,B; Figure 2A
Name	ID	NF54-32C_R1	NF54-32C_R2	NF54-32C_R3	NF54-37C_R1	NF54-37C_R2	NF54-37C_R3	Gam_R1	Gam_R2	Gam_R3	Ooc_R1	Ooc_R2	Ooc_R3	Spz_R1	Spz_R2	Spz_R3
S1	PF3D7_0112700	237.281	254.528	255.83	70.3602	64.5631	63.7969	58.6079	48.1562	63.8966	31433.3	29731.9	30780.5	60741.8	56230.3	55877.8
A1/2	PF3D7_0726000	120220	124913	118601	124439	126461	124376	112496	109347	112927	105039	107670	104143	65808.9	76260.3	75088.9
O1	PF3D7_0801100	19.0192	21.0497	19.3314	9.19917	8.42868	11.3572	8.78788	9.36211	5.79091	352.379	545.111	457.144	5.94462	0	0
O2	PF3D7_0830200	3.91837	7.5695	7.44815	2.16598	1.08249	4.27856	10.0661	11.9957	6.81745	284.465	256.696	242.181	0	0	0
S2/3	PF3D7_1148640	213.544	238.298	249.685	12.3831	14.0653	15.5661	14.6488	8.31284	8.50389	38588.1	35021.4	36250.8	41893.4	38369.4	36736
Figure 2F		no glucosamine			with glucosamine
Name	ID	Nico-glmS_R1	Nico-glmS_R3	Nico-glmS_R3	Nico-glmS_R1	Nico-glmS_R3	Nico-glmS_R3
S1	PF3D7_0112700	44.5391	53.0134	33.7809	87.1585	65.71	75.0876
A1/2	PF3D7_0726000	130717	118416	131844	126253	128013	127714
O1	PF3D7_0801100	3.81953	5.87225	2.9935	5.79269	3.9426	5.7582
O2	PF3D7_0830200	1.34898	2.2625	1.05725	2.86421	0.856891	5.42315
S2/3	PF3D7_1371300	4.20671	3.13576	7.69288	19.9903	5.78967	24.428
Figure 2H		no glucosamine			with glucosamine
Name	ID	LDH-glmS_R1	LDH-glmS_R2	LDH-glmS_R3	LDH-glmS_R1	LDH-glmS_R2	LDH-glmS_R3
S1	PF3D7_0112700	44.4633	38.2053	45.8555	61.337	63.9468	72.7106
A1/2	PF3D7_0726000	138308	126790	136897	127856	126034	120246
O1	PF3D7_0801100	2.27315	10.7915	5.07938	3.17065	3.17757	3.63343
O2	PF3D7_0830200	2.14089	1.79358	1.79394	1.27978	3.36676	2.56651
S2/3	PF3D7_1371300	4.45081	6.52534	9.32377	18.6243	25.081	29.3461
Figure 2I
Name	ID	WT-3D7_R1	WT-3D7_R2	WT-3D7_R3	Sir2a-KO_R1	Sir2a-KO_R2	Sir2a-KO_R3
S1	PF3D7_0112700	37.1861	46.5333	52.0789	104.593	82.7657	93.8037
A1/2	PF3D7_0726000	131756	126893	123845	130228	129369	126109
O1	PF3D7_0801100	4.20672	5.79876	4.69321	27.8781	11.1734	23.213
O2	PF3D7_0830200	0.742864	0.910225	0.828774	3.06888	1.82133	1.40543
S2/3	PF3D7_1371300	6.94971	7.56927	5.16895	13.2918	18.9323	13.1482
