# Supplementary material for: A metabolism-chromatin axis promotes differential ribosomal RNA transcription in the human malaria parasite
Source: Nat Commun. 2025 Dec 19;17:818. doi: 10.1038/s41467-025-67522-w (PMC12824157; doi:10.1038/s41467-025-67522-w)
Supplement: Supplementary file 7 — Supplementary Data 5 [file 41467_2025_67522_MOESM7_ESM.xlsx]

## Sheet: Supplementary Data 5
Supplementary Data 5: Detection of differentially enriched peaks in HMGB1 ChIP-seq experiments of parasites grown at 37°C and 32°C
Replicate 1					Replicate 2
Chromosome	Start`	End	ID	log10 likelihood ratio of difference	Chromosome	Start`	End	ID	log10 likelihood ratio of difference	Annotation
Pf3D7_11_v3	1928889	1932876	HMGB1_diff_37vs32_R1_cond2_31	18.9023	Pf3D7_11_v3	1928881	1933152	HMGB1_diff_37vs32_R2_cond2_1504	54.661	ID=PF3D7_1148640;description=28S ribosomal RNA;ebi_biotype=rRNA
Pf3D7_11_v3	1928425	1928779	HMGB1_diff_37vs32_R1_cond2_30	13.4682	Pf3D7_11_v3	1928413	1928792	HMGB1_diff_37vs32_R2_cond2_1503	33.4293	ID=PF3D7_1148620;description=5.8S ribosomal RNA;ebi_biotype=rRNA
Pf3D7_01_v3	479397	479540	HMGB1_diff_37vs32_R1_cond2_7	3.19654	Pf3D7_01_v3	479411	481068	HMGB1_diff_37vs32_R2_cond2_69	16.7609	ID=PF3D7_0112700;description=28S ribosomal RNA;ebi_biotype=rRNA
Pf3D7_01_v3	479882	480017	HMGB1_diff_37vs32_R1_cond2_8	3.69517	Pf3D7_01_v3	479411	481068	HMGB1_diff_37vs32_R2_cond2_69	16.7609	ID=PF3D7_0112700;description=28S ribosomal RNA;ebi_biotype=rRNA
Pf3D7_01_v3	480377	481001	HMGB1_diff_37vs32_R1_cond2_9	4.7148	Pf3D7_01_v3	479411	481068	HMGB1_diff_37vs32_R2_cond2_69	16.7609	ID=PF3D7_0112700;description=28S ribosomal RNA;ebi_biotype=rRNA
Pf3D7_01_v3	478540	479153	HMGB1_diff_37vs32_R1_cond2_6	4.74585	Pf3D7_01_v3	478323	479253	HMGB1_diff_37vs32_R2_cond2_68	15.0303	ID=PF3D7_0112700;description=28S ribosomal RNA;ebi_biotype=rRNA
Pf3D7_06_v3	1379171	1379340	HMGB1_diff_37vs32_R1_cond2_15	3.27729	Pf3D7_06_v3	1378495	1380415	HMGB1_diff_37vs32_R2_cond2_717	14.4144	ID=PF3D7_0632800;Name=VAR;description=erythrocyte membrane protein 1%2C PfEMP1;ebi_biotype=protein_coding
Pf3D7_07_v3	23280	23564	HMGB1_diff_37vs32_R1_cond2_16	3.5292	Pf3D7_07_v3	22317	23922	HMGB1_diff_37vs32_R2_cond2_760	14.2465	ID=PF3D7_0700100;Name=VAR;description=erythrocyte membrane protein 1%2C PfEMP1;ebi_biotype=protein_coding
Pf3D7_04_v3	974003	974174	HMGB1_diff_37vs32_R1_cond2_12	4.16772	Pf3D7_04_v3	972231	974425	HMGB1_diff_37vs32_R2_cond2_482	12.9581	ID=PF3D7_0421300;Name=VAR;description=erythrocyte membrane protein 1%2C PfEMP1;ebi_biotype=protein_coding
Pf3D7_01_v3	476840	477284	HMGB1_diff_37vs32_R1_cond2_4	5.54124	Pf3D7_01_v3	476888	477800	HMGB1_diff_37vs32_R2_cond2_67	12.5123	ID=PF3D7_0112700;description=28S ribosomal RNA;ebi_biotype=rRNA
Pf3D7_01_v3	477466	477778	HMGB1_diff_37vs32_R1_cond2_5	4.55358	Pf3D7_01_v3	476888	477800	HMGB1_diff_37vs32_R2_cond2_67	12.5123	ID=PF3D7_0112700;description=28S ribosomal RNA;ebi_biotype=rRNA
Pf3D7_08_v3	94606	94782	HMGB1_diff_37vs32_R1_cond2_22	4.41546	Pf3D7_08_v3	94455	95045	HMGB1_diff_37vs32_R2_cond2_923	12.4778	ID=PF3D7_0801100;description=28S ribosomal RNA;ebi_biotype=rRNA
Pf3D7_11_v3	1921383	1921820	HMGB1_diff_37vs32_R1_cond2_28	4.88613	Pf3D7_11_v3	1920812	1921600	HMGB1_diff_37vs32_R2_cond2_1499	11.357	ID=PF3D7_1148200;description=non-coding RNA;ebi_biotype=ncRNA
Pf3D7_11_v3	1927579	1927791	HMGB1_diff_37vs32_R1_cond2_29	5.199	Pf3D7_11_v3	1927431	1927789	HMGB1_diff_37vs32_R2_cond2_1501	11.3189	ID=PF3D7_1148600;description=18S ribosomal RNA;ebi_biotype=rRNA
Pf3D7_07_v3	1423495	1423650	HMGB1_diff_37vs32_R1_cond2_21	3.63881	Pf3D7_07_v3	1422456	1423963	HMGB1_diff_37vs32_R2_cond2_873	11.2897	ID=PF3D7_0733000;Name=VAR;description=erythrocyte membrane protein 1%2C PfEMP1;ebi_biotype=protein_coding
Pf3D7_08_v3	436267	436447	HMGB1_diff_37vs32_R1_cond2_23	4.07801	Pf3D7_08_v3	435974	436503	HMGB1_diff_37vs32_R2_cond2_953	10.9787	ID=PF3D7_0808600;Name=VAR;description=erythrocyte membrane protein 1%2C PfEMP1;ebi_biotype=protein_coding
Pf3D7_07_v3	25638	25759	HMGB1_diff_37vs32_R1_cond2_17	4.0263	Pf3D7_07_v3	25218	25897	HMGB1_diff_37vs32_R2_cond2_762	10.712	ID=PF3D7_0700100;Name=VAR;description=erythrocyte membrane protein 1%2C PfEMP1;ebi_biotype=protein_coding
Pf3D7_01_v3	476346	476554	HMGB1_diff_37vs32_R1_cond2_3	4.29492	Pf3D7_01_v3	476262	476563	HMGB1_diff_37vs32_R2_cond2_66	10.2852	ID=PF3D7_0112500;description=5.8S ribosomal RNA;ebi_biotype=rRNA
Pf3D7_11_v3	2031182	2031473	HMGB1_diff_37vs32_R1_cond2_32	4.05431	Pf3D7_11_v3	2030822	2031834	HMGB1_diff_37vs32_R2_cond2_1526	9.80117	ID=PF3D7_1150400;Name=VAR;description=erythrocyte membrane protein 1%2C PfEMP1;ebi_biotype=protein_coding
Pf3D7_09_v3	762010	762324	HMGB1_diff_37vs32_R1_cond2_25	4.66492	Pf3D7_09_v3	761933	762173	HMGB1_diff_37vs32_R2_cond2_1103	8.52173	ID=PF3D7_0918500;Name=TR;description=telomerase RNA;ebi_biotype=ncRNA
Pf3D7_14_v3	3249181	3249393	HMGB1_diff_37vs32_R1_cond2_35	5.22228	Pf3D7_14_v3	3249116	3249393	HMGB1_diff_37vs32_R2_cond2_2007	8.18566	ID=PF3D7_1478900;description=non-coding RNA;ebi_biotype=ncRNA
Pf3D7_03_v3	1034731	1034864	HMGB1_diff_37vs32_R1_cond2_11	3.48502	Pf3D7_03_v3	1034418	1036322	HMGB1_diff_37vs32_R2_cond2_332	7.82691	ID=PF3D7_0324900;Name=VAR;description=erythrocyte membrane protein 1%2C PfEMP1;ebi_biotype=protein_coding
Pf3D7_01_v3	611251	611400	HMGB1_diff_37vs32_R1_cond2_10	3.31838	Pf3D7_01_v3	610972	611508	HMGB1_diff_37vs32_R2_cond2_91	7.61532	ID=PF3D7_0115700;Name=VAR;description=erythrocyte membrane protein 1%2C PfEMP1;ebi_biotype=protein_coding
Pf3D7_01_v3	34512	34654	HMGB1_diff_37vs32_R1_cond2_1	3.33669	Pf3D7_01_v3	33880	34764	HMGB1_diff_37vs32_R2_cond2_35	7.55084	ID=PF3D7_0100100;Name=VAR;description=erythrocyte membrane protein 1%2C PfEMP1;ebi_biotype=protein_coding
Pf3D7_12_v3	1709518	1709666	HMGB1_diff_37vs32_R1_cond2_33	3.76165	Pf3D7_12_v3	1709346	1709916	HMGB1_diff_37vs32_R2_cond2_1654	7.49844	ID=PF3D7_1240400;Name=VAR;description=erythrocyte membrane protein 1%2C PfEMP1;ebi_biotype=protein_coding
Pf3D7_06_v3	435	568	HMGB1_diff_37vs32_R1_cond2_14	4.05617	Pf3D7_06_v3	454	759	HMGB1_diff_37vs32_R2_cond2_616	7.09358	ID=PF3D7_0600200;Name=VAR;description=erythrocyte membrane protein 1%2C PfEMP1;ebi_biotype=protein_coding
Pf3D7_05_v3	1343207	1343417	HMGB1_diff_37vs32_R1_cond2_13	4.75034	Pf3D7_05_v3	1343057	1343399	HMGB1_diff_37vs32_R2_cond2_615	7.02495	ID=PF3D7_0532900;Name=RIF;description=rifin;ebi_biotype=protein_coding
Pf3D7_08_v3	1438102	1438280	HMGB1_diff_37vs32_R1_cond2_24	4.76901	Pf3D7_08_v3	1438000	1438382	HMGB1_diff_37vs32_R2_cond2_1018	5.43886	ID=PF3D7_0833500;Name=VAR;description=erythrocyte membrane protein 1%2C PfEMP1;ebi_biotype=protein_coding
Pf3D7_07_v3	1093800	1093935	HMGB1_diff_37vs32_R1_cond2_19	3.40429	Pf3D7_07_v3	1093643	1093832	HMGB1_diff_37vs32_R2_cond2_848	4.81225	ID=PF3D7_0726100;description=Plasmodium exported protein%2C unknown function;ebi_biotype=protein_coding
Pf3D7_11_v3	1918933	1919492	HMGB1_diff_37vs32_R1_cond2_27	8.20721	Pf3D7_11_v3	1919127	1919368	HMGB1_diff_37vs32_R2_cond2_1497	4.39012	ID=PF3D7_1148200;description=non-coding RNA;ebi_biotype=ncRNA
Pf3D7_13_v3	2898799	2898951	HMGB1_diff_37vs32_R1_cond2_34	3.25011	Pf3D7_13_v3	2898761	2898982	HMGB1_diff_37vs32_R2_cond2_1856	4.22752	ID=PF3D7_1373500;Name=VAR;description=erythrocyte membrane protein 1%2C PfEMP1;ebi_biotype=protein_coding
Pf3D7_07_v3	558105	558296	HMGB1_diff_37vs32_R1_cond2_18	3.50959	Pf3D7_07_v3	558079	558413	HMGB1_diff_37vs32_R2_cond2_811	3.97523	ID=PF3D7_0712400;Name=VAR;description=erythrocyte membrane protein 1%2C PfEMP1;ebi_biotype=protein_coding
Pf3D7_07_v3	1391423	1391554	HMGB1_diff_37vs32_R1_cond2_20	4.1187	Pf3D7_07_v3	1391232	1391543	HMGB1_diff_37vs32_R2_cond2_864	3.71546	ID=PF3D7_0732200;Name=RIF;description=rifin;ebi_biotype=protein_coding
