# Supplementary material for: A metabolism-chromatin axis promotes differential ribosomal RNA transcription in the human malaria parasite
Source: Nat Commun. 2025 Dec 19;17:818. doi: 10.1038/s41467-025-67522-w (PMC12824157; doi:10.1038/s41467-025-67522-w)
Supplement: Supplementary file 8 — Supplementary Data 6 [file 41467_2025_67522_MOESM8_ESM.xlsx]

## Sheet: Supplementary Data 6
Supplementary Data 6: Results of the differential gene expression analyis of parasites grown at 37°C and 32°C
ID	baseMean	Fold-Change (log2)	lfcSE	P-value	adjusted P-value
PF3D7_0832200	2315.18	-3.75645	0.141908	8.65e-156	4.01e-152
PF3D7_0401800	1827.05	-3.9394	0.152201	5.58e-149	1.29e-145
PF3D7_1478600	5205.91	-3.29998	0.131225	8.01e-141	1.24e-137
PF3D7_1001000	625.9	-5.67584	0.225839	5.49e-140	6.37e-137
PF3D7_1201000	1646.36	-3.88966	0.157835	2.74e-135	2.54e-132
PF3D7_1201100	564.055	-4.6936	0.19941	2.55e-123	1.97e-120
PF3D7_0102200	3887.46	2.72401	0.117456	3.32e-120	2.2e-117
PF3D7_0532400	5843.78	-3.16987	0.137139	2.15e-119	1.25e-116
PF3D7_0402000	1303.14	-3.14331	0.137294	3.19e-117	1.64e-114
PF3D7_1149400	484.251	-4.32242	0.192564	1.54e-112	7.16e-110
PF3D7_0202400	3528.36	-3.29622	0.147217	2.81e-112	1.18e-109
PF3D7_0817300	510.155	-3.73062	0.168339	5.77e-110	2.23e-107
PF3D7_0201900	9324.25	-3.37884	0.155151	2.12e-106	7.56e-104
PF3D7_1317200	823.789	-3.36795	0.155205	1.44e-105	4.76e-103
PF3D7_1401500	494.126	-3.88847	0.17955	3.66e-105	1.13e-102
PF3D7_1107800	5130.02	-2.89041	0.134302	5.8e-104	1.68e-101
PF3D7_0301700	1737.63	-3.49164	0.166019	1.43e-99	3.91e-97
PF3D7_1476200	2172.85	-2.93178	0.13978	7.49e-99	1.93e-96
PF3D7_1149200	1346.32	3.01063	0.144013	2.24e-98	5.46e-96
PF3D7_0320500	578.816	-3.86642	0.185994	3.15e-97	7.3e-95
PF3D7_0830900	973.605	-3.69153	0.178466	2.92e-96	6.45e-94
PF3D7_0532600	299.123	-5.65213	0.284981	4.92e-88	1.04e-85
PF3D7_1035800	917.75	-2.92533	0.152143	1.85e-83	3.74e-81
PF3D7_0501200	2901.25	-2.6608	0.142712	9.59e-79	1.85e-76
PF3D7_0115600	256.417	-3.95583	0.21493	1.16e-76	2.15e-74
PF3D7_0201500	924.919	-2.60532	0.144145	3.05e-74	5.45e-72
PF3D7_0936100	403.707	-3.26043	0.182037	6.79e-73	1.17e-70
PF3D7_1477300	332.919	-3.43264	0.193113	5.83e-72	9.66e-70
PF3D7_1007700	712.279	-2.56377	0.148439	5.14e-68	8.21e-66
PF3D7_1477500	5881.36	-2.21578	0.130162	4.39e-66	6.78e-64
PF3D7_1229300	355.812	-3.20665	0.19178	5.35e-64	8e-62
PF3D7_0608800	728.796	-2.71759	0.165366	6.25e-62	9.06e-60
PF3D7_1317400	525.753	-2.60258	0.158414	8.76e-62	1.23e-59
PF3D7_0936200	312.933	-2.9335	0.178692	1.13e-61	1.54e-59
PF3D7_0918700	420.298	2.73409	0.173863	6.17e-57	8.17e-55
PF3D7_0730900	6368.37	-2.19502	0.140194	2.71e-56	3.49e-54
PF3D7_1329100	886.783	-2.23009	0.142634	3.03e-56	3.8e-54
PF3D7_0500800	6646.89	-2.42014	0.157721	2.55e-54	3.11e-52
PF3D7_1442400	663.761	-2.64476	0.173522	1.14e-53	1.35e-51
PF3D7_1401300	187.945	-3.41571	0.226292	1.28e-52	1.45e-50
PF3D7_0220600	674.553	-2.44099	0.163085	6.83e-52	7.54e-50
PF3D7_0102600	994.239	-2.76026	0.184571	1.13e-51	1.22e-49
PF3D7_0731500	294.734	2.76287	0.186902	1.24e-50	1.31e-48
PF3D7_0726200	1235.48	-2.39604	0.163304	5.89e-50	6.07e-48
PF3D7_1026600	704.192	2.15376	0.146733	6.4e-50	6.45e-48
PF3D7_1401200	173.004	-3.70745	0.253622	1.96e-49	1.94e-47
PF3D7_0802000	3558.48	-1.97823	0.13558	2.43e-49	2.35e-47
PF3D7_0532300	14440	-1.77038	0.123632	2.05e-47	1.94e-45
PF3D7_1012400	7331.37	-1.7016	0.120854	4.44e-46	4.12e-44
PF3D7_1002000	149.448	3.58556	0.258528	1.01e-44	9.2e-43
PF3D7_1021700	1461.53	-2.07295	0.151479	9.06e-44	8.08e-42
PF3D7_1149000	839.65	-2.0121	0.152829	1.14e-40	9.76e-39
PF3D7_1357900	1367.86	-1.66201	0.126396	1.57e-40	1.33e-38
PF3D7_0424000	162.994	-3.41121	0.261774	9.78e-40	8.1e-38
PF3D7_0702400	3880.34	-1.55037	0.119267	1.22e-39	9.89e-38
PF3D7_1317300	829.139	-1.86958	0.144547	2.25e-39	1.8e-37
PF3D7_1457100	599.694	-2.09293	0.163009	6.89e-39	5.42e-37
PF3D7_0831400	206.745	-2.56934	0.203597	1.25e-37	9.67e-36
PF3D7_0404600	1748.85	-2.00037	0.158642	1.38e-37	1.05e-35
PF3D7_1372000	1150.24	-1.78299	0.143138	1.13e-36	8.46e-35
PF3D7_0721100	246.98	-2.47018	0.203306	3.59e-35	2.64e-33
PF3D7_0903200	712.6	-1.63855	0.13463	4.08e-35	2.91e-33
PF3D7_0830500	3548.19	1.82606	0.151369	1.42e-34	9.99e-33
PF3D7_1436000	3195.09	-1.68874	0.140353	2.28e-34	1.58e-32
PF3D7_1469400	218.179	-2.36062	0.196926	3.21e-34	2.19e-32
PF3D7_0810800	919.564	-1.91705	0.159978	3.31e-34	2.23e-32
PF3D7_0301400	134.396	-3.23688	0.27186	7.88e-34	5.22e-32
PF3D7_1131800	382.371	-1.95917	0.165058	1.26e-33	8.21e-32
PF3D7_0201600	3252.22	-1.59283	0.13549	6.34e-33	4.09e-31
PF3D7_0807200	1121.24	-1.66086	0.142218	1.44e-32	9.14e-31
PF3D7_1301400	12423.5	-1.62762	0.139987	2.78e-32	1.74e-30
PF3D7_1440700	223.677	-2.38481	0.206613	5.4e-32	3.34e-30
PF3D7_1238500	600.498	-1.72858	0.14957	5.97e-32	3.65e-30
PF3D7_1015600	195.211	-2.46674	0.218701	1.42e-30	8.47e-29
PF3D7_1246800	434.939	-1.98447	0.17655	1.95e-30	1.14e-28
PF3D7_0702500	2612.24	-1.6583	0.148114	3.78e-30	2.19e-28
PF3D7_0220300	132.639	-3.0707	0.276505	1.09e-29	6.25e-28
PF3D7_0112200	279.086	-1.95683	0.17705	1.7e-29	9.64e-28
PF3D7_0832000	78.8714	-5.17046	0.46595	3.82e-29	2.13e-27
PF3D7_1033200	897.204	-1.51523	0.138326	6.14e-29	3.39e-27
PF3D7_1434800	188.954	-2.20261	0.201691	6.52e-29	3.56e-27
PF3D7_1252300	5096.98	-1.4001	0.130977	1.25e-27	6.76e-26
PF3D7_0410800	505.39	-1.67476	0.157623	2.05e-27	1.09e-25
PF3D7_0831000	318.742	-1.92442	0.18781	9.32e-26	4.91e-24
PF3D7_0532500	65.7489	-4.42993	0.430279	1.6e-25	8.34e-24
PF3D7_0601900	4390.04	-1.61088	0.15776	1.63e-25	8.42e-24
PF3D7_1131200	168.691	-2.10803	0.207079	1.89e-25	9.52e-24
PF3D7_0731300	1612	-1.75593	0.173388	3.48e-25	1.74e-23
PF3D7_1354500	1879.73	-1.21345	0.122676	6.02e-24	2.94e-22
PF3D7_0621200	2707.36	-1.35501	0.137269	6.33e-24	3.06e-22
PF3D7_0513300	2434.34	-1.25951	0.129753	1.29e-23	6.17e-22
PF3D7_1016300	13604.5	-1.33515	0.136822	1.97e-23	9.33e-22
PF3D7_0532100	9610.11	-1.10907	0.113413	2.08e-23	9.74e-22
PF3D7_1132800	200.347	-1.95043	0.203584	6.96e-23	3.2e-21
PF3D7_0402300	156.24	2.29862	0.239747	8.14e-23	3.7e-21
PF3D7_1010300	745.217	1.38586	0.147678	7.03e-22	3.17e-20
PF3D7_0220500	235.802	-1.82699	0.196011	9.61e-22	4.29e-20
PF3D7_0301800	187.372	1.92666	0.207045	1.13e-21	4.99e-20
PF3D7_0804700	493.69	1.47181	0.157932	1.24e-21	5.41e-20
PF3D7_0504000	279.843	-1.55593	0.167593	1.62e-21	7.01e-20
PF3D7_1239700	224.691	-1.70718	0.184231	1.69e-21	7.26e-20
PF3D7_0601200	58.6273	-3.56528	0.384697	1.8e-21	7.68e-20
PF3D7_0221200	145.284	-2.08166	0.225252	1.96e-21	8.25e-20
PF3D7_0615900	312.871	-1.64263	0.177599	2.04e-21	8.52e-20
PF3D7_1129900	269.543	-1.6199	0.177929	7.85e-21	3.19e-19
PF3D7_0702200	839.391	-1.29224	0.141961	1.06e-20	4.28e-19
PF3D7_0308500	220.302	-1.82544	0.201972	1.23e-20	4.91e-19
PF3D7_0815800	473.331	-1.59063	0.175679	1.28e-20	5.09e-19
PF3D7_1115700	1926.05	-1.1817	0.132256	2.58e-20	1.02e-18
PF3D7_1471100	1771.96	-1.18745	0.13102	2.65e-20	1.03e-18
PF3D7_1149100	1584.07	-1.15451	0.127984	2.69e-20	1.04e-18
PF3D7_1342800	411.903	-1.45689	0.163304	4.61e-20	1.77e-18
PF3D7_1443400	168.362	-1.86789	0.21014	5.17e-20	1.97e-18
PF3D7_0501000	4587.11	-1.31486	0.147389	5.44e-20	2.04e-18
PF3D7_1477400	123.093	-2.24737	0.25284	5.46e-20	2.04e-18
PF3D7_0423700	205.468	-1.73957	0.197981	1.43e-19	5.23e-18
PF3D7_1027300	6206.15	1.2066	0.136751	1.54e-19	5.59e-18
PF3D7_1004400	1492.71	-1.16707	0.132194	1.78e-19	6.41e-18
PF3D7_1440500	304.384	-1.44227	0.164377	1.8e-19	6.42e-18
PF3D7_0800700	607.938	-1.33849	0.152858	2.31e-19	8.1e-18
PF3D7_0819500	151.345	-2.14706	0.246079	2.29e-19	8.1e-18
PF3D7_1444800	8354.9	-1.06339	0.120289	2.44e-19	8.5e-18
PF3D7_1039000	2952.98	-1.30108	0.148915	2.79e-19	9.67e-18
PF3D7_0920000	179.886	-1.90273	0.219349	2.97e-19	1.02e-17
PF3D7_0113000	38279.6	-1.30446	0.150158	4.31e-19	1.47e-17
PF3D7_0113200	417.631	-1.42743	0.164725	4.86e-19	1.64e-17
PF3D7_0313100	713.226	-1.19485	0.137677	5.37e-19	1.8e-17
PF3D7_1328500	1166.57	-1.16471	0.13541	1.12e-18	3.7e-17
PF3D7_1125300	558.342	-1.35155	0.157877	1.33e-18	4.36e-17
PF3D7_1447900	380.707	-1.4138	0.166695	2.37e-18	7.75e-17
PF3D7_0814500	445.554	1.4722	0.174202	3.01e-18	9.76e-17
PF3D7_1134600	828.781	-1.32883	0.15862	6.32e-18	2.04e-16
PF3D7_1473200	2661.95	-1.05378	0.126012	1.02e-17	3.25e-16
PF3D7_0107800	138.675	-1.85828	0.225314	1.36e-17	4.33e-16
PF3D7_0111800	785.365	-1.15085	0.138622	1.47e-17	4.65e-16
PF3D7_0908000	279.982	-1.37742	0.166591	1.56e-17	4.89e-16
PF3D7_1411000	96.25	2.23311	0.272331	2.05e-17	6.38e-16
PF3D7_0903000	103.938	-2.04926	0.251008	2.77e-17	8.58e-16
PF3D7_0422000	754.011	-1.1647	0.141907	3.18e-17	9.76e-16
PF3D7_1428500	201.254	1.53598	0.188634	4.03e-17	1.23e-15
PF3D7_0802200	325.329	-1.28538	0.157608	4.31e-17	1.31e-15
PF3D7_0932300	943.438	-1.05745	0.130749	4.42e-17	1.33e-15
PF3D7_1031300	236.871	-1.48519	0.183297	5.43e-17	1.63e-15
PF3D7_0935600	3558.64	1.10177	0.135196	5.79e-17	1.72e-15
PF3D7_0731600	442.539	-1.30693	0.162761	1.14e-16	3.37e-15
PF3D7_1451800	392.964	-1.28518	0.160124	1.2e-16	3.53e-15
PF3D7_0525000	252.62	-1.3785	0.172572	1.54e-16	4.48e-15
PF3D7_0406200	6653.16	-0.875813	0.108739	1.8e-16	5.22e-15
PF3D7_0418400	267.97	-1.48069	0.187622	3.01e-16	8.68e-15
PF3D7_0922500	5148.52	-1.01278	0.127578	3.58e-16	1.03e-14
PF3D7_0707400	844.647	-1.08303	0.136788	3.7e-16	1.05e-14
PF3D7_1024000	135.61	-1.74437	0.222403	3.93e-16	1.11e-14
PF3D7_0613500	224.104	-1.64966	0.210557	4.1e-16	1.15e-14
PF3D7_1215300	157.03	-1.74974	0.224522	5.32e-16	1.48e-14
PF3D7_1001100	82.4678	2.21319	0.284589	6.33e-16	1.75e-14
PF3D7_1104700	535.612	-1.0943	0.140049	8.56e-16	2.35e-14
PF3D7_1140200	695.009	-1.06808	0.137206	1.15e-15	3.13e-14
PF3D7_1428700	225.853	-1.53596	0.2001	1.61e-15	4.33e-14
PF3D7_1415300	95.9839	-2.04436	0.268574	2.25e-15	6.03e-14
PF3D7_1016800	988.175	1.08087	0.14062	2.38e-15	6.33e-14
PF3D7_1134000	3201.79	-0.991434	0.128704	2.64e-15	6.99e-14
PF3D7_1366800	318.842	-1.22917	0.161457	3.44e-15	9.02e-14
PF3D7_0316600	4747.94	-1.01252	0.132557	3.87e-15	1.01e-13
PF3D7_1478100	200.542	1.57671	0.208773	4.28e-15	1.11e-13
PF3D7_1007000	353.626	-1.28867	0.170586	5.02e-15	1.29e-13
PF3D7_0918100	1693.4	0.970027	0.127473	5.3e-15	1.36e-13
PF3D7_1037300	2210.02	-1.00331	0.132697	7.07e-15	1.8e-13
PF3D7_1404000	115.332	-1.72372	0.233335	1.3e-14	3.3e-13
PF3D7_0614300	2734.27	-1.00629	0.134657	1.38e-14	3.48e-13
PF3D7_1002100	2799.18	1.20047	0.161452	1.43e-14	3.6e-13
PF3D7_1200700	4858.75	0.96629	0.129671	1.51e-14	3.78e-13
PF3D7_1015900	18621.8	-0.926154	0.124075	1.79e-14	4.43e-13
PF3D7_1118200	646.913	-1.19275	0.16265	2e-14	4.93e-13
PF3D7_1220900	1734.91	-0.981656	0.132843	2.71e-14	6.65e-13
PF3D7_1001800	377.263	1.12473	0.152731	2.79e-14	6.81e-13
PF3D7_0405700	111.322	-1.75362	0.241601	3.54e-14	8.59e-13
PF3D7_1445400	3299.29	-1.03774	0.141813	4.32e-14	1.04e-12
PF3D7_1403900	462.843	-1.2558	0.172876	4.87e-14	1.17e-12
PF3D7_1301500	51.1927	-2.68696	0.374015	5.06e-14	1.2e-12
PF3D7_1131100	137.709	-1.66161	0.230641	5.66e-14	1.34e-12
PF3D7_0409600	133.711	-1.68219	0.234245	5.95e-14	1.4e-12
PF3D7_0108500	4493.75	0.876148	0.120017	6.63e-14	1.55e-12
PF3D7_0214300	333.271	-1.13321	0.15695	7.63e-14	1.78e-12
PF3D7_1337100	75.7851	-2.11156	0.29728	9.79e-14	2.27e-12
PF3D7_1305900	217.425	-1.43397	0.201776	1.29e-13	2.97e-12
PF3D7_0220200	2827.13	-0.900836	0.125536	1.52e-13	3.5e-12
PF3D7_1200100	205.263	-1.34986	0.191148	1.88e-13	4.3e-12
PF3D7_1415400	480.123	-1.11677	0.157444	1.92e-13	4.37e-12
PF3D7_0202200	1424.21	1.11609	0.157505	2.06e-13	4.66e-12
PF3D7_0602400	194.128	-1.40714	0.200864	2.53e-13	5.69e-12
PF3D7_0202100	439.261	1.06732	0.151731	3.33e-13	7.45e-12
PF3D7_0810700	120.363	-1.56983	0.225712	3.34e-13	7.45e-12
PF3D7_1104800	428.502	-1.17502	0.167904	3.51e-13	7.8e-12
PF3D7_0105200	209.838	-1.28994	0.186235	5.4e-13	1.19e-11
PF3D7_0207600	168.763	1.48805	0.216902	6.73e-13	1.48e-11
PF3D7_0301200	126.394	1.65317	0.242458	8.05e-13	1.76e-11
PF3D7_1014700	142.314	-1.63824	0.24022	8.1e-13	1.76e-11
PF3D7_0930300	246.952	1.32689	0.193747	8.49e-13	1.84e-11
PF3D7_0514300	166.71	-1.43437	0.210976	1.1e-12	2.37e-11
PF3D7_0114500	62.4802	-2.62857	0.388833	1.18e-12	2.54e-11
PF3D7_1122800	408.396	1.0703	0.156385	1.25e-12	2.66e-11
PF3D7_0508300	194.943	-1.31483	0.194567	1.61e-12	3.42e-11
PF3D7_1336200	175.778	-1.31398	0.194849	1.85e-12	3.91e-11
PF3D7_0716300	267.935	-1.28426	0.190953	2.12e-12	4.47e-11
PF3D7_1344300	196.68	-1.26054	0.188883	3.14e-12	6.59e-11
PF3D7_0916800	47.192	-2.58235	0.391965	3.27e-12	6.84e-11
PF3D7_0616000	149.28	-1.41549	0.213228	3.38e-12	7.04e-11
PF3D7_1226100	66.2174	-2.02607	0.307462	3.58e-12	7.41e-11
PF3D7_0830700	324.585	-1.06115	0.15883	3.82e-12	7.88e-11
PF3D7_0726900	168.83	-1.31362	0.198362	4.23e-12	8.68e-11
PF3D7_1228600	362.236	1.06006	0.159855	5.4e-12	1.1e-10
PF3D7_1430300	1085.03	0.945879	0.142228	5.76e-12	1.17e-10
PF3D7_1108600	3659.45	-0.926046	0.139372	6.18e-12	1.25e-10
PF3D7_0805200	38.2624	2.79262	0.42887	6.5e-12	1.31e-10
PF3D7_0610400	374.174	1.21323	0.185083	7.12e-12	1.43e-10
PF3D7_1102900	47.7586	2.47785	0.384005	7.92e-12	1.58e-10
PF3D7_0826600	82.3183	-1.91065	0.296289	8.91e-12	1.77e-10
PF3D7_0616800	163.628	-1.3052	0.201965	1.23e-11	2.45e-10
PF3D7_1038600	182.131	-1.31951	0.204621	1.29e-11	2.55e-10
PF3D7_1208600	223.103	-1.18457	0.183471	1.46e-11	2.86e-10
PF3D7_0222100	26.4119	-4.00412	0.619057	1.61e-11	3.13e-10
PF3D7_1352900	347.268	1.13928	0.177592	2.03e-11	3.93e-10
PF3D7_0624000	1746.35	-0.830157	0.127871	2.05e-11	3.94e-10
PF3D7_1365500	233.273	-1.12728	0.175859	2.12e-11	4.05e-10
PF3D7_0726100	2339.64	0.999561	0.155342	2.24e-11	4.25e-10
PF3D7_1368600	519.768	-1.05249	0.164896	2.79e-11	5.28e-10
PF3D7_1209300	313.386	-1.08443	0.170372	3.06e-11	5.77e-10
PF3D7_1229100	7360.09	-0.82763	0.128771	3.17e-11	5.95e-10
PF3D7_1318300	233.61	-1.21014	0.191912	3.73e-11	6.98e-10
PF3D7_1222300	2958.83	-0.923709	0.14527	4.1e-11	7.63e-10
PF3D7_1239600	36.5909	-2.61033	0.424047	5.84e-11	1.08e-09
PF3D7_1350900	224.499	-1.11325	0.178249	6.22e-11	1.15e-09
PF3D7_1001700	1291.31	0.848606	0.134719	7.21e-11	1.33e-09
PF3D7_1451000	177.389	-1.31803	0.214185	8.8e-11	1.61e-09
PF3D7_1404100	518.286	-0.897274	0.144005	9.78e-11	1.79e-09
PF3D7_0401600	1554.42	-0.826822	0.132801	1.16e-10	2.11e-09
PF3D7_1029600	3177.93	-0.814221	0.130683	1.16e-10	2.11e-09
PF3D7_1347200	4952.27	-0.833354	0.134077	1.23e-10	2.22e-09
PF3D7_1427900	665.352	-0.898537	0.145943	1.57e-10	2.81e-09
PF3D7_1219000	1161.96	-0.889674	0.14614	2.44e-10	4.35e-09
PF3D7_0830800	1312.77	-0.952301	0.157122	2.59e-10	4.6e-09
PF3D7_0614800	132.717	-1.40773	0.235936	2.62e-10	4.63e-09
PF3D7_1324900	7705.15	-0.70829	0.115193	2.64e-10	4.65e-09
PF3D7_0901800	27.4665	-2.99791	0.512157	4.17e-10	7.32e-09
PF3D7_1247400	849.453	-0.828537	0.138079	4.75e-10	8.31e-09
PF3D7_1037100	231.55	-1.06485	0.179802	5.08e-10	8.85e-09
PF3D7_1311100	245.885	1.05943	0.179221	5.56e-10	9.65e-09
PF3D7_1344400	82.922	-1.58881	0.274737	6.52e-10	1.13e-08
PF3D7_0410600	491.225	-0.924512	0.156916	7.53e-10	1.29e-08
PF3D7_0701600	41.3712	-2.26604	0.395496	7.5e-10	1.29e-08
PF3D7_1369600	231.814	-1.17674	0.202048	7.57e-10	1.3e-08
PF3D7_1133700	13535.9	0.824499	0.140429	1.04e-09	1.77e-08
PF3D7_0218200	342.06	-1.06014	0.184539	1.47e-09	2.49e-08
PF3D7_1252600	352.473	1.03802	0.180607	1.51e-09	2.55e-08
PF3D7_0414300	373.473	-0.904756	0.156868	1.65e-09	2.78e-08
PF3D7_1463500	351.46	0.956521	0.166603	1.79e-09	3e-08
PF3D7_0613700	250.936	-1.04801	0.183334	1.82e-09	3.02e-08
PF3D7_0919800	578.239	0.902692	0.156761	1.81e-09	3.02e-08
PF3D7_0831100	537.945	-0.88601	0.154986	2.32e-09	3.81e-08
PF3D7_1416800	89.5514	-1.43203	0.25619	2.31e-09	3.81e-08
PF3D7_1457000	2642.98	-0.812706	0.141746	2.3e-09	3.81e-08
PF3D7_1303100	88.1371	-1.42469	0.254925	2.39e-09	3.91e-08
PF3D7_1001500	2883.6	-0.747581	0.129976	2.43e-09	3.97e-08
PF3D7_0416000	318.765	-0.920311	0.163091	3.44e-09	5.6e-08
PF3D7_0936600	5208.57	-0.753281	0.132489	3.64e-09	5.9e-08
PF3D7_1000600	64.069	-1.64471	0.299681	3.68e-09	5.95e-08
PF3D7_1148700	9547.34	-0.791673	0.140423	4.51e-09	7.26e-08
PF3D7_0323000	677.84	-0.869762	0.156411	4.61e-09	7.4e-08
PF3D7_0501400	12921.7	0.821874	0.146292	4.83e-09	7.72e-08
PF3D7_1402300	823.665	-0.869195	0.155496	4.97e-09	7.92e-08
PF3D7_0109950	61.0343	-1.66174	0.306957	5.4e-09	8.58e-08
PF3D7_1342600	82.6796	1.50829	0.277709	5.7e-09	9.02e-08
PF3D7_1365200	323.778	-0.936475	0.169004	5.77e-09	9.1e-08
PF3D7_1302050	488.041	0.871507	0.156682	5.95e-09	9.36e-08
PF3D7_0729900	81.3607	1.4764	0.273081	6.76e-09	1.06e-07
PF3D7_1401800	238.939	-1.0257	0.187073	6.79e-09	1.06e-07
PF3D7_0936400	919.514	-0.767743	0.138573	8.13e-09	1.26e-07
PF3D7_1241500	152.654	-1.27986	0.237637	8.31e-09	1.29e-07
PF3D7_1006600	171.059	-1.11974	0.206765	8.59e-09	1.33e-07
PF3D7_1208900	655.638	-0.788742	0.143398	9.85e-09	1.52e-07
PF3D7_0321500	87	-1.43222	0.268878	1.05e-08	1.61e-07
PF3D7_0628300	169.759	1.0558	0.196195	1.21e-08	1.86e-07
PF3D7_1121600	6037.93	-0.839845	0.154864	1.29e-08	1.97e-07
PF3D7_1002200	910.216	-0.765628	0.14035	1.32e-08	2.01e-07
PF3D7_0823800	360.532	-0.960957	0.178861	1.43e-08	2.16e-07
PF3D7_0322500	72.4266	-1.53344	0.292598	1.53e-08	2.31e-07
PF3D7_0917900	9958.12	-0.582908	0.106118	1.62e-08	2.44e-07
PF3D7_0110500	615.016	-0.840814	0.156884	1.63e-08	2.44e-07
PF3D7_0810000	313.214	-0.904462	0.168829	1.74e-08	2.6e-07
PF3D7_1140600	60.4776	1.62572	0.312344	1.78e-08	2.65e-07
PF3D7_0816300	193.187	1.07376	0.20241	1.8e-08	2.68e-07
PF3D7_1473700	4218.42	-0.746676	0.138405	1.95e-08	2.88e-07
PF3D7_0519500	605.973	-0.764717	0.141987	1.98e-08	2.92e-07
PF3D7_1433500	2529.68	0.665115	0.122816	2.15e-08	3.16e-07
PF3D7_0216700	212.259	1.07012	0.203056	2.21e-08	3.25e-07
PF3D7_0321600	632.381	-0.798697	0.150486	2.51e-08	3.67e-07
PF3D7_1337000	104.857	-1.23888	0.238315	2.55e-08	3.72e-07
PF3D7_1026000	4610.83	-0.762383	0.143316	2.87e-08	4.17e-07
PF3D7_0624200	79.2703	-1.44588	0.282285	3.05e-08	4.42e-07
PF3D7_1001200	64.8068	-1.58474	0.312649	3.44e-08	4.97e-07
PF3D7_0102900	1430.96	-0.736092	0.139093	3.62e-08	5.22e-07
PF3D7_1133200	139.335	1.10249	0.213693	3.78e-08	5.43e-07
PF3D7_1408100	3871.45	-0.690989	0.130431	3.8e-08	5.44e-07
PF3D7_1230900	2435.54	0.688181	0.130153	4.12e-08	5.87e-07
PF3D7_1343400	269.193	0.876689	0.168328	4.19e-08	5.96e-07
PF3D7_1250500	354.529	-0.851439	0.163578	4.33e-08	6.14e-07
PF3D7_1223700	131.259	-1.10654	0.216249	4.51e-08	6.37e-07
PF3D7_1124700	738.179	-0.83896	0.161404	4.65e-08	6.56e-07
PF3D7_1457400	267.178	1.01282	0.197285	4.82e-08	6.78e-07
PF3D7_0907400	611.488	-0.758539	0.14542	5.04e-08	7.06e-07
PF3D7_1208400	141.143	-1.147	0.225973	5.32e-08	7.43e-07
PF3D7_1133400	35.1844	2.11268	0.42611	5.44e-08	7.58e-07
PF3D7_0708900	233.093	0.892081	0.173142	5.49e-08	7.61e-07
PF3D7_0727800	551.934	-0.803746	0.155229	5.5e-08	7.61e-07
PF3D7_0701900	421.68	0.821052	0.159074	5.98e-08	8.26e-07
PF3D7_0218600	974.69	-0.754367	0.146024	6.65e-08	9.15e-07
PF3D7_0100100	249.891	-0.938591	0.184368	7.01e-08	9.62e-07
PF3D7_1017400	2358.25	-0.671456	0.129585	7.42e-08	1.02e-06
PF3D7_0318100	82.7449	-1.33512	0.269079	7.49e-08	1.02e-06
PF3D7_1415600	221.655	-0.996656	0.197612	7.79e-08	1.06e-06
PF3D7_0417800	431.008	-0.854565	0.167778	7.84e-08	1.06e-06
PF3D7_0102500	136.766	1.1532	0.230175	7.92e-08	1.07e-06
PF3D7_0911700	89.2296	-1.39583	0.28289	8.01e-08	1.08e-06
PF3D7_0517400	889.833	-0.676061	0.130902	8.25e-08	1.11e-06
PF3D7_0101300	20.5448	-2.90047	0.591879	8.32e-08	1.12e-06
PF3D7_1432800	297.917	-0.855001	0.168367	8.7e-08	1.16e-06
PF3D7_0916200	120.98	-1.16896	0.235282	9.07e-08	1.21e-06
PF3D7_1352500	1134.71	-0.791988	0.155735	9.34e-08	1.24e-06
PF3D7_0931300	207.923	-0.982571	0.196192	9.57e-08	1.26e-06
PF3D7_1434700	84.8608	-1.38787	0.283199	9.54e-08	1.26e-06
PF3D7_1206700	1828.11	-0.674794	0.131513	9.65e-08	1.27e-06
PF3D7_1421100	141.524	1.07951	0.217153	1.05e-07	1.37e-06
PF3D7_1325800	163.253	-1.01163	0.203352	1.12e-07	1.47e-06
PF3D7_1108700	1381.21	-0.654519	0.128472	1.24e-07	1.62e-06
PF3D7_0626800	12201.6	-0.599874	0.116613	1.26e-07	1.65e-06
PF3D7_1447400	412.82	-0.802923	0.159781	1.28e-07	1.66e-06
PF3D7_1219900	106.253	-1.17761	0.240347	1.3e-07	1.68e-06
PF3D7_0731200	500.929	0.711549	0.14134	1.48e-07	1.91e-06
PF3D7_1116700	4122.01	-0.77959	0.156026	1.53e-07	1.97e-06
PF3D7_1301600	90.6319	1.26725	0.261379	1.56e-07	2e-06
PF3D7_0827900	6246.79	-0.64911	0.128276	1.57e-07	2.01e-06
PF3D7_0809900	222.974	0.895177	0.181554	1.7e-07	2.18e-06
PF3D7_1030300	277.056	0.819791	0.1658	1.87e-07	2.38e-06
PF3D7_1309200	884.552	-0.689754	0.138056	1.87e-07	2.38e-06
PF3D7_0631400	19.4938	-3.0033	0.637844	1.93e-07	2.44e-06
PF3D7_1240300	272.966	-0.839933	0.170421	1.95e-07	2.47e-06
PF3D7_1311800	9051.59	-0.662978	0.132576	1.96e-07	2.47e-06
PF3D7_0919700	305.121	-0.877368	0.179423	2.13e-07	2.68e-06
PF3D7_1343300	186.264	-0.929046	0.191561	2.38e-07	2.99e-06
PF3D7_0207800	49.271	1.58348	0.337565	2.53e-07	3.16e-06
PF3D7_0503500	173.624	-0.924495	0.191316	2.63e-07	3.28e-06
PF3D7_1208300	71.4158	-1.36163	0.290222	2.86e-07	3.55e-06
PF3D7_0512200	213.314	-0.923481	0.191906	2.89e-07	3.59e-06
PF3D7_0219400	556.45	-0.779864	0.160301	2.97e-07	3.67e-06
PF3D7_1464000	1868.64	0.698091	0.14232	3e-07	3.7e-06
PF3D7_1442000	41.1957	-1.76788	0.384985	3.49e-07	4.29e-06
PF3D7_1014300	213.779	1.00574	0.212695	3.97e-07	4.87e-06
PF3D7_1438400	495.758	-0.823356	0.171978	3.98e-07	4.87e-06
PF3D7_1402800	1315.49	-0.679483	0.139985	4e-07	4.88e-06
PF3D7_0314400	423.309	-0.763677	0.159465	4.51e-07	5.49e-06
PF3D7_1252900	148.189	0.988376	0.210272	4.59e-07	5.57e-06
PF3D7_1443500	52.421	-1.49251	0.327289	4.89e-07	5.93e-06
PF3D7_1353100	2840.97	-0.568297	0.116787	4.94e-07	5.97e-06
PF3D7_0935700	542.445	0.792517	0.166768	5.15e-07	6.21e-06
PF3D7_1148800	339.551	0.770212	0.162118	5.46e-07	6.56e-06
PF3D7_0902500	1331.39	0.726139	0.151539	5.72e-07	6.86e-06
PF3D7_1408000	371.987	-0.834934	0.177579	5.92e-07	7.08e-06
PF3D7_0823700	261.835	-0.9006	0.192907	6.05e-07	7.22e-06
PF3D7_0411200	100.7	-1.10654	0.240767	6.32e-07	7.52e-06
PF3D7_1232100	157.262	-0.929203	0.20024	6.76e-07	8.02e-06
PF3D7_0605900	81.0356	1.31211	0.290407	6.84e-07	8.08e-06
PF3D7_1105100	1592.25	-0.667429	0.140492	6.84e-07	8.08e-06
PF3D7_0511000	2896.15	-0.580849	0.12132	7.07e-07	8.3e-06
PF3D7_1101700	14.3775	-3.56037	0.787342	7.28e-07	8.53e-06
PF3D7_1409900	500.265	-0.680363	0.144868	8.59e-07	1e-05
PF3D7_1016400	1959.73	-0.654397	0.139376	8.99e-07	1.05e-05
PF3D7_0905400	175.694	0.890124	0.193985	9.48e-07	1.1e-05
PF3D7_0215000	494.167	-0.707934	0.151927	9.69e-07	1.12e-05
PF3D7_1141100	136.565	0.981155	0.217081	1.09e-06	1.26e-05
PF3D7_1404900	1873.9	-0.577683	0.122855	1.09e-06	1.26e-05
PF3D7_1242900	35.1164	-1.75281	0.404072	1.16e-06	1.34e-05
PF3D7_0518100	139.46	-0.989782	0.220154	1.17e-06	1.34e-05
PF3D7_0903300	135.066	1.08255	0.241954	1.18e-06	1.35e-05
PF3D7_0524100	839.562	0.768819	0.167835	1.24e-06	1.42e-05
PF3D7_0910300	351.856	-0.762309	0.166596	1.27e-06	1.45e-05
PF3D7_0617000	262.771	-0.824394	0.181553	1.3e-06	1.48e-05
PF3D7_1222700	67.1274	1.34054	0.305876	1.32e-06	1.49e-05
PF3D7_0704100	168.825	0.996446	0.222912	1.39e-06	1.57e-05
PF3D7_0523100	320.986	-0.813676	0.179898	1.45e-06	1.63e-05
PF3D7_0624400	316.586	-0.72515	0.159063	1.51e-06	1.7e-05
PF3D7_0214200	53.1575	-1.38845	0.320605	1.54e-06	1.73e-05
PF3D7_0925700	573.939	-0.737387	0.162236	1.55e-06	1.74e-05
PF3D7_1440800	50.3908	-1.45596	0.337184	1.57e-06	1.75e-05
PF3D7_0508900	298.373	0.921191	0.206521	1.64e-06	1.83e-05
PF3D7_0601600	116.053	-1.10492	0.252353	1.65e-06	1.84e-05
PF3D7_1467600	3776.53	-0.633343	0.138102	1.66e-06	1.84e-05
PF3D7_1237000	339.105	-0.737115	0.162717	1.67e-06	1.85e-05
PF3D7_0718400	140.156	-0.95187	0.21491	1.76e-06	1.93e-05
PF3D7_0926700	517.397	-0.694364	0.152904	1.76e-06	1.93e-05
PF3D7_1420600	129.596	-0.978465	0.221926	1.8e-06	1.98e-05
PF3D7_1330300	195.487	-0.843179	0.188784	1.82e-06	1.99e-05
PF3D7_1346100	1483.68	-0.660714	0.146335	1.82e-06	1.99e-05
PF3D7_0934900	83.7084	1.22827	0.283405	1.84e-06	2.01e-05
PF3D7_1333000	453.912	-0.694029	0.153348	1.91e-06	2.07e-05
PF3D7_0813700	111.395	-1.03915	0.237401	1.92e-06	2.08e-05
PF3D7_0211800	2708.96	-0.571357	0.124607	1.95e-06	2.11e-05
PF3D7_1454400	1984.58	-0.526886	0.114745	2.09e-06	2.25e-05
PF3D7_1347400	106.422	-1.04984	0.241461	2.1e-06	2.26e-05
PF3D7_1019700	203.487	-0.818742	0.185178	2.35e-06	2.52e-05
PF3D7_1120100	9074.44	-0.562258	0.12377	2.4e-06	2.57e-05
PF3D7_1416900	197.229	-0.812384	0.184098	2.49e-06	2.66e-05
PF3D7_0107900	189.827	-0.929732	0.214333	2.66e-06	2.84e-05
PF3D7_1139300	3461.38	-0.660627	0.148416	2.91e-06	3.1e-05
PF3D7_1316600	477.935	-0.657824	0.147866	2.98e-06	3.17e-05
PF3D7_1115800	1736.7	0.587249	0.130902	3.02e-06	3.2e-05
PF3D7_1240100	116.476	1.04183	0.243817	3.04e-06	3.21e-05
PF3D7_1227100	467.912	-0.682656	0.154143	3.06e-06	3.22e-05
PF3D7_1244100	941.745	-0.68221	0.15422	3.13e-06	3.29e-05
PF3D7_1320500	394.953	-0.730889	0.166149	3.13e-06	3.29e-05
PF3D7_0521900	237.85	0.764346	0.175337	3.57e-06	3.74e-05
PF3D7_0707300	192.944	0.833711	0.193227	3.73e-06	3.9e-05
PF3D7_0506500	2515.29	-0.639882	0.145715	4.05e-06	4.22e-05
PF3D7_1400200	32.3996	-1.77117	0.438363	4.34e-06	4.5e-05
PF3D7_0819600	263.411	-0.815491	0.190605	4.45e-06	4.6e-05
PF3D7_1312700	53.5079	-1.36616	0.334607	4.47e-06	4.62e-05
PF3D7_0518300	620.38	-0.643997	0.148575	4.59e-06	4.73e-05
PF3D7_1035400	66.1349	1.24136	0.301441	4.62e-06	4.75e-05
PF3D7_1224700	139.199	0.903101	0.213707	4.87e-06	5e-05
PF3D7_0425900	102.297	-1.13041	0.273254	4.89e-06	5.01e-05
PF3D7_0110700	131.786	0.91022	0.216754	5.35e-06	5.46e-05
PF3D7_0207500	53.6388	1.30588	0.321509	5.46e-06	5.56e-05
PF3D7_0530000	191.834	0.803058	0.189404	5.53e-06	5.61e-05
PF3D7_1353600	256.197	-0.718005	0.167767	5.52e-06	5.61e-05
PF3D7_1457900	575.837	0.682136	0.15858	5.54e-06	5.61e-05
PF3D7_0803400	99.0687	1.07345	0.260636	5.88e-06	5.94e-05
PF3D7_1441400	610.211	-0.637857	0.148073	5.92e-06	5.97e-05
PF3D7_1433400	2291.41	-0.584922	0.134927	5.98e-06	6.02e-05
PF3D7_1013200	279.374	-0.812194	0.192923	6.04e-06	6.07e-05
PF3D7_0800100	133.679	-0.887577	0.212827	6.22e-06	6.23e-05
PF3D7_0217800	3691.33	-0.580549	0.134576	6.56e-06	6.56e-05
PF3D7_0911100	54.362	1.32946	0.331526	6.77e-06	6.75e-05
PF3D7_0800800	76.5633	-1.17469	0.290458	6.8e-06	6.76e-05
PF3D7_0821100	1536.11	0.544732	0.12583	6.91e-06	6.86e-05
PF3D7_0809200	472.919	-0.674265	0.158615	6.98e-06	6.91e-05
PF3D7_0708000	96.3135	-1.08824	0.267669	7.06e-06	6.99e-05
PF3D7_0829200	75.4784	-1.12919	0.279089	7.16e-06	7.07e-05
PF3D7_0628100	181.755	0.934507	0.226875	7.31e-06	7.2e-05
PF3D7_1303000	61.7232	-1.2679	0.317683	7.58e-06	7.44e-05
PF3D7_0511800	2440.43	-0.658485	0.155547	7.85e-06	7.7e-05
PF3D7_1372300	744.938	0.6381	0.150338	7.9e-06	7.73e-05
PF3D7_0818900	30727.6	-0.557576	0.130173	8.1e-06	7.9e-05
PF3D7_1238100	1013.52	-0.633529	0.149641	8.25e-06	8.04e-05
PF3D7_1302100	219.331	-0.744144	0.178349	8.32e-06	8.09e-05
PF3D7_1445100	1403.05	-0.657379	0.15578	8.34e-06	8.09e-05
PF3D7_1104400	1122.32	-0.585288	0.138258	9.31e-06	9.02e-05
PF3D7_0902600	256.594	-0.725603	0.174739	9.46e-06	9.14e-05
PF3D7_0703300	70.4807	-1.10421	0.277145	9.58e-06	9.23e-05
PF3D7_1129100	5939.59	-0.673668	0.161289	9.69e-06	9.32e-05
PF3D7_1221700	159.697	-0.865556	0.21252	9.71e-06	9.32e-05
PF3D7_0619400	940.256	-0.555453	0.130895	9.73e-06	9.32e-05
PF3D7_1246200	245.069	0.723579	0.175196	1.07e-05	0.000102141
PF3D7_0711000	141.008	-0.939025	0.234361	1.13e-05	0.000107913
PF3D7_1476600	2113.32	-0.607848	0.145592	1.14e-05	0.000108351
PF3D7_1303500	1463.72	0.566866	0.134988	1.15e-05	0.000109417
PF3D7_1353700	149.597	-0.850485	0.210576	1.16e-05	0.000109659
PF3D7_1222400	212.796	-0.78795	0.193612	1.19e-05	0.000112763
PF3D7_0805500	316.159	0.714954	0.174379	1.23e-05	0.000116227
PF3D7_1445500	470.851	-0.671442	0.163028	1.26e-05	0.000118412
PF3D7_0204600	108.653	-0.96761	0.244459	1.29e-05	0.000121493
PF3D7_1337500	3568.44	0.53546	0.12754	1.3e-05	0.00012163
PF3D7_0708400	27163.1	-0.539538	0.128289	1.33e-05	0.000124865
PF3D7_0602200	449.857	-0.650198	0.157997	1.34e-05	0.000125531
PF3D7_1003300	649.092	-0.608175	0.146982	1.35e-05	0.000125861
PF3D7_0705700	3978.51	-0.527892	0.126318	1.38e-05	0.00012886
PF3D7_0937200	19.4417	-2.07694	0.557659	1.39e-05	0.000128861
PF3D7_1005500	669.304	-0.638296	0.155428	1.43e-05	0.000132778
PF3D7_1462400	1810.83	0.590459	0.142799	1.45e-05	0.000134442
PF3D7_1140100	412.694	-0.670407	0.164264	1.47e-05	0.000135439
PF3D7_1232900	101.755	-0.943556	0.239227	1.47e-05	0.000135507
PF3D7_1021800	207.058	0.94369	0.239564	1.53e-05	0.000140617
PF3D7_1011700	1426.73	-0.606591	0.147841	1.57e-05	0.000144054
PF3D7_0511900	67.412	-1.1609	0.302225	1.57e-05	0.00014412
PF3D7_0609400	255.626	-0.731206	0.181523	1.61e-05	0.000147019
PF3D7_0204700	1142.7	-0.531523	0.128552	1.66e-05	0.000151742
PF3D7_0934700	1218.85	-0.572322	0.139553	1.75e-05	0.000159113
PF3D7_1110500	156.956	-0.832012	0.210377	1.76e-05	0.000159145
PF3D7_1459800	360.654	-0.615079	0.151013	1.76e-05	0.000159145
PF3D7_1401600	2557.88	-0.562909	0.137636	1.85e-05	0.000167626
PF3D7_0614400	709.104	-0.631401	0.155931	1.87e-05	0.000168384
PF3D7_1412800	1809.06	0.519908	0.126397	1.9e-05	0.000171193
PF3D7_0913700	316.109	-0.721833	0.181066	1.93e-05	0.000173759
PF3D7_1115600	381.272	-0.641608	0.159109	1.94e-05	0.00017386
PF3D7_1446200	5902.19	-0.499179	0.121234	1.94e-05	0.000173949
PF3D7_1033300	195.028	-0.732212	0.184375	2.02e-05	0.000180313
PF3D7_0104400	63.1885	-1.20316	0.322126	2.15e-05	0.00019218
PF3D7_0207000	74.262	1.05343	0.276927	2.19e-05	0.000194921
PF3D7_0611900	94.4104	-0.971302	0.253909	2.23e-05	0.000198062
PF3D7_1407300	1901.58	-0.53661	0.132052	2.23e-05	0.000198062
PF3D7_1405100	378.316	-0.697696	0.176249	2.3e-05	0.000203535
PF3D7_1429400	1446.44	-0.562907	0.140279	2.46e-05	0.00021752
PF3D7_1313700	30.5046	1.56321	0.432498	2.57e-05	0.000226572
PF3D7_0807100	629.207	-0.612728	0.154129	2.66e-05	0.000234292
PF3D7_0619200	2230.46	0.594646	0.149068	2.67e-05	0.000234514
PF3D7_1102400	215.867	-0.717906	0.1837	2.71e-05	0.000237566
PF3D7_1371900	27.2323	-1.73786	0.486012	2.72e-05	0.000238115
PF3D7_0522400	139.554	0.906913	0.238071	2.75e-05	0.000240572
PF3D7_1028700	59.959	1.14132	0.307864	2.83e-05	0.000246478
PF3D7_1335400	133.079	0.854038	0.223114	2.83e-05	0.000246478
PF3D7_0517900	81.3047	0.976576	0.259171	2.85e-05	0.000247918
PF3D7_1457200	775.376	-0.573511	0.144216	2.92e-05	0.000252909
PF3D7_0828100	88.3603	-0.956763	0.255052	3.07e-05	0.00026526
PF3D7_0213700	210.487	-0.704841	0.181527	3.13e-05	0.000270751
PF3D7_0509100	97.3133	1.02272	0.275977	3.39e-05	0.000291945
PF3D7_1363500	115.565	-0.899771	0.239948	3.44e-05	0.000296242
PF3D7_0406100	2310.04	-0.504893	0.125803	3.52e-05	0.000302472
PF3D7_1105800	894.956	-0.512511	0.129465	3.68e-05	0.00031586
PF3D7_0813300	6245.97	-0.479691	0.120683	3.73e-05	0.000319452
PF3D7_0205900	1412.96	-0.554976	0.141265	3.74e-05	0.000319771
PF3D7_0202000	81586.7	-0.47643	0.120618	3.83e-05	0.00032592
PF3D7_1406300	155.277	0.801065	0.212021	3.82e-05	0.00032592
PF3D7_0805600	388.512	-0.571281	0.146206	3.94e-05	0.000334971
PF3D7_0219700	297.865	0.686626	0.179164	4e-05	0.000339535
PF3D7_1003600	83.6183	1.02728	0.280965	4.04e-05	0.000342172
PF3D7_1217900	141.06	-0.77047	0.203784	4.06e-05	0.000342645
PF3D7_1319400	154.174	0.771941	0.204592	4.25e-05	0.000358106
PF3D7_1371800	71.7636	-1.00674	0.276138	4.28e-05	0.000360036
PF3D7_0726300	103.083	0.952783	0.259769	4.34e-05	0.000364395
PF3D7_1304500	63.9264	-1.08725	0.30129	4.35e-05	0.000364773
PF3D7_0824400	285.674	-0.824582	0.221392	4.37e-05	0.00036572
PF3D7_0932100	266.949	0.85487	0.23005	4.4e-05	0.000367788
PF3D7_0302500	79.6404	0.981556	0.268699	4.46e-05	0.000371414
PF3D7_0524700	253.789	-0.654578	0.171184	4.45e-05	0.000371414
PF3D7_0823900	151.902	-0.806388	0.216548	4.57e-05	0.000379958
PF3D7_0501100	2099.1	0.525352	0.135173	4.83e-05	0.000400583
PF3D7_1461300	1856.55	-0.509553	0.131057	4.93e-05	0.000408584
PF3D7_1240400	576.72	0.55308	0.143097	4.99e-05	0.000412856
PF3D7_0321900	1212.17	0.513149	0.132017	5.01e-05	0.000413479
PF3D7_1236100	1842.24	-0.532932	0.137893	5.2e-05	0.000428485
PF3D7_0609900	261.047	0.657537	0.173692	5.22e-05	0.000429316
PF3D7_0323100	589.163	-0.584791	0.15355	5.65e-05	0.000462796
PF3D7_1360800	3433.64	-0.560419	0.146513	5.64e-05	0.000462796
PF3D7_1025100	547.92	0.553058	0.144808	5.97e-05	0.000488031
PF3D7_0302100	3399.35	-0.535522	0.140225	6.19e-05	0.000505301
PF3D7_0215200	61.281	1.1481	0.328262	6.23e-05	0.000507735
PF3D7_0625400	859.356	-0.747609	0.203326	6.29e-05	0.00051213
PF3D7_0103200	699.978	-0.519017	0.135719	6.31e-05	0.000512919
PF3D7_0822900	58.3328	1.07273	0.306292	6.71e-05	0.000544077
PF3D7_0816200	56.2532	1.17691	0.341739	7.1e-05	0.000574377
PF3D7_0324900	251.356	-0.717918	0.195707	7.15e-05	0.000577667
PF3D7_1361800	78.5907	0.94585	0.267608	7.22e-05	0.000582243
PF3D7_1019400	2674.56	-0.49475	0.130215	7.37e-05	0.000593556
PF3D7_0210000	1430.63	-0.63217	0.170541	7.48e-05	0.000601258
PF3D7_1027200	392.483	0.594918	0.159378	7.53e-05	0.000604073
PF3D7_0831800	39797.9	-0.544945	0.14369	7.56e-05	0.000605537
PF3D7_0219200	2552.44	-0.506893	0.13403	7.62e-05	0.000608978
PF3D7_0318900	1221.22	-0.604721	0.162577	7.64e-05	0.00060986
PF3D7_0918000	72.7232	0.981945	0.280952	7.87e-05	0.000627474
PF3D7_1248900	1038.15	-0.534129	0.142172	7.94e-05	0.000631292
PF3D7_1253000	1766.17	-0.519747	0.138903	8.04e-05	0.000638347
PF3D7_1334700	1561.67	0.548196	0.146656	8.29e-05	0.000657508
PF3D7_0713500	161.373	0.743771	0.206284	8.45e-05	0.000668655
PF3D7_1238900	130.334	-0.851909	0.240699	8.64e-05	0.000682665
PF3D7_0903600	51.705	1.14154	0.33606	8.72e-05	0.00068771
PF3D7_1211800	1371.87	-0.475385	0.126073	8.81e-05	0.000693965
PF3D7_0412400	530.131	0.535243	0.143517	8.85e-05	0.000696056
PF3D7_0212700	145.365	-0.825169	0.233169	8.91e-05	0.000699257
PF3D7_0823200	2330.84	-0.44829	0.119073	8.95e-05	0.000701496
PF3D7_0424700	4836.61	-0.531354	0.142763	9.15e-05	0.000715526
PF3D7_0420400	62.178	-1.10016	0.324541	9.3e-05	0.000726385
PF3D7_0103400	416.474	-0.567751	0.153775	9.35e-05	0.000728365
PF3D7_1229400	2828.11	-0.456643	0.121407	9.36e-05	0.000728365
PF3D7_1016700	744.766	0.528468	0.142187	9.5e-05	0.000738
PF3D7_0529700	43.129	-1.20537	0.360385	9.6e-05	0.000744667
PF3D7_1317100	47.5493	1.12675	0.33346	9.63e-05	0.000745457
PF3D7_0526600	86.1665	0.983512	0.285905	9.67e-05	0.000747559
PF3D7_0830600	3719.75	0.536114	0.143004	9.74e-05	0.000751313
PF3D7_0307100	3509.99	-0.465414	0.12418	9.78e-05	0.000752819
PF3D7_1325400	116.377	0.845286	0.240464	9.79e-05	0.000752819
PF3D7_1425900	1353.52	-0.56481	0.153334	9.81e-05	0.000753604
PF3D7_0607700	87.0618	0.956451	0.278078	0.00010378	0.000795586
PF3D7_1328300	391.472	-0.552904	0.15059	0.000105228	0.000805356
PF3D7_1441200	4028.12	-0.503437	0.136055	0.000108454	0.000828681
PF3D7_1248500	2568.75	-0.502844	0.135942	0.000108949	0.000831095
PF3D7_0424900	670.1	0.531721	0.144661	0.000110376	0.000839218
PF3D7_1229600	78.2658	0.940111	0.274604	0.000110231	0.000839218
PF3D7_0315400	25.2432	-1.50229	0.467511	0.000110702	0.00084032
PF3D7_0220000	6902.73	0.561599	0.153173	0.000114551	0.000868119
PF3D7_0522000	883.437	-0.528239	0.144446	0.00011873	0.00089832
PF3D7_0924000	491.362	0.510196	0.139164	0.000121629	0.000918752
PF3D7_1478800	261.36	-0.694983	0.196722	0.000123374	0.00093042
PF3D7_1237100	666.578	-0.562133	0.155206	0.000123976	0.000933442
PF3D7_0602500	123.657	-0.78558	0.226199	0.000125931	0.000946624
PF3D7_1231600	1093.19	-0.501889	0.137359	0.000128075	0.000961184
PF3D7_0717900	182.543	-0.656218	0.185872	0.000138719	0.00103938
PF3D7_1435400	417.004	-0.599099	0.168241	0.000141969	0.00106202
PF3D7_1038800	1051.08	0.526776	0.145819	0.000142585	0.00106491
PF3D7_1344100	334.372	-0.555521	0.15476	0.000144458	0.00107716
PF3D7_1251200	41.4659	1.16298	0.358833	0.000147808	0.00110038
PF3D7_1471200	628.501	-0.572435	0.160957	0.000151613	0.00112689
PF3D7_0721800	711.782	-0.517313	0.144142	0.000158193	0.00117392
PF3D7_0621000	192.229	-0.750162	0.218731	0.000158795	0.0011765
PF3D7_0728600	166.906	0.790268	0.231808	0.000160121	0.00118443
PF3D7_0519200	1029.88	-0.48797	0.135382	0.000160676	0.00118665
PF3D7_1315400	1890.28	-0.46044	0.127183	0.000162271	0.00119652
PF3D7_1315500	374.969	-0.614476	0.175354	0.000168229	0.00123849
PF3D7_0210800	438.674	0.646441	0.18553	0.000169482	0.00124546
PF3D7_1119000	229.737	-0.674982	0.195001	0.000169714	0.00124546
PF3D7_1425800	53.1451	1.04198	0.320657	0.000172692	0.00126532
PF3D7_1333300	351.266	-0.632798	0.182025	0.00017758	0.00129908
PF3D7_1477200	15.0339	-1.99577	0.668027	0.000179412	0.00131041
PF3D7_1337800	99.3814	0.927674	0.281473	0.00018148	0.00132343
PF3D7_0406000	569.687	-0.54347	0.153898	0.000183726	0.00133771
PF3D7_1435700	94.6158	-0.817002	0.244603	0.000187167	0.00136063
PF3D7_0722200	70.7189	0.926384	0.283563	0.000194906	0.00141467
PF3D7_1149300	91.3294	0.826511	0.248363	0.00019617	0.00142162
PF3D7_1018700	1836.89	-0.473991	0.133321	0.000200183	0.00144844
PF3D7_1148000	46.024	1.08908	0.343752	0.000206241	0.00148812
PF3D7_1356200	242.318	-0.598316	0.172832	0.000206308	0.00148812
PF3D7_0521600	68.1998	0.932759	0.287238	0.000208271	0.00149994
PF3D7_0416800	1512.97	-0.510955	0.145218	0.000209649	0.00150752
PF3D7_0924600	134.861	0.7629	0.227832	0.000212947	0.00152887
PF3D7_1132400	555.929	-0.505646	0.143764	0.000213998	0.00153167
PF3D7_1345200	69.995	-0.913918	0.28194	0.000213883	0.00153167
PF3D7_0109500	337.848	-0.574786	0.165823	0.000216372	0.00154189
PF3D7_0608000	390.765	-0.517119	0.147453	0.000216278	0.00154189
PF3D7_1447000	8862.45	-0.426041	0.119585	0.000216424	0.00154189
PF3D7_1022200	59.0465	-1.00423	0.314781	0.000216786	0.00154211
PF3D7_1023900	11793.6	-0.453643	0.129022	0.000223602	0.00158816
PF3D7_0817500	3248.04	-0.440188	0.124199	0.000225148	0.00159669
PF3D7_1129000	320.147	-0.640715	0.188118	0.000227493	0.00160953
PF3D7_1401100	1845.52	0.471172	0.132569	0.000227652	0.00160953
PF3D7_1417800	61.2373	0.953804	0.296951	0.000228709	0.00161454
PF3D7_0201700	2107.7	0.505345	0.143953	0.000230201	0.00162102
PF3D7_0506900	63.1507	0.958986	0.299398	0.000231595	0.00162102
PF3D7_0627500	2367	-0.443794	0.125501	0.000232073	0.00162102
PF3D7_0823300	1935.44	-0.4398	0.124287	0.000231785	0.00162102
PF3D7_0901700	29.6525	-1.34136	0.444167	0.000231282	0.00162102
PF3D7_1102800	14547.8	0.42236	0.118801	0.000232073	0.00162102
PF3D7_1213800	1242.69	-0.533955	0.153612	0.000230636	0.00162102
PF3D7_0113300	1808.62	0.605654	0.176571	0.000232686	0.00162286
PF3D7_0622900	3218.97	0.497715	0.142144	0.00023477	0.00163493
PF3D7_0704400	272.043	-0.624759	0.183464	0.000235603	0.00163827
PF3D7_0527000	89.3937	0.820369	0.250588	0.000237336	0.00164785
PF3D7_0831700	38594.5	0.478249	0.136195	0.00023787	0.00164909
PF3D7_1207000	119.999	0.759275	0.2288	0.000238371	0.0016501
PF3D7_1210100	83.0872	-0.826776	0.253221	0.000240762	0.00166416
PF3D7_0517200	100.738	0.794254	0.241731	0.000241691	0.0016681
PF3D7_1445200	2453.12	-0.499585	0.143051	0.000242581	0.00167176
PF3D7_0114100	28.5496	-1.35828	0.451337	0.000244704	0.00168388
PF3D7_1338100	1391.25	-0.452656	0.128753	0.000246413	0.00169313
PF3D7_0319100	124.762	-0.73081	0.220868	0.0002545	0.00174611
PF3D7_0521300	584.474	0.585024	0.171374	0.000258608	0.00177167
PF3D7_1236700	124.597	-0.77347	0.236475	0.000261263	0.00178722
PF3D7_0503900	32.5944	-1.29219	0.429495	0.00026365	0.0018009
PF3D7_0303100	82.1901	-0.865045	0.269584	0.000270985	0.00184828
PF3D7_0931500	119.899	-0.797555	0.245364	0.000271962	0.00185222
PF3D7_0309700	465.881	0.608901	0.180307	0.000275997	0.00187694
PF3D7_1248600	68.3249	0.902514	0.284165	0.000280455	0.00190447
PF3D7_0629200	914.637	-0.554761	0.163094	0.000287985	0.00195274
PF3D7_0928600	27.4267	-1.42385	0.484206	0.000290421	0.00196638
PF3D7_0700800	26.7072	-1.51876	0.523198	0.000292777	0.00197944
PF3D7_1125200	551.37	-0.540433	0.158645	0.000293436	0.00198101
PF3D7_0934000	151.514	-0.741858	0.227922	0.000297881	0.0020081
PF3D7_0922800	201.058	0.606131	0.180482	0.000299728	0.00201762
PF3D7_1232000	66.7139	-0.968077	0.310934	0.000300693	0.00202118
PF3D7_1013000	144.102	-0.69842	0.212471	0.000301207	0.0020217
PF3D7_1419200	65.2081	-0.935061	0.298868	0.000304732	0.00204241
PF3D7_1351900	1231.53	0.527468	0.154934	0.000310452	0.00207774
PF3D7_0306300	795.637	-0.456831	0.132826	0.000321177	0.00214642
PF3D7_0508800	92.296	-0.812213	0.25522	0.000328278	0.00219072
PF3D7_1324800	140.376	-0.676914	0.206753	0.000330664	0.00220348
PF3D7_0805400	375.585	-0.544488	0.161741	0.000335763	0.00223425
PF3D7_0703500	4968.03	-0.450331	0.131381	0.000341994	0.00227244
PF3D7_0711400	235.559	-0.586466	0.176237	0.000347436	0.00230201
PF3D7_1452700	165.291	-0.664432	0.203402	0.000349711	0.00231378
PF3D7_1146200	75.5878	-0.856143	0.273924	0.000357062	0.00235905
PF3D7_1460300	2142.88	-0.458246	0.134648	0.000366121	0.00241546
PF3D7_0623000	99.4189	-0.801901	0.255525	0.000382642	0.00252087
PF3D7_1112000	210.774	-0.616682	0.188721	0.000391854	0.0025779
PF3D7_1454700	1500.66	-0.422691	0.124136	0.000396456	0.00260448
PF3D7_1108900	294.14	-0.598136	0.182604	0.000399867	0.00262317
PF3D7_1373500	129.854	0.751881	0.237146	0.000400856	0.00262594
PF3D7_0219900	371.575	0.562797	0.170353	0.000403251	0.00263791
PF3D7_0932800	817.093	-0.521585	0.156962	0.000413818	0.00270322
PF3D7_0525800	36.9615	1.18027	0.407661	0.0004284	0.00279454
PF3D7_1125700	58.0458	1.12278	0.384046	0.000429817	0.00279985
PF3D7_1033400	3714.08	-0.42842	0.126817	0.000431169	0.00280472
PF3D7_1461800	100.474	0.744229	0.236667	0.000444975	0.00289047
PF3D7_1246400	32.6159	1.19959	0.416831	0.000447747	0.0029044
PF3D7_0612200	121.843	0.790149	0.254071	0.000450095	0.00291556
PF3D7_1004800	101.142	-0.765152	0.246491	0.000466922	0.00302034
PF3D7_0830400	2211.24	-0.473051	0.142342	0.000468717	0.00302352
PF3D7_1341300	4950.82	-0.408169	0.121172	0.000468713	0.00302352
PF3D7_1408900	186.09	-0.637536	0.199389	0.000473489	0.00305006
PF3D7_1243700	32.6802	1.19725	0.41901	0.000476395	0.00306452
PF3D7_0206800	52.5963	0.962109	0.324635	0.000494392	0.0031715
PF3D7_1224600	483.442	-0.519088	0.158677	0.00050004	0.00320329
PF3D7_0503400	78.3407	0.807304	0.264246	0.000509104	0.00325686
PF3D7_0611600	53.3923	0.975983	0.331267	0.000513679	0.0032816
PF3D7_0906500	998.12	-0.432054	0.129954	0.000518065	0.00330507
PF3D7_0608500	1002.49	-0.431387	0.129977	0.000528801	0.00336893
PF3D7_1477100	18.8708	-1.69169	0.634876	0.000531717	0.00338286
PF3D7_1335100	61.4493	0.871731	0.291172	0.000540773	0.00343576
PF3D7_1208800	768.357	0.461088	0.139849	0.000546106	0.0034649
PF3D7_1448500	136.74	0.715517	0.230659	0.000552799	0.00350257
PF3D7_0716200	2960.92	0.443732	0.134607	0.000564037	0.0035689
PF3D7_1008100	3518.25	-0.478256	0.14642	0.000567484	0.00358582
PF3D7_0827100	261.349	-0.618971	0.196348	0.000577673	0.00364523
PF3D7_0831200	720.978	0.450498	0.137162	0.000579791	0.00365363
PF3D7_1409800	51.3992	-0.933643	0.319534	0.000583439	0.00367163
PF3D7_0301500	542.218	0.491816	0.151274	0.000593294	0.00372354
PF3D7_1227500	120.27	0.776378	0.255726	0.000592629	0.00372354
PF3D7_0307800	589.632	-0.492455	0.152009	0.000599374	0.00375662
PF3D7_1459000	3658.69	0.440441	0.133952	0.000603816	0.00377935
PF3D7_1310700	60.31	0.966231	0.332823	0.000605119	0.0037824
PF3D7_0418600	60.6971	0.908857	0.311343	0.000639791	0.00399374
PF3D7_0201800	3870.26	-0.39065	0.118961	0.000650194	0.00405322
PF3D7_0702000	1145.16	0.505575	0.158035	0.000676798	0.00421341
PF3D7_1205900	825.049	-0.437361	0.134923	0.000685027	0.00425892
PF3D7_1433300	105.162	-0.73952	0.246167	0.00069734	0.00432967
PF3D7_1142500	2181.96	-0.424379	0.1308	0.00070013	0.00434118
PF3D7_0911900	3639.24	-0.434653	0.134268	0.000712921	0.00441459
PF3D7_0603300	445.395	-0.508717	0.160102	0.000714504	0.00441849
PF3D7_0523400	399.891	-0.475723	0.149401	0.000758641	0.00468519
PF3D7_1436300	4559.83	-0.397914	0.122994	0.000765403	0.00472066
PF3D7_1143100	71.8463	0.857275	0.296723	0.000777427	0.00478846
PF3D7_0505800	1494.28	-0.4001	0.123909	0.000781242	0.00480557
PF3D7_0905700	295.844	-0.495451	0.157029	0.000784169	0.00481719
PF3D7_0415100	281.61	0.568169	0.183067	0.000790304	0.00484845
PF3D7_0408100	432.899	0.505563	0.160566	0.000800391	0.00490385
PF3D7_0721400	212.614	-0.572628	0.185459	0.000812733	0.00496365
PF3D7_1247800	39.2608	1.00717	0.362688	0.000812498	0.00496365
PF3D7_1439400	20.0677	1.4233	0.551336	0.000813363	0.00496365
PF3D7_1464700	478.86	-0.489216	0.155222	0.000815811	0.00497205
PF3D7_1405300	93.7418	-0.761061	0.25944	0.000822295	0.00500499
PF3D7_0104300	4800.74	0.441602	0.138364	0.000823972	0.00500863
PF3D7_0931000	581.461	0.529165	0.169585	0.000829576	0.00503609
PF3D7_0515700	55.0054	0.904644	0.321423	0.000857874	0.00520107
PF3D7_0105800	73.786	0.824206	0.286415	0.000864036	0.00523159
PF3D7_0613800	195.012	0.620851	0.204526	0.000867885	0.00524805
PF3D7_1116000	62.8032	0.880244	0.311433	0.00088138	0.00532271
PF3D7_1209700	51.5414	-0.892234	0.317202	0.00088937	0.00536397
PF3D7_0309500	3184.13	-0.397245	0.124561	0.00089787	0.00540821
PF3D7_1145200	191.339	0.637843	0.211746	0.000900386	0.00541633
PF3D7_0828300	327.564	-0.545204	0.177728	0.000937234	0.00562346
PF3D7_1359900	691.054	0.508292	0.163913	0.000937244	0.00562346
PF3D7_1035200	66.7214	0.85136	0.301594	0.00095103	0.00569881
PF3D7_1312800	94.3438	0.75728	0.261191	0.00095387	0.00570845
PF3D7_1357100	8599.17	-0.40651	0.128441	0.000959757	0.00573628
PF3D7_0212300	1637.79	-0.425804	0.135171	0.000963881	0.00575351
PF3D7_0424200	79.5438	0.871691	0.311685	0.000991717	0.00591206
PF3D7_1414300	5459.05	-0.368538	0.116152	0.00101835	0.00606306
PF3D7_1449200	43.5118	0.961789	0.354305	0.00102779	0.0061114
PF3D7_1439800	1224.69	-0.489387	0.158874	0.00103973	0.00617446
PF3D7_0217700	260.589	-0.514496	0.168284	0.00104786	0.00620687
PF3D7_0512000	918.337	-0.430135	0.137763	0.00104674	0.00620687
PF3D7_1214200	48.0893	0.906479	0.329309	0.00105173	0.00622183
PF3D7_1251700	119.14	-0.662812	0.22605	0.00105395	0.00622704
PF3D7_0810400	51.9703	-0.926717	0.340856	0.00107292	0.00633104
PF3D7_1147500	198.923	-0.597708	0.200428	0.00107612	0.00633384
PF3D7_1476000	669.47	-0.467404	0.151463	0.00107613	0.00633384
PF3D7_1111500	92.552	-0.696832	0.240641	0.00108745	0.00639239
PF3D7_0528600	628.351	0.419848	0.134721	0.00110889	0.00651016
PF3D7_1252100	77.0837	0.870532	0.315529	0.00111229	0.00652189
PF3D7_0411300	30.1852	-1.12808	0.43658	0.00112789	0.00660497
PF3D7_0707500	196.489	0.639714	0.218223	0.00113313	0.00662571
PF3D7_1121100	2118.22	0.501607	0.164059	0.00113429	0.00662571
PF3D7_0906910	456.405	-0.46519	0.151379	0.00113588	0.00662667
PF3D7_1146600	114.377	0.697215	0.241913	0.00115341	0.00672048
PF3D7_1416400	84.4197	0.751571	0.265107	0.00117163	0.00681808
PF3D7_0822400	97.1253	0.688006	0.23888	0.001177	0.00684074
PF3D7_1423600	308.874	-0.48893	0.160736	0.0011875	0.00689317
PF3D7_1468100	7685.56	-0.433161	0.140238	0.00119021	0.00690025
PF3D7_1143300	1748.39	-0.422921	0.138026	0.00119764	0.00693465
PF3D7_1357500	164.22	-0.600327	0.204187	0.0012196	0.007053
PF3D7_0518800	30.4123	1.11893	0.438389	0.00123115	0.00711095
PF3D7_1248200	483.689	-0.506387	0.168521	0.00125981	0.00726739
PF3D7_1127000	294.151	0.483349	0.159775	0.00128022	0.00737596
PF3D7_0113800	233.62	0.561818	0.189827	0.00129097	0.00742869
PF3D7_1472900	202.016	-0.531258	0.178455	0.00130111	0.00747778
PF3D7_0602700	57.8976	0.835904	0.307139	0.00133205	0.00764611
PF3D7_0713600	31.0233	1.0692	0.418447	0.00133827	0.0076723
PF3D7_1318800	1503.44	-0.373347	0.120885	0.00134771	0.00771691
PF3D7_1335300	95.454	0.779045	0.282001	0.00136085	0.00778252
PF3D7_1229500	2746.19	-0.375574	0.122036	0.00138282	0.0078984
PF3D7_0407800	55.8327	0.824309	0.303518	0.00138997	0.00792951
PF3D7_1451100	16502.6	-0.404596	0.133054	0.00141707	0.00807417
PF3D7_0922200	3356.15	-0.382387	0.124758	0.00142003	0.00808111
PF3D7_1365400	143.917	-0.645395	0.226707	0.00142728	0.00811243
PF3D7_0829500	74.9336	0.818222	0.302816	0.00148457	0.00840792
PF3D7_1364100	23.497	1.22205	0.501376	0.00148471	0.00840792
PF3D7_1428800	343.869	-0.472017	0.158083	0.00148148	0.00840792
PF3D7_0715000	731.484	0.41995	0.138661	0.00149157	0.00843258
PF3D7_1353300	641.457	-0.426774	0.141536	0.0014927	0.00843258
PF3D7_1017500	52.1075	0.863	0.324899	0.00152152	0.00858495
PF3D7_1420700	7191.97	-0.418878	0.138627	0.00153431	0.00864658
PF3D7_1469000	109.528	-0.655893	0.233168	0.00154965	0.00872244
PF3D7_1132300	49.2443	-0.892528	0.341827	0.00156023	0.00877135
PF3D7_0207100	52.7012	0.836091	0.313726	0.00156627	0.00878401
PF3D7_0730500	99.1223	0.710721	0.256466	0.00156503	0.00878401
PF3D7_1475800	13.981	1.63417	0.721433	0.0015706	0.00879763
PF3D7_1340600	1178.92	-0.454406	0.152952	0.0016209	0.00906841
PF3D7_0317000	794.035	-0.433569	0.145325	0.00163099	0.00911389
PF3D7_0203000	105.684	0.739816	0.271313	0.00166784	0.00930176
PF3D7_0316800	4924	-0.386051	0.128129	0.00166862	0.00930176
PF3D7_1345700	379.765	-0.452487	0.152887	0.00168855	0.00940153
PF3D7_1336900	719.507	-0.475765	0.161951	0.00172137	0.00957279
PF3D7_1130100	3650.16	-0.398665	0.133421	0.00175452	0.00974548
PF3D7_1454300	34.0223	1.01434	0.406803	0.0017624	0.00977754
PF3D7_1369000	36.9654	0.973495	0.388166	0.001779	0.00985781
PF3D7_0923400	1615.94	-0.418229	0.141624	0.00179186	0.00990795
PF3D7_1429500	223.132	0.53006	0.184019	0.00179232	0.00990795
PF3D7_1343800	232.564	0.504838	0.174322	0.00182243	0.0100624
PF3D7_1423500	257.901	0.547973	0.191953	0.00184935	0.0101989
PF3D7_1324400	702.805	0.394071	0.132602	0.00186051	0.0102361
PF3D7_1344800	722.286	-0.432083	0.146607	0.00185935	0.0102361
PF3D7_0716900	472.998	-0.450252	0.153845	0.00188282	0.0103466
PF3D7_0113400	99.374	-0.64473	0.234098	0.00190692	0.0104666
PF3D7_0926200	163.425	-0.657417	0.24019	0.00193419	0.0106037
PF3D7_1368100	277.848	-0.489304	0.169553	0.00195091	0.0106828
PF3D7_1246300	1810.42	0.395659	0.133704	0.00199936	0.0109352
PF3D7_1206500	69.7051	0.748966	0.282993	0.00202395	0.0110566
PF3D7_1029900	86.8779	0.80341	0.309272	0.00204908	0.0111808
PF3D7_0925200	2245.42	0.431681	0.148036	0.0020635	0.0112462
PF3D7_0108300	9080.08	-0.402969	0.137014	0.00209008	0.0113644
PF3D7_1020900	977.687	-0.391494	0.133187	0.00208991	0.0113644
PF3D7_1127600	86.1765	-0.687697	0.256479	0.00212145	0.0115079
PF3D7_1312900	3146.48	-0.412528	0.141643	0.00217094	0.0117626
PF3D7_1226900	22.4549	-1.16919	0.509988	0.00218675	0.0118345
PF3D7_1321100	72.2165	0.720626	0.272773	0.00221073	0.0119503
PF3D7_1466600	94.0816	0.640525	0.236686	0.00224882	0.012142
PF3D7_1410300	907.472	0.409642	0.141306	0.00225398	0.0121557
PF3D7_0219800	424.579	0.518982	0.184381	0.00225806	0.0121636
PF3D7_1206800	126.006	-0.591059	0.215432	0.00228007	0.0122671
PF3D7_1402500	2765.91	-0.380858	0.130457	0.00228255	0.0122671
PF3D7_0814400	56.7513	0.971412	0.402411	0.00230185	0.0123564
PF3D7_1103100	9813.51	-0.354294	0.120961	0.0023508	0.0126046
PF3D7_0935800	80.8915	0.718067	0.274241	0.00237354	0.0127119
PF3D7_1212500	580.883	0.396218	0.136849	0.00240681	0.0128752
PF3D7_1016900	157.416	-0.539229	0.194486	0.00241425	0.0129001
PF3D7_1353800	338.209	-0.503355	0.179772	0.00243417	0.0129916
PF3D7_1328800	79.1684	0.699056	0.266739	0.00246208	0.0131104
PF3D7_1025300	56.3924	-0.801983	0.31853	0.00248334	0.0132084
PF3D7_0901900	84.4547	0.731851	0.284161	0.00255013	0.0135481
PF3D7_0422300	108.181	0.607239	0.225824	0.00260049	0.0137999
PF3D7_1008700	247.242	0.557798	0.204324	0.00265006	0.0140468
PF3D7_1144800	40.3479	0.885651	0.364764	0.00266541	0.0141121
PF3D7_0923200	744.05	-0.423496	0.149554	0.00267476	0.0141293
PF3D7_1351700	45.8526	0.872661	0.357673	0.0026744	0.0141293
PF3D7_0409400	982.72	-0.402378	0.141027	0.00267931	0.0141318
PF3D7_1134300	92.178	0.666465	0.253735	0.00268132	0.0141318
PF3D7_0424500	1581.25	-0.427117	0.15082	0.00270751	0.0142536
PF3D7_1218500	989.2	0.370946	0.129004	0.00271276	0.0142651
PF3D7_1447700	114.067	-0.645786	0.245359	0.00272575	0.0143172
PF3D7_0615500	39.3988	0.912122	0.380693	0.00273295	0.0143387
PF3D7_1434000	477.345	-0.42486	0.150159	0.00274906	0.0144069
PF3D7_0826900	72.4878	0.70051	0.272114	0.00279806	0.0146472
PF3D7_1216000	364.333	-0.492768	0.178393	0.00280821	0.0146837
PF3D7_1456900	395.133	-0.436095	0.155446	0.00286268	0.0149517
PF3D7_0321700	80.3426	0.792954	0.319681	0.00287428	0.0149954
PF3D7_0317500	195.485	0.500833	0.182349	0.00291196	0.0151604
PF3D7_1018800	61.6156	0.746108	0.296246	0.00291245	0.0151604
PF3D7_1446900	248.853	-0.481921	0.17468	0.00292303	0.0151984
PF3D7_0209100	586.166	0.385528	0.136042	0.00298426	0.0154994
PF3D7_0821800	1159.07	-0.408496	0.145259	0.00298909	0.0155072
PF3D7_1417300	56.8834	0.776951	0.313742	0.00302808	0.0156919
PF3D7_1454600	101.127	-0.623946	0.239092	0.00305615	0.0158197
PF3D7_1402000	269.261	-0.489025	0.178867	0.00307185	0.0158832
PF3D7_0323600	301.45	-0.489736	0.179225	0.00308236	0.0159021
PF3D7_1207800	103.289	0.751734	0.301854	0.00308179	0.0159021
PF3D7_0934800	44.2149	0.847117	0.353027	0.00309653	0.0159413
PF3D7_1310500	214.436	-0.481991	0.175988	0.00309683	0.0159413
PF3D7_1343200	807.549	-0.415671	0.14884	0.00311826	0.0160338
PF3D7_1203000	115.665	0.713047	0.282342	0.00313215	0.0160874
PF3D7_0410400	463.724	-0.424292	0.152439	0.00313697	0.0160943
PF3D7_0923900	872.279	-0.383419	0.136302	0.00317043	0.016248
PF3D7_1316900	612.483	-0.430885	0.155413	0.00319157	0.0163383
PF3D7_1008400	1711.92	-0.36726	0.130424	0.00320923	0.0164106
PF3D7_0705400	31.3476	0.970817	0.425735	0.00324621	0.0165814
PF3D7_0312300	268.519	-0.499882	0.184755	0.00325781	0.0165858
PF3D7_0912000	320.312	0.553301	0.208094	0.00325676	0.0165858
PF3D7_1117200	32.5041	0.946823	0.411786	0.00325456	0.0165858
PF3D7_0519800	2109.1	-0.383471	0.136939	0.00329445	0.016754
PF3D7_1240900	19339.4	0.333332	0.116095	0.00332044	0.0168677
PF3D7_0722800	33.497	0.928837	0.403728	0.00334149	0.0169375
PF3D7_1352400	615.101	-0.453817	0.166156	0.0033396	0.0169375
PF3D7_1435300	59.3178	0.773716	0.317117	0.0033698	0.0170624
PF3D7_1369100	66.3851	0.706683	0.282652	0.00338102	0.0171005
PF3D7_1474400	94.3931	0.64387	0.251676	0.00340895	0.017223
PF3D7_1467800	63.3079	-0.714292	0.287433	0.00341742	0.017247
PF3D7_0903100	199.829	-0.487573	0.180691	0.00344153	0.0173498
PF3D7_0512700	667.157	-0.399717	0.144561	0.00345634	0.0174055
PF3D7_0818200	3831.58	-0.329103	0.116624	0.00346729	0.0174229
PF3D7_0913800	16.7468	1.26878	0.625558	0.00346389	0.0174229
PF3D7_0722400	2172.27	-0.375244	0.134856	0.0035112	0.0176244
PF3D7_0611700	2416.95	-0.383754	0.138144	0.00352134	0.0176562
PF3D7_1112100	136.817	0.578339	0.22143	0.00352607	0.0176608
PF3D7_0630500	395.704	-0.476249	0.176464	0.00353544	0.0176886
PF3D7_1466900	766.066	-0.425827	0.155399	0.00355333	0.017759
PF3D7_1354400	346.946	-0.429328	0.156941	0.00358372	0.0178916
PF3D7_0720500	24.5719	-1.06908	0.503677	0.00361461	0.0180264
PF3D7_0214400	2309.59	0.330061	0.117564	0.00365449	0.0182057
PF3D7_1366300	2794.15	-0.381357	0.137903	0.00371219	0.0184733
PF3D7_0303600	44.9546	-0.829266	0.355343	0.00373177	0.0185343
PF3D7_1464500	468.123	-0.452025	0.167278	0.00373244	0.0185343
PF3D7_0423900	45.0118	0.796289	0.335516	0.00374074	0.0185557
PF3D7_1120400	547.833	-0.393994	0.143384	0.00374657	0.0185647
PF3D7_1437200	329.581	-0.431139	0.158718	0.00378036	0.0187122
PF3D7_1462800	27037.5	-0.325347	0.119378	0.00379929	0.0187858
PF3D7_1363000	311.707	0.477492	0.178748	0.00380621	0.0188
PF3D7_0202600	365.36	-0.436691	0.161337	0.00383113	0.0188829
PF3D7_0717100	120.192	-0.566655	0.219074	0.00383003	0.0188829
PF3D7_0305000	212.22	-0.491492	0.185214	0.0038687	0.0189873
PF3D7_0714400	56.2295	-0.757559	0.317765	0.00386094	0.0189873
PF3D7_0933900	532.65	0.437246	0.161516	0.00386541	0.0189873
PF3D7_1036700	73.6899	-0.685327	0.278222	0.00386094	0.0189873
PF3D7_1443900	178.174	-0.483273	0.181542	0.00387447	0.0189955
PF3D7_1327200	617.813	0.412161	0.15119	0.00389092	0.0190561
PF3D7_0106500	32.8057	0.955682	0.434271	0.00400802	0.0195882
PF3D7_1322400	122.842	-0.544101	0.209852	0.0040151	0.0196021
PF3D7_0405600	397.84	-0.428131	0.158825	0.00403979	0.019702
PF3D7_1340900	1462.3	-0.40606	0.149821	0.0040516	0.0197388
PF3D7_1466300	1554.77	-0.355792	0.129304	0.00406071	0.0197624
PF3D7_0904900	152.974	0.615053	0.244028	0.00407982	0.0198346
PF3D7_0619100	131.637	-0.529065	0.203576	0.00410194	0.0199213
PF3D7_1132900	65.978	-0.687966	0.281969	0.00410634	0.0199218
PF3D7_0219300	79.0988	-0.653675	0.265002	0.00413588	0.0200441
PF3D7_0813200	144.278	-0.547446	0.212608	0.0041608	0.0201438
PF3D7_1240000	311.063	0.490661	0.186382	0.00417098	0.0201721
PF3D7_0812400	1882.95	-0.382425	0.140492	0.00419507	0.0202674
PF3D7_1136000	121.474	0.617248	0.246376	0.00425493	0.0205353
PF3D7_1442700	38.8144	0.846657	0.372707	0.00427275	0.0205998
PF3D7_1448400	88.4946	-0.649786	0.264029	0.0043287	0.0208479
PF3D7_1223100	53.9319	0.731978	0.308471	0.00437951	0.0210707
PF3D7_1026900	42.0513	0.878629	0.395988	0.00445826	0.0214089
PF3D7_1216400	533.478	0.389066	0.14415	0.00445903	0.0214089
PF3D7_0527300	507.77	-0.386274	0.14341	0.00450309	0.0215933
PF3D7_1009700	23.989	1.00004	0.473958	0.00450675	0.0215933
PF3D7_0217400	97.539	-0.599388	0.240636	0.00452915	0.0216336
PF3D7_1001900	368.567	0.480291	0.183837	0.00452632	0.0216336
PF3D7_1017700	76.3842	0.647199	0.264518	0.00452422	0.0216336
PF3D7_0109400	133.99	-0.538575	0.210779	0.00454589	0.0216912
PF3D7_1202300	269.823	0.581393	0.231481	0.00461439	0.0219954
PF3D7_1327700	623.986	0.434036	0.163793	0.00465276	0.0221555
PF3D7_1020200	78.0205	0.636399	0.260039	0.00466746	0.0222028
PF3D7_1412700	612.73	-0.38073	0.141909	0.00468979	0.0222861
PF3D7_0417500	44.9044	-0.760673	0.330256	0.00474703	0.022535
PF3D7_0936300	14211.9	0.331483	0.12187	0.00477506	0.0226449
PF3D7_0212900	17.498	1.21999	0.642478	0.00478062	0.0226481
PF3D7_0316100	46.0114	0.888378	0.406983	0.0048067	0.0227485
PF3D7_1010700	1338.27	-0.341361	0.126257	0.0048375	0.0228662
PF3D7_1349300	196.031	0.47509	0.182976	0.00484144	0.0228662
PF3D7_1004100	42.3302	0.783712	0.344228	0.00489833	0.0230411
PF3D7_1129200	1485.08	-0.334598	0.123705	0.00489587	0.0230411
PF3D7_1328100	968.871	-0.340871	0.126253	0.00489383	0.0230411
PF3D7_1449800	187.481	-0.481966	0.186583	0.00488684	0.0230411
PF3D7_0309600	4309.76	-0.320221	0.118035	0.00491882	0.0231076
PF3D7_1419000	117.447	0.659968	0.274268	0.00492246	0.0231076
PF3D7_0207400	37.6189	0.81581	0.365014	0.00496595	0.0232883
PF3D7_0936800	21063.5	-0.33169	0.121593	0.00501924	0.0235144
PF3D7_0935100	116.21	-0.563652	0.226591	0.0050322	0.0235513
PF3D7_1107500	205.936	-0.465359	0.179938	0.00504866	0.0236045
PF3D7_1358600	71.9032	0.637648	0.264108	0.00506375	0.0236512
PF3D7_1212600	83.4858	-0.623274	0.25757	0.00509347	0.0237624
PF3D7_1343000	7366.07	-0.337106	0.125373	0.00509781	0.0237624
PF3D7_0817600	55.4843	0.74632	0.324275	0.00511152	0.0237786
PF3D7_0610600	95.6886	-0.626186	0.258765	0.00512988	0.0238162
PF3D7_1006500	29.3798	-0.887465	0.414411	0.0051258	0.0238162
PF3D7_0627400	49.7854	-0.726563	0.314958	0.00516099	0.023913
PF3D7_0914500	268.457	0.461561	0.178599	0.0051662	0.023913
PF3D7_1116300	720.282	0.384012	0.144518	0.00516603	0.023913
PF3D7_0509400	3917.17	-0.385798	0.145756	0.00517901	0.0239484
PF3D7_1242700	4991.73	-0.316952	0.117293	0.00520273	0.0240341
PF3D7_1353900	905.17	-0.372111	0.140115	0.00521464	0.0240652
PF3D7_0931800	689.478	-0.396908	0.150682	0.00522912	0.024108
PF3D7_1307500	19.7752	1.10847	0.574156	0.00523689	0.0241199
PF3D7_1465600	87.1983	0.648014	0.270984	0.00528204	0.0243037
PF3D7_0302200	36.1523	0.864704	0.401196	0.00536289	0.0246096
PF3D7_0613900	176.69	0.604062	0.248485	0.00536892	0.0246096
PF3D7_1212300	57.2686	0.780307	0.347811	0.00536395	0.0246096
PF3D7_1324300	190.523	0.537349	0.214855	0.00536975	0.0246096
PF3D7_1021400	656.096	-0.360077	0.136415	0.00541786	0.0248056
PF3D7_0417300	977.853	-0.395583	0.150882	0.00544389	0.0248361
PF3D7_0504700	507.36	0.441179	0.170467	0.00543528	0.0248361
PF3D7_0913200	4360.25	-0.325121	0.121496	0.00543724	0.0248361
PF3D7_1410400	68.0035	0.688123	0.294824	0.00544595	0.0248361
PF3D7_1365900	4855.74	-0.334987	0.125646	0.00548188	0.0249754
PF3D7_1033900	93.524	0.660351	0.280229	0.00554074	0.0252188
PF3D7_0516800	156.771	0.55035	0.222415	0.00556019	0.0252577
PF3D7_0708800	8492.19	-0.343473	0.129377	0.00555515	0.0252577
PF3D7_0619800	371.468	-0.408927	0.157333	0.00560443	0.0254338
PF3D7_0713100	13.4004	-1.24302	0.704401	0.0056658	0.0256872
PF3D7_1105600	1534.07	-0.340837	0.1287	0.00570173	0.0258248
PF3D7_1020500	126.047	0.522853	0.209974	0.00571311	0.0258511
PF3D7_0407400	87.1045	-0.607076	0.253722	0.00574426	0.0259668
PF3D7_0111600	57.5245	-0.696491	0.304922	0.00588417	0.0265733
PF3D7_1128100	925.133	-0.370128	0.141631	0.00592042	0.026711
PF3D7_1345800	630.55	-0.402062	0.155481	0.00593586	0.0267546
PF3D7_0711500	1605.44	-0.356767	0.13609	0.00596326	0.026852
PF3D7_1342100	59.1391	0.677768	0.294023	0.00597859	0.026895
PF3D7_0711300	295.638	-0.435857	0.170936	0.00604921	0.02716
PF3D7_1127400	77.9402	-0.611266	0.258038	0.0060455	0.02716
PF3D7_1469300	801.732	-0.37081	0.142552	0.0061193	0.0274481
PF3D7_0802100	122.259	0.590953	0.247101	0.00612667	0.0274546
PF3D7_1334000	24.9837	0.934286	0.4632	0.0062256	0.027871
PF3D7_1125400	1251.45	-0.401558	0.156235	0.0062363	0.027892
PF3D7_1022000	974.81	-0.380671	0.14711	0.00625485	0.027948
PF3D7_0705000	1693.78	0.367642	0.141402	0.00630063	0.0281255
PF3D7_0532200	46.022	-0.749911	0.340763	0.00631184	0.0281484
PF3D7_0209600	39.6888	0.848525	0.406155	0.00635133	0.0282973
PF3D7_0917000	104.24	0.562152	0.233227	0.00636239	0.0283194
PF3D7_1035700	45.4494	0.763173	0.349201	0.00637114	0.0283311
PF3D7_0927200	39.6988	0.835338	0.397896	0.00650873	0.0288875
PF3D7_1364900	86.9704	0.589628	0.249023	0.0065028	0.0288875
PF3D7_1201200	2148.64	0.359947	0.139318	0.00656054	0.0290897
PF3D7_0803500	168.145	-0.476943	0.192328	0.00658179	0.0291513
PF3D7_1130700	70.5763	0.667844	0.292662	0.00659329	0.0291513
PF3D7_1354200	257.202	-0.462462	0.185574	0.00659	0.0291513
PF3D7_1004000	6956.45	-0.313389	0.116996	0.00668498	0.0295285
PF3D7_0315200	46.2807	0.804727	0.380367	0.00670143	0.0295449
PF3D7_0815000	15.0136	-1.11328	0.623213	0.00669514	0.0295449
PF3D7_0906300	188.788	0.507697	0.207726	0.00673507	0.0296469
PF3D7_1414100	640.574	0.357268	0.138625	0.0068333	0.0300406
PF3D7_0411000	2566.43	-0.351799	0.135574	0.00686902	0.0301405
PF3D7_1107900	55.3363	0.66853	0.295613	0.00686741	0.0301405
PF3D7_1211700	50.142	0.739931	0.339994	0.00691784	0.030326
PF3D7_0303800	26.8635	-0.887504	0.442952	0.00695582	0.0304637
PF3D7_0719600	4115.67	-0.302384	0.116025	0.00697289	0.0305097
PF3D7_1332800	678.212	-0.383104	0.150645	0.00700219	0.030609
PF3D7_1219300	103.529	0.654244	0.288844	0.00705766	0.0308225
PF3D7_0903700	39.835	0.79254	0.37632	0.00710607	0.0310047
PF3D7_1247500	29.8959	0.941779	0.488711	0.00724552	0.0315834
PF3D7_1232500	45.5681	0.806548	0.388216	0.00726453	0.0316365
PF3D7_1362300	105.69	-0.538984	0.22696	0.00730609	0.0317876
PF3D7_0631000	44.0269	-0.738928	0.34476	0.00734206	0.0319142
PF3D7_0401900	100.881	0.656271	0.29171	0.00735371	0.0319349
PF3D7_0409700	25.2206	-0.898549	0.458387	0.0073879	0.0320534
PF3D7_0108400	172.148	-0.471749	0.193374	0.00741387	0.032136
PF3D7_0913600	21.4877	0.985094	0.525969	0.00742973	0.0321747
PF3D7_0820900	435.647	0.417279	0.167379	0.00748858	0.0323926
PF3D7_1470000	16.5131	-1.04984	0.587612	0.00749402	0.0323926
PF3D7_1372200	23314.1	-0.34989	0.138031	0.00750173	0.0323957
PF3D7_0608700	2605.52	-0.312579	0.121584	0.00754882	0.0325688
PF3D7_0717200	461.617	-0.422717	0.17045	0.00757038	0.032625
PF3D7_1359200	127.506	-0.499225	0.207657	0.00757591	0.032625
PF3D7_0818500	1961.55	-0.329156	0.128681	0.00758342	0.032627
PF3D7_0410000	1232.69	-0.394189	0.157387	0.00761281	0.0327231
PF3D7_1013600	52.2284	0.707947	0.326093	0.00770899	0.0331058
PF3D7_1124900	3196.13	-0.310907	0.121287	0.00774534	0.0332312
PF3D7_1354800	149.534	-0.489892	0.203603	0.00775307	0.0332336
PF3D7_1334300	81.9023	-0.588294	0.255897	0.007768	0.0332669
PF3D7_0914100	62.6972	0.706089	0.3261	0.00777929	0.0332845
PF3D7_1100800	26.6153	-0.924632	0.486194	0.00780265	0.0333229
PF3D7_1225900	20.7172	-0.961379	0.517912	0.00780238	0.0333229
PF3D7_0801700	566.234	-0.377248	0.150489	0.00784622	0.0334782
PF3D7_1313000	112.74	-0.537041	0.228722	0.00792773	0.0337949
PF3D7_1235500	358.565	-0.382726	0.153325	0.00800984	0.0340822
PF3D7_1343100	27.7775	0.907902	0.473002	0.00800805	0.0340822
PF3D7_1001600	48.6416	0.770432	0.370951	0.00801941	0.0340917
PF3D7_1231400	77.1893	0.600601	0.264159	0.00804186	0.0341558
PF3D7_0310300	1934.61	-0.330394	0.130309	0.00805212	0.0341681
PF3D7_0811400	3975.92	-0.324054	0.127399	0.00810533	0.0342997
PF3D7_0926900	252.916	0.42739	0.174072	0.00809761	0.0342997
PF3D7_1250400	71.5361	0.651424	0.294561	0.00810073	0.0342997
PF3D7_0601500	553.825	-0.394146	0.158898	0.00812163	0.0343374
PF3D7_1421800	45.9841	0.696483	0.323127	0.00816271	0.0344797
PF3D7_1202100	704.255	-0.328797	0.129906	0.00819635	0.0345902
PF3D7_0416400	336.562	-0.381469	0.153216	0.00821263	0.0346274
PF3D7_0802800	50.5609	0.743077	0.354627	0.00824062	0.0347139
PF3D7_0705100	101.071	0.594748	0.261813	0.00826758	0.0347643
PF3D7_1358800	6262.06	-0.311862	0.12366	0.00826364	0.0347643
PF3D7_0630300	75.8928	0.68052	0.31407	0.008321	0.0349525
PF3D7_1306400	1679.22	-0.326692	0.129292	0.00832742	0.0349525
PF3D7_0500100	85.7065	-0.655977	0.299429	0.00834297	0.0349662
PF3D7_1330500	68.7234	0.656379	0.298658	0.00834576	0.0349662
PF3D7_1472100	772.367	-0.381401	0.153952	0.00838837	0.035113
PF3D7_0908900	125.36	-0.506171	0.215138	0.00849871	0.0355429
PF3D7_0822100	309.195	-0.421521	0.172782	0.00850743	0.0355473
PF3D7_1307000	570.22	-0.400133	0.162794	0.00852176	0.0355751
PF3D7_1226800	144.452	-0.49216	0.207881	0.00854428	0.035605
PF3D7_1419600	292.892	0.443648	0.183304	0.00853748	0.035605
PF3D7_0317200	106.077	0.600393	0.266525	0.0085715	0.0356864
PF3D7_0306800	2329.92	-0.333821	0.13304	0.00859744	0.0357324
PF3D7_1231100	890.306	-0.344062	0.137501	0.00859797	0.0357324
PF3D7_1120500	629.89	-0.391233	0.159732	0.00862322	0.0358053
PF3D7_1442500	120.786	-0.508303	0.21701	0.00868721	0.0360387
PF3D7_1035300	48.6099	0.728615	0.348941	0.00874965	0.0362378
PF3D7_1123600	530.847	-0.348749	0.139912	0.00875082	0.0362378
PF3D7_0524000	8474.47	-0.382587	0.155259	0.00875891	0.0362389
PF3D7_0216000	106.993	0.572616	0.252187	0.00882581	0.0364832
PF3D7_1468000	51.4773	0.731975	0.352517	0.00885782	0.0365829
PF3D7_1237700	717.851	-0.381709	0.155161	0.00888249	0.0366521
PF3D7_1351100	447.97	0.406069	0.166774	0.00902228	0.0371959
PF3D7_0106400	1318.65	-0.341784	0.137614	0.00909228	0.0373094
PF3D7_0214600	76.9387	0.679198	0.318829	0.00910325	0.0373094
PF3D7_0411900	85.3282	0.55734	0.244893	0.00906615	0.0373094
PF3D7_0808700	114.553	0.58238	0.259066	0.00910614	0.0373094
PF3D7_1145900	107.4	0.533843	0.231733	0.00908411	0.0373094
PF3D7_1205400	123.534	-0.520314	0.225077	0.00906902	0.0373094
PF3D7_1474000	113.941	0.593793	0.26567	0.00908766	0.0373094
PF3D7_0925800	172.464	-0.484138	0.206163	0.00916218	0.0375059
PF3D7_1025000	1690.93	0.350767	0.141402	0.00918049	0.0375477
PF3D7_1008900	1528.73	-0.314298	0.125652	0.00926825	0.0378733
PF3D7_1203100	1051.29	0.374236	0.153019	0.0094684	0.0386571
PF3D7_0313400	543.877	0.388656	0.159925	0.0095276	0.0388645
PF3D7_0209300	81.0663	-0.566163	0.253125	0.00955179	0.038929
PF3D7_0529100	22.5983	-0.90115	0.494276	0.00956512	0.0389491
PF3D7_0927800	34.5311	0.819236	0.424715	0.00966737	0.0393309
PF3D7_1353200	4720.96	0.312672	0.125873	0.00969572	0.0394117
PF3D7_0424800	32.7207	0.775138	0.391594	0.00973564	0.0395064
PF3D7_0934100	565.783	-0.361683	0.148762	0.00973607	0.0395064
PF3D7_0520100	632.183	-0.38871	0.160977	0.00975704	0.0395569
PF3D7_0704900	23.3781	-0.860746	0.464111	0.00980281	0.0397078
PF3D7_1319600	58.1258	0.661532	0.312639	0.00983637	0.039809
PF3D7_0922700	1069.91	0.331854	0.134313	0.0098625	0.0398799
PF3D7_1446300	146.27	-0.477784	0.205619	0.00987742	0.0399055
PF3D7_0502200	131.457	-0.483461	0.208659	0.00992334	0.0400561
PF3D7_1216200	1385.74	-0.320161	0.129733	0.00995819	0.0401618
PF3D7_1035100	32.9994	0.829604	0.43915	0.0100218	0.0403831
PF3D7_1118100	146.56	-0.472574	0.203569	0.0100852	0.0406035
PF3D7_0213600	55.9452	0.636037	0.298806	0.0102767	0.0413386
PF3D7_1030500	479.893	-0.370779	0.153555	0.0102988	0.0413916
PF3D7_1024100	48.1508	0.71457	0.35245	0.010346	0.0415453
PF3D7_0628200	4002.87	-0.318633	0.129991	0.0104442	0.0419031
PF3D7_1345100	248.217	-0.43706	0.186386	0.0104566	0.0419168
PF3D7_1019100	147.79	0.466114	0.20088	0.0104693	0.0419315
PF3D7_0413500	19.4776	0.916194	0.523387	0.0105549	0.0422378
PF3D7_1128900	25.4316	0.827106	0.442669	0.0105867	0.0423287
PF3D7_1012200	27.8311	0.837678	0.453505	0.0107024	0.0427543
PF3D7_0613300	62.2698	0.617538	0.289728	0.010796	0.0430912
PF3D7_1248100	458.945	-0.361698	0.150365	0.010807	0.0430979
PF3D7_1253200	997.118	0.36616	0.152353	0.0108223	0.0431219
PF3D7_1403200	19.9441	0.923389	0.534576	0.0108509	0.0431985
PF3D7_1247000	15.2612	1.00759	0.628437	0.0108709	0.0432411
PF3D7_0703000	112.609	-0.51798	0.230845	0.0108881	0.043245
PF3D7_0914700	411.52	0.406486	0.172027	0.0108905	0.043245
PF3D7_0514200	248.182	-0.423056	0.180594	0.0109149	0.0432467
PF3D7_1013800	64.7424	0.605171	0.282334	0.0109026	0.0432467
PF3D7_1250900	42.6967	0.7377	0.374548	0.0109189	0.0432467
PF3D7_0109800	546.385	-0.420587	0.179473	0.0109537	0.0433105
PF3D7_0415200	117.384	0.593338	0.275335	0.0109449	0.0433105
PF3D7_1439500	63.1544	0.65004	0.312243	0.0110166	0.043522
PF3D7_0900100	68.3064	0.708307	0.352942	0.0110275	0.0435254
PF3D7_1460700	5739.57	-0.284639	0.11604	0.0110362	0.0435254
PF3D7_1413700	156.582	0.499377	0.220551	0.0110546	0.0435611
PF3D7_1353500	48.5589	-0.665649	0.325734	0.0111319	0.0438281
PF3D7_1344900	1501.36	-0.349375	0.145444	0.0111792	0.0439773
PF3D7_0623800	6192.38	-0.27647	0.112817	0.0112284	0.0441335
PF3D7_0617900	1844.24	-0.351383	0.146551	0.0112529	0.0441459
PF3D7_1235300	8780.9	0.345557	0.143572	0.0112601	0.0441459
PF3D7_1449100	35.6782	0.744826	0.38228	0.0112576	0.0441459
PF3D7_1320000	1892.94	-0.315679	0.130152	0.011271	0.0441513
PF3D7_0406900	93.6495	0.5739	0.26487	0.0112888	0.0441836
PF3D7_1122300	98.3869	0.549336	0.250482	0.0113355	0.0443289
PF3D7_0505200	40.8432	-0.716631	0.364755	0.0114002	0.0445443
PF3D7_0718000	74.7534	0.643525	0.310882	0.011526	0.044998
PF3D7_1226300	1441.61	-0.329008	0.136762	0.0115839	0.045186
PF3D7_1441300	98.5423	0.567498	0.262631	0.0116708	0.0454868
PF3D7_0108000	527.289	-0.341684	0.143021	0.0116935	0.0455367
PF3D7_0502900	126.87	-0.466061	0.205527	0.0118314	0.0459811
PF3D7_0820700	127.19	0.465726	0.205033	0.0118375	0.0459811
PF3D7_1014900	83.2177	0.561793	0.259994	0.0118327	0.0459811
PF3D7_1144300	1387.72	-0.357781	0.15025	0.0118567	0.0459811
PF3D7_1476300	56.1915	0.644995	0.31391	0.0118571	0.0459811
PF3D7_1138400	57.9679	0.627775	0.302848	0.0119265	0.0462115
PF3D7_1475100	305.046	-0.388128	0.165597	0.0119461	0.0462489
PF3D7_1403100	69.7003	0.595436	0.281521	0.0119799	0.0463408
PF3D7_1102500	8281.18	-0.317352	0.131988	0.0120392	0.0465317
PF3D7_0804900	529.081	-0.326615	0.13691	0.0122642	0.0473616
PF3D7_0833500	164.391	-0.452741	0.199551	0.0122966	0.0474472
PF3D7_1301700	14926.8	-0.33557	0.141379	0.0123327	0.0475469
PF3D7_0622200	1639.15	-0.292156	0.121458	0.012374	0.047627
PF3D7_1002900	717.453	0.32109	0.135081	0.0123726	0.047627
PF3D7_0301300	344.13	-0.379486	0.162561	0.0124292	0.0476986
PF3D7_0626000	956.179	-0.381831	0.163583	0.012444	0.0476986
PF3D7_0711700	164.323	0.458323	0.202544	0.0124237	0.0476986
PF3D7_1368700	132.367	-0.478267	0.214121	0.0124375	0.0476986
PF3D7_0820200	753.574	-0.361404	0.15369	0.0124789	0.0477536
PF3D7_1202900	1508.41	-0.32894	0.138674	0.0124743	0.0477536
PF3D7_0504800	103.114	0.519889	0.237339	0.0124957	0.0477646
PF3D7_1139600	34.4462	0.730256	0.38116	0.0125024	0.0477646
PF3D7_1203500	1288.45	0.36807	0.15683	0.0125252	0.0478121
PF3D7_0727700	66.4533	-0.595888	0.28604	0.0125475	0.0478278
PF3D7_1317000	866.819	-0.356451	0.151514	0.0125499	0.0478278
PF3D7_0508100	69.2563	0.644562	0.318008	0.0125888	0.0478974
PF3D7_0614500	7413.45	-0.295651	0.12323	0.0125864	0.0478974
PF3D7_0317600	6595.42	-0.294875	0.123075	0.0126525	0.0481002
PF3D7_1470100	176.127	-0.419672	0.183453	0.0127139	0.0482941
PF3D7_0423300	47.7781	0.674606	0.340433	0.0127324	0.0483247
PF3D7_0926800	123.114	0.484703	0.218109	0.0127585	0.0483841
PF3D7_1244600	306.874	-0.395229	0.171222	0.0128232	0.04859
PF3D7_0406400	223.124	-0.401166	0.174202	0.0128378	0.0486056
PF3D7_0724900	89.4632	0.601438	0.289806	0.0128566	0.0486368
PF3D7_1103400	99.1224	-0.508703	0.23285	0.0128697	0.0486469
PF3D7_0622100	44.3504	-0.672792	0.341868	0.0129141	0.0487081
PF3D7_1022400	5551.9	-0.271553	0.112722	0.0129083	0.0487081
PF3D7_1104900	100.184	0.533357	0.246918	0.0129174	0.0487081
PF3D7_1213200	39.0015	-0.69285	0.358499	0.0130586	0.0491918
PF3D7_1217400	79.5296	0.543681	0.254176	0.0130775	0.0491918
PF3D7_1350700	30.2157	-0.797949	0.450558	0.013071	0.0491918
PF3D7_1469800	76.762	-0.572393	0.273456	0.013149	0.0494206
PF3D7_1207200	56.141	0.704034	0.365928	0.0132503	0.0497611
PF3D7_0603700	34.7094	-0.743771	0.402147	0.0133205	0.0499841
PF3D7_1304200	43.6397	-0.669771	0.342158	0.0133636	0.0501056
PF3D7_0627700	1983.91	-0.361376	0.155416	0.0133748	0.0501069
PF3D7_0914900	313.274	-0.388289	0.169064	0.0134501	0.0503079
PF3D7_1216500	130.589	0.460367	0.206729	0.0134497	0.0503079
PF3D7_1115300	741.298	-0.338442	0.144533	0.0134734	0.0503542
PF3D7_0713700	358.514	-0.363887	0.15725	0.0136334	0.0509111
PF3D7_1204300	5763.05	-0.300456	0.127823	0.0138057	0.051513
PF3D7_1217300	165.854	0.417603	0.184681	0.0138318	0.0515691
PF3D7_1464600	3585	-0.293744	0.124253	0.0138851	0.0517262
PF3D7_0308200	1840.08	-0.273656	0.114584	0.0139209	0.0517764
PF3D7_1332900	3096.55	-0.319965	0.136555	0.0139193	0.0517764
PF3D7_0921000	597.736	-0.352599	0.152422	0.0139688	0.0519131
PF3D7_0723300	72.0478	0.601294	0.295404	0.0140157	0.0520456
PF3D7_0905300	80.6127	0.570509	0.274718	0.0140287	0.0520522
PF3D7_0309900	29.2247	0.768325	0.429149	0.0142307	0.0527173
PF3D7_1125800	50.0897	0.679231	0.35305	0.0142298	0.0527173
PF3D7_0402100	913.357	-0.317667	0.136091	0.0143463	0.053103
PF3D7_1470700	396.614	-0.394402	0.174169	0.0143714	0.0531536
PF3D7_0807500	1222.52	-0.291978	0.124131	0.0144069	0.0531999
PF3D7_0825000	233.377	0.389658	0.171341	0.0143966	0.0531999
PF3D7_1021900	418.181	0.33746	0.145684	0.0145829	0.053807
PF3D7_0104200	49.3028	-0.613812	0.30797	0.0146295	0.0539362
PF3D7_0930400	2436.43	0.332954	0.144777	0.0147822	0.0544558
PF3D7_1246600	922.098	0.318125	0.136808	0.0148027	0.0544881
PF3D7_1461000	28.7819	0.773679	0.439263	0.0148215	0.0545142
PF3D7_0704200	629.891	-0.312836	0.134503	0.0148474	0.0545637
PF3D7_1437400	134.353	-0.474915	0.219592	0.0148586	0.0545637
PF3D7_1426000	4515.62	-0.300458	0.128903	0.0149576	0.0548839
PF3D7_0632800	109.459	0.586493	0.289542	0.0150036	0.0549434
PF3D7_0803800	1858.3	-0.324309	0.140289	0.0149943	0.0549434
PF3D7_1221300	97.0871	0.502363	0.235505	0.0150093	0.0549434
PF3D7_0902300	1753.53	0.306826	0.131852	0.0150358	0.0549967
PF3D7_0320400	30.7723	0.749893	0.419671	0.0150629	0.0550528
PF3D7_1143400	1334.74	-0.297063	0.127632	0.0152127	0.0555563
PF3D7_0704300	206.143	0.473415	0.218853	0.0152257	0.0555601
PF3D7_1409300	51.2849	-0.603876	0.304355	0.0152423	0.055577
PF3D7_0511300	215.945	-0.399044	0.178362	0.015257	0.0555867
PF3D7_0405300	73.1846	0.644142	0.332827	0.015342	0.0558526
PF3D7_0109600	61.6527	0.574831	0.28379	0.0154186	0.0560876
PF3D7_0609700	1880.88	0.334101	0.145616	0.0154551	0.0561762
PF3D7_1100100	107.227	-0.519211	0.247622	0.0155516	0.0564746
PF3D7_1466400	1051.98	0.296426	0.127621	0.0155616	0.0564746
PF3D7_1012700	295.539	0.366931	0.162189	0.0156342	0.0566938
PF3D7_0828200	217.023	-0.41425	0.187535	0.0157775	0.0571689
PF3D7_1244400	312.491	-0.367452	0.163204	0.0159155	0.0576238
PF3D7_0612100	2039.17	-0.302361	0.133097	0.0159409	0.0576706
PF3D7_0602800	142.299	0.479533	0.224931	0.0159811	0.057771
PF3D7_1356100	54.2051	0.625601	0.322044	0.0160102	0.0578313
PF3D7_1245500	23.5227	0.802341	0.479561	0.0160256	0.0578419
PF3D7_1314300	37.8789	0.693194	0.377116	0.0161107	0.0581036
PF3D7_1358000	43.1829	0.678037	0.364898	0.0161679	0.0582649
PF3D7_0906890	74.4985	-0.546221	0.268539	0.0162009	0.0583385
PF3D7_0625200	23.6779	0.837332	0.521529	0.0162151	0.058344
PF3D7_0629400	53.0069	-0.635215	0.332866	0.0163237	0.0586894
PF3D7_0528400	36.7798	0.698493	0.384188	0.0164223	0.0589981
PF3D7_0403500	110.817	-0.526299	0.256397	0.0164642	0.0591029
PF3D7_1016500	382.498	-0.363057	0.162173	0.0165461	0.0593509
PF3D7_0501300	21629.3	0.275567	0.118161	0.016584	0.059441
PF3D7_0715200	95.5271	0.518801	0.250503	0.0166207	0.0595265
PF3D7_1368300	203.874	-0.393743	0.178299	0.0166493	0.0595828
PF3D7_0305500	2099.87	-0.330723	0.146024	0.0166832	0.0596581
PF3D7_0904500	78.2077	-0.518975	0.252349	0.0167664	0.0598172
PF3D7_1316100	398.938	0.376474	0.169223	0.0167552	0.0598172
PF3D7_1455500	295.955	-0.353497	0.157625	0.0167599	0.0598172
PF3D7_0207700	28.909	0.727335	0.414309	0.0168442	0.0600489
PF3D7_0824500	73.4959	-0.536179	0.263358	0.0168706	0.0600965
PF3D7_0524800	157.927	-0.411876	0.188622	0.016908	0.0601557
PF3D7_0604100	130.389	0.533393	0.261265	0.0169131	0.0601557
PF3D7_1332400	809.443	-0.336128	0.149436	0.0170942	0.0607533
PF3D7_1338400	50.7342	0.68279	0.375556	0.0172498	0.0612593
PF3D7_0526900	2384.38	0.306336	0.134566	0.017337	0.0615218
PF3D7_0319700	2301.51	-0.317018	0.140372	0.0173952	0.0616813
PF3D7_0816600	62.5669	-0.562499	0.283543	0.017415	0.0617041
PF3D7_1129600	78.4869	0.545039	0.270842	0.0174727	0.0618612
PF3D7_1234000	194.685	-0.396721	0.181567	0.0175804	0.0621953
PF3D7_0318500	124.899	0.51507	0.251754	0.017739	0.0627084
PF3D7_1116100	73.3631	0.545145	0.271962	0.0177772	0.0627956
PF3D7_1137400	50.2831	-0.590517	0.306029	0.0178288	0.0629301
PF3D7_1211900	1441.86	-0.287185	0.126216	0.0179031	0.0631441
PF3D7_0521400	51.2053	-0.606775	0.319402	0.0179222	0.0631634
PF3D7_1113400	1121.38	-0.334054	0.149855	0.0179836	0.0633317
PF3D7_0313000	660.701	0.329498	0.147185	0.0180964	0.0636807
PF3D7_0308100	34.5214	0.678626	0.377286	0.018152	0.0638278
PF3D7_1320700	54.9642	0.583814	0.301222	0.0182108	0.0639376
PF3D7_1362200	566.324	-0.342506	0.154353	0.0182088	0.0639376
PF3D7_0804500	1823.99	-0.316308	0.141104	0.0182589	0.064058
PF3D7_0405900	57.1739	0.568383	0.290223	0.0183224	0.0642321
PF3D7_1009500	105.5	-0.473761	0.228481	0.0183908	0.0644234
PF3D7_1106600	79.9038	-0.506483	0.249859	0.01868	0.0653853
PF3D7_1416300	85.9056	-0.507915	0.25101	0.0186936	0.0653853
PF3D7_0424600	3064.29	-0.273918	0.121448	0.0187328	0.0654731
PF3D7_0406500	11810.8	-0.300759	0.132284	0.0187946	0.0656295
PF3D7_0702900	266.879	-0.363364	0.166144	0.0188059	0.0656295
PF3D7_0717600	47.6432	0.621875	0.333676	0.0188254	0.0656482
PF3D7_1141700	307.608	-0.3537	0.160997	0.0188664	0.0657418
PF3D7_0809100	85.5217	0.54299	0.275284	0.0189307	0.0659164
PF3D7_1458500	84.8404	0.512701	0.25423	0.0190597	0.0663158
PF3D7_0107500	3389.36	0.268239	0.117377	0.0191153	0.0664204
PF3D7_1239200	134.878	0.454236	0.217454	0.0191184	0.0664204
PF3D7_0804800	1006.02	0.333121	0.15059	0.0191508	0.0664359
PF3D7_0811300	6743.21	0.32544	0.146626	0.0191658	0.0664359
PF3D7_1217500	1268.11	-0.321417	0.144829	0.0191526	0.0664359
PF3D7_0106100	403.787	-0.350651	0.160015	0.0191936	0.0664823
PF3D7_0803200	71.4616	0.595105	0.313731	0.0192343	0.0665735
PF3D7_0108700	1394.89	-0.306679	0.137768	0.0194382	0.0671291
PF3D7_0630600	304.041	-0.358438	0.164434	0.0194346	0.0671291
PF3D7_1430400	187.351	0.409721	0.19229	0.0194229	0.0671291
PF3D7_0618300	4301.59	-0.271748	0.12082	0.0194895	0.0672063
PF3D7_1355900	549.574	0.348384	0.159163	0.0194761	0.0672063
PF3D7_1303300	222.537	-0.476188	0.232989	0.0195648	0.0674158
PF3D7_1242200	495.885	-0.348668	0.15968	0.019648	0.0676386
PF3D7_1425200	22.3597	-0.749903	0.463932	0.0196587	0.0676386
PF3D7_1326600	101.396	0.544802	0.278402	0.0196901	0.0676966
PF3D7_0319400	39.124	0.649377	0.360971	0.0197339	0.0677548
PF3D7_0524900	1049.42	-0.32771	0.148857	0.0197362	0.0677548
PF3D7_0209000	92.2199	0.618241	0.334966	0.0197919	0.0678956
PF3D7_1025500	149.904	0.501608	0.249173	0.0198524	0.0680527
PF3D7_0719000	356.573	-0.343088	0.157036	0.0198947	0.0681475
PF3D7_1135600	34.0478	0.699412	0.408035	0.0199098	0.0681488
PF3D7_1114900	58.1963	0.58633	0.309966	0.019974	0.0683182
PF3D7_0912600	23.7392	0.778883	0.498455	0.0199988	0.0683525
PF3D7_1335800	41.3306	-0.620025	0.338733	0.0200354	0.0684274
PF3D7_1201400	121.604	0.465789	0.227169	0.0202251	0.0690242
PF3D7_1327500	13.7965	0.8781	0.655136	0.0203494	0.0693975
PF3D7_0310500	1001.78	-0.325246	0.148474	0.0203992	0.0695162
PF3D7_1010200	1487.52	0.314669	0.142942	0.0204785	0.0697352
PF3D7_0708300	349.816	-0.333075	0.152599	0.0204977	0.0697493
PF3D7_1110600	23.1162	0.745214	0.465024	0.0205469	0.0698654
PF3D7_0313600	117.473	0.495278	0.24711	0.0206485	0.0701172
PF3D7_0811600	189.917	-0.386479	0.181656	0.0206663	0.0701172
PF3D7_0904200	79.051	0.541985	0.280022	0.0207429	0.0703257
PF3D7_1452000	44.7465	0.670496	0.387433	0.0208393	0.0706009
PF3D7_1031100	53.1136	-0.583563	0.31406	0.0209439	0.0708031
PF3D7_1032500	284.209	-0.354176	0.164496	0.0209448	0.0708031
PF3D7_1205500	2241.54	-0.290234	0.1317	0.0209392	0.0708031
PF3D7_1426200	1888.46	-0.299203	0.135761	0.021003	0.0709484
PF3D7_1411300	254.171	-0.405474	0.193355	0.0210542	0.0710695
PF3D7_1225700	1336.5	0.305742	0.139606	0.0211283	0.0712675
PF3D7_0815200	863.917	-0.357512	0.166736	0.0212151	0.071407
PF3D7_1011400	213.268	-0.392089	0.18575	0.0211954	0.071407
PF3D7_1314200	42.0104	0.624551	0.34661	0.0212158	0.071407
PF3D7_1106500	365.378	-0.327595	0.150806	0.0212341	0.0714169
PF3D7_0321100	50.1174	0.617787	0.341519	0.0213636	0.0718001
PF3D7_1420900	45.8823	0.599297	0.327491	0.0215356	0.0723259
PF3D7_1201600	57.7875	0.636296	0.359572	0.0216305	0.0725545
PF3D7_1332200	51.2273	0.637834	0.360986	0.021635	0.0725545
PF3D7_1431400	87.173	0.585456	0.316443	0.0216674	0.0726108
PF3D7_1120200	115.422	-0.449237	0.221169	0.0217504	0.0727837
PF3D7_0310800	273.392	-0.37267	0.176132	0.0219053	0.0732291
PF3D7_0808100	219.936	-0.377231	0.178831	0.021915	0.0732291
PF3D7_0310400	121.537	0.511091	0.261907	0.0220248	0.073543
PF3D7_0710000	194.313	0.380245	0.180057	0.0220514	0.0735786
PF3D7_1111700	209.155	0.434188	0.212115	0.0221187	0.0736442
PF3D7_1408600	9787.51	-0.277887	0.125982	0.0221181	0.0736442
PF3D7_1466200	604.205	-0.293758	0.134442	0.0220902	0.0736442
PF3D7_1142800	106.018	-0.444625	0.218819	0.0221716	0.0737675
PF3D7_1366100	43.1735	0.648251	0.374275	0.0223261	0.0742284
PF3D7_1407200	277.082	-0.370238	0.175388	0.0224481	0.0745804
PF3D7_1024500	15.2197	0.815058	0.582042	0.0224777	0.0746254
PF3D7_0507800	4012.04	-0.274126	0.125117	0.0226457	0.0750757
PF3D7_1363400	728.299	-0.330566	0.154126	0.0226372	0.0750757
PF3D7_1436200	56.0193	0.565528	0.304693	0.0226787	0.0751313
PF3D7_1406800	91.6753	0.577576	0.314799	0.0228342	0.0755924
PF3D7_0813100	29.1713	0.691456	0.422016	0.0229375	0.0758263
PF3D7_1435600	96.4331	0.49977	0.256227	0.0229348	0.0758263
PF3D7_1468700	11218.7	-0.2952	0.136865	0.0229638	0.0758592
PF3D7_0404300	3206.82	0.302937	0.140208	0.0230239	0.0760035
PF3D7_1308900	1817.32	-0.283391	0.130478	0.0232376	0.0766542
PF3D7_0606500	1789.24	0.276896	0.127169	0.0233838	0.077039
PF3D7_1432200	59.0798	0.559431	0.301542	0.0233874	0.077039
PF3D7_0620700	24.8675	0.708353	0.447831	0.0235042	0.0773687
PF3D7_1357000	7472.18	-0.282144	0.13023	0.0236192	0.0776922
PF3D7_1367500	48.1003	0.572099	0.31336	0.0236563	0.0777591
PF3D7_0721000	960.441	-0.268273	0.123512	0.0237392	0.077866
PF3D7_0815500	38.6984	0.638437	0.371527	0.0237339	0.077866
PF3D7_1318900	27.9615	0.692063	0.427135	0.023727	0.077866
PF3D7_1031600	1053.08	-0.283034	0.130964	0.0238488	0.0781148
PF3D7_1455000	17.6562	0.779624	0.541994	0.0238427	0.0781148
PF3D7_0720700	3420.23	0.287493	0.132082	0.0239491	0.0783882
PF3D7_1245900	193.16	-0.389703	0.189156	0.0239778	0.0784266
PF3D7_0210600	27.9953	0.700658	0.441288	0.0242449	0.0792446
PF3D7_0910400	145.43	-0.403075	0.197491	0.0242797	0.0793024
PF3D7_1429200	86.4229	0.491155	0.254082	0.0243212	0.0793819
PF3D7_1119100	446.967	-0.325907	0.154211	0.0244027	0.079592
PF3D7_0930800	143.273	-0.412541	0.203457	0.0244975	0.0797889
PF3D7_1471900	554.986	0.332576	0.15755	0.024488	0.0797889
PF3D7_1306600	195.286	-0.476261	0.245126	0.0246029	0.0800761
PF3D7_0503800	2659.74	-0.273047	0.126758	0.0246946	0.080318
PF3D7_0605600	108.59	0.530801	0.284355	0.0247977	0.0804842
PF3D7_1147300	115.225	-0.436617	0.219401	0.024792	0.0804842
PF3D7_1337400	921.171	0.391702	0.192741	0.0247753	0.0804842
PF3D7_1245000	53.0828	0.571032	0.316782	0.0248597	0.0806289
PF3D7_1456800	2605.95	-0.243774	0.112274	0.0249472	0.0808561
PF3D7_0400100	89.1365	0.531427	0.28542	0.0250323	0.0809887
PF3D7_0904000	2091.83	-0.271924	0.126483	0.0250405	0.0809887
PF3D7_1354100	21.658	-0.71956	0.477313	0.0250121	0.0809887
PF3D7_0517500	25.682	0.68903	0.435296	0.0250803	0.081061
PF3D7_1369700	215.585	-0.409843	0.203374	0.0251862	0.0813466
PF3D7_0801000	5485.59	-0.291526	0.136723	0.0252102	0.0813673
PF3D7_0703700	1175.49	-0.287184	0.134442	0.0253229	0.0816743
PF3D7_0622800	2968.97	-0.312719	0.148144	0.0255286	0.0822806
PF3D7_0110800	867.265	-0.283974	0.133188	0.0256378	0.0825178
PF3D7_1239000	456.626	-0.323227	0.153983	0.0256363	0.0825178
PF3D7_1141300	71.5977	0.530062	0.286106	0.0256797	0.0825953
PF3D7_1013900	439.091	-0.33747	0.161947	0.0257255	0.0826853
PF3D7_0904800	50.2852	-0.553236	0.307668	0.0259231	0.0832627
PF3D7_0914300	725.263	0.301593	0.142385	0.0260385	0.0835208
PF3D7_1348200	239.787	0.363001	0.176426	0.0260395	0.0835208
PF3D7_1011200	122.893	-0.423516	0.213586	0.0260608	0.0835313
PF3D7_0510100	189.678	-0.364866	0.177788	0.0260823	0.0835426
PF3D7_1467700	129.511	-0.404744	0.201828	0.0261621	0.0837405
PF3D7_1416100	812.556	0.315552	0.150176	0.0261816	0.083745
PF3D7_0217100	78.6077	0.580055	0.329586	0.026202	0.0837525
PF3D7_1232700	38.3586	0.630151	0.377295	0.0262862	0.0839638
PF3D7_1340500	167.045	0.408361	0.203873	0.0263725	0.0841814
PF3D7_1123100	2816.56	0.297417	0.14086	0.0264869	0.0844886
PF3D7_0808300	641.864	-0.322513	0.153181	0.0266518	0.0849561
PF3D7_1443700	18.3929	0.741572	0.5209	0.0270197	0.0860695
PF3D7_0526200	54.3813	-0.530017	0.291818	0.027042	0.0860816
PF3D7_0721900	357.471	-0.322144	0.155435	0.0273509	0.0870052
PF3D7_1130400	808.983	-0.268064	0.126944	0.0277432	0.0881926
PF3D7_1018200	57.9454	0.563204	0.320198	0.0278174	0.088263
PF3D7_1114500	13.3201	0.796307	0.646521	0.0278224	0.088263
PF3D7_1340000	104.696	0.462814	0.242082	0.0277911	0.088263
PF3D7_1405000	92.4324	0.443536	0.229651	0.0279357	0.0885013
PF3D7_1427300	50.9215	0.540936	0.302627	0.027929	0.0885013
PF3D7_0219600	36.4454	0.611638	0.367892	0.0279596	0.0885165
PF3D7_1447800	504.813	-0.303033	0.145719	0.0280056	0.0886016
PF3D7_0108800	155.946	-0.391391	0.196664	0.0280533	0.0886921
PF3D7_1025400	49.8564	0.569545	0.327134	0.0281162	0.0888302
PF3D7_1416600	70.745	0.530739	0.293497	0.0281412	0.0888487
PF3D7_1319100	346.325	0.331838	0.160783	0.0282444	0.0891138
PF3D7_0823600	29.5805	-0.63618	0.396866	0.028357	0.0893476
PF3D7_1202200	39.6622	-0.574251	0.334183	0.0283468	0.0893476
PF3D7_0706400	2763.37	-0.275309	0.131571	0.0286949	0.0901674
PF3D7_1031800	23.2918	0.740416	0.544414	0.028682	0.0901674
PF3D7_1137700	16.3142	0.769332	0.59306	0.0286679	0.0901674
PF3D7_1203900	492.887	-0.318856	0.155124	0.0286682	0.0901674
PF3D7_0621800	3372.7	-0.287696	0.138303	0.0287447	0.0902054
PF3D7_0716000	2388.74	0.311307	0.151557	0.0287459	0.0902054
PF3D7_0212600	20.6377	0.713134	0.499919	0.0288161	0.0903646
PF3D7_1027000	24.1938	0.704773	0.487176	0.0289448	0.0907069
PF3D7_1456000	61.9276	0.50804	0.27826	0.0289678	0.0907176
PF3D7_1006900	222.639	-0.340381	0.167677	0.0290852	0.0910238
PF3D7_1008500	414.589	0.319915	0.155992	0.0291758	0.0912458
PF3D7_0310700	246.927	-0.361042	0.180023	0.0292234	0.0913331
PF3D7_0205000	55.2721	0.529713	0.297224	0.0292698	0.0914165
PF3D7_1411700	195.907	0.382705	0.192853	0.0293263	0.0915314
PF3D7_1339300	1480.72	-0.292291	0.141176	0.0294919	0.0919863
PF3D7_0307200	8827.9	-0.284289	0.13763	0.0296188	0.0921593
PF3D7_1116500	48.878	-0.550636	0.316468	0.0295872	0.0921593
PF3D7_1230800	1970.28	0.242008	0.114934	0.0296357	0.0921593
PF3D7_1250600	893.662	0.290947	0.140372	0.0296468	0.0921593
PF3D7_1412200	82.202	0.489374	0.266099	0.0295725	0.0921593
PF3D7_1312600	14.9243	0.767914	0.612317	0.0297824	0.092457
PF3D7_1328900	270.82	-0.352719	0.175825	0.0298052	0.092466
PF3D7_0215100	194.715	-0.368501	0.185404	0.0298468	0.0925332
PF3D7_0311300	98.7522	0.514726	0.286286	0.0298889	0.0926016
PF3D7_0821400	462.772	0.34276	0.169885	0.0299647	0.0927747
PF3D7_0924100	277.696	-0.357235	0.178798	0.0300622	0.0930144
PF3D7_0302900	1381.69	-0.294338	0.143166	0.0301692	0.0932831
PF3D7_0927600	51.8994	0.527272	0.298015	0.0302028	0.0933249
PF3D7_0607600	36.975	0.602684	0.367104	0.0302529	0.0934173
PF3D7_1128300	65.993	0.500601	0.276467	0.030545	0.0942567
PF3D7_1425300	26.752	0.650977	0.424277	0.0306065	0.0943837
PF3D7_0710700	2082.45	0.284285	0.140111	0.0306441	0.0944367
PF3D7_1034900	1981.75	0.266493	0.128554	0.0306753	0.0944703
PF3D7_1215100	523.321	-0.309366	0.151973	0.0307095	0.0945129
PF3D7_1419500	15.5807	0.742825	0.578006	0.0308087	0.0947552
PF3D7_1444300	279.329	-0.334064	0.166248	0.0308521	0.0948257
PF3D7_0602100	2498.93	-0.284395	0.139036	0.0309194	0.0949398
PF3D7_0710300	156.128	-0.38645	0.197758	0.0309302	0.0949398
PF3D7_1439000	22.9433	0.724024	0.54528	0.0309615	0.0949731
PF3D7_0704800	44.1925	0.623925	0.395512	0.0311635	0.0955297
PF3D7_0723800	122.009	0.417346	0.217671	0.0311887	0.0955437
PF3D7_1221200	171.541	-0.384358	0.197183	0.0312591	0.0956962
PF3D7_0937800	133.083	-0.428657	0.22625	0.0314924	0.0963469
PF3D7_0928100	45.3181	0.551233	0.322502	0.0315413	0.0964329
PF3D7_0414700	61.9111	-0.521061	0.297016	0.0317152	0.0968368
PF3D7_0723900	1558.19	-0.26706	0.129689	0.031696	0.0968368
PF3D7_1302300	167.952	-0.381502	0.196199	0.0317466	0.0968688
PF3D7_1032000	50.2384	0.588437	0.360075	0.0318764	0.0972009
PF3D7_0617200	8341.1	-0.282039	0.138236	0.0319308	0.0973028
PF3D7_0512400	49.3255	0.533048	0.307689	0.0320476	0.0975948
PF3D7_1325000	208.141	-0.355814	0.180798	0.0322084	0.09802
PF3D7_0208100	186.479	0.421042	0.222173	0.0324638	0.0987324
PF3D7_1017300	169.019	-0.370063	0.189913	0.0325714	0.0989544
PF3D7_1212800	30.9348	0.614839	0.393121	0.0325794	0.0989544
PF3D7_0301600	2603.06	-0.2943	0.145208	0.0327022	0.0991657
PF3D7_1121700	883.44	-0.273335	0.134036	0.0326809	0.0991657
PF3D7_1212000	163.755	-0.377547	0.194816	0.0327131	0.0991657
PF3D7_1476500	101.012	-0.415437	0.219682	0.0327439	0.0991942
PF3D7_1321900	468.206	-0.328505	0.165257	0.0327976	0.099292
PF3D7_0717500	238.065	0.338298	0.170762	0.0329895	0.0998
PF3D7_1252700	387.423	-0.328862	0.165574	0.0330085	0.0998
PF3D7_0816700	42.6188	-0.544252	0.323289	0.0332158	0.100361
PF3D7_0932200	103.731	0.507949	0.28971	0.0333846	0.100806
PF3D7_0806800	2507.95	-0.262563	0.128965	0.0335127	0.10093
PF3D7_1456500	43.7109	0.567614	0.344976	0.033489	0.10093
PF3D7_1224300	21523.3	0.261728	0.126981	0.0335706	0.100973
PF3D7_1338900	24.2334	0.652055	0.445456	0.033557	0.100973
PF3D7_1465800	88.8674	0.547382	0.326063	0.0337861	0.101555
PF3D7_1232400	506.595	0.31578	0.158623	0.0338996	0.101831
PF3D7_0323400	28.0899	0.645559	0.443878	0.0340422	0.102193
PF3D7_1470600	509.059	-0.302036	0.15126	0.0341236	0.102371
PF3D7_0829600	24.9577	0.653776	0.450484	0.034149	0.102381
PF3D7_1221400	29.6429	0.610171	0.397725	0.0344653	0.103196
PF3D7_1236000	153.178	-0.374864	0.195527	0.0345089	0.103259
PF3D7_0626400	36.0927	0.574553	0.355403	0.0346047	0.103346
PF3D7_1422900	14.598	0.726041	0.590802	0.0345918	0.103346
PF3D7_1426100	3979.1	-0.276694	0.137472	0.0346026	0.103346
PF3D7_1367800	96.893	0.503179	0.288962	0.0346429	0.103394
PF3D7_1003500	5028.14	-0.298643	0.145278	0.0346716	0.103413
PF3D7_1035900	56.6489	0.513669	0.298083	0.0347461	0.103568
PF3D7_0616100	121.325	0.41205	0.22026	0.0347851	0.103618
PF3D7_1309700	313.347	-0.314663	0.159208	0.0348464	0.103734
PF3D7_1123400	3035.07	-0.267861	0.133211	0.0350349	0.104161
PF3D7_1209200	520.111	-0.279191	0.139235	0.0350164	0.104161
PF3D7_0314200	20.9032	0.659496	0.466077	0.035104	0.1043
PF3D7_0203700	2103.4	0.243644	0.119876	0.0352299	0.104473
PF3D7_0817100	19.1332	-0.668562	0.486711	0.0352076	0.104473
PF3D7_1449700	492.872	-0.321002	0.163356	0.0351999	0.104473
PF3D7_0400400	60.3839	0.559581	0.343487	0.0353916	0.104819
PF3D7_1329500	4379.75	0.265808	0.131527	0.0353767	0.104819
PF3D7_0214900	204.549	0.374882	0.19622	0.0354315	0.10487
PF3D7_1318400	207.909	0.345355	0.178107	0.0355898	0.105204
PF3D7_1338200	7723.69	-0.243154	0.1202	0.035586	0.105204
PF3D7_0506700	135.451	-0.393473	0.209205	0.035638	0.10528
PF3D7_1124300	1489.9	-0.283707	0.14231	0.0356668	0.105295
PF3D7_1448700	171.447	-0.388129	0.205786	0.0356887	0.105295
PF3D7_1227300	20.6728	0.697606	0.546885	0.035849	0.105648
PF3D7_1469900	36.7645	0.566747	0.352894	0.0358539	0.105648
PF3D7_0223500	74.9553	0.525129	0.311925	0.0360635	0.106199
PF3D7_0712000	200.765	0.386644	0.204776	0.0361249	0.106312
PF3D7_1038100	476.89	-0.306213	0.155944	0.0365358	0.107453
PF3D7_0312500	121.595	-0.414945	0.225819	0.0366141	0.107615
PF3D7_0502300	38.9105	0.572229	0.361616	0.0366761	0.107622
PF3D7_0827800	1671.08	0.290498	0.146768	0.0367095	0.107622
PF3D7_1034200	38.9997	0.636468	0.443436	0.0366998	0.107622
PF3D7_1219100	1803.62	-0.302303	0.153802	0.0366636	0.107622
PF3D7_1428400	106.258	0.485961	0.279908	0.0368898	0.108083
PF3D7_1427200	47.764	0.530053	0.32167	0.037231	0.109013
PF3D7_0520500	37.7627	0.580263	0.374822	0.0375928	0.109878
PF3D7_0907200	1224.75	0.308393	0.157955	0.037621	0.109878
PF3D7_1116900	69.3231	0.566832	0.359486	0.0375608	0.109878
PF3D7_1348400	91.6079	0.435815	0.241695	0.0376018	0.109878
PF3D7_1022500	62.741	0.529675	0.32136	0.0378636	0.110517
PF3D7_0113100	66.3918	0.492966	0.288421	0.0382199	0.111487
PF3D7_0902000	165.486	0.376552	0.201225	0.0383344	0.111751
PF3D7_0931400	1072.4	-0.291256	0.149056	0.0385216	0.112226
PF3D7_0826700	8333.12	-0.227455	0.114009	0.0387304	0.112763
PF3D7_1437500	118.887	0.390759	0.211689	0.0388548	0.113054
PF3D7_0806600	543.201	0.312141	0.161281	0.0388974	0.113107
PF3D7_0525500	462.704	-0.308931	0.160011	0.0390218	0.113398
PF3D7_1234800	1451.45	-0.254506	0.12863	0.0390854	0.113512
PF3D7_1211000	121.255	0.411608	0.226413	0.0391752	0.113701
PF3D7_0203300	74.5679	-0.448931	0.25565	0.0392894	0.113852
PF3D7_0515600	66.8797	0.509802	0.306754	0.03932	0.113852
PF3D7_0530900	38.426	0.585619	0.388813	0.0392882	0.113852
PF3D7_1250700	120.174	0.403482	0.221384	0.0393254	0.113852
PF3D7_0522800	605.602	-0.27838	0.142329	0.0393648	0.113895
PF3D7_0625700	58.3209	-0.48224	0.284084	0.039448	0.113994
PF3D7_0805300	29.7356	0.584732	0.387425	0.0394443	0.113994
PF3D7_1038700	57.5405	0.478318	0.279457	0.0395318	0.114165
PF3D7_0415300	3190.56	0.239463	0.120871	0.0396146	0.114272
PF3D7_0517000	7982.12	-0.241636	0.12182	0.0396542	0.114272
PF3D7_0908700	133.543	-0.38682	0.210633	0.0396274	0.114272
PF3D7_1352800	295.936	-0.325296	0.170467	0.0396676	0.114272
PF3D7_0827600	74.7393	0.446278	0.254845	0.0401352	0.115548
PF3D7_0311200	192.263	-0.362803	0.195055	0.0401719	0.115581
PF3D7_0523800	347.672	0.292732	0.151172	0.0402097	0.115602
PF3D7_0914600	275.565	-0.31316	0.163577	0.0402289	0.115602
PF3D7_1348300	416.529	-0.300991	0.156404	0.0403005	0.115736
PF3D7_0215800	60.8276	0.533303	0.333189	0.0404217	0.115968
PF3D7_1109900	3466.09	-0.231553	0.116982	0.0404314	0.115968
PF3D7_1233800	80.3639	0.436031	0.247059	0.0405531	0.116246
PF3D7_1369300	33.2921	0.575284	0.38086	0.0406728	0.116517
PF3D7_0205100	56.265	0.546126	0.347781	0.0409099	0.117104
PF3D7_1020600	203.713	0.325872	0.171766	0.0409284	0.117104
PF3D7_1412500	1860.14	-0.275484	0.14197	0.0409536	0.117104
PF3D7_1341600	25.1934	0.635391	0.472086	0.0412211	0.117796
PF3D7_0705300	39.3725	0.533507	0.335744	0.0412802	0.117861
PF3D7_0723700	147.526	-0.373119	0.203091	0.0412944	0.117861
PF3D7_0516400	159.45	-0.370498	0.201591	0.0414313	0.118178
PF3D7_0932600	31.5394	0.59845	0.415799	0.0415441	0.118295
PF3D7_1244900	66.6681	0.461077	0.268824	0.0415156	0.118295
PF3D7_0110600	1031.42	0.282184	0.1463	0.0419104	0.119214
PF3D7_1467200	293.469	0.346795	0.186069	0.0419228	0.119214
PF3D7_0102700	61.6323	0.471724	0.279464	0.0420068	0.119379
PF3D7_1228700	37.7256	0.566817	0.375751	0.0420715	0.11949
PF3D7_0704500	38.0381	0.54495	0.351363	0.0422365	0.119886
PF3D7_0322200	16.5308	0.666443	0.546701	0.042284	0.119947
PF3D7_0405200	101.463	0.407036	0.228124	0.0423931	0.120183
PF3D7_0112800	101.33	0.394608	0.219318	0.0425561	0.120232
PF3D7_0115700	108.439	0.473084	0.281168	0.0425544	0.120232
PF3D7_0526000	38.5985	-0.549703	0.360617	0.0424759	0.120232
PF3D7_0628700	76.3218	-0.452773	0.265236	0.0425369	0.120232
PF3D7_0810500	655.192	-0.269128	0.139524	0.0425787	0.120232
PF3D7_1145300	103.926	-0.401792	0.225469	0.042592	0.120232
PF3D7_1360400	246.033	-0.357694	0.194394	0.0424931	0.120232
PF3D7_1342700	293.185	-0.318675	0.169617	0.0426703	0.12038
PF3D7_0310000	23.776	0.644111	0.502298	0.0427351	0.12049
PF3D7_0908200	50.474	0.536705	0.3446	0.0430108	0.121193
PF3D7_0814900	740.933	-0.252714	0.130622	0.0431268	0.121446
PF3D7_0423500	60.1618	0.516874	0.324855	0.0432806	0.121805
PF3D7_0712600	79.7465	0.498233	0.30597	0.0434388	0.122177
PF3D7_0110900	226.273	-0.320168	0.171074	0.0435303	0.122359
PF3D7_0515800	65.7893	-0.458198	0.271991	0.0435562	0.122359
PF3D7_1331600	18.9429	0.658085	0.541701	0.0435854	0.122366
PF3D7_1402100	274.615	-0.323677	0.173581	0.0437685	0.122806
PF3D7_1459300	51.5841	0.493267	0.303874	0.0444417	0.124619
PF3D7_1342900	1003.24	-0.272792	0.143249	0.0446503	0.125129
PF3D7_1354700	14.7152	0.659484	0.561726	0.0446949	0.125178
PF3D7_1465900	8587.7	-0.23072	0.119273	0.0448613	0.125568
PF3D7_1149600	1652.78	0.249733	0.129935	0.0450701	0.126077
PF3D7_0824600	562.989	0.31338	0.167966	0.0451069	0.126104
PF3D7_1217800	55.9387	-0.504505	0.320239	0.0451562	0.126165
PF3D7_0404800	32.4889	0.591751	0.427016	0.045506	0.126554
PF3D7_0418100	917.776	-0.255265	0.133747	0.0455136	0.126554
PF3D7_1012900	1106.42	-0.291784	0.155238	0.045451	0.126554
PF3D7_1032700	838.488	-0.29331	0.156111	0.0453929	0.126554
PF3D7_1228800	1408.89	-0.259453	0.135926	0.0453358	0.126554
PF3D7_1312500	13.5655	0.663454	0.599758	0.0454954	0.126554
PF3D7_1340100	154.482	-0.371426	0.207226	0.0453649	0.126554
PF3D7_1444100	252.286	0.36606	0.202737	0.045435	0.126554
PF3D7_1350100	2527.23	-0.22971	0.119247	0.0457679	0.127185
PF3D7_0302700	36.5289	-0.540478	0.359934	0.0459317	0.127564
PF3D7_1126600	174.076	-0.345446	0.189909	0.0459628	0.127574
PF3D7_1227400	654.298	-0.252689	0.132458	0.0460742	0.127806
PF3D7_1023600	27.1553	0.57806	0.407978	0.046133	0.127893
PF3D7_1036500	58.9891	0.509175	0.324695	0.0461612	0.127895
PF3D7_0822600	1140.31	-0.239616	0.125292	0.0462541	0.128076
PF3D7_1251300	50.5764	0.542917	0.363237	0.0466095	0.128983
PF3D7_1439900	3288.68	-0.249939	0.131342	0.0467243	0.129223
PF3D7_0605800	100.684	0.399353	0.228785	0.0468204	0.129335
PF3D7_1139800	207.307	0.322556	0.175385	0.0468066	0.129335
PF3D7_1231500	186.226	-0.342424	0.189084	0.0468538	0.12935
PF3D7_1402400	260.621	-0.31136	0.168612	0.0468937	0.129383
PF3D7_1358500	541.714	-0.306045	0.16532	0.0469528	0.129469
PF3D7_1458900	205.274	0.315572	0.171162	0.047078	0.129737
PF3D7_0619500	521.726	-0.283634	0.151604	0.0471247	0.129789
PF3D7_1126900	652.886	-0.268741	0.14278	0.0472078	0.129863
PF3D7_1332300	223.184	-0.311887	0.169226	0.0472028	0.129863
PF3D7_1127900	238.009	-0.301963	0.163288	0.0474482	0.130447
PF3D7_1115400	1224.13	-0.241262	0.127075	0.0478602	0.131424
PF3D7_1303900	14.4334	0.653781	0.624798	0.0478395	0.131424
PF3D7_0212200	252.11	-0.338795	0.187479	0.0478923	0.131435
PF3D7_0802600	132.36	0.369807	0.208585	0.0480901	0.131899
PF3D7_0819000	2136.3	0.244781	0.12919	0.0482016	0.132127
PF3D7_0316000	24.6203	0.612681	0.484341	0.0482665	0.132227
PF3D7_0105300	27.8951	0.566976	0.402516	0.048443	0.132632
PF3D7_0709600	1022.84	0.265313	0.141369	0.0485608	0.132876
PF3D7_1031700	94.3301	-0.415381	0.24538	0.048607	0.132924
PF3D7_0424400	454.487	0.267318	0.1427	0.0486675	0.133011
PF3D7_0720400	460.385	-0.273895	0.147191	0.0491203	0.13417
PF3D7_0408200	54.0977	0.47408	0.296402	0.0491843	0.134265
PF3D7_0721600	9703.99	-0.214629	0.112531	0.0492294	0.134309
PF3D7_0629300	30.478	0.571746	0.413806	0.0492694	0.134339
PF3D7_1470900	706.303	-0.268581	0.144333	0.049559	0.13505
PF3D7_1364500	252.134	-0.316898	0.17486	0.0497745	0.135557
PF3D7_1118700	54.1237	0.478928	0.30273	0.0498954	0.135807
PF3D7_1319000	25.8611	0.578688	0.427557	0.0499338	0.135832
PF3D7_0315900	21.3107	0.597463	0.461904	0.0499666	0.135841
PF3D7_0109000	16.6303	0.624982	0.526449	0.0500278	0.135848
PF3D7_0204100	91.0624	0.470377	0.294696	0.0500123	0.135848
PF3D7_1233200	135.237	0.395102	0.229751	0.0500812	0.135914
PF3D7_0505700	623.516	0.273316	0.147474	0.0502205	0.136212
PF3D7_1315300	23.2758	0.597548	0.467734	0.0502696	0.136266
PF3D7_0714100	22.8081	0.582764	0.436823	0.0503587	0.136427
PF3D7_0425200	34.746	0.523092	0.35348	0.0503978	0.136454
PF3D7_1332000	327.704	-0.303591	0.167028	0.0506716	0.137115
PF3D7_1121800	28.0942	0.562583	0.405809	0.0507245	0.137178
PF3D7_0321300	32.3557	0.531453	0.364427	0.0507608	0.137196
PF3D7_1120000	8168.06	0.270176	0.145984	0.0510269	0.137835
PF3D7_1026400	16.6224	0.614188	0.518728	0.0512283	0.13829
PF3D7_1429000	112.572	-0.368217	0.211836	0.051255	0.13829
PF3D7_0926300	97.2992	0.432162	0.261847	0.0513628	0.138482
PF3D7_1361000	341.896	-0.289061	0.158584	0.051386	0.138482
PF3D7_1211400	2201.33	-0.228142	0.121789	0.0516093	0.139003
PF3D7_1468900	518.055	-0.303282	0.167613	0.0516719	0.139091
PF3D7_0508000	13.2645	0.626773	0.566283	0.0518059	0.139371
PF3D7_1235200	36.3204	0.572536	0.429327	0.0521683	0.140265
PF3D7_0831600	63.6086	0.495023	0.32462	0.0522431	0.140384
PF3D7_0707200	61.4188	0.436215	0.267814	0.0524351	0.140819
PF3D7_1123300	642.133	-0.286189	0.157668	0.0524846	0.14087
PF3D7_0927000	119.078	-0.389163	0.229718	0.0526044	0.14111
PF3D7_0520900	3018.46	-0.241368	0.130402	0.052639	0.141121
PF3D7_1415800	631.507	-0.257902	0.14004	0.052758	0.141359
PF3D7_0912400	192.752	0.316318	0.176791	0.0527959	0.141378
PF3D7_1314500	311.752	-0.289684	0.159702	0.0528558	0.141457
PF3D7_0710100	367.641	0.291395	0.160583	0.0529261	0.141564
PF3D7_1033700	1032.32	-0.243808	0.131815	0.0530037	0.141689
PF3D7_0933800	30.7119	0.55363	0.402848	0.0531733	0.142061
PF3D7_0309000	549.836	-0.293284	0.162477	0.0532584	0.142206
PF3D7_0906800	100.293	-0.391113	0.232162	0.0534012	0.142506
PF3D7_0821700	3394.46	-0.229812	0.124022	0.0534652	0.142594
PF3D7_0528000	370.517	-0.268853	0.147282	0.0535531	0.142665
PF3D7_1313600	38.7725	0.505391	0.340441	0.0535375	0.142665
PF3D7_0217600	645.934	-0.25795	0.140566	0.0536059	0.142723
PF3D7_1144400	32.3774	0.536076	0.379905	0.0539572	0.143576
PF3D7_0729100	278.067	-0.280392	0.154739	0.0541074	0.143893
PF3D7_1207700	38.735	0.514393	0.353302	0.054159	0.143948
PF3D7_1429700	699.889	-0.260592	0.142651	0.0542307	0.144056
PF3D7_0522900	47.9582	0.492448	0.327167	0.054273	0.144086
PF3D7_0506800	1632.96	-0.253335	0.138346	0.0544064	0.144282
PF3D7_0510000	52.6856	0.478833	0.312242	0.0544091	0.144282
PF3D7_0733000	94.3628	0.462031	0.295211	0.0545703	0.144559
PF3D7_1333100	43.3791	0.504622	0.342078	0.0545759	0.144559
PF3D7_1242100	30.5562	-0.575493	0.46312	0.0546266	0.144611
PF3D7_1421600	543.11	-0.272745	0.150675	0.0548609	0.145148
PF3D7_0523600	40.1086	0.512968	0.354674	0.0549766	0.145371
PF3D7_0709900	40.8459	0.521914	0.365214	0.0552199	0.145589
PF3D7_0814100	134.422	0.360815	0.210431	0.0551945	0.145589
PF3D7_1007400	155.643	-0.356277	0.207589	0.0551369	0.145589
PF3D7_1022900	35.2306	0.535817	0.384854	0.055246	0.145589
PF3D7_1250300	136.961	-0.375337	0.221588	0.0551164	0.145589
PF3D7_1434300	4352.22	-0.24792	0.135582	0.0552471	0.145589
PF3D7_0828700	27.523	0.546207	0.400578	0.0553697	0.145756
PF3D7_1465400	398.945	-0.276847	0.153581	0.0553734	0.145756
PF3D7_1310400	745.367	-0.241941	0.132095	0.0554863	0.14597
PF3D7_0210500	71.1652	-0.434255	0.272456	0.0555345	0.146014
PF3D7_0422100	736.224	-0.265071	0.146587	0.0559742	0.147062
PF3D7_1006000	64.9101	0.456666	0.293242	0.0560281	0.147062
PF3D7_1010400	38.5043	0.544443	0.401053	0.0560047	0.147062
PF3D7_1368200	718.797	-0.262681	0.145476	0.0561315	0.14725
PF3D7_1019500	113.407	0.435509	0.274583	0.0564043	0.147799
PF3D7_1204500	135.692	0.354067	0.206702	0.0564023	0.147799
PF3D7_1134500	490.583	-0.295605	0.166641	0.0566159	0.148269
PF3D7_0316200	90.6207	0.447876	0.285528	0.0566605	0.148302
PF3D7_0305800	74.9818	0.469899	0.308771	0.0568473	0.148707
PF3D7_1408400	310.177	-0.326939	0.188328	0.0569537	0.148901
PF3D7_1038000	6121.19	-0.236217	0.130109	0.0570995	0.148996
PF3D7_1205000	107.445	0.394198	0.238511	0.0571183	0.148996
PF3D7_1300300	97.5973	0.483622	0.324209	0.0570896	0.148996
PF3D7_1323600	30.4083	-0.525348	0.381016	0.057083	0.148996
PF3D7_0210100	5465.75	-0.217177	0.118489	0.0572694	0.149055
PF3D7_0724600	145.556	0.331257	0.191068	0.0572418	0.149055
PF3D7_1239500	15.4743	0.596377	0.529895	0.0572592	0.149055
PF3D7_1449300	1085.2	0.250073	0.137975	0.0571945	0.149055
PF3D7_1354600	610.589	-0.284731	0.160186	0.0574683	0.149488
PF3D7_1446600	23.4835	0.567732	0.448776	0.0575054	0.149501
PF3D7_1251800	641.677	-0.27198	0.152112	0.0580366	0.150798
PF3D7_0606900	422.342	-0.270306	0.151576	0.0584502	0.151645
PF3D7_0627300	1951.82	-0.26159	0.146044	0.0584105	0.151645
PF3D7_1365100	132.175	-0.340802	0.19968	0.0584607	0.151645
PF3D7_0827200	54.7444	0.444085	0.285987	0.0588229	0.152499
PF3D7_0624600	5583.42	-0.247158	0.137361	0.0589298	0.152691
PF3D7_0311800	25.6158	0.542835	0.412551	0.0590095	0.152812
PF3D7_1331700	2436.03	-0.294811	0.168066	0.0591034	0.15297
PF3D7_1312100	48.8509	0.470377	0.314103	0.0591631	0.153039
PF3D7_1138100	111.765	0.394276	0.242013	0.0593058	0.153322
PF3D7_1315700	664.039	-0.277962	0.157627	0.0594418	0.153588
PF3D7_0926500	86.4966	0.404614	0.250641	0.0595109	0.153681
PF3D7_1138000	50.2824	0.483539	0.32981	0.0595583	0.153718
PF3D7_0726050	484.569	-0.274408	0.155175	0.0598485	0.154381
PF3D7_1407000	20.1071	0.567706	0.46569	0.0600272	0.154756
PF3D7_0824300	18.1974	0.574376	0.486107	0.0601588	0.155009
PF3D7_0403900	106.218	0.46825	0.314566	0.0602305	0.155108
PF3D7_0933600	487.586	-0.262776	0.14832	0.0606412	0.155992
PF3D7_1348600	67.586	0.493765	0.345567	0.060681	0.156008
PF3D7_1349500	1011	0.255811	0.147145	0.0607202	0.156022
PF3D7_0600200	34.2408	0.538993	0.414322	0.060788	0.15611
PF3D7_1457800	23.6643	0.555263	0.447819	0.0609763	0.156507
PF3D7_1417700	394.117	-0.280514	0.15996	0.0610345	0.15657
PF3D7_1126400	391.405	-0.281466	0.160744	0.0611315	0.156732
PF3D7_0204200	945.189	-0.239542	0.134014	0.0612013	0.156824
PF3D7_1126000	3955.25	-0.227815	0.127283	0.0612528	0.15687
PF3D7_1003400	88.985	0.407649	0.25565	0.0612999	0.156903
PF3D7_0908800	677.716	-0.261668	0.147915	0.0614669	0.15717
PF3D7_1318700	22.9026	0.543644	0.424517	0.0614718	0.15717
PF3D7_1407500	357.868	-0.29509	0.170081	0.0615073	0.157174
PF3D7_0516000	63.2868	-0.430484	0.279113	0.0618582	0.157636
PF3D7_0620000	22.1113	0.550558	0.439106	0.061788	0.157636
PF3D7_1110100	231.352	-0.299115	0.173055	0.0618406	0.157636
PF3D7_1452600	471.373	0.275831	0.157204	0.0618091	0.157636
PF3D7_1461900	2233.81	-0.248913	0.140219	0.0618438	0.157636
PF3D7_0205800	32.0923	-0.501777	0.363074	0.0619268	0.157725
PF3D7_1420500	30.6741	0.528785	0.401304	0.0619736	0.157757
PF3D7_1108200	187.444	-0.329657	0.195235	0.0621549	0.158132
PF3D7_1349600	79.6857	-0.390362	0.24313	0.0622127	0.158192
PF3D7_0507400	71.4757	0.496318	0.353847	0.0622965	0.158272
PF3D7_0722000	816.245	-0.259506	0.147793	0.0623123	0.158272
PF3D7_0419400	80.615	0.491177	0.347409	0.0625836	0.158834
PF3D7_0828900	25.0715	0.530498	0.408497	0.062602	0.158834
PF3D7_1111200	302.07	-0.26985	0.154068	0.0626378	0.158838
PF3D7_0105900	28.2149	0.531367	0.407915	0.0627018	0.158913
PF3D7_1441100	6316.34	0.235197	0.131542	0.0629235	0.159388
PF3D7_0318400	45.3614	0.496091	0.355798	0.0635491	0.160885
PF3D7_1107200	663.831	-0.254067	0.144516	0.0637367	0.161272
PF3D7_1357400	70.6265	-0.397089	0.251247	0.0639456	0.161635
PF3D7_1034100	35.2581	0.534149	0.421497	0.0644923	0.162803
PF3D7_1303700	35.9422	0.481685	0.340033	0.0644615	0.162803
PF3D7_1406500	15.775	0.570207	0.514284	0.0645173	0.162803
PF3D7_1136200	24.339	0.539833	0.432689	0.0645797	0.162845
PF3D7_1250100	33.4173	0.524383	0.402685	0.0646045	0.162845
PF3D7_0503200	50.2013	0.45451	0.30845	0.0647441	0.163059
PF3D7_1326700	258.41	0.302371	0.177339	0.0647595	0.163059
PF3D7_0726600	31.8627	0.511705	0.385332	0.0648424	0.163179
PF3D7_1136300	3008.27	0.2406	0.136544	0.0650115	0.163339
PF3D7_0109200	70.5238	-0.402878	0.258598	0.0653104	0.163949
PF3D7_0605500	23.9358	0.54859	0.45837	0.0653588	0.163949
PF3D7_1341900	350.235	-0.284441	0.165658	0.0653604	0.163949
PF3D7_0906000	125.851	-0.36275	0.223897	0.0656384	0.164468
PF3D7_1126800	280.728	-0.28143	0.163847	0.0656154	0.164468
PF3D7_1328400	105.02	-0.369618	0.230227	0.0657866	0.164751
PF3D7_0309200	248.835	0.300283	0.176733	0.0658236	0.164754
PF3D7_1245100	75.5869	0.46456	0.322517	0.0661473	0.165475
PF3D7_1313900	58.0059	-0.425896	0.282234	0.0661867	0.165485
PF3D7_0512600	1107.41	-0.243011	0.139007	0.0664364	0.165892
PF3D7_1240600	816.212	0.241742	0.138055	0.0664571	0.165892
PF3D7_1407800	2674.25	-0.285778	0.16745	0.0664382	0.165892
PF3D7_1403000	23.6866	0.525406	0.415094	0.0667137	0.166443
PF3D7_1255200	71.2027	0.451076	0.308372	0.0667564	0.16646
PF3D7_0316400	82.8791	0.43609	0.292338	0.0669272	0.166797
PF3D7_0323500	638.544	-0.251138	0.144677	0.0669662	0.166804
PF3D7_1437800	155.389	0.332279	0.201231	0.0671187	0.167094
PF3D7_1237500	1129.03	-0.254552	0.14717	0.0674628	0.167861
PF3D7_0305400	19.3996	0.549068	0.483207	0.0678411	0.168712
PF3D7_0519400	5715.76	-0.209935	0.11944	0.0680869	0.169141
PF3D7_1441600	47.6508	-0.442741	0.304187	0.068083	0.169141
PF3D7_1009300	129.424	0.342636	0.210146	0.0681482	0.169203
PF3D7_1323100	4043.09	-0.211578	0.120395	0.0683435	0.169506
PF3D7_1432400	57.1532	0.449929	0.310488	0.0683421	0.169506
PF3D7_0622500	156.601	-0.324749	0.197211	0.0687155	0.170338
PF3D7_0516900	7223.6	-0.200902	0.114115	0.0688066	0.170382
PF3D7_1236200	130.922	0.331457	0.201918	0.0687761	0.170382
PF3D7_1421500	41.2183	-0.457075	0.322752	0.0689575	0.170664
PF3D7_1008200	37.3599	0.502175	0.382166	0.0690017	0.170683
PF3D7_0616200	56.2239	0.432608	0.292833	0.0690995	0.170742
PF3D7_1107300	10445.5	-0.241547	0.139527	0.0690749	0.170742
PF3D7_1327800	705.726	-0.272731	0.160574	0.0691439	0.170761
PF3D7_1028400	1291.12	-0.238198	0.137704	0.0692258	0.170873
PF3D7_0203600	29.8616	0.506254	0.391006	0.0694899	0.171433
PF3D7_0322900	6555.71	-0.214063	0.122559	0.0696848	0.171731
PF3D7_0922100	6711.22	0.235197	0.135834	0.0700841	0.172416
PF3D7_0932900	14.839	0.552728	0.544374	0.0700627	0.172416
PF3D7_1409700	16.958	0.553842	0.545634	0.0701116	0.172416
PF3D7_1471000	412.618	-0.256957	0.150435	0.070089	0.172416
PF3D7_1016000	22.38	0.533026	0.447695	0.0702743	0.172725
PF3D7_1225000	40.4785	-0.450461	0.31722	0.0703556	0.172833
PF3D7_1117000	18.7331	0.552687	0.561573	0.0704883	0.173068
PF3D7_0104700	17.8032	0.554577	0.549846	0.070878	0.173932
PF3D7_0935900	41823.7	0.234347	0.135213	0.0710441	0.174248
PF3D7_1107600	28.7142	0.504031	0.393068	0.0710999	0.174292
PF3D7_0304400	4086.33	-0.206851	0.118862	0.0713208	0.174742
PF3D7_0305600	42.3765	0.449217	0.316312	0.0715802	0.175285
PF3D7_1115200	656.14	-0.226301	0.131149	0.0716309	0.175316
PF3D7_0905200	495.287	-0.260916	0.154077	0.0717716	0.175492
PF3D7_1006800	3685.19	-0.208393	0.120101	0.071854	0.175492
PF3D7_1231000	117.879	0.332592	0.205613	0.071839	0.175492
PF3D7_1407600	112.921	0.338459	0.209985	0.0718412	0.175492
PF3D7_1104200	1882.2	-0.216423	0.125188	0.0719092	0.175534
PF3D7_0904100	513.855	0.249225	0.146066	0.0719649	0.175578
PF3D7_0929400	212.448	0.518183	0.429647	0.0720531	0.175608
PF3D7_1103700	394.39	-0.27091	0.161024	0.0720451	0.175608
PF3D7_0825300	48.6957	-0.432169	0.300351	0.0724861	0.176571
PF3D7_0416300	67.4463	0.412908	0.278198	0.0726697	0.176739
PF3D7_0920400	146.305	-0.315338	0.193517	0.072665	0.176739
PF3D7_1450500	56.6097	0.436817	0.302892	0.0726558	0.176739
PF3D7_0522100	83.2478	0.381826	0.247785	0.0727535	0.176758
PF3D7_1351600	37.2437	0.464543	0.339131	0.0727258	0.176758
PF3D7_1222600	940.923	-0.258787	0.153402	0.0727979	0.176773
PF3D7_1243900	157.357	0.36975	0.237701	0.0733521	0.178019
PF3D7_1442200	22.2584	0.51635	0.428155	0.0733879	0.178019
PF3D7_0703100	78.3829	-0.402464	0.271131	0.0737317	0.178667
PF3D7_1323700	82.6158	0.435181	0.304512	0.0738574	0.178878
PF3D7_1125000	60.545	0.47247	0.351944	0.0739054	0.1789
PF3D7_0916400	287.92	0.278102	0.167184	0.0742606	0.179633
PF3D7_1246900	26.6825	0.509475	0.414783	0.0742989	0.179633
PF3D7_1437000	1112.51	-0.259935	0.154978	0.0743244	0.179633
PF3D7_1214500	78.3805	-0.376179	0.24599	0.0745008	0.179966
PF3D7_0520300	257.772	-0.263826	0.157781	0.0747222	0.180313
PF3D7_0618500	20.8763	0.517183	0.43658	0.0748938	0.180633
PF3D7_0511200	41.8468	0.44475	0.317871	0.0751624	0.18106
PF3D7_0810300	124.838	0.368111	0.238902	0.0752283	0.18106
PF3D7_0916000	63.7312	0.399294	0.267887	0.0752659	0.18106
PF3D7_1105500	14.5608	0.536828	0.511867	0.0751153	0.18106
PF3D7_1117800	473.228	-0.248327	0.147616	0.0752139	0.18106
PF3D7_0418000	94.434	0.414754	0.28383	0.0753381	0.18114
PF3D7_1458200	227.722	0.330329	0.207338	0.075444	0.1813
PF3D7_0812900	39.107	0.467657	0.348915	0.0755851	0.181451
PF3D7_0817800	47.7235	0.458452	0.336738	0.0755728	0.181451
PF3D7_1424100	9733.51	-0.219753	0.129473	0.075814	0.181906
PF3D7_0525200	160.713	0.310913	0.192507	0.0759794	0.182115
PF3D7_1355700	1276.45	-0.231964	0.137258	0.075953	0.182115
PF3D7_1107100	43.798	0.449936	0.327578	0.0766375	0.183597
PF3D7_0703200	99.4768	-0.341027	0.217686	0.0766818	0.183609
PF3D7_0825800	60.9498	0.403558	0.274568	0.0770189	0.184157
PF3D7_1105400	6953.35	-0.212677	0.125207	0.0770472	0.184157
PF3D7_1242300	18.5055	0.528114	0.483907	0.0771091	0.184157
PF3D7_1454200	449.861	-0.29092	0.178806	0.0770738	0.184157
PF3D7_1363100	76.3146	0.394972	0.267487	0.077234	0.18436
PF3D7_0612700	14.0357	0.530953	0.520633	0.0778524	0.18574
PF3D7_1321700	3342.2	0.209648	0.12557	0.0779516	0.185881
PF3D7_0507100	11396.9	-0.187156	0.107722	0.0780426	0.185907
PF3D7_1007200	17.1155	0.531417	0.5318	0.078033	0.185907
PF3D7_0423100	671.609	0.232801	0.138438	0.0781387	0.185945
PF3D7_1333200	210.966	-0.307471	0.192077	0.0781151	0.185945
PF3D7_1224900	306.816	-0.277178	0.169515	0.0781896	0.185971
PF3D7_1303800	173.825	0.319446	0.200803	0.078368	0.1863
PF3D7_0712900	135.235	0.382943	0.256187	0.0785015	0.186522
PF3D7_1427600	22.6076	-0.498141	0.416553	0.0786058	0.186674
PF3D7_0105700	177.457	0.382268	0.25576	0.0786988	0.186703
PF3D7_0707900	1185.48	-0.211055	0.124833	0.0786821	0.186703
PF3D7_1441900	140.522	-0.313458	0.197334	0.0788655	0.187003
PF3D7_0100300	16.3688	0.525218	0.504775	0.0791996	0.187699
PF3D7_1123200	21.1929	0.514062	0.454809	0.0792456	0.187713
PF3D7_0805700	34.3367	0.47322	0.36804	0.0795336	0.188202
PF3D7_1343600	31.3603	0.473028	0.36986	0.0795008	0.188202
PF3D7_1224800	35.5164	0.460023	0.350331	0.0799418	0.188976
PF3D7_1406000	246.207	-0.27933	0.172433	0.0800533	0.189143
PF3D7_1470500	30.952	0.47094	0.366828	0.0801261	0.189218
PF3D7_1219600	1232.21	-0.223178	0.133401	0.0801803	0.18925
PF3D7_1123800	50.3457	0.447802	0.332751	0.0803919	0.189653
PF3D7_0615700	542.057	-0.236902	0.142824	0.0805353	0.189895
PF3D7_1023100	54.7066	0.420858	0.299476	0.0805813	0.189906
PF3D7_1203300	24.1763	0.500714	0.426167	0.0806819	0.18995
PF3D7_1230100	38.0502	0.45235	0.339851	0.0806657	0.18995
PF3D7_1035600	18.1481	0.515683	0.479623	0.0808165	0.190171
PF3D7_1440900	19.9072	0.511238	0.459864	0.0810981	0.190737
PF3D7_0903900	6116.22	-0.20174	0.120181	0.0811735	0.190817
PF3D7_1007900	1712.99	-0.239202	0.144649	0.0814537	0.191379
PF3D7_1321800	796.444	-0.247917	0.150966	0.0816593	0.191765
PF3D7_0408000	75.4977	0.407187	0.285412	0.0817193	0.191809
PF3D7_0518600	58.0351	0.42738	0.309231	0.081774	0.19184
PF3D7_1344700	142.304	0.329275	0.212004	0.081927	0.192102
PF3D7_1123000	2105.67	0.252953	0.154139	0.0819968	0.192168
PF3D7_1364400	977.891	-0.223695	0.134809	0.0821785	0.192497
PF3D7_0710600	5724.09	-0.205254	0.122384	0.0822649	0.192602
PF3D7_1030200	20.799	0.498756	0.434279	0.0823984	0.192817
PF3D7_1226000	30.7959	0.484251	0.39848	0.0826551	0.19332
PF3D7_1122700	23.9462	0.515134	0.497612	0.0831868	0.194466
PF3D7_1463900	60.7355	0.401173	0.281729	0.083418	0.194908
PF3D7_0820500	559.509	-0.247589	0.151783	0.0834762	0.194946
PF3D7_1104300	108.089	0.370856	0.250465	0.0835719	0.195071
PF3D7_0918300	846.712	-0.234039	0.142535	0.0837581	0.195374
PF3D7_1440400	19.7426	0.501119	0.446577	0.083786	0.195374
PF3D7_0608310	281.976	-0.295028	0.187095	0.0838605	0.19545
PF3D7_0218400	1003.46	-0.236116	0.144351	0.0844105	0.196633
PF3D7_1317700	296.771	-0.29226	0.185307	0.0846089	0.196996
PF3D7_0530300	141.487	0.386864	0.268155	0.0847556	0.197239
PF3D7_0528500	23.8157	0.491662	0.424508	0.0848434	0.19727
PF3D7_1116800	3545.5	-0.232053	0.140518	0.0848968	0.19727
PF3D7_1135800	223.189	-0.297683	0.18964	0.084862	0.19727
PF3D7_0416500	23.0279	0.489405	0.420719	0.0852924	0.198003
PF3D7_1113000	70.7787	0.436225	0.327323	0.0852975	0.198003
PF3D7_0218500	673.359	-0.250531	0.155048	0.0854883	0.198347
PF3D7_0407900	136.014	-0.308438	0.198904	0.0857764	0.198914
PF3D7_1361700	36.0513	0.469097	0.382398	0.0858185	0.198914
PF3D7_1247200	167.101	-0.289823	0.184485	0.0862578	0.199832
PF3D7_1017900	643.56	-0.240585	0.148372	0.086361	0.199971
PF3D7_0603500	30.0912	0.469207	0.385361	0.0865319	0.200267
PF3D7_0911000	39.7326	0.439018	0.334728	0.0867592	0.200693
PF3D7_0616500	48.984	0.435798	0.33076	0.0869055	0.200931
PF3D7_0519600	710.725	-0.232757	0.143345	0.0869691	0.200952
PF3D7_1352700	1216.7	-0.26089	0.163173	0.0870012	0.200952
PF3D7_0930200	32.6943	0.464728	0.377241	0.0872217	0.201037
PF3D7_1136900	80.6154	0.408488	0.295324	0.0871926	0.201037
PF3D7_1230000	516.179	-0.25119	0.156439	0.0871345	0.201037
PF3D7_1456700	605.868	-0.246644	0.153326	0.0872546	0.201037
PF3D7_1022800	35.6381	0.443472	0.343764	0.0876323	0.201807
PF3D7_0310100	13.7441	0.50757	0.528389	0.0876919	0.201844
PF3D7_0710400	268.532	-0.272264	0.172172	0.0877512	0.20188
PF3D7_0713400	334.278	-0.259312	0.162868	0.0881673	0.202737
PF3D7_1209100	48.2173	0.407152	0.296041	0.0882646	0.20286
PF3D7_0825500	2182.48	0.231561	0.142997	0.0885166	0.203282
PF3D7_1408700	2341.84	0.221192	0.135734	0.0885358	0.203282
PF3D7_0935200	1338.98	0.192052	0.116566	0.0886624	0.203472
PF3D7_0509000	334.455	-0.238784	0.148467	0.0888658	0.203838
PF3D7_0406700	52.5194	0.432519	0.330416	0.0890412	0.204075
PF3D7_1358900	1147.54	0.214089	0.131243	0.0890572	0.204075
PF3D7_1447200	1878.5	0.212821	0.130484	0.089128	0.204136
PF3D7_1226700	1089.95	-0.238803	0.149477	0.0892157	0.204236
PF3D7_1477800	29.2747	0.485693	0.438518	0.0897339	0.205321
PF3D7_1245300	19.3341	0.494426	0.467946	0.0899083	0.205517
PF3D7_1427800	297.858	-0.259089	0.163745	0.0898783	0.205517
PF3D7_0303300	589.373	-0.215128	0.132728	0.09003	0.205593
PF3D7_1131400	32.5876	0.478337	0.41496	0.0900161	0.205593
PF3D7_0825700	20.8364	0.483318	0.432835	0.0902452	0.205983
PF3D7_1440000	35.7268	0.434922	0.338225	0.0906854	0.206886
PF3D7_1129300	26.4164	0.469387	0.39937	0.090793	0.207029
PF3D7_0210200	87.0126	0.347974	0.237161	0.0909923	0.207382
PF3D7_0214700	20.1311	0.488336	0.454821	0.0914501	0.208119
PF3D7_0504900	43.4656	0.44014	0.346701	0.0914407	0.208119
PF3D7_1440100	28.6987	0.466903	0.397594	0.0914451	0.208119
PF3D7_0616400	133.384	0.307774	0.202498	0.0920211	0.209311
PF3D7_1435000	42.473	0.450095	0.364892	0.0920642	0.209311
PF3D7_1367600	465.021	-0.233329	0.146947	0.0923689	0.209901
PF3D7_0823100	520.369	0.216524	0.134358	0.0924149	0.209902
PF3D7_0917100	381.062	-0.234193	0.147201	0.0925287	0.210058
PF3D7_1412100	60.2493	0.386248	0.278353	0.0926582	0.210249
PF3D7_1026100	96.933	-0.330615	0.223816	0.0929515	0.210811
PF3D7_1216900	5001.56	-0.209467	0.129516	0.0930713	0.21098
PF3D7_0716800	2491.48	-0.194144	0.119968	0.093292	0.211238
PF3D7_0916600	135.161	0.307325	0.203649	0.093322	0.211238
[truncated: 3,287 more rows]
