# Supplementary material for: A metabolism-chromatin axis promotes differential ribosomal RNA transcription in the human malaria parasite
Source: Nat Commun. 2025 Dec 19;17:818. doi: 10.1038/s41467-025-67522-w (PMC12824157; doi:10.1038/s41467-025-67522-w)
Supplement: Supplementary file 9 — Supplementary Data 7 [file 41467_2025_67522_MOESM9_ESM.xlsx]

## Sheet: Supplementary Data 7
Supplementary Data 7: Results of quantitative metabolomics. Values are area under the curve (auc) per 1x10^6 cells
Sample_name	Acetyl_CoA	ADP	ADPR	AMP	ATP	CoA	FAD	GMP	GTP	NAAD	NAD	NADH	NADP	NADPH	Nicotinamide	N-Methylnicotinamide	NMN	Succinyl-CoA	NAD/NAM
uRBC_LC_1	4624.41	345666	1682.7	45531.9	652486	134.305	2112.74	1419.55	10729.8	1943.88	44974.6	69755.2	84243.9	5187.83	32286.5	1907.6	28109.8	0	1.39299
uRBC_LC_2	2306.01	200145	756.997	28141.3	274406	78.6504	1316.53	1176.1	4708	1188.52	26558.8	42517.2	53535.7	3346.05	47042.8	1146.46	19112.4	0	0.564566
uRBC_LC_3	1048.83	127103	1029.18	19252.5	101682	33.0261	656.267	869.589	1857.31	936.481	28173.4	19081.5	35996.7	759.611	47319.7	535.117	14399.5	103.714	0.595385
uRBC_LC_4	4557.85	416623	2507.98	44709.2	805087	167.724	2248	1158.34	13213.8	1800.52	48218.9	77670.1	93315.1	4821.15	43811.4	1378.25	29922.6	0	1.1006
uRBC_LC_5	4898.26	392664	3354.91	54555.1	846663	175.459	2433.68	1181.19	14518.7	1815.26	40210.6	80005.9	93802	2505.18	48501.6	1622.78	35390	0	0.829058
uRBC_LC_6	3656.74	316408	505.294	40025.7	563461	76.3516	2002.96	1099.38	7967.75	1466.65	31941.7	69305.2	66635.3	6694.7	32791.5	1601.11	27463.3	0	0.974084
NF54_37_LC_1	8346.39	642436	20600.8	243536	302925	1932.73	17320	96662.4	35746	143516	3.17757e+06	118440	331703	10075.7	52444.1	703.234	91800.2	1622.33	60.5896
NF54_37_LC_2	8302.54	650258	9275.1	178821	368433	2196.63	14370.7	95581.9	51704.8	133992	2.74946e+06	35114.6	296267	18545.2	27433.2	605.13	90836.4	1362.38	100.224
NF54_37_LC_3	9505.56	814741	25634.5	259788	514520	1956.71	19740.3	132848	63915	137358	3.13565e+06	88801	390726	12812.1	48382.1	603.409	126139	1845.87	64.8101
NF54_37_LC_4	5961.57	609371	17395.5	203053	254770	1794.55	14812	71656.6	33381.7	113689	2.6526e+06	84810.2	294610	7016.88	46072.1	627.367	79970.1	1950.78	57.575
NF54_37_LC_5	9117.33	711723	18695.7	192190	400399	2729.22	16610.7	100375	50133.8	159278	3.08831e+06	57175.3	334940	14229.1	37853.8	867.652	98995.2	1312.22	81.5853
NF54_37_LC_6	3620.71	345316	13179.4	117132	99097.3	700.661	9583.53	40393.5	14167.7	81039.8	1.7374e+06	48843.6	195086	3326.89	38043.5	907.398	42369.7	1122.32	45.6689
NF54_37_LC_7	11825	773237	19267.5	249911	422762	3291.15	21057.5	120713	52379.8	174137	3.58802e+06	85911.5	372558	14280	35069.7	979.466	106467	1574.03	102.311
NF54_37_LC_8	7178.92	545278	17980.9	198659	192367	1592.48	14967.2	88667.6	27788.4	107872	2.39944e+06	53854.6	269203	6905.5	47640.3	472.213	79340	1056.33	50.3658
NF54_37_LC_9	11337.6	684311	17222.5	197170	386247	2594.32	18536	99593	47264.7	142170	3.20458e+06	83215.4	344357	12889.8	31403	930.535	97516.1	1434.51	102.047
NF54_32_LC_1	5795.97	610646	21489.1	192815	320211	1331.38	12167	68852.6	36445.6	96230.5	1.95675e+06	105061	325547	11751	52973.2	1029.21	81677	979.392	36.9384
NF54_32_LC_2	6852.31	584491	16263.4	130878	408095	1445.7	13026.1	40726	53672.6	103505	2.30667e+06	93008	302206	18493.5	43285.3	668.827	85089.2	1955.4	53.2899
NF54_32_LC_3	7174.46	560010	12869.5	147698	402252	1404.58	12299.6	47660.5	50094.6	96627.1	2.31953e+06	104551	293019	17603.1	39429.4	704.479	77493	2356.42	58.8274
NF54_32_LC_4	6629.31	476936	16526.3	119936	284265	1067.02	11047.8	66302.3	38557	88637.8	1.8777e+06	58796.7	281993	11179.2	37875.4	759.232	69828.9	1034.87	49.5756
NF54_32_LC_5	6347.69	466817	17953.5	75423.9	443867	1490.62	11372.1	31207.3	59832.3	97763	2.0653e+06	96183.2	300633	16146.8	41939.7	911.768	76232.3	1356.09	49.2446
NF54_32_LC_6	6825.21	590361	20010.2	126926	473279	1382.39	13283.9	50362	61786.3	103932	2.3719e+06	99179	336680	16881	44143	734.928	83386.6	1758.41	53.7323
NF54_32_LC_7	4241.66	373011	13794.6	112172	225525	723.979	9094.92	38438.3	28076.7	61054.5	1.5694e+06	66170.4	243186	9016.66	48715.8	1095.43	58312.3	1040.96	32.2154
NF54_32_LC_8	1212.19	87108.5	4363.04	38961.7	21440.5	242.371	3008.5	19005.6	2302.64	25279.8	517619	14505.7	73879.2	1183	32922.8	244.013	33342.9	328.383	15.7222
NF54_32_LC_9	7380.76	496589	9720.45	121725	394855	1089.94	12933.3	60316.7	40578.5	95169.1	1.93159e+06	65977.6	305248	13040.1	31397.9	665.455	83379.5	1508.68	61.5199
LDH_Crtl_LC_1	8777.43	835708	30126.3	256561	566006	2303.93	22965.6	48042.1	47673.4	170719	3.83001e+06	140647	656586	12130	101953	792.403	262288	2838.3	37.5664
LDH_Crtl_LC_2	7158.08	781014	16607.1	327027	390183	1781.09	15662.4	75076.8	43365.8	134550	3.13741e+06	80971.2	632979	12266.5	44363.4	930.059	233801	2274.45	70.7206
LDH_Crtl_LC_3	9051.15	869483	30408.3	241350	763324	2932.47	21855.1	41240.1	59159.6	176590	3.84612e+06	136233	602941	16113.3	76665.6	938.982	243792	2565.1	50.1675
LDH_Crtl_LC_4	11232.1	912152	27593.2	249071	853138	2812.13	25165.6	61829.5	63763.1	189881	4.01792e+06	95818.1	656639	24029.1	60130.6	939.78	259600	1870.99	66.82
LDH_Crtl_LC_5	8355.93	745530	31477.8	234755	665815	2500.05	20761.7	42914.5	46541.5	158615	3.61863e+06	117728	574184	16260.6	77719	979.356	233079	2249.96	46.5605
LDH_Gln_LC_1	1728.89	121083	8725.57	21716.9	128810	232.341	7606.72	2459.78	5167.39	60529.3	1.11406e+06	87992.9	318147	9872.35	93028.1	326.178	117585	649.466	11.9756
LDH_Gln_LC_2	2010.18	194620	12356.6	19116.1	252388	340.764	9737.11	1264.19	12072.6	77081.9	1.65032e+06	63973.1	382175	17967.9	86883.3	529.919	151213	964.549	18.9947
LDH_Gln_LC_3	3894.8	409464	21921.8	66871.6	658511	637.673	13324.8	3887.02	25165.5	104583	2.13411e+06	82423.8	458808	30369.2	64806.4	1069.55	240672	960.11	32.9306
LDH_Gln_LC_4	1901.93	90611.8	7819.79	12566.6	128690	240.198	8170.99	2086.99	4398	59570.4	1.22723e+06	57225.4	272042	13475.2	91310.1	959.484	153798	1036.25	13.4403
LDH_Gln_LC_5	2917.26	284229	10738.7	44524.7	339768	360.79	11524.2	3824.08	14624.2	81134.1	1.74921e+06	55638.4	358584	29213.2	57916.8	866.025	165007	665.266	30.2021
Nico_Crtl_LC_1	9660.72	567489	14797.2	97328.4	573574	1247.21	14214.8	42486.5	61784.8	53846.2	1.32516e+06	77549.5	212538	6608.29	61092.7	929.581	50197.5	725.965	21.6909
Nico_Crtl_LC_2	9379.45	517027	12284.5	114177	507549	1254.3	11771	47564.9	53116.4	54541.7	1.14504e+06	58827.8	175984	7737.79	50686.2	767.844	44560.7	1125.12	22.5907
Nico_Crtl_LC_3	10978.7	773430	14055.8	142873	689940	1381.3	15611.2	98447.1	72099	64947.1	1.45867e+06	52488	220904	10984.3	39310.4	592.439	56042.7	951.476	37.1065
Nico_Crtl_LC_4	10736.2	469658	11285.9	100972	384025	1395.62	13773.6	65737.4	36446.7	57403.4	1.1888e+06	59143.9	183680	8695.39	35331.8	607.992	37371.9	683.828	33.6466
Nico_Crtl_LC_5	12355.4	488390	8406.63	67898.9	655178	1262.48	15190.1	42715.9	72449.1	54460.9	1.481e+06	54839.3	224103	9019.06	27084.8	655.893	48527.8	1358	54.6801
Nico_Crtl_LC_6	9822.8	639506	13746.7	127017	544871	1168.96	14667.9	42709.2	57009	54095.9	1.24176e+06	75311.2	202205	8036.65	46802	789.93	52510.1	1644.37	26.5321
Nico_Gln_LC_1	8226.99	311286	2890.64	25719.9	624105	916.046	7882.97	17163.9	58528.3	15919.4	355398	9525.25	124635	15720.2	30755	745.233	34009.8	548.024	11.5558
Nico_Gln_LC_2	6235.67	361443	6050.26	59017.3	340714	528.274	9046.68	13838	30911.4	13939.1	304529	46098.2	157635	2900.22	61856.7	505.409	30362.1	1379.64	4.92314
Nico_Gln_LC_3	4094.28	169160	2713.69	19139.5	122772	192.605	4848.12	6966.29	12913.3	7012.49	144632	24574.5	85326.3	1435.16	58222.1	267.602	18753.2	639.16	2.48414
Nico_Gln_LC_4	9774.85	347993	6700.38	45687.2	581489	1297.06	10625.9	10196.3	54173.4	20063.5	476119	45459	165125	9195.28	39928.9	925.63	38315.7	1216.76	11.9242
Nico_Gln_LC_5	9595.63	374548	4125.73	40774.1	642840	682.024	10925.9	22882.5	61458.5	21909.7	452945	25269.8	162478	8766.39	27018.8	752.983	42940.7	1172.51	16.7641
Nico_Gln_LC_6	3769.53	346355	3917.59	52238.8	182337	522.983	4718.19	17537.7	17934.6	7138.75	161789	27111.5	100397	1387.4	111938	355.775	27521.9	719.632	1.44535
