# Supplementary material for: A metabolism-chromatin axis promotes differential ribosomal RNA transcription in the human malaria parasite
Source: Nat Commun. 2025 Dec 19;17:818. doi: 10.1038/s41467-025-67522-w (PMC12824157; doi:10.1038/s41467-025-67522-w)
Supplement: Supplementary file 10 — Supplementary Data 8 [file 41467_2025_67522_MOESM10_ESM.xlsx]

## Sheet: Info
Supplementary Data 8: Histone post-translational modifications identified on histone H3 (PF3D7_0610400) and H4 (PF3D7_1105000) of wildtype (strain 3D7) and Sir2a-KO P. falciparum parasites
Sheet 1:	Summary of proteotypic peptids detected in H3 and H4
Sheet 2:	Normalized log2-transformed intensities of each proteotypic H3 and H4 peptide
Sheet 3:	Z-scores of normalized and log2-transformed intensities of each individual peptide
Sheet 4:	Aggregated Z-scores for individual histone PTM combinations
Note: Carboxyethylation and lactylation PTMs have an identical mass and cannot unequivocally be distinguished

## Sheet: Sheet1
Histone	Sequence	Variable modifications (in peptide)	Variable modifications (in protein)	Charge	M/Z
H3	KSTAGKAPR	Acetyl (K:1)	Acetyl (K:9)	2	479.277
H3	KSTAGKAPR	Acetyl (K:1.6)	Acetyl (K:9.14)	2	500.283
H3	KSTAGKAPR	Acetyl (K:1.6) + Methyl (R:9)	Acetyl (K:9.14) + Methyl (R:17)	2	507.291
H3	KSTAGKAPR	Acetyl (K:6)	Acetyl (K:14)	2	479.277
H3	KSTAGKAPR	Acetyl (K:6) + Dimethyl (K:1)	Acetyl (K:14) + Dimethyl (K:9)	2	493.293
H3	KSTAGKAPR	Acetyl (K:6) + Trimethyl (K:1)	Acetyl (K:14) + Trimethyl (K:9)	2	500.301
H3	KSTAGKAPRK	Acetyl (K:6) + Methyl (K:1.R:9)	Acetyl (K:14) + Methyl (K:9.R:17)	2	557.341
H3	KSTAGKAPRK	Acetyl (K:1.6) + Dimethyl (R:9)	Acetyl (K:9.14) + Dimethyl (R:17)	2	578.346
H3	KSTAGKAPRK	Acetyl (K:1.6) + Dimethyl (R:9)	Acetyl (K:9.14) + Dimethyl (R:17)	3	385.9
H3	KSTAGKAPRK	Acetyl (K:1.6) + Methyl (R:9)	Acetyl (K:9.14) + Methyl (R:17)	2	571.338
H3	KSTAGKAPRK	Acetyl (K:1.6) + Methyl (R:9)	Acetyl (K:9.14) + Methyl (R:17)	3	381.228
H3	KSTAGKAPRK	Acetyl (K:6) + Methyl (R:9) + Trimethyl (K:1)	Acetyl (K:14) + Methyl (R:17) + Trimethyl (K:9)	2	571.356
H3	KSTAGKAPRK	Acetyl (K:6) + Methyl (R:9) + Trimethyl (K:1)	Acetyl (K:14) + Methyl (R:17) + Trimethyl (K:9)	3	381.24
H3	KSTAGKAPRKQLASK	Acetyl (K:1.6.10) + Methyl (R:9)	Acetyl (K:9.14.18) + Methyl (R:17)	2	855.997
H3	KSTAGKAPRKQLASK	Acetyl (K:1.6) + Dimethyl (R:9.K:10)	Acetyl (K:9.14) + Dimethyl (R:17.K:18)	2	856.015
H3	KSTAGKAPRKQLASK	Acetyl (K:1.6) + Dimethyl (R:9.K:10)	Acetyl (K:9.14) + Dimethyl (R:17.K:18)	3	571.012
H3	KSTAGKAPRKQLASK	Acetyl (K:1.6) + Dimethyl (R:9) + Methyl (K:10)	Acetyl (K:9.14) + Dimethyl (R:17) + Methyl (K:18)	2	849.007
H3	KSTAGKAPRKQLASK	Acetyl (K:1.6) + Dimethyl (R:9) + Methyl (K:10)	Acetyl (K:9.14) + Dimethyl (R:17) + Methyl (K:18)	3	566.34
H3	KSTAGKAPRKQLASK	Acetyl (K:1.6) + Dimethyl (R:9) + Methyl (K:10)	Acetyl (K:9.14) + Dimethyl (R:17) + Methyl (K:18)	4	425.007
H3	KSTAGKAPRKQLASK	Acetyl (K:1.6.10) + Dimethyl (R:9)	Acetyl (K:9.14.18) + Dimethyl (R:17)	2	863.005
H3	KSTAGKAPRKQLASK	Acetyl (K:1.6.10) + Dimethyl (R:9)	Acetyl (K:9.14.18) + Dimethyl (R:17)	3	575.672
H3	KSTAGKAPRKQLASK	Acetyl (K:1.6.10) + Methyl (R:9)	Acetyl (K:9.14.18) + Methyl (R:17)	3	571
H3	KSTAGKAPRKQLASK	Acetyl (K:6) + Dimethyl (R:9) + Methyl (K:1.10)	Acetyl (K:14) + Dimethyl (R:17) + Methyl (K:9.18)	2	835.01
H3	KSTAGKAPRKQLASK	Acetyl (K:6) + Dimethyl (R:9) + Methyl (K:1.10)	Acetyl (K:14) + Dimethyl (R:17) + Methyl (K:9.18)	4	418.008
H3	KSTAGKAPRKQLASKAAR	Acetyl (K:1.6.10.15) + Dimethyl (R:9)	Acetyl (K:9.14.18.23) + Dimethyl (R:17)	3	689.067
H3	KSTAGKAPRKQLASKAAR	Acetyl (K:1.6.10.15) + Dimethyl (R:9)	Acetyl (K:9.14.18.23) + Dimethyl (R:17)	2	1033.1
H3	KSTAGKAPRKQLASKAAR	Acetyl (K:1.6.10.15) + Methyl (R:9)	Acetyl (K:9.14.18.23) + Methyl (R:17)	2	1026.09
H3	KSTAGKAPRKQLASKAAR	Acetyl (K:1.6.10.15) + Methyl (R:9)	Acetyl (K:9.14.18.23) + Methyl (R:17)	3	684.396
H3	KSTAGKAPRKQLASKAAR	Acetyl (K:1.6.15) + Dimethyl (R:9) + Methyl (K:10)	Acetyl (K:9.14.23) + Dimethyl (R:17) + Methyl (K:18)	2	1019.1
H3	KSTAGKAPRKQLASKAAR	Acetyl (K:1.6.15) + Dimethyl (R:9) + Methyl (K:10)	Acetyl (K:9.14.23) + Dimethyl (R:17) + Methyl (K:18)	3	679.736
H3	KSTAGKAPRKQLASKAAR	Acetyl (K:1.6.15) + Dimethyl (R:9) + Methyl (K:10)	Acetyl (K:9.14.23) + Dimethyl (R:17) + Methyl (K:18)	4	510.054
H3	STAGKAPR	Acetyl (K:5)	Acetyl (K:14)	2	415.23
H3	STAGKAPR	Acetyl (K:5) + Methyl (R:8)	Acetyl (K:14) + Methyl (R:17)	2	422.238
H3	STAGKAPRK	Acetyl (K:5) + Dimethyl (R:8)	Acetyl (K:14) + Dimethyl (R:17)	2	493.293
H3	STAGKAPRK	Acetyl (K:5) + Methyl (R:8)	Acetyl (K:14) + Methyl (R:17)	2	486.285
H3	STAGKAPRKQLASK	Acetyl (K:5) + Dimethyl (R:8) + Methyl (K:9)	Acetyl (K:14) + Dimethyl (R:17) + Methyl (K:18)	2	763.954
H3	STAGKAPRKQLASK	Acetyl (K:5) + Dimethyl (R:8.K:9)	Acetyl (K:14) + Dimethyl (R:17.K:18)	2	770.962
H3	STAGKAPRKQLASK	Acetyl (K:5) + Dimethyl (R:8.K:9)	Acetyl (K:14) + Dimethyl (R:17.K:18)	3	514.311
H3	STAGKAPRKQLASK	Acetyl (K:5) + Dimethyl (R:8) + Methyl (K:9)	Acetyl (K:14) + Dimethyl (R:17) + Methyl (K:18)	3	509.639
H3	STAGKAPRKQLASK	Acetyl (K:5.9) + Dimethyl (R:8)	Acetyl (K:14.18) + Dimethyl (R:17)	2	777.952
H3	STAGKAPRKQLASK	Acetyl (K:5.9) + Dimethyl (R:8)	Acetyl (K:14.18) + Dimethyl (R:17)	3	518.97
H3	STAGKAPRKQLASK	Acetyl (K:5.9) + Methyl (R:8)	Acetyl (K:14.18) + Methyl (R:17)	2	770.944
H3	STAGKAPRKQLASK	Acetyl (K:5.9) + Methyl (R:8)	Acetyl (K:14.18) + Methyl (R:17)	3	514.298
H3	STAGKAPRKQLASKAAR	Acetyl (K:5.14) + Dimethyl (R:8) + Methyl (K:9)	Acetyl (K:14.23) + Dimethyl (R:17) + Methyl (K:18)	3	623.034
H3	STAGKAPRKQLASKAAR	Acetyl (K:5.14) + Dimethyl (R:8) + Methyl (K:9)	Acetyl (K:14.23) + Dimethyl (R:17) + Methyl (K:18)	4	467.527
H3	STAGKAPRKQLASKAAR	Acetyl (K:5.14) + Dimethyl (R:8) + Methyl (K:9)	Acetyl (K:14.23) + Dimethyl (R:17) + Methyl (K:18)	2	934.047
H3	STAGKAPRKQLASKAAR	Acetyl (K:5.9.14) + Dimethyl (R:8)	Acetyl (K:14.18.23) + Dimethyl (R:17)	3	632.366
H3	STAGKAPRKQLASKAAR	Acetyl (K:5.9.14) + Dimethyl (R:8)	Acetyl (K:14.18.23) + Dimethyl (R:17)	2	948.045
H3	STAGKAPRKQLASKAAR	Acetyl (K:5.9.14) + Methyl (R:8)	Acetyl (K:14.18.23) + Methyl (R:17)	3	627.694
H3	STAGKAPRKQLASKAAR	Acetyl (K:5.9.14) + Methyl (R:8)	Acetyl (K:14.18.23) + Methyl (R:17)	2	941.037
H3	KSAPISAGIK	Carboxyethyl (K:1)	Carboxyethyl (K:27)	2	522.308
H3	KSAPISAGIK	Acetyl (K:1)	Acetyl (K:27)	2	507.303
H3	KSAPISAGIKKPHR	Acetyl (K:1) + Methyl (R:14)	Acetyl (K:27) + Methyl (R:40)	3	515.979
H3	KSAPISAGIKKPHR	Acetyl (K:1)	Acetyl (K:27)	2	766.457
H3	KSAPISAGIKKPHR	Acetyl (K:1)	Acetyl (K:27)	3	511.307
H3	KSAPISAGIKKPHR	Acetyl (K:1)	Acetyl (K:27)	4	383.732
H3	KSAPISAGIKKPHR	Acetyl (K:1) + Methyl (K:10.R:14)	Acetyl (K:27) + Methyl (K:36.R:40)	3	520.651
H3	KSAPISAGIKKPHR	Acetyl (K:1) + Methyl (K:10.R:14)	Acetyl (K:27) + Methyl (K:36.R:40)	4	390.74
H3	KSAPISAGIKKPHR	Acetyl (K:1) + Methyl (R:14)	Acetyl (K:27) + Methyl (R:40)	2	773.465
H3	KSAPISAGIKKPHR	Acetyl (K:1.10)	Acetyl (K:27.36)	3	525.311
H3	SAPISAGIK	Methyl (K:9)	Methyl (K:36)	2	429.258
H3	SAPISAGIKKPHR	Dimethyl (K:9) + Methyl (R:13)	Dimethyl (K:36) + Methyl (R:40)	2	702.428
H3	SAPISAGIKKPHR	Acetyl (K:9)	Acetyl (K:36)	2	702.41
H3	SAPISAGIKKPHR	Acetyl (K:9)	Acetyl (K:36)	3	468.609
H3	SAPISAGIKKPHR	Acetyl (K:9) + Methyl (R:13)	Acetyl (K:36) + Methyl (R:40)	2	709.417
H3	SAPISAGIKKPHR	Acetyl (K:9) + Methyl (R:13)	Acetyl (K:36) + Methyl (R:40)	3	473.281
H3	SAPISAGIKKPHR	Dimethyl (K:9) + Methyl (R:13)	Dimethyl (K:36) + Methyl (R:40)	3	468.621
H3	SAPISAGIKKPHR	Methyl (K:9.R:13)	Methyl (K:36.R:40)	2	695.42
H3	SAPISAGIKKPHR	Methyl (K:9.R:13)	Methyl (K:36.R:40)	3	463.949
H3	SAPISAGIKKPHR	Methyl (R:13) + Trimethyl (K:9)	Methyl (R:40) + Trimethyl (K:36)	2	709.436
H3	EIAQDYK	-	-	2	433.716
H4	SGRGKGGK	Acetyl (S:1.K:5) + Methyl (R:3)	Acetyl (S:1.K:5) + Methyl (R:3)	2	422.735
H4	SGRGKGGKGLGK	Acetyl (S:1.K:5.8) + Methyl (R:3)	Acetyl (S:1.K:5.8) + Methyl (R:3)	2	621.352
H4	SGRGKGGKGLGKGGAK	Acetyl (S:1.K:5.8.12) + Methyl (R:3)	Acetyl (S:1.K:5.8.12) + Methyl (R:3)	2	798.944
H4	SGRGKGGKGLGKGGAK	Acetyl (S:1.K:5.8.12) + Methyl (R:3)	Acetyl (S:1.K:5.8.12) + Methyl (R:3)	3	532.965
H4	GKGGKGLGK	Acetyl (K:5) + Carboxyethyl (K:2)	Acetyl (K:8) + Carboxyethyl (K:5)	2	458.267
H4	GKGGKGLGK	Acetyl (K:2.5)	Acetyl (K:5.8)	2	443.261
H4	GKGGKGLGKGGAK	Acetyl (K:2.5) + Carboxyethyl (K:9)	Acetyl (K:5.8) + Carboxyethyl (K:12)	2	635.859
H4	GKGGKGLGKGGAK	Acetyl (K:2.5.9)	Acetyl (K:5.8.12)	2	620.854
H4	GKGGKGLGKGGAK	Acetyl (K:2.5.9)	Acetyl (K:5.8.12)	3	414.238
H4	GKGGKGLGKGGAK	Acetyl (K:2.9)	Acetyl (K:5.12)	2	599.849
H4	GKGGKGLGKGGAK	Acetyl (K:2.9)	Acetyl (K:5.12)	3	400.235
H4	GKGGKGLGKGGAKR	Acetyl (K:2.5.9.13)	Acetyl (K:5.8.12.16)	2	719.91
H4	GKGGKGLGKGGAKR	Acetyl (K:2.5.9.13)	Acetyl (K:5.8.12.16)	3	480.276
H4	GGKGLGKGGAK	Acetyl (K:3) + Carboxyethyl (K:7)	Acetyl (K:8) + Carboxyethyl (K:12)	2	522.296
H4	GGKGLGKGGAK	Acetyl (K:3.7)	Acetyl (K:8.12)	2	507.291
H4	GGKGLGKGGAKR	Acetyl (K:3.7)	Acetyl (K:8.12)	2	585.341
H4	GGKGLGKGGAKR	Acetyl (K:3.7)	Acetyl (K:8.12)	3	390.563
H4	GGKGLGKGGAKR	Acetyl (K:3.7.11)	Acetyl (K:8.12.16)	3	404.567
H4	GGKGLGKGGAKR	Acetyl (K:3.7.11)	Acetyl (K:8.12.16)	2	606.346
H4	GLGKGGAK	Carboxyethyl (K:4)	Carboxyethyl (K:12)	2	380.222
H4	GLGKGGAKR	Acetyl (K:4)	Acetyl (K:12)	2	443.267
H4	GLGKGGAKR	Acetyl (K:8) + Carboxyethyl (K:4)	Acetyl (K:16) + Carboxyethyl (K:12)	2	479.277
H4	GLGKGGAKR	Acetyl (K:4.8)	Acetyl (K:12.16)	2	464.272
H4	DNIQGITKPAIR	Methyl (K:8)	Methyl (K:31)	2	670.388
H4	DNIQGITKPAIR	Methyl (K:8)	Methyl (K:31)	3	447.261
H4	ISGLIYEEIR	Methyl (E:8)	Methyl (E:53)	2	603.84
H4	ISGLIYEEIR	Methyl (E:8)	Methyl (E:53)	3	402.896
H4	ISGLIYEEIR	Methyl (E:7)	Methyl (E:52)	2	603.84
H4	VFLENVIK	Methyl (E:4)	Methyl (E:63)	2	488.297
H4	VFLENVIKDSIMYTEHAK	Methyl (E:15) + Oxidation (M:12)	Methyl (E:74) + Oxidation (M:71)	4	542.533
H4	DSIMYTEHAK	Methyl (E:7) + Oxidation (M:4)	Methyl (E:74) + Oxidation (M:71)	2	612.782
H4	TVTAMDIVYSLKR	Methyl (K:12) + Oxidation (M:5)	Methyl (K:91) + Oxidation (M:84)	3	509.613
H4	DNIQGITKPAIR	-	-	2	663.38
H4	DNIQGITKPAIR	-	-	3	442.589
H4	ISGLIYEEIR	-	-	2	596.832
H4	VFLENVIK	-	-	2	481.289

## Sheet: Sheet2
Histone	peptide	Sequence	Charge	Modif_in_prot	Sir2aKO_rep1	Sir2aKO_rep2	Sir2aKO_rep3	Sir2aKO_rep4	Sir2aKO_rep5	Sir2aKO_rep6	3D7_rep1	3D7_rep2	3D7_rep3	3D7_rep4	3D7_rep5	3D7_rep6
H3	KSTAGKAPR&2:6_2	KSTAGKAPR	2	Acetyl:K14	31.0829	30.2991	NA	30.2794	30.6337	30.2283	29.1203	28.9264	NA	NA	28.8543	28.9746
H3	STAGKAPR&2:5_2	STAGKAPR	2	Acetyl:K14	33.1983	33.334	33.2827	33.1798	32.7901	33.0923	32.5829	32.8491	32.6539	32.8228	32.8764	32.7435
H3	STAGKAPRKQLASK&2:5&5:9&8:8_2	STAGKAPRKQLASK	2	Acetyl:K14+Methyl:K18+Dimethyl:R17	31.8896	32.0618	31.8121	31.8296	31.6574	31.7941	31.2633	NA	31.1216	31.1422	NA	31.1722
H3	STAGKAPRKQLASK&2:5&5:9&8:8_3	STAGKAPRKQLASK	3	Acetyl:K14+Methyl:K18+Dimethyl:R17	33.0127	33.155	33.175	33.0733	32.9075	33.0732	31.9621	32.2353	32.0969	32.2507	32.2793	32.1769
H3	KSTAGKAPRKQLASK&2:6&5:1.10&8:9_2	KSTAGKAPRKQLASK	2	Acetyl:K14+Methyl:K9.K18+Dimethyl:R17	26.6558	26.2942	26.7164	26.3057	26.4316	26.2318	25.2768	NA	25.2269	25.1638	NA	NA
H3	KSTAGKAPRKQLASK&2:6&5:1.10&8:9_4	KSTAGKAPRKQLASK	4	Acetyl:K14+Methyl:K9.K18+Dimethyl:R17	27.1345	27.0234	27.3188	27.0918	27.2388	26.7711	26.0746	26.2149	NA	26.0773	26.0478	26.1265
H3	KSTAGKAPRK&2:6&5:1.9_2	KSTAGKAPRK	2	Acetyl:K14+Methyl:K9.R17	28.2923	28.4859	28.5832	27.899	28.072	28.2039	27.9208	28.1967	27.5807	28.2118	28.0113	27.9329
H3	STAGKAPR&2:5&5:8_2	STAGKAPR	2	Acetyl:K14+Methyl:R17	28.8078	29.3536	29.1849	29.0744	28.8812	28.8077	28.7136	29.1054	28.8279	29.0564	28.4989	28.224
H3	STAGKAPRK&2:5&5:8_2	STAGKAPRK	2	Acetyl:K14+Methyl:R17	26.8414	26.8592	27.1751	26.8895	26.8634	26.9285	25.7946	26.3572	26.4713	26.4999	26.2202	26.4648
H3	KSTAGKAPRK&2:6&5:9&6:1_2	KSTAGKAPRK	2	Acetyl:K14+Methyl:R17+Trimethyl:K9	NA	25.0149	25.1477	24.1014	24.5928	24.628	24.2468	24.0769	23.5161	24.2164	23.9999	23.6774
H3	KSTAGKAPRK&2:6&5:9&6:1_3	KSTAGKAPRK	3	Acetyl:K14+Methyl:R17+Trimethyl:K9	24.655	25.0966	25.1752	24.813	24.6803	25.2052	23.2351	23.8354	23.9793	24.5357	23.1091	23.8536
H3	KSTAGKAPR&2:6&6:1_2	KSTAGKAPR	2	Acetyl:K14+Trimethyl:K9	27.8146	27.7123	28.0494	27.771	27.4175	27.6533	26.8678	27.2759	26.8784	27.0972	26.9643	27.0021
H3	KSTAGKAPR&2:6&8:1_2	KSTAGKAPR	2	Acetyl:K14+Dimethyl:K9	27.2127	27.2683	27.5073	26.7891	27.1706	27.0254	26.5071	26.4693	26.3728	26.6022	26.3834	26.7808
H3	STAGKAPRK&2:5&8:8_2	STAGKAPRK	2	Acetyl:K14+Dimethyl:R17	26.1315	26.4571	NA	26.2447	26.201	26.0984	26.1647	25.9882	NA	26.1813	26.139	26.2435
H3	STAGKAPRKQLASK&2:5&8:8.9_2	STAGKAPRKQLASK	2	Acetyl:K14+Dimethyl:R17.K18	27.5493	27.6698	27.5223	27.5975	NA	NA	26.7599	26.9414	26.1643	26.4085	26	26.6441
H3	STAGKAPRKQLASK&2:5&8:8.9_3	STAGKAPRKQLASK	3	Acetyl:K14+Dimethyl:R17.K18	28.8103	28.8489	28.8955	28.8301	28.7537	28.8484	27.4934	27.8639	27.7593	27.6788	27.7567	27.6888
H3	STAGKAPRKQLASK&2:5.9&5:8_2	STAGKAPRKQLASK	2	Acetyl:K14.K18+Methyl:R17	29.5061	29.1644	29.3711	29.3183	28.7956	29.125	29.0239	29.068	28.6396	28.7001	28.8603	29.0021
H3	STAGKAPRKQLASK&2:5.9&5:8_3	STAGKAPRKQLASK	3	Acetyl:K14.K18+Methyl:R17	30.073	30.0185	30.0141	29.8168	29.8146	30.1153	29.118	29.3868	29.392	29.2327	29.7079	29.5544
H3	STAGKAPRKQLASK&2:5.9&8:8_2	STAGKAPRKQLASK	2	Acetyl:K14.K18+Dimethyl:R17	29.7956	29.6465	29.5586	29.7077	29.3499	29.2778	29.8035	29.8849	29.2469	29.85	NA	29.5356
H3	STAGKAPRKQLASK&2:5.9&8:8_3	STAGKAPRKQLASK	3	Acetyl:K14.K18+Dimethyl:R17	30.3623	30.3064	30.2656	30.0855	29.9982	29.8504	29.9927	30.2203	29.9761	30.164	30.1548	30.1212
H3	STAGKAPRKQLASKAAR&2:5.9.14&5:8_2	STAGKAPRKQLASKAAR	2	Acetyl:K14.K18.K23+Methyl:R17	28.5855	28.6444	28.1912	28.3893	28.3616	NA	28.0242	28.0312	27.7794	27.8759	27.7484	28.0626
H3	STAGKAPRKQLASKAAR&2:5.9.14&5:8_3	STAGKAPRKQLASKAAR	3	Acetyl:K14.K18.K23+Methyl:R17	30.1356	30.1594	30.2043	30.2294	29.9234	30.2201	29.1437	29.4827	29.4154	29.4613	29.8671	29.8017
H3	STAGKAPRKQLASKAAR&2:5.9.14&8:8_2	STAGKAPRKQLASKAAR	2	Acetyl:K14.K18.K23+Dimethyl:R17	28.2878	28.1154	27.7649	28.2427	27.8643	27.7417	27.9935	28.0601	27.7777	27.9901	NA	27.9444
H3	STAGKAPRKQLASKAAR&2:5.9.14&8:8_3	STAGKAPRKQLASKAAR	3	Acetyl:K14.K18.K23+Dimethyl:R17	30.1462	30.1503	30.1377	29.8902	29.7814	30.1306	29.6235	29.7921	29.6817	29.6903	NA	29.7438
H3	STAGKAPRKQLASKAAR&2:5.14&5:9&8:8_2	STAGKAPRKQLASKAAR	2	Acetyl:K14.K23+Methyl:K18+Dimethyl:R17	NA	28.6312	28.5535	28.4484	28.4361	28.3849	28.1263	28.1446	27.7922	28.162	NA	28.0092
H3	STAGKAPRKQLASKAAR&2:5.14&5:9&8:8_3	STAGKAPRKQLASKAAR	3	Acetyl:K14.K23+Methyl:K18+Dimethyl:R17	31.113	31.0858	31.1886	31.1454	30.9011	31.1118	29.7888	29.954	29.8868	29.7612	30.1754	29.9614
H3	STAGKAPRKQLASKAAR&2:5.14&5:9&8:8_4	STAGKAPRKQLASKAAR	4	Acetyl:K14.K23+Methyl:K18+Dimethyl:R17	28.9473	28.9015	28.8444	28.6968	28.7407	28.7989	27.982	28.3596	28.1786	28.2083	28.1744	28.2072
H3	KSAPISAGIK&2:1_2	KSAPISAGIK	2	Acetyl:K27	36.9802	37.0479	36.9483	36.8626	36.748	36.8277	36.4658	36.8467	36.8885	36.647	36.7618	36.86
H3	KSAPISAGIKKPHR&2:1_2	KSAPISAGIKKPHR	2	Acetyl:K27	NA	24.821	24.9411	NA	25.0139	24.7666	22.747	22.3857	NA	22.3277	23.1967	23.8703
H3	KSAPISAGIKKPHR&2:1_3	KSAPISAGIKKPHR	3	Acetyl:K27	27.5632	26.9931	27.2184	NA	27.0509	27.3981	24.7278	24.7207	NA	25.2994	26.2502	26.6977
H3	KSAPISAGIKKPHR&2:1_4	KSAPISAGIKKPHR	4	Acetyl:K27	27.9947	27.5534	27.6971	NA	27.578	27.7913	25.8023	25.8578	25.2843	26.582	26.9121	27.0905
H3	KSAPISAGIKKPHR&2:1&5:10.14_3	KSAPISAGIKKPHR	3	Acetyl:K27+Methyl:K36.R40	22.1794	22.3862	20.4262	NA	NA	21.1266	29.3804	29.3575	29.2021	29.1381	28.8768	29.2169
H3	KSAPISAGIKKPHR&2:1&5:10.14_4	KSAPISAGIKKPHR	4	Acetyl:K27+Methyl:K36.R40	25.4252	22.1364	24.0587	23.9909	24.4913	24.36	29.87	30.1453	30.0378	29.8594	29.7549	29.8105
H3	KSAPISAGIKKPHR&2:1&5:14_2	KSAPISAGIKKPHR	2	Acetyl:K27+Methyl:R40	NA	26.2894	26.3669	NA	26.4712	26.5513	24.7603	25.0512	NA	25.6974	25.7412	26.6813
H3	KSAPISAGIKKPHR&2:1&5:14_3	KSAPISAGIKKPHR	3	Acetyl:K27+Methyl:R40	28.6978	28.3296	28.3005	NA	28.401	28.6918	25.8624	26.4218	24.045	27.3212	27.8962	28.3016
H3	KSAPISAGIKKPHR&2:1.10_3	KSAPISAGIKKPHR	3	Acetyl:K27.K36	27.1828	26.9328	27.2407	27.3819	26.9965	27.3867	26.4919	26.8999	26.6262	26.7212	26.5884	26.5025
H3	SAPISAGIKKPHR&2:9_2	SAPISAGIKKPHR	2	Acetyl:K36	28.5498	28.2506	28.6927	28.7068	28.2282	28.4	28.7142	29.0552	28.6027	28.4354	28.1343	28.7051
H3	SAPISAGIKKPHR&2:9_3	SAPISAGIKKPHR	3	Acetyl:K36	29.67	29.651	29.6898	29.6006	29.5803	29.8156	29.2001	29.5454	29.565	29.3049	29.4847	29.46
H3	SAPISAGIKKPHR&2:9&5:13_2	SAPISAGIKKPHR	2	Acetyl:K36+Methyl:R40	26.8125	26.7802	26.4348	26.6123	NA	26.5052	27.4424	NA	27.4254	27.2883	NA	27.2722
H3	SAPISAGIKKPHR&2:9&5:13_3	SAPISAGIKKPHR	3	Acetyl:K36+Methyl:R40	28.1733	28.0974	28.0419	28.122	28.0865	28.252	28.2297	28.5797	28.4802	28.3405	28.4305	28.4546
H3	KSTAGKAPR&2:1_2	KSTAGKAPR	2	Acetyl:K9	28.3695	28.821	28.3299	NA	27.7568	27.9934	NA	27.513	28.5467	28.2588	28.0281	27.7618
H3	KSTAGKAPR&2:1.6_2	KSTAGKAPR	2	Acetyl:K9.K14	34.5835	34.7247	34.7295	34.3393	34.2756	34.5255	33.7239	33.9129	33.6818	34.0503	33.9405	33.685
H3	KSTAGKAPRKQLASK&2:1.6&5:10&8:9_2	KSTAGKAPRKQLASK	2	Acetyl:K9.K14+Methyl:K18+Dimethyl:R17	30.7312	30.7378	30.8913	30.8478	30.7034	30.5897	30.1435	30.2428	NA	30.0138	NA	29.9538
H3	KSTAGKAPRKQLASK&2:1.6&5:10&8:9_3	KSTAGKAPRKQLASK	3	Acetyl:K9.K14+Methyl:K18+Dimethyl:R17	32.567	32.3687	32.528	32.4183	32.2428	32.5346	31.1527	31.3579	31.2627	31.3672	31.4878	31.4151
H3	KSTAGKAPRKQLASK&2:1.6&5:10&8:9_4	KSTAGKAPRKQLASK	4	Acetyl:K9.K14+Methyl:K18+Dimethyl:R17	30.5297	30.7103	30.8033	30.5773	30.6326	30.6688	30.0065	NA	29.9635	30.0021	NA	30.0766
H3	KSTAGKAPR&2:1.6&5:9_2	KSTAGKAPR	2	Acetyl:K9.K14+Methyl:R17	NA	30.6051	30.3586	30.5254	30.3716	30.6174	29.8054	NA	NA	30.0562	29.8097	29.9737
H3	KSTAGKAPRK&2:1.6&5:9_2	KSTAGKAPRK	2	Acetyl:K9.K14+Methyl:R17	32.6886	32.4269	32.5953	32.5101	32.4361	32.4976	31.9237	32.157	31.891	31.9377	32.0317	32.0432
H3	KSTAGKAPRK&2:1.6&5:9_3	KSTAGKAPRK	3	Acetyl:K9.K14+Methyl:R17	33.2246	33.1858	33.3518	33.1401	33.144	33.2811	32.4366	32.8343	32.6477	32.7987	32.8327	32.7255
H3	KSTAGKAPRK&2:1.6&8:9_2	KSTAGKAPRK	2	Acetyl:K9.K14+Dimethyl:R17	32.0264	31.8425	31.8503	31.6332	31.7024	31.7096	31.8542	31.8844	31.5839	31.689	31.6624	31.662
H3	KSTAGKAPRK&2:1.6&8:9_3	KSTAGKAPRK	3	Acetyl:K9.K14+Dimethyl:R17	32.8115	32.741	32.8452	32.4178	32.5516	32.6477	32.552	32.694	32.5758	32.5828	32.6512	32.4488
H3	KSTAGKAPRKQLASK&2:1.6&8:9.10_2	KSTAGKAPRKQLASK	2	Acetyl:K9.K14+Dimethyl:R17.K18	26.3623	26.2633	26.342	26.2233	26.2547	26.2211	25.1609	25.3669	25.0253	25.3963	24.7118	25.3115
H3	KSTAGKAPRKQLASK&2:1.6&8:9.10_3	KSTAGKAPRKQLASK	3	Acetyl:K9.K14+Dimethyl:R17.K18	28.2619	28.2091	28.2428	28.1332	NA	28.2483	26.7744	27.0538	26.7934	27.0556	27.0495	27.0098
H3	KSTAGKAPRKQLASK&2:1.6.10&5:9_2	KSTAGKAPRKQLASK	2	Acetyl:K9.K14.K18+Methyl:R17	30.5341	30.1738	30.4886	30.0124	29.6482	29.6991	29.3191	29.6383	29.4108	29.5111	29.4834	29.7326
H3	KSTAGKAPRKQLASK&2:1.6.10&5:9_3	KSTAGKAPRKQLASK	3	Acetyl:K9.K14.K18+Methyl:R17	30.6822	30.5545	30.7139	30.467	30.4295	30.7447	29.3837	29.696	29.8712	29.715	30.2486	30.2472
H3	KSTAGKAPRKQLASK&2:1.6.10&8:9_2	KSTAGKAPRKQLASK	2	Acetyl:K9.K14.K18+Dimethyl:R17	29.5715	29.5091	29.5885	29.5952	29.5014	NA	28.8191	29.4849	29.1738	29.0246	29.2044	29.3799
H3	KSTAGKAPRKQLASK&2:1.6.10&8:9_3	KSTAGKAPRKQLASK	3	Acetyl:K9.K14.K18+Dimethyl:R17	31.1985	31.3626	31.2731	31.1164	31.1629	31.2523	30.4099	30.9648	30.8992	30.7896	31.042	31.0759
H3	KSTAGKAPRKQLASKAAR&2:1.6.10.15&5:9_2	KSTAGKAPRKQLASKAAR	2	Acetyl:K9.K14.K18.K23+Methyl:R17	30.3167	29.9999	29.8186	30.0254	29.7094	NA	29.4133	29.4028	29.135	29.3907	29.2595	29.362
H3	KSTAGKAPRKQLASKAAR&2:1.6.10.15&5:9_3	KSTAGKAPRKQLASKAAR	3	Acetyl:K9.K14.K18.K23+Methyl:R17	32.6421	32.4298	32.3909	32.2872	32.3482	32.4336	31.4087	31.6036	31.5276	31.6065	NA	NA
H3	KSTAGKAPRKQLASKAAR&2:1.6.10.15&8:9_2	KSTAGKAPRKQLASKAAR	2	Acetyl:K9.K14.K18.K23+Dimethyl:R17	29.3821	29.3783	29.1882	29.4858	NA	NA	29.0568	28.9532	28.7214	28.8621	28.9395	28.7436
H3	KSTAGKAPRKQLASKAAR&2:1.6.10.15&8:9_3	KSTAGKAPRKQLASKAAR	3	Acetyl:K9.K14.K18.K23+Dimethyl:R17	32.0938	32.0059	32.0626	31.8732	31.7792	31.8634	31.3459	31.4745	31.4261	31.4387	31.6189	31.4977
H3	KSTAGKAPRKQLASKAAR&2:1.6.15&5:10&8:9_2	KSTAGKAPRKQLASKAAR	2	Acetyl:K9.K14.K23+Methyl:K18+Dimethyl:R17	28.6752	28.5323	28.5407	28.6275	NA	NA	NA	27.7934	27.4943	NA	NA	27.609
H3	KSTAGKAPRKQLASKAAR&2:1.6.15&5:10&8:9_3	KSTAGKAPRKQLASKAAR	3	Acetyl:K9.K14.K23+Methyl:K18+Dimethyl:R17	31.199	31.0112	31.1304	31.0312	30.8849	31.026	29.7108	29.8752	29.6566	29.8968	29.9969	29.8093
H3	KSTAGKAPRKQLASKAAR&2:1.6.15&5:10&8:9_4	KSTAGKAPRKQLASKAAR	4	Acetyl:K9.K14.K23+Methyl:K18+Dimethyl:R17	30.2194	30.0477	30.1664	29.9257	29.718	29.9387	28.9304	29.23	29.0337	28.8279	29.0718	29.1138
H3	SAPISAGIK&5:9_2	SAPISAGIK	2	Methyl:K36	NA	21.3267	21.6424	21.5763	21.3165	21.3706	27.6573	27.8132	28.5066	27.6772	27.0776	27.2277
H3	SAPISAGIKKPHR&5:9.13_2	SAPISAGIKKPHR	2	Methyl:K36.R40	NA	25.0206	25.1995	25.2486	24.9392	25.0726	31.9605	32.0451	31.8499	31.6593	NA	31.7719
H3	SAPISAGIKKPHR&5:9.13_3	SAPISAGIKKPHR	3	Methyl:K36.R40	NA	26.7736	26.6962	26.8263	26.537	26.8691	32.7502	33.024	33.0092	32.846	32.7455	32.9759
H3	SAPISAGIKKPHR&5:13&6:9_2	SAPISAGIKKPHR	2	Methyl:R40+Trimethyl:K36	24.0244	NA	NA	22.3723	NA	NA	28.3655	28.012	27.3854	27.1916	26.1656	27.9017
H3	SAPISAGIKKPHR&5:13&8:9_2	SAPISAGIKKPHR	2	Methyl:R40+Dimethyl:K36	NA	19.1625	NA	19.0275	NA	19.1182	28.776	28.9287	28.4082	28.5792	NA	28.6336
H3	SAPISAGIKKPHR&5:13&8:9_3	SAPISAGIKKPHR	3	Methyl:R40+Dimethyl:K36	24.1928	23.6384	23.1348	22.9911	22.7006	23.2364	29.6574	29.8425	29.7632	29.6192	29.507	29.72
H3	KSAPISAGIK&91:1_2	KSAPISAGIK	2	Carboxyethyl:K27	26.3707	26.3659	25.9168	26.1668	25.9805	26.2248	25.4817	26.4007	26.1142	25.8141	26.2274	26.2171
H4	GLGKGGAKR&2:4_2	GLGKGGAKR	2	Acetyl:K12	32.6065	31.1699	32.237	31.4439	32.6221	31.6843	28.9828	28.7532	29.7591	31.6233	30.2059	30.8775
H4	GLGKGGAKR&2:4.8_2	GLGKGGAKR	2	Acetyl:K12.K16	33.5514	33.7268	33.8169	33.6154	33.3356	33.6326	33.1016	33.8489	33.4237	33.3491	32.9912	33.4796
H4	GLGKGGAKR&2:8&91:4_2	GLGKGGAKR	2	Acetyl:K16+Carboxyethyl:K12	26.4606	26.5507	26.0694	26.3492	26.2852	26.3664	26.5238	27.3815	26.9563	26.6342	26.8817	27.0122
H4	GKGGKGLGKGGAK&2:2.9_2	GKGGKGLGKGGAK	2	Acetyl:K5.K12	25.1347	25.412	25.2745	25.4021	NA	25.1939	25.6251	25.9872	25.9176	25.4035	25.1122	25.4884
H4	GKGGKGLGKGGAK&2:2.9_3	GKGGKGLGKGGAK	3	Acetyl:K5.K12	25.315	25.5346	25.4962	25.3825	24.9679	25.2775	25.4711	26.1477	26.2739	26.0384	25.191	25.6212
H4	GKGGKGLGK&2:2.5_2	GKGGKGLGK	2	Acetyl:K5.K8	33.9801	34.2771	34.4614	34.3713	34.2599	34.1959	33.6441	34.5019	34.1325	34.002	33.7545	34.0766
H4	GKGGKGLGKGGAK&2:2.5&91:9_2	GKGGKGLGKGGAK	2	Acetyl:K5.K8+Carboxyethyl:K12	29.4255	29.5665	29.5185	29.4512	29.2413	29.5685	30.2139	29.8918	30.1393	29.7814	30.2698	30.6392
H4	GKGGKGLGKGGAK&2:2.5.9_2	GKGGKGLGKGGAK	2	Acetyl:K5.K8.K12	35.0576	35.0658	35.135	35.0724	34.8192	35.0331	35.0335	34.9943	34.8422	34.9137	35.081	35.1966
H4	GKGGKGLGKGGAK&2:2.5.9_3	GKGGKGLGKGGAK	3	Acetyl:K5.K8.K12	31.1323	31.2114	31.136	30.8796	NA	30.7214	31.1325	31.3905	31.3736	31.1026	31.338	31.634
H4	GKGGKGLGKGGAKR&2:2.5.9.13_2	GKGGKGLGKGGAKR	2	Acetyl:K5.K8.K12.K16	34.1717	34.0879	33.8828	33.9049	33.9221	33.8791	33.7042	33.9749	33.7832	33.8794	33.8697	33.9929
H4	GKGGKGLGKGGAKR&2:2.5.9.13_3	GKGGKGLGKGGAKR	3	Acetyl:K5.K8.K12.K16	32.7876	32.9436	32.5799	32.4345	32.6545	32.757	NA	32.7209	32.8139	32.4678	32.8385	32.8469
H4	GGKGLGKGGAK&2:3&91:7_2	GGKGLGKGGAK	2	Acetyl:K8+Carboxyethyl:K12	27.1601	27.3356	26.9444	27.2413	27.2241	27.4257	27.4895	27.8473	27.9778	27.922	27.5999	28.3472
H4	GKGGKGLGK&2:5&91:2_2	GKGGKGLGK	2	Acetyl:K8+Carboxyethyl:K5	27.0586	27.3383	27.5399	27.3555	27.4498	27.2743	27.6209	27.7313	28.1093	28.4786	28.0534	27.9788
H4	GGKGLGKGGAK&2:3.7_2	GGKGLGKGGAK	2	Acetyl:K8.K12	32.9736	32.9983	32.9795	32.9227	32.9248	33.0045	32.6169	32.9921	32.8694	32.7448	32.7896	32.8964
H4	GGKGLGKGGAKR&2:3.7_2	GGKGLGKGGAKR	2	Acetyl:K8.K12	28.5435	26.9026	28.0542	27.4441	28.5066	27.5736	24.5514	NA	25.0956	NA	25.7673	26.7703
H4	GGKGLGKGGAKR&2:3.7_3	GGKGLGKGGAKR	3	Acetyl:K8.K12	28.8706	NA	28.436	27.7889	28.8504	28.0463	NA	24.9152	25.9887	NA	26.1947	27.0957
H4	GGKGLGKGGAKR&2:3.7.11_2	GGKGLGKGGAKR	2	Acetyl:K8.K12.K16	32.1432	32.0704	31.9227	31.9775	31.8915	31.9671	31.6759	31.9552	31.832	31.7253	31.9519	31.9513
H4	GGKGLGKGGAKR&2:3.7.11_3	GGKGLGKGGAKR	3	Acetyl:K8.K12.K16	28.1813	28.0389	27.9277	27.85	27.8227	27.8867	NA	28.3303	28.635	NA	28.4361	28.3984
H4	SGRGKGGK&2:1.5&5:3_2	SGRGKGGK	2	Acetyl:S1.K5+Methyl:R3	29.5375	29.8841	29.9248	29.5539	29.45	29.4983	29.319	29.697	29.5665	30.0664	29.2086	29.6412
H4	SGRGKGGKGLGK&2:1.5.8&5:3_2	SGRGKGGKGLGK	2	Acetyl:S1.K5.K8+Methyl:R3	28.1844	28.3591	28.3691	28.1312	27.956	28.2536	27.7541	28.112	28.1867	27.8646	28.2425	28.6119
H4	SGRGKGGKGLGKGGAK&2:1.5.8.12&5:3_2	SGRGKGGKGLGKGGAK	2	Acetyl:S1.K5.K8.K12+Methyl:R3	28.6316	28.6793	28.3588	28.311	28.2314	28.2039	28.3446	28.4778	28.2102	28.3904	28.3997	28.4701
H4	SGRGKGGKGLGKGGAK&2:1.5.8.12&5:3_3	SGRGKGGKGLGKGGAK	3	Acetyl:S1.K5.K8.K12+Methyl:R3	28.0062	27.9949	27.7738	27.8516	27.6637	27.8744	NA	27.8347	27.5888	27.8043	27.9801	27.957
H4	ISGLIYEEIR&5:7_2	ISGLIYEEIR	2	Methyl:E52	30.3541	30.9643	31.0267	31.9858	30.3694	30.7846	32.2798	32.0187	31.8376	30.7301	30.9035	31.2124
H4	ISGLIYEEIR&5:8_2	ISGLIYEEIR	2	Methyl:E53	30.9112	31.1101	31.5046	32.1908	31.3402	31.2813	32.2791	32.1504	32.3946	31.2729	31.3225	31.5878
H4	ISGLIYEEIR&5:8_3	ISGLIYEEIR	3	Methyl:E53	27.3157	27.7925	28.2139	28.5481	27.8306	27.9257	28.3398	28.7568	29.1834	27.9405	27.9071	NA
H4	VFLENVIK&5:4_2	VFLENVIK	2	Methyl:E63	NA	30.2254	30.3587	NA	30.3994	30.2717	30.7071	31.2984	31.6358	30.1844	30.5381	30.548
H4	DSIMYTEHAK&1:4&5:7_2	DSIMYTEHAK	2	Methyl (E:74) + Oxidation (M:71)	26.027	26.3623	27.0112	26.7505	26.1865	26.3824	26.5889	27.374	27.686	26.4554	27.881	27.9848
H4	VFLENVIKDSIMYTEHAK&1:12&5:15_4	VFLENVIKDSIMYTEHAK	4	Methyl (E:74) + Oxidation (M:71)	25.8416	26.8425	27.726	NA	26.381	27.3648	30.2586	28.5096	28.823	27.0562	28.0849	29.2527
H4	DNIQGITKPAIR&5:8_2	DNIQGITKPAIR	2	Methyl:K31	29.0927	27.9105	27.2388	27.2835	26.8826	26.5927	NA	25.5086	24.7989	25.2627	25.0412	24.1182
H4	DNIQGITKPAIR&5:8_3	DNIQGITKPAIR	3	Methyl:K31	30.3891	29.5313	28.9562	28.8659	28.6178	28.7914	28.9111	27.8797	27.6308	27.8076	27.4256	27.3234
H4	TVTAMDIVYSLKR&1:5&5:12_3	TVTAMDIVYSLKR	3	Methyl (K:91) + Oxidation (M:84)	28.5258	27.6445	27.5225	27.2042	27.0317	27.0334	26.6569	25.7647	25.4983	25.964	26.4677	26.5544
H4	GLGKGGAK&91:4_2	GLGKGGAK	2	Carboxyethyl:K12	30.4462	30.5363	30.2707	30.3347	30.055	30.3519	30.8513	31.2765	30.9071	30.5292	30.7766	30.4187

## Sheet: Sheet3
Histone	peptide	Sequence	Charge	Modif_in_prot	Sir2aKO_rep1	Sir2aKO_rep2	Sir2aKO_rep3	Sir2aKO_rep4	Sir2aKO_rep5	Sir2aKO_rep6	3D7_rep1	3D7_rep2	3D7_rep3	3D7_rep4	3D7_rep5	3D7_rep6
H3	KSTAGKAPR&2:6_2	KSTAGKAPR	2	Acetyl:K14	1.48073	0.560223	NA	0.53709	0.953204	0.477085	-0.824289	-1.05194	NA	NA	-1.13667	-0.995421
H3	STAGKAPR&2:5_2	STAGKAPR	2	Acetyl:K14	0.972003	1.50388	1.30278	0.899155	-0.628989	0.556278	-1.44152	-0.397607	-1.16302	-0.500648	-0.290502	-0.811808
H3	STAGKAPRKQLASK&2:5&5:9&8:8_2	STAGKAPRKQLASK	2	Acetyl:K14+Methyl:K18+Dimethyl:R17	0.876427	1.35524	0.660964	0.709719	0.230903	0.610854	-0.865082	NA	-1.25891	-1.20181	NA	-1.1183
H3	STAGKAPRKQLASK&2:5&5:9&8:8_3	STAGKAPRKQLASK	3	Acetyl:K14+Methyl:K18+Dimethyl:R17	0.823722	1.11958	1.16112	0.949624	0.604996	0.949447	-1.36039	-0.792521	-1.08023	-0.760377	-0.701055	-0.913922
H3	KSTAGKAPRKQLASK&2:6&5:1.10&8:9_2	KSTAGKAPRKQLASK	2	Acetyl:K14+Methyl:K9.K18+Dimethyl:R17	0.987794	0.413712	1.0841	0.431911	0.631851	0.314663	-1.20185	NA	-1.28103	-1.38115	NA	NA
H3	KSTAGKAPRKQLASK&2:6&5:1.10&8:9_4	KSTAGKAPRKQLASK	4	Acetyl:K14+Methyl:K9.K18+Dimethyl:R17	0.910669	0.702989	1.2551	0.830958	1.10556	0.231532	-1.0702	-0.807986	NA	-1.06507	-1.12036	-0.973201
H3	KSTAGKAPRK&2:6&5:1.9_2	KSTAGKAPRK	2	Acetyl:K14+Methyl:K9.R17	0.643222	1.3488	1.70355	-0.790523	-0.15985	0.320908	-0.711279	0.294762	-1.95092	0.349627	-0.38118	-0.667119
H3	STAGKAPR&2:5&5:8_2	STAGKAPR	2	Acetyl:K14+Methyl:R17	-0.226828	1.53696	0.99188	0.634866	0.0104652	-0.227162	-0.531333	0.734791	-0.161712	0.576503	-1.22512	-2.1133
H3	STAGKAPRK&2:5&5:8_2	STAGKAPRK	2	Acetyl:K14+Methyl:R17	0.59458	0.641268	1.4665	0.720322	0.652062	0.822327	-2.14	-0.670177	-0.372077	-0.297401	-1.02826	-0.389144
H3	KSTAGKAPRK&2:6&5:9&6:1_2	KSTAGKAPRK	2	Acetyl:K14+Methyl:R17+Trimethyl:K9	NA	1.41291	1.67261	-0.373887	0.587334	0.656173	-0.0896112	-0.421939	-1.51878	-0.148961	-0.572507	-1.20334
H3	KSTAGKAPRK&2:6&5:9&6:1_3	KSTAGKAPRK	3	Acetyl:K14+Methyl:R17+Trimethyl:K9	0.421233	1.02663	1.13436	0.637788	0.455897	1.17544	-1.5255	-0.70255	-0.505142	0.257679	-1.6983	-0.677538
H3	KSTAGKAPR&2:6&6:1_2	KSTAGKAPR	2	Acetyl:K14+Trimethyl:K9	1.05787	0.811537	1.62352	0.952997	0.101502	0.669558	-1.22224	-0.239555	-1.19671	-0.669848	-0.989784	-0.898849
H3	KSTAGKAPR&2:6&8:1_2	KSTAGKAPR	2	Acetyl:K14+Dimethyl:K9	0.960669	1.10428	1.72156	-0.133402	0.851968	0.476929	-0.861811	-0.959329	-1.20862	-0.61623	-1.18123	-0.154784
H3	STAGKAPRK&2:5&8:8_2	STAGKAPRK	2	Acetyl:K14+Dimethyl:R17	-0.439462	2.23953	NA	0.49191	0.131957	-0.71211	-0.166481	-1.61914	NA	-0.0297581	-0.377937	0.481498
H3	STAGKAPRKQLASK&2:5&8:8.9_2	STAGKAPRKQLASK	2	Acetyl:K14+Dimethyl:R17.K18	0.991321	1.18295	0.948427	1.06805	NA	NA	-0.263677	0.0249712	-1.21043	-0.822172	-1.47172	-0.447707
H3	STAGKAPRKQLASK&2:5&8:8.9_3	STAGKAPRKQLASK	3	Acetyl:K14+Dimethyl:R17.K18	0.911494	0.976463	1.05488	0.944764	0.816109	0.975523	-1.30582	-0.68199	-0.85823	-0.993711	-0.862591	-0.97689
H3	STAGKAPRKQLASK&2:5.9&5:8_2	STAGKAPRKQLASK	2	Acetyl:K14.K18+Methyl:R17	1.7028	0.432916	1.20119	1.0047	-0.937408	0.286619	-0.0890466	0.0749017	-1.51707	-1.29223	-0.697122	-0.170255
H3	STAGKAPRKQLASK&2:5.9&5:8_3	STAGKAPRKQLASK	3	Acetyl:K14.K18+Methyl:R17	1.11943	0.961386	0.948611	0.376558	0.370049	1.2421	-1.65027	-0.870711	-0.855549	-1.3176	0.0606332	-0.384639
H3	STAGKAPRKQLASK&2:5.9&8:8_2	STAGKAPRKQLASK	2	Acetyl:K14.K18+Dimethyl:R17	0.824082	0.178999	-0.201637	0.443662	-1.10508	-1.41695	0.858568	1.21076	-1.55086	1.05987	NA	-0.301418
H3	STAGKAPRKQLASK&2:5.9&8:8_3	STAGKAPRKQLASK	3	Acetyl:K14.K18+Dimethyl:R17	1.56566	1.19675	0.927977	-0.258835	-0.834477	-1.80828	-0.870897	0.629621	-0.980181	0.258556	0.197614	-0.0235109
H3	STAGKAPRKQLASKAAR&2:5.9.14&5:8_2	STAGKAPRKQLASKAAR	2	Acetyl:K14.K18.K23+Methyl:R17	1.40071	1.59187	0.120915	0.764066	0.673981	NA	-0.421138	-0.398501	-1.21591	-0.902757	-1.31675	-0.296494
H3	STAGKAPRKQLASKAAR&2:5.9.14&5:8_3	STAGKAPRKQLASKAAR	3	Acetyl:K14.K18.K23+Methyl:R17	0.792118	0.855115	0.974214	1.04077	0.229257	1.01608	-1.83891	-0.939867	-1.11828	-0.996681	0.0799236	-0.0937381
H3	STAGKAPRKQLASKAAR&2:5.9.14&8:8_2	STAGKAPRKQLASKAAR	2	Acetyl:K14.K18.K23+Dimethyl:R17	1.65014	0.725451	-1.15534	1.40791	-0.622065	-1.27996	0.0709937	0.428284	-1.0864	0.0531615	NA	-0.192179
H3	STAGKAPRKQLASKAAR&2:5.9.14&8:8_3	STAGKAPRKQLASKAAR	3	Acetyl:K14.K18.K23+Dimethyl:R17	1.21774	1.23701	1.17783	0.0103214	-0.502662	1.14409	-1.24733	-0.452016	-0.972897	-0.932168	NA	-0.679918
H3	STAGKAPRKQLASKAAR&2:5.14&5:9&8:8_2	STAGKAPRKQLASKAAR	2	Acetyl:K14.K23+Methyl:K18+Dimethyl:R17	NA	1.37219	1.07769	0.679997	0.633098	0.439397	-0.539551	-0.470449	-1.80463	-0.404601	NA	-0.98314
H3	STAGKAPRKQLASKAAR&2:5.14&5:9&8:8_3	STAGKAPRKQLASKAAR	3	Acetyl:K14.K23+Methyl:K18+Dimethyl:R17	0.974573	0.93094	1.09597	1.02662	0.634275	0.972623	-1.15196	-0.886678	-0.994464	-1.19623	-0.530994	-0.874681
H3	STAGKAPRKQLASKAAR&2:5.14&5:9&8:8_4	STAGKAPRKQLASKAAR	4	Acetyl:K14.K23+Methyl:K18+Dimethyl:R17	1.27492	1.14354	0.979519	0.555474	0.681756	0.84892	-1.49694	-0.412787	-0.932333	-0.847134	-0.944484	-0.850451
H3	KSAPISAGIK&2:1_2	KSAPISAGIK	2	Acetyl:K27	1.00493	1.43959	0.800348	0.250086	-0.486446	0.0258737	-2.29841	0.147512	0.415891	-1.13477	-0.397457	0.23285
H3	KSAPISAGIKKPHR&2:1_2	KSAPISAGIKKPHR	2	Acetyl:K27	NA	0.908317	1.01364	NA	1.07754	0.860619	-0.911077	-1.22794	NA	-1.27886	-0.516534	0.074297
H3	KSAPISAGIKKPHR&2:1_3	KSAPISAGIKKPHR	3	Acetyl:K27	1.07257	0.550488	0.756827	NA	0.603414	0.921382	-1.52393	-1.5304	NA	-1.00049	-0.129812	0.279959
H3	KSAPISAGIKKPHR&2:1_4	KSAPISAGIKKPHR	4	Acetyl:K27	1.16006	0.682802	0.838135	NA	0.709346	0.940091	-1.2112	-1.15115	-1.77139	-0.36792	-0.0108876	0.182114
H3	KSAPISAGIKKPHR&2:1&5:10.14_3	KSAPISAGIKKPHR	3	Acetyl:K27+Methyl:K36.R40	-0.988332	-0.936584	-1.42702	NA	NA	-1.25176	0.813611	0.807862	0.769001	0.752962	0.687578	0.772683
H3	KSAPISAGIKKPHR&2:1&5:10.14_4	KSAPISAGIKKPHR	4	Acetyl:K27+Methyl:K36.R40	-0.500707	-1.54968	-0.936554	-0.958192	-0.798588	-0.840472	0.916987	1.00481	0.970517	0.913599	0.880271	0.898016
H3	KSAPISAGIKKPHR&2:1&5:14_2	KSAPISAGIKKPHR	2	Acetyl:K27+Methyl:R40	NA	0.483523	0.596252	NA	0.747776	0.86418	-1.73882	-1.31603	NA	-0.376875	-0.31319	1.05318
H3	KSAPISAGIKKPHR&2:1&5:14_3	KSAPISAGIKKPHR	3	Acetyl:K27+Methyl:R40	0.829215	0.578718	0.558929	NA	0.627267	0.82517	-1.09984	-0.71928	-2.33632	-0.107375	0.283848	0.559667
H3	KSAPISAGIKKPHR&2:1.10_3	KSAPISAGIKKPHR	3	Acetyl:K27.K36	0.817119	0.0611328	0.992518	1.41948	0.25367	1.43393	-1.27268	-0.0384534	-0.866506	-0.578888	-0.980717	-1.24061
H3	SAPISAGIKKPHR&2:9_2	SAPISAGIKKPHR	2	Acetyl:K36	0.0389184	-1.10347	0.584818	0.638616	-1.18921	-0.532937	0.666709	1.96906	0.24097	-0.397764	-1.5477	0.631984
H3	SAPISAGIKKPHR&2:9_3	SAPISAGIKKPHR	3	Acetyl:K36	0.727348	0.61474	0.844714	0.316174	0.195759	1.59025	-2.05736	-0.0114187	0.104633	-1.43636	-0.371064	-0.51741
H3	SAPISAGIKKPHR&2:9&5:13_2	SAPISAGIKKPHR	2	Acetyl:K36+Methyl:R40	-0.345931	-0.42572	-1.27877	-0.840299	NA	-1.10492	1.20958	NA	1.16763	0.829073	NA	0.789358
H3	SAPISAGIKKPHR&2:9&5:13_3	SAPISAGIKKPHR	3	Acetyl:K36+Methyl:R40	-0.561725	-0.985654	-1.29486	-0.848121	-1.04634	-0.122642	-0.24753	1.70513	1.15054	0.370732	0.872819	1.00766
H3	KSTAGKAPR&2:1_2	KSTAGKAPR	2	Acetyl:K9	0.577109	1.70249	0.478585	NA	-0.949772	-0.360136	NA	-1.5574	1.01875	0.301345	-0.273619	-0.937356
H3	KSTAGKAPR&2:1.6_2	KSTAGKAPR	2	Acetyl:K9.K14	1.0056	1.35827	1.3702	0.395334	0.236303	0.86073	-1.14224	-0.669929	-1.2474	-0.32653	-0.600908	-1.23944
H3	KSTAGKAPRKQLASK&2:1.6&5:10&8:9_2	KSTAGKAPRKQLASK	2	Acetyl:K9.K14+Methyl:K18+Dimethyl:R17	0.684645	0.702864	1.13061	1.00943	0.606995	0.29029	-0.952932	-0.676186	NA	-1.31429	NA	-1.48143
H3	KSTAGKAPRKQLASK&2:1.6&5:10&8:9_3	KSTAGKAPRKQLASK	3	Acetyl:K9.K14+Methyl:K18+Dimethyl:R17	1.14943	0.81178	1.08315	0.896222	0.597494	1.09426	-1.25857	-0.909255	-1.07135	-0.893333	-0.687967	-0.811861
H3	KSTAGKAPRKQLASK&2:1.6&5:10&8:9_4	KSTAGKAPRKQLASK	4	Acetyl:K9.K14+Methyl:K18+Dimethyl:R17	0.389766	0.92064	1.19403	0.529757	0.692337	0.798699	-1.14796	NA	-1.27439	-1.16096	NA	-0.941917
H3	KSTAGKAPR&2:1.6&5:9_2	KSTAGKAPR	2	Acetyl:K9.K14+Methyl:R17	NA	1.12151	0.372612	0.879375	0.412173	1.15863	-1.30754	NA	NA	-0.54576	-1.29463	-0.79637
H3	KSTAGKAPRK&2:1.6&5:9_2	KSTAGKAPRK	2	Acetyl:K9.K14+Methyl:R17	1.46329	0.566452	1.14369	0.851487	0.59808	0.808653	-1.15779	-0.358464	-1.26993	-1.10975	-0.787563	-0.748156
H3	KSTAGKAPRK&2:1.6&5:9_3	KSTAGKAPRK	3	Acetyl:K9.K14+Methyl:R17	0.887144	0.753564	1.32541	0.596464	0.609809	1.08178	-1.82601	-0.456658	-1.09895	-0.579016	-0.462246	-0.831283
H3	KSTAGKAPRK&2:1.6&8:9_2	KSTAGKAPRK	2	Acetyl:K9.K14+Dimethyl:R17	2.05368	0.644467	0.704647	-0.959141	-0.428351	-0.37371	0.734061	0.966067	-1.33695	-0.531194	-0.73499	-0.738582
H3	KSTAGKAPRK&2:1.6&8:9_3	KSTAGKAPRK	3	Acetyl:K9.K14+Dimethyl:R17	1.40107	0.866618	1.65648	-1.58249	-0.568533	0.160024	-0.565557	0.510483	-0.385076	-0.331884	0.186224	-1.34736
H3	KSTAGKAPRKQLASK&2:1.6&8:9.10_2	KSTAGKAPRKQLASK	2	Acetyl:K9.K14+Dimethyl:R17.K18	1.05302	0.890808	1.01979	0.82516	0.876689	0.821539	-0.916515	-0.578759	-1.1387	-0.530642	-1.65278	-0.669613
H3	KSTAGKAPRKQLASK&2:1.6&8:9.10_3	KSTAGKAPRKQLASK	3	Acetyl:K9.K14+Dimethyl:R17.K18	1.09676	1.01753	1.06814	0.903814	NA	1.07634	-1.13269	-0.713986	-1.10428	-0.711312	-0.72041	-0.779908
H3	KSTAGKAPRKQLASK&2:1.6.10&5:9_2	KSTAGKAPRKQLASK	2	Acetyl:K9.K14.K18+Methyl:R17	1.79021	0.906448	1.67862	0.510581	-0.382964	-0.258031	-1.19016	-0.407092	-0.965183	-0.719249	-0.787232	-0.175946
H3	KSTAGKAPRKQLASK&2:1.6.10&5:9_3	KSTAGKAPRKQLASK	3	Acetyl:K9.K14.K18+Methyl:R17	0.989978	0.710705	1.05918	0.519271	0.4374	1.12664	-1.84925	-1.1665	-0.783378	-1.12485	0.0419078	0.0388866
H3	KSTAGKAPRKQLASK&2:1.6.10&8:9_2	KSTAGKAPRKQLASK	2	Acetyl:K9.K14.K18+Dimethyl:R17	0.852716	0.612432	0.918367	0.944061	0.582484	NA	-2.04661	0.518924	-0.679902	-1.2549	-0.561988	0.114417
H3	KSTAGKAPRKQLASK&2:1.6.10&8:9_3	KSTAGKAPRKQLASK	3	Acetyl:K9.K14.K18+Dimethyl:R17	0.591374	1.22591	0.879554	0.273974	0.453529	0.799189	-2.45815	-0.312538	-0.566124	-0.989825	-0.014077	0.117182
H3	KSTAGKAPRKQLASKAAR&2:1.6.10.15&5:9_2	KSTAGKAPRKQLASKAAR	2	Acetyl:K9.K14.K18.K23+Methyl:R17	1.84841	1.00647	0.524742	1.07424	0.23429	NA	-0.552597	-0.580454	-1.29212	-0.61259	-0.961389	-0.689012
H3	KSTAGKAPRKQLASKAAR&2:1.6.10.15&5:9_3	KSTAGKAPRKQLASKAAR	3	Acetyl:K9.K14.K18.K23+Methyl:R17	1.22431	0.771685	0.688783	0.467634	0.597685	0.77975	-1.40517	-0.989619	-1.15163	-0.983425	NA	NA
H3	KSTAGKAPRKQLASKAAR&2:1.6.10.15&8:9_2	KSTAGKAPRKQLASKAAR	2	Acetyl:K9.K14.K18.K23+Dimethyl:R17	1.13022	1.11642	0.425466	1.50721	NA	NA	-0.0520458	-0.428421	-1.27073	-0.759612	-0.478175	-1.19032
H3	KSTAGKAPRKQLASKAAR&2:1.6.10.15&8:9_3	KSTAGKAPRKQLASKAAR	3	Acetyl:K9.K14.K18.K23+Dimethyl:R17	1.42713	1.10306	1.31186	0.613979	0.267329	0.577657	-1.3298	-0.855911	-1.034	-0.987623	-0.323361	-0.77031
H3	KSTAGKAPRKQLASKAAR&2:1.6.15&5:10&8:9_2	KSTAGKAPRKQLASKAAR	2	Acetyl:K9.K14.K23+Methyl:K18+Dimethyl:R17	0.942256	0.669433	0.685325	0.851196	NA	NA	NA	-0.741638	-1.3128	NA	NA	-1.09377
H3	KSTAGKAPRKQLASKAAR&2:1.6.15&5:10&8:9_3	KSTAGKAPRKQLASKAAR	3	Acetyl:K9.K14.K23+Methyl:K18+Dimethyl:R17	1.17736	0.887728	1.07156	0.918522	0.692979	0.910575	-1.1182	-0.864601	-1.20169	-0.831195	-0.676843	-0.966191
H3	KSTAGKAPRKQLASKAAR&2:1.6.15&5:10&8:9_4	KSTAGKAPRKQLASKAAR	4	Acetyl:K9.K14.K23+Methyl:K18+Dimethyl:R17	1.32484	1.00022	1.22463	0.769613	0.376907	0.794214	-1.11217	-0.545668	-0.916797	-1.30582	-0.84468	-0.765285
H3	SAPISAGIK&5:9_2	SAPISAGIK	2	Methyl:K36	NA	-1.07448	-0.9778	-0.998052	-1.0776	-1.06103	0.864002	0.911761	1.12407	0.870124	0.686514	0.732482
H3	SAPISAGIKKPHR&5:9.13_2	SAPISAGIKKPHR	2	Methyl:K36.R40	NA	-0.969193	-0.919046	-0.905275	-0.992025	-0.954617	0.976958	1.00069	0.945936	0.892483	NA	0.924086
H3	SAPISAGIKKPHR&5:9.13_3	SAPISAGIKKPHR	3	Methyl:K36.R40	NA	-1.0334	-1.05745	-1.01701	-1.10698	-1.00369	0.825714	0.910861	0.906275	0.855517	0.824244	0.895922
H3	SAPISAGIKKPHR&5:13&6:9_2	SAPISAGIKKPHR	2	Methyl:R40+Trimethyl:K36	-1.11983	NA	NA	-1.88981	NA	NA	0.903277	0.738548	0.446487	0.35619	-0.121987	0.687126
H3	SAPISAGIKKPHR&5:13&8:9_2	SAPISAGIKKPHR	2	Methyl:R40+Dimethyl:K36	NA	-1.19497	NA	-1.22222	NA	-1.2039	0.74661	0.777441	0.672334	0.70687	NA	0.717841
H3	SAPISAGIKKPHR&5:13&8:9_3	SAPISAGIKKPHR	3	Methyl:R40+Dimethyl:K36	-0.689587	-0.855285	-1.00576	-1.04872	-1.13554	-0.975399	0.943505	0.998831	0.975115	0.932086	0.898547	0.96221
H3	KSAPISAGIK&91:1_2	KSAPISAGIK	2	Carboxyethyl:K27	0.981281	0.963528	-0.705937	0.223198	-0.469302	0.43877	-2.3237	1.09295	0.0279361	-1.08773	0.448559	0.410451
H4	GLGKGGAKR&2:4_2	GLGKGGAKR	2	Acetyl:K12	1.22045	0.131025	0.940267	0.338836	1.23229	0.521132	-1.52753	-1.70167	-0.938879	0.474852	-0.600048	-0.0907194
H4	GLGKGGAKR&2:4.8_2	GLGKGGAKR	2	Acetyl:K12.K16	0.232777	0.891876	1.23042	0.473202	-0.577659	0.53792	-1.45679	1.35065	-0.246694	-0.527184	-1.87159	-0.0369275
H4	GLGKGGAKR&2:8&91:4_2	GLGKGGAKR	2	Acetyl:K16+Carboxyethyl:K12	-0.437516	-0.194105	-1.49411	-0.738542	-0.911406	-0.69201	-0.266897	2.04989	0.9014	0.031346	0.699728	1.05222
H4	GKGGKGLGKGGAK&2:2.9_2	GKGGKGLGKGGAK	2	Acetyl:K5.K12	-1.07863	-0.13038	-0.600466	-0.1643	NA	-0.87611	0.598525	1.83658	1.59857	-0.159341	-1.15549	0.131039
H4	GKGGKGLGKGGAK&2:2.9_3	GKGGKGLGKGGAK	3	Acetyl:K5.K12	-0.612091	-0.0630006	-0.159037	-0.443307	-1.48026	-0.705986	-0.221804	1.47066	1.78626	1.1971	-0.922231	0.153698
H4	GKGGKGLGK&2:2.5_2	GKGGKGLGK	2	Acetyl:K5.K8	-0.598204	0.526271	1.22429	0.88305	0.461037	0.218695	-1.87058	1.37736	-0.0212831	-0.51545	-1.45247	-0.232723
H4	GKGGKGLGKGGAK&2:2.5&91:9_2	GKGGKGLGKGGAK	2	Acetyl:K5.K8+Carboxyethyl:K12	-0.903677	-0.571179	-0.684455	-0.842922	-1.33763	-0.566585	0.954543	0.195389	0.778577	-0.0648385	1.08614	1.95664
H4	GKGGKGLGKGGAK&2:2.5.9_2	GKGGKGLGKGGAK	2	Acetyl:K5.K8.K12	0.33131	0.404527	1.02158	0.463247	-1.79201	0.113104	0.116944	-0.232512	-1.58664	-0.949855	0.540291	1.57002
H4	GKGGKGLGKGGAK&2:2.5.9_3	GKGGKGLGKGGAK	3	Acetyl:K5.K8.K12	-0.216816	0.0992901	-0.20187	-1.22642	NA	-1.85838	-0.215816	0.815005	0.747553	-0.335519	0.605175	1.7878
H4	GKGGKGLGKGGAKR&2:2.5.9.13_2	GKGGKGLGKGGAKR	2	Acetyl:K5.K8.K12.K16	2.0006	1.33209	-0.305175	-0.128962	0.00792222	-0.334739	-1.73137	0.429639	-1.10056	-0.332679	-0.410211	0.573443
H4	GKGGKGLGKGGAKR&2:2.5.9.13_3	GKGGKGLGKGGAKR	3	Acetyl:K5.K8.K12.K16	0.458574	1.41962	-0.821445	-1.7169	-0.361632	0.270104	NA	0.0474309	0.620551	-1.51204	0.772009	0.823732
H4	GGKGLGKGGAK&2:3&91:7_2	GGKGLGKGGAK	2	Acetyl:K8+Carboxyethyl:K12	-0.937835	-0.507991	-1.46638	-0.738831	-0.781038	-0.287204	-0.130948	0.745832	1.06556	0.928759	0.139574	1.9705
H4	GKGGKGLGK&2:5&91:2_2	GKGGKGLGK	2	Acetyl:K8+Carboxyethyl:K5	-1.46091	-0.787818	-0.30281	-0.746366	-0.519651	-0.941814	-0.10787	0.157818	1.06726	1.95602	0.9329	0.753242
H4	GGKGLGKGGAK&2:3.7_2	GGKGLGKGGAK	2	Acetyl:K8.K12	0.673708	0.878862	0.722328	0.249487	0.267464	0.93075	-2.29657	0.827723	-0.194369	-1.23159	-0.858475	0.0306857
H4	GGKGLGKGGAKR&2:3.7_2	GGKGLGKGGAKR	2	Acetyl:K8.K12	1.16589	-0.013159	0.814303	0.375955	1.13939	0.468942	-1.70263	NA	-1.31157	NA	-0.828908	-0.108221
H4	GGKGLGKGGAKR&2:3.7_3	GGKGLGKGGAKR	3	Acetyl:K8.K12	1.08598	NA	0.774762	0.311366	1.07154	0.495718	NA	-1.74645	-0.977734	NA	-0.830184	-0.185004
H4	GGKGLGKGGAKR&2:3.7.11_2	GGKGLGKGGAKR	2	Acetyl:K8.K12.K16	1.69546	1.13769	0.00546848	0.425185	-0.233585	0.34566	-1.88645	0.254394	-0.690011	-1.50784	0.229484	0.22455
H4	GGKGLGKGGAKR&2:3.7.11_3	GGKGLGKGGAKR	3	Acetyl:K8.K12.K16	0.106555	-0.389692	-0.777466	-1.04832	-1.14355	-0.920482	NA	0.626092	1.68847	NA	0.994889	0.863499
H4	SGRGKGGK&2:1.5&5:3_2	SGRGKGGK	2	Acetyl:S1.K5+Methyl:R3	-0.299657	1.08905	1.25244	-0.233858	-0.650267	-0.456486	-1.17501	0.339468	-0.183458	1.81951	-1.61745	0.115723
H4	SGRGKGGKGLGK&2:1.5.8&5:3_2	SGRGKGGKGLGK	2	Acetyl:S1.K5.K8+Methyl:R3	0.0667944	0.814615	0.857704	-0.160784	-0.910923	0.363304	-1.77488	-0.242922	0.0766968	-1.30221	0.315727	1.89688
H4	SGRGKGGKGLGKGGAK&2:1.5.8.12&5:3_2	SGRGKGGKGLGKGGAK	2	Acetyl:S1.K5.K8.K12+Methyl:R3	1.56282	1.87492	-0.219385	-0.531935	-1.05222	-1.232	-0.312579	0.558006	-1.19034	-0.0130029	0.0480111	0.507699
H4	SGRGKGGKGLGKGGAK&2:1.5.8.12&5:3_3	SGRGKGGKGLGKGGAK	3	Acetyl:S1.K5.K8.K12+Methyl:R3	1.16104	1.07763	-0.54583	0.0254735	-1.35417	0.193033	NA	-0.0989166	-1.90495	-0.322077	0.969311	0.79946
H4	ISGLIYEEIR&5:7_2	ISGLIYEEIR	2	Methyl:E52	-1.28468	-0.364099	-0.269953	1.17713	-1.26154	-0.635097	1.62074	1.22684	0.953531	-0.717396	-0.455828	0.0103497
H4	ISGLIYEEIR&5:8_2	ISGLIYEEIR	2	Methyl:E53	-1.38452	-0.991555	-0.212379	1.14308	-0.537165	-0.653397	1.31734	1.06311	1.54553	-0.669983	-0.572067	-0.0479925
H4	ISGLIYEEIR&5:8_3	ISGLIYEEIR	3	Methyl:E53	-1.61992	-0.704581	0.104536	0.746201	-0.631475	-0.448781	0.34627	1.14688	1.96588	-0.420453	-0.484557	NA
H4	VFLENVIK&5:4_2	VFLENVIK	2	Methyl:E63	NA	-0.811006	-0.534737	NA	-0.450398	-0.71497	0.187266	1.41292	2.11216	-0.896026	-0.162847	-0.142364
H4	DSIMYTEHAK&1:4&5:7_2	DSIMYTEHAK	2	Methyl (E:74) + Oxidation (M:71)	-1.26394	-0.773273	0.176105	-0.205361	-1.03054	-0.743971	-0.441806	0.706914	1.16346	-0.637123	1.44887	1.60066
H4	VFLENVIKDSIMYTEHAK&1:12&5:15_4	VFLENVIKDSIMYTEHAK	4	Methyl (E:74) + Oxidation (M:71)	-1.51294	-0.75178	-0.0798609	NA	-1.10273	-0.354551	1.84624	0.516125	0.754408	-0.589266	0.193115	1.08124
H4	DNIQGITKPAIR&5:8_2	DNIQGITKPAIR	2	Methyl:K31	1.81762	1.03727	0.593862	0.623381	0.358729	0.167383	NA	-0.548215	-1.01672	-0.710553	-0.856755	-1.466
H4	DNIQGITKPAIR&5:8_3	DNIQGITKPAIR	3	Methyl:K31	2.03198	1.10392	0.481839	0.384155	0.115705	0.303516	0.433016	-0.682778	-0.952009	-0.760797	-1.17396	-1.28459
H4	TVTAMDIVYSLKR&1:5&5:12_3	TVTAMDIVYSLKR	3	Methyl (K:91) + Oxidation (M:84)	1.98075	0.955993	0.814171	0.444017	0.243479	0.245363	-0.192373	-1.22982	-1.53962	-0.998104	-0.412317	-0.311535
H4	GLGKGGAK&91:4_2	GLGKGGAK	2	Carboxyethyl:K12	-0.348565	-0.0793621	-0.872668	-0.681487	-1.51711	-0.630025	0.861602	2.13178	1.0284	-0.100642	0.638561	-0.430487

## Sheet: Sheet4
Histone	Peptide	Sir2aKO_rep1	Sir2aKO_rep2	Sir2aKO_rep3	Sir2aKO_rep4	Sir2aKO_rep5	Sir2aKO_rep6	3D7_rep1	3D7_rep2	3D7_rep3	3D7_rep4	3D7_rep5	3D7_rep6	adj_p.value	Log2FC_Sir2aKO.3D7
H3	Methyl:K36.R40	NA	-1.00129790129511	-0.988248158624056	-0.961140614373645	-1.04950188586527	-0.979156079529377	0.901336042302617	0.955776713120324	0.926105541447984	0.874000243042109	0.824244368486153	0.910003915531351	7.69616714980658e-22	-6.44305952768728
H3	Acetyl:K9.K14.K23+Methyl:K18+Dimethyl:R17	1.14815218702163	0.852460048556999	0.99383508477678	0.846443371329359	0.534943333750841	0.852394656596595	-1.11518387110886	-0.717302066297939	-1.14376289468672	-1.06850984652472	-0.760761199827822	-0.941747779290804	1.62639888630396e-16	1.06571502924671
H3	Acetyl:K9.K14+Methyl:K18+Dimethyl:R17	0.741279252675591	0.81176139603187	1.13592970805203	0.811804188012524	0.632275501296286	0.727748890906053	-1.11982133079905	-0.792720008565749	-1.17287050662559	-1.12285849069857	-0.687966766337209	-1.07840318323679	1.27227529060331e-13	0.825083419790767
H3	Acetyl:K9.K14+Methyl:R17	1.17521706329915	0.813841158103758	0.947238636050615	0.775775471603977	0.540020466086043	1.01635223588504	-1.43044834601308	-0.407560753562059	-1.18444100022528	-0.744840802507823	-0.848146344583822	-0.791936014299268	3.30238729277231e-13	0.53631418778877
H3	Acetyl:K9.K14+Dimethyl:R17.K18	1.07489053037022	0.954169291507475	1.04396655835842	0.864487362750466	0.876689112707338	0.94894147018766	-1.02460408746125	-0.646372439501935	-1.12149326548145	-0.620976880611257	-1.18659273315317	-0.724760363318832	5.26272195568622e-13	1.18582234878822
H3	Acetyl:K27+Methyl:K36.R40	-0.74451919435431	-1.24313317155683	-1.18178517762573	-0.958192146874107	-0.798588296200493	-1.04611822051292	0.865298821460085	0.906334286565124	0.869758806836498	0.83328072829193	0.783924240966292	0.83534910146716	7.35003844956235e-13	-6.64913646816762
H3	Methyl:R40+Dimethyl:K36	-0.689587008258778	-1.02512577490285	-1.00576355594987	-1.13547017262775	-1.13554270976953	-1.08965199267982	0.845057529999942	0.888135798039521	0.823724353671821	0.819478332002388	0.898546728914498	0.840025199028599	3.99052939777107e-12	-7.59733563318375
H3	Acetyl:K14.K23+Methyl:K18+Dimethyl:R17	1.12474875193265	1.14888796336334	1.05106136000676	0.75403146929019	0.649709548098939	0.753646694369718	-1.06281738294021	-0.589971376518007	-1.24380952190701	-0.815987801450356	-0.737739303821164	-0.902757251054341	1.62449805686148e-11	0.768076970769494
H3	Acetyl:K14+Methyl:K18+Dimethyl:R17	0.850074767377999	1.23741088798227	0.911043665994174	0.829671215673844	0.417949712468951	0.780150408709083	-1.11273441040547	-0.792521039943882	-1.1695716483026	-0.981093991610043	-0.701055387894821	-1.01611239396882	2.4632363303574e-11	0.79554841315178
H3	Acetyl:K14+Dimethyl:R17.K18	0.951407565805055	1.07970387676597	1.00165243381348	1.00640690391525	0.81610938373007	0.975523167459943	-0.784748153331359	-0.328509529470756	-1.03433156932798	-0.907941522143588	-1.16715767828165	-0.712298603339422	2.52368932717481e-10	1.11279900476465
H3	Acetyl:K14+Methyl:K9.K18+Dimethyl:R17	0.949231669571666	0.558350747166562	1.16959581175182	0.631434487449837	0.868707152742223	0.273097605287106	-1.13602186946072	-0.807986329705432	-1.28103280612717	-1.22310689852094	-1.12035747024195	-0.973200805900576	2.6070821490205e-10	1.08489057795705
H3	Methyl:K36	NA	-1.0744811599886	-0.977800004209848	-0.998051890459482	-1.07759834342815	-1.06102558065657	0.864002441819449	0.911761041227374	1.12407277878595	0.870124495398996	0.686514025192131	0.732482196318739	2.38412085433935e-09	-6.21344452293101
H3	Acetyl:K9.K14.K18.K23+Methyl:R17	1.53636117455616	0.889078119720339	0.606762366134696	0.770939099704539	0.41598764244699	0.779750037651818	-0.978885485337294	-0.785036562052768	-1.22187311872909	-0.798007654637997	-0.96138930141496	-0.689011899847926	6.60339787060139e-09	0.758457259278627
H3	Acetyl:K9.K14.K18.K23+Dimethyl:R17	1.27867176330583	1.10973968419012	0.868662855643706	1.0605919941151	0.2673292997719	0.577656681859241	-0.690925004747866	-0.642166062700675	-1.15236538558575	-0.87361762644839	-0.400768349636213	-0.980316858951403	2.27451570179408e-08	0.47928428064378
H3	Acetyl:K27	1.07918657864373	0.895298906003612	0.852238224944103	0.250085775162269	0.475963880684686	0.686991735748434	-1.48615460916957	-0.940495965041101	-0.677751466079077	-0.945510038068259	-0.263672830826678	0.192305050991004	1.50841171118282e-07	1.25754577662847
H3	Acetyl:K14.K18.K23+Methyl:R17	1.09641544027305	1.22349142136655	0.547564454921953	0.902418289867523	0.451619000109096	1.01608302124115	-1.1300247293498	-0.669184319955887	-1.16709546079916	-0.949718735641698	-0.618411002585149	-0.195115868827043	7.96394237193556e-07	0.567857276337065
H3	Acetyl:K36+Methyl:R40	-0.453827927721885	-0.705687351983496	-1.2868169629254	-0.844209761533387	-1.04634005847827	-0.613781135698053	0.481026892716434	1.70512717664475	1.1590807546751	0.599902502057584	0.872819054434291	0.898509904112664	6.31396465615614e-06	-0.476590583892709
H3	Acetyl:K9.K14.K18+Methyl:R17	1.39009479023357	0.808576510632058	1.36890183255518	0.514925706800683	0.027218136216825	0.434306577298137	-1.51970626317483	-0.786795894230688	-0.874280501479775	-0.922048937924351	-0.37266216575753	-0.0685297911692717	1.33374078313331e-05	0.657584867506669
H3	Acetyl:K14+Methyl:R17+Trimethyl:K9	0.421233012106955	1.21977079733575	1.40348470927555	0.131950349550463	0.521615614416922	0.915804764420396	-0.807553533873301	-0.562244406790311	-1.01196191678221	0.0543588688544497	-1.13540255110067	-0.940439201360518	1.63359322959999e-05	0.970888880397671
H3	Acetyl:K14.K18+Methyl:R17	1.41111887341592	0.697150940775077	1.07490242450863	0.690628371605126	-0.283679352005377	0.764360106542177	-0.86965963632536	-0.397904791106229	-1.18630964175213	-1.30491584334311	-0.318244255641379	-0.277447196673398	3.70116197233722e-05	0.453907594176006
H3	Acetyl:K14	1.22636443197422	1.03205269740935	1.30277778008678	0.718122447352471	0.162107421337423	0.516681681833554	-1.13290464259104	-0.724775649722236	-1.16302271223512	-0.500647950734909	-0.713587338516947	-0.903614607635183	6.78383921385774e-05	0.8784061923572
H3	Acetyl:K9.K14	1.0056049848881	1.35826871810351	1.37019982372245	0.395334127586095	0.236303419200498	0.86072980249421	-1.14223605270671	-0.669928655700496	-1.24739644304771	-0.326530103018634	-0.600908297683344	-1.23944132383788	6.78383921385774e-05	0.697295031895865
H3	Acetyl:K14+Trimethyl:K9	1.05787328149865	0.811536712788235	1.62352187067668	0.952996596371435	0.101501997342934	0.669557624536422	-1.22224469591433	-0.239554580195142	-1.19670781842776	-0.669847689337373	-0.989783923176095	-0.898849376163686	7.08266647170029e-05	0.72206485179867
H3	Acetyl:K9.K14.K18+Dimethyl:R17	0.722045352922382	0.919170964046018	0.898960501764118	0.609017709883352	0.518006924944415	0.799188612507592	-2.25237959144076	0.103193312873331	-0.623013116839344	-1.12236339172698	-0.288032382552454	0.115799409872162	0.000120328744800608	0.367875474484644
H3	Acetyl:K14+Dimethyl:K9	0.960669429328145	1.10428393648638	1.72155853156975	-0.133401810275628	0.85196785613286	0.476928974697387	-0.861810831783473	-0.959328868163188	-1.20861936157322	-0.616229855568855	-1.18123366241292	-0.154784338437258	0.000377757589253831	0.642990633734547
H3	Acetyl:K27.K36	0.817119117969295	0.0611328025267245	0.992517945224681	1.41948413915364	0.25366957305922	1.43392900057741	-1.27268058658162	-0.0384533994058372	-0.866506463674285	-0.578887708515351	-0.9807173307434	-1.24060708959043	0.000377757589253831	0.548554611310538
H3	Acetyl:K14+Methyl:R17	0.183876201139035	1.08911266671881	1.22918810728102	0.677593646833918	0.331263622826557	0.297582741905933	-1.33566584907282	0.0323069412833795	-0.266894663960197	0.139550636742966	-1.12669009043713	-1.25122396126145	0.000499780499885874	0.452705395761981
H3	Methyl:R40+Trimethyl:K36	-1.11983428171359	NA	NA	-1.88980567960366	NA	NA	0.903276773202237	0.738547534714821	0.44648658650035	0.35618993500688	-0.121986748967439	0.687125880860398	0.00112986804085545	-4.30528681550183
H3	Acetyl:K27+Methyl:R40	0.82921532014113	0.531120767702559	0.577590571335613	NA	0.687521365895676	0.844675142450727	-1.41932895664937	-1.01765402357114	-2.33631614044868	-0.242124906631916	-0.0146712524539935	0.806421702075626	0.00664688518166252	1.38960084012594
H3	Acetyl:K14.K18.K23+Dimethyl:R17	1.43394130855112	0.981231091572554	0.0112474285787176	0.709115672643949	-0.562363513497827	-0.0679373894046637	-0.588169031265498	-0.0118662776265423	-1.02964749201175	-0.4395030641631	NA	-0.436048733377012	0.0256677117741048	0.191356011115355
H3	Acetyl:K14+Methyl:K9.R17	0.643221788376659	1.34879545167957	1.70355330229642	-0.790522918080673	-0.15984958832	0.320908209131058	-0.711279498179347	0.294761654892761	-1.95091599530294	0.349627366179979	-0.381180356704422	-0.667119415969094	0.088191400179573	0.280350913246925
H3	Acetyl:K9.K14+Dimethyl:R17	1.72737349195628	0.755542592214447	1.18056365181024	-1.27081384579407	-0.498441991983522	-0.106842997307259	0.0842523617558695	0.73827498141635	-0.861013681408871	-0.431538870169877	-0.274382730032746	-1.0429729624568	0.171398239886121	0.0782257027984895
H3	Acetyl:K14+Dimethyl:R17	-0.439462307077934	2.23952711571778	NA	0.491910078418906	0.131957389745592	-0.712110134804837	-0.16648124947841	-1.61914298069664	NA	-0.0297580959181931	-0.3779373488767	0.481497532970325	0.342637109601668	0.0832181094804797
H3	Acetyl:K9	0.577108553315888	1.70248943075409	0.478585436001363	NA	-0.949771826427088	-0.36013641793652	NA	-1.55739949546633	1.01875480008404	0.301344651526029	-0.273619249156097	-0.937355882695407	0.425459568961695	0.232453512616461
H3	Carboxyethyl:K27	0.981281112474024	0.963527831673799	-0.70593731562125	0.223198447293696	-0.469302345485378	0.438770237215454	-2.32370397183676	1.09295461484099	0.0279360805985443	-1.0877347369183	0.448558791458511	0.410451254306659	0.45960393299956	0.128355791196918
H3	Acetyl:K36	0.383133057814577	-0.244362537537589	0.714766089252481	0.477394927724866	-0.496727708809396	0.528654314860061	-0.695326494254527	0.978821357416887	0.172801616526302	-0.917061917727507	-0.959380065789388	0.0572873605233244	0.588232554272508	0.052388893922049
H3	Acetyl:K14.K18+Dimethyl:R17	1.19487318083705	0.687876559948959	0.36316995341251	0.0924136104159796	-0.969777975687273	-1.61261662486882	-0.0061646651005508	0.920188996136773	-1.26551896224266	0.659213790338174	0.197613621184595	-0.16246467378242	0.714844792688228	-0.0306115628907337
H4	Methyl:K31	1.9248019589899	1.07059364226692	0.537850327278322	0.503768129887174	0.237217223037838	0.235449374187856	0.433015540512209	-0.615496238355746	-0.984366267438601	-0.735674848112582	-1.01535550789456	-1.37529556410262	9.81613064710398e-05	1.92985833621922
H4	Acetyl:K8.K12	0.975195331588035	0.432851530395631	0.770464377614066	0.312269202182958	0.826133879989064	0.631803407823223	-1.99959838647134	-0.45936468523107	-0.827892466190257	-1.23159213151879	-0.839188827525491	-0.0875131674373973	0.000240128234617876	1.46520165831189
H4	Acetyl:K5.K8+Carboxyethyl:K12	-0.903677206647542	-0.571178769922333	-0.684455485112607	-0.842922209525514	-1.33763051895363	-0.566585365522678	0.954542730387545	0.195389190435381	0.778577118155042	-0.0648384718407774	1.08614032878836	1.95663865975875	0.00297265839547899	-0.693972984423917
H4	Methyl:E74	-1.38843957989301	-0.762526077421737	0.0481218793241097	-0.205361140102315	-1.06663482698322	-0.549261033024994	0.702216796814086	0.611519470916644	0.958935685035577	-0.61319459179144	0.820992312288261	1.34095053478689	0.00331631931343394	-1.33120273816234
H4	Acetyl:K8+Carboxyethyl:K5	-1.46090995099327	-0.787818298730389	-0.302810029889038	-0.746365571153742	-0.519651197834772	-0.941813751998083	-0.10787026233683	0.157817507482529	1.06725842296029	1.9560215858156	0.932899638321957	0.753241908355737	0.00382540591226447	-0.659335534378733
H4	Acetyl:K8+Carboxyethyl:K12	-0.937835341252953	-0.50799123395101	-1.46637687119286	-0.738830839337019	-0.781037829286026	-0.287204484053983	-0.130948433246306	0.745832296469948	1.06556256877176	0.928759028828231	0.139573717789551	1.97049742046068	0.0038433000521606	-0.642097954861286
H4	Methyl:K91	1.98075278107419	0.955993376125366	0.814171053295289	0.444017448403692	0.243478941123266	0.245362774299252	-0.192372970728597	-1.22982499692603	-1.53962228139843	-0.998103595975526	-0.412317325796302	-0.311535203496186	0.00386251183981803	1.34268200167865
H4	Acetyl:K16+Carboxyethyl:K12	-0.437515637325995	-0.194104660267395	-1.49410795760232	-0.738541575630531	-0.911406277004535	-0.692009595487145	-0.266896782108369	2.0498862165323	0.901399906258198	0.0313460297014119	0.699728498556899	1.05222183437752	0.00797987038815492	-0.551367692040299
H4	Acetyl:K12	1.22044899635609	0.131024887584898	0.940266744351315	0.33883574210906	1.23228982123109	0.521132414086613	-1.52753244633983	-1.70167195191218	-0.938878774650707	0.474852033096378	-0.600048080273542	-0.0907193856391941	0.00948750896681366	1.92699458661636
H4	Acetyl:K5.K12	-0.845363185606013	-0.0966905366692865	-0.37975141723053	-0.303803415045115	-1.48026444500867	-0.791048195283936	0.188360182421615	1.65362418666643	1.69241858458174	0.518877455125778	-1.03886003770704	0.142368601250638	0.0116123804423578	-0.387315296691229
H4	Carboxyethyl:K12	-0.348564694110485	-0.0793621482722801	-0.872668282995245	-0.681487021337652	-1.51711241520639	-0.630024561965703	0.86160164782519	2.13178034856507	1.02840450736991	-0.100642214040984	0.638561351812188	-0.430486517643647	0.0168722076474784	-0.460773642380735
H4	Methyl:E53	-1.50222360856607	-0.84806809821544	-0.0539215705855192	0.944641834673513	-0.584320207639079	-0.551089150751355	0.831803637420754	1.1049966967747	1.75570673739803	-0.54521801667354	-0.528311989360462	-0.0479925289510625	0.0477668590759829	-0.465285889987876
H4	Acetyl:K5.K8.K12	0.0572470902039337	0.251908800137046	0.409854531620832	-0.381587356722391	-1.79200945016436	-0.872638959530388	-0.0494358963711142	0.291246230940928	-0.419545741931653	-0.642687405616521	0.572732573193979	1.67891085915762	0.140201886928735	-0.138145045605367
H4	Acetyl:K12.K16	0.23277731366708	0.891876159772737	1.23041817912471	0.473201824446851	-0.577658624815523	0.537919655633233	-1.45678691616593	1.35064880119832	-0.246694422088975	-0.527184013946272	-1.87159041018823	-0.0369275466378994	0.160822490189534	0.24743566802383
H4	Methyl:E63	NA	-0.811006472306404	-0.534736627865131	NA	-0.450397981230726	-0.714969571235973	0.187265673065297	1.41292385220776	2.11215851569682	-0.896026135762898	-0.16284723778403	-0.142364014784696	0.160822490189534	-0.504807346800501
H4	Acetyl:K5.K8	-0.59820447109295	0.526270768061022	1.22429210503362	0.883050145732166	0.461036799296832	0.218694855216289	-1.87057781218666	1.37735939790107	-0.0212831473355408	-0.515449507495568	-1.45246617778351	-0.232722955346634	0.163759970201851	0.239016946682455
H4	Acetyl:K8.K12.K16	0.901008952329609	0.373998603781345	-0.385998694228552	-0.311568914982311	-0.688565704235455	-0.287411074996771	-1.88645211246482	0.440242947395299	0.499231317698174	-1.50784474783092	0.612186529335736	0.544024468050784	0.163759970201851	-0.140099406208459
H4	Methyl:E52	-1.28467983500892	-0.364099493917492	-0.269953445987572	1.17713079161198	-1.26153609477283	-0.635097461875612	1.62073752932393	1.22684133077268	0.953531351567404	-0.71739588927024	-0.455828482531042	0.0103497000877129	0.163759970201851	-0.582879371716143
H4	Acetyl:K5.K8.K12.K16	1.22958895737394	1.37585304266709	-0.563310042563486	-0.922933216858395	-0.176855022275636	-0.0323174541450357	-1.73137358078424	0.238535150501644	-0.240002354564923	-0.922358767101597	0.180898927490183	0.698587569868323	0.634548125475047	0.0349440266568989
H4	Acetyl:S1.K5.K8+Methyl:R3	0.0667943871197432	0.814614749132698	0.857704308807133	-0.160784222086667	-0.910922658527169	0.36330363764499	-1.77487944398929	-0.242922319256422	0.0766968300273251	-1.3022090001352	0.315727126430556	1.89687660483228	0.634548125475047	0.0802614154539611
H4	Acetyl:S1.K5+Methyl:R3	-0.299656943865042	1.0890470011974	1.25243632751619	-0.233857939316165	-0.650266855702572	-0.456485724555576	-1.17500527706916	0.339467573226905	-0.183457531438491	1.81950619649529	-1.61744953837202	0.115722711883176	0.705491632491502	0.0583340129218725
H4	Acetyl:S1.K5.K8.K12+Methyl:R3	1.3619296908561	1.47627521288204	-0.382607222709789	-0.253230851185703	-1.20319442649127	-0.519483322239451	-0.312578540367257	0.229544920569015	-1.54764558816372	-0.167540193310932	0.50866131121672	0.653579738760593	0.705491632491502	0.0239930049456176
