# Supplementary material for: A metabolism-chromatin axis promotes differential ribosomal RNA transcription in the human malaria parasite
Source: Nat Commun. 2025 Dec 19;17:818. doi: 10.1038/s41467-025-67522-w (PMC12824157; doi:10.1038/s41467-025-67522-w)
Supplement: Supplementary file 11 — Supplementary Data 9 [file 41467_2025_67522_MOESM11_ESM.xlsx]

## Sheet: Supplementary Data 9
Supplementary Data 9: Enriched regions (FC >=10) between the Sir2a-madID and control madID cell line
Chromosome	Start	End	Average 6mA in Sir2a-madID	Average 6mA in NLS-madID	Fold-change	Length of enriched region	Closest gene
Pf3D7_01_v3	9340	9490	12.4901	0	inf	150	ID=PF3D7_0100100;Name=VAR;description=erythrocyte membrane protein 1%2C PfEMP1;ebi_biotype=protein_coding
Pf3D7_01_v3	27420	27750	49.4444	0	inf	330	ID=PF3D7_0100100;Name=VAR;description=erythrocyte membrane protein 1%2C PfEMP1;ebi_biotype=protein_coding
Pf3D7_01_v3	28510	28700	10.9583	0	inf	190	ID=PF3D7_0100100;Name=VAR;description=erythrocyte membrane protein 1%2C PfEMP1;ebi_biotype=protein_coding
Pf3D7_01_v3	29020	29290	15.5556	0.277778	56.0001	270	ID=PF3D7_0100100;Name=VAR;description=erythrocyte membrane protein 1%2C PfEMP1;ebi_biotype=protein_coding
Pf3D7_01_v3	30760	30950	12.3512	0	inf	190	ID=PF3D7_0100100;Name=VAR;description=erythrocyte membrane protein 1%2C PfEMP1;ebi_biotype=protein_coding
Pf3D7_01_v3	31170	31360	14.2163	0	inf	190	ID=PF3D7_0100100;Name=VAR;description=erythrocyte membrane protein 1%2C PfEMP1;ebi_biotype=protein_coding
Pf3D7_01_v3	31790	31980	11.4167	0	inf	190	ID=PF3D7_0100100;Name=VAR;description=erythrocyte membrane protein 1%2C PfEMP1;ebi_biotype=protein_coding
Pf3D7_01_v3	33240	33430	12.0556	0	inf	190	ID=PF3D7_0100100;Name=VAR;description=erythrocyte membrane protein 1%2C PfEMP1;ebi_biotype=protein_coding
Pf3D7_01_v3	35020	35330	14.8548	0.30303	49.0209	310	ID=PF3D7_0100100;Name=VAR;description=erythrocyte membrane protein 1%2C PfEMP1;ebi_biotype=protein_coding
Pf3D7_01_v3	35350	35710	66.9959	0	inf	360	ID=PF3D7_0100100;Name=VAR;description=erythrocyte membrane protein 1%2C PfEMP1;ebi_biotype=protein_coding
Pf3D7_01_v3	36600	36700	11.4286	0	inf	100	ID=PF3D7_0100100;Name=VAR;description=erythrocyte membrane protein 1%2C PfEMP1;ebi_biotype=protein_coding
Pf3D7_01_v3	37740	37930	11.4444	0	inf	190	ID=PF3D7_0100100;Name=VAR;description=erythrocyte membrane protein 1%2C PfEMP1;ebi_biotype=protein_coding
Pf3D7_01_v3	38800	38990	30.8095	0.625	49.2952	190	ID=PF3D7_0100200;Name=RIF;description=rifin;ebi_biotype=protein_coding
Pf3D7_01_v3	41850	41970	10	0	inf	120	ID=PF3D7_0100300;Name=VAR;description=erythrocyte membrane protein 1%2C PfEMP1;ebi_biotype=protein_coding
Pf3D7_01_v3	42210	42370	11.1111	0	inf	160	ID=PF3D7_0100300;Name=VAR;description=erythrocyte membrane protein 1%2C PfEMP1;ebi_biotype=protein_coding
Pf3D7_01_v3	46980	47190	13.4259	0	inf	210	ID=PF3D7_0100300;Name=VAR;description=erythrocyte membrane protein 1%2C PfEMP1;ebi_biotype=protein_coding
Pf3D7_01_v3	48120	48310	10.125	0	inf	190	ID=PF3D7_0100300;Name=VAR;description=erythrocyte membrane protein 1%2C PfEMP1;ebi_biotype=protein_coding
Pf3D7_01_v3	49950	50140	10	0	inf	190	ID=PF3D7_0100400;Name=RIF;description=rifin;ebi_biotype=protein_coding
Pf3D7_01_v3	52700	53010	16.2091	0	inf	310	ID=PF3D7_0100600;Name=RIF;description=rifin;ebi_biotype=protein_coding
Pf3D7_01_v3	53800	53950	10	0	inf	150	ID=PF3D7_0100600;Name=RIF;description=rifin;ebi_biotype=protein_coding
Pf3D7_01_v3	55700	55830	17.5	0	inf	130	ID=PF3D7_0100600;Name=RIF;description=rifin;ebi_biotype=protein_coding
Pf3D7_01_v3	56980	57240	19.8039	0	inf	260	ID=PF3D7_0100700;description=Plasmodium exported protein%2C unknown function%2C fragment;ebi_biotype=protein_coding
Pf3D7_01_v3	58030	58220	10.5	0	inf	190	ID=PF3D7_0100700;description=Plasmodium exported protein%2C unknown function%2C fragment;ebi_biotype=protein_coding
Pf3D7_01_v3	58930	59120	10	0	inf	190	ID=PF3D7_0100800;Name=RIF;description=rifin;ebi_biotype=protein_coding
Pf3D7_01_v3	59810	59940	11.6667	0	inf	130	ID=PF3D7_0100800;Name=RIF;description=rifin;ebi_biotype=protein_coding
Pf3D7_01_v3	60830	61020	11	0	inf	190	ID=PF3D7_0100800;Name=RIF;description=rifin;ebi_biotype=protein_coding
Pf3D7_01_v3	61120	61220	10	0	inf	100	ID=PF3D7_0100800;Name=RIF;description=rifin;ebi_biotype=protein_coding
Pf3D7_01_v3	61300	61410	10	0	inf	110	ID=PF3D7_0100800;Name=RIF;description=rifin;ebi_biotype=protein_coding
Pf3D7_01_v3	63900	64220	10.2222	0	inf	320	ID=PF3D7_0100900;Name=RIF;description=rifin;ebi_biotype=protein_coding
Pf3D7_01_v3	74100	74320	23.0769	0	inf	220	ID=PF3D7_0101300;Name=MC-2TM;description=Pfmc-2TM Maurer's cleft two transmembrane protein;ebi_biotype=protein_coding
Pf3D7_01_v3	77980	78170	10.2222	0	inf	190	ID=PF3D7_0101300;Name=MC-2TM;description=Pfmc-2TM Maurer's cleft two transmembrane protein;ebi_biotype=protein_coding
Pf3D7_01_v3	88870	89160	10	0	inf	290	ID=PF3D7_0101800;description=stevor;ebi_biotype=protein_coding
Pf3D7_01_v3	89280	89400	10	0	inf	120	ID=PF3D7_0101900;Name=RIF;description=rifin;ebi_biotype=protein_coding
Pf3D7_01_v3	89570	89700	10	0	inf	130	ID=PF3D7_0101900;Name=RIF;description=rifin;ebi_biotype=protein_coding
Pf3D7_01_v3	90000	90190	10	0	inf	190	ID=PF3D7_0101900;Name=RIF;description=rifin;ebi_biotype=protein_coding
Pf3D7_01_v3	91570	91670	20	0	inf	100	ID=PF3D7_0101900;Name=RIF;description=rifin;ebi_biotype=protein_coding
Pf3D7_01_v3	92550	92900	11.7659	0	inf	350	ID=PF3D7_0101900;Name=RIF;description=rifin;ebi_biotype=protein_coding
Pf3D7_01_v3	94230	94380	10	0	inf	150	ID=PF3D7_0101900;Name=RIF;description=rifin;ebi_biotype=protein_coding
Pf3D7_01_v3	95970	96160	40	0	inf	190	ID=PF3D7_0102200;Name=RESA;description=ring-infected erythrocyte surface antigen;ebi_biotype=protein_coding
Pf3D7_01_v3	96170	96360	10	0	inf	190	ID=PF3D7_0102200;Name=RESA;description=ring-infected erythrocyte surface antigen;ebi_biotype=protein_coding
Pf3D7_01_v3	97070	97260	10	0	inf	190	ID=PF3D7_0102200;Name=RESA;description=ring-infected erythrocyte surface antigen;ebi_biotype=protein_coding
Pf3D7_01_v3	97280	97650	17.7295	0	inf	370	ID=PF3D7_0102200;Name=RESA;description=ring-infected erythrocyte surface antigen;ebi_biotype=protein_coding
Pf3D7_01_v3	98240	98610	26.087	0	inf	370	ID=PF3D7_0102200;Name=RESA;description=ring-infected erythrocyte surface antigen;ebi_biotype=protein_coding
Pf3D7_01_v3	98720	98910	10.1111	0	inf	190	ID=PF3D7_0102200;Name=RESA;description=ring-infected erythrocyte surface antigen;ebi_biotype=protein_coding
Pf3D7_01_v3	99000	99190	13.7639	0	inf	190	ID=PF3D7_0102200;Name=RESA;description=ring-infected erythrocyte surface antigen;ebi_biotype=protein_coding
Pf3D7_01_v3	101750	102250	14.2421	0.130952	108.758	500	ID=PF3D7_0102200;Name=RESA;description=ring-infected erythrocyte surface antigen;ebi_biotype=protein_coding
Pf3D7_01_v3	102650	102800	19.4444	0	inf	150	ID=PF3D7_0102200;Name=RESA;description=ring-infected erythrocyte surface antigen;ebi_biotype=protein_coding
Pf3D7_01_v3	103120	103350	25.5853	0.178571	143.278	230	ID=PF3D7_0102200;Name=RESA;description=ring-infected erythrocyte surface antigen;ebi_biotype=protein_coding
Pf3D7_01_v3	103400	103660	10.875	0	inf	260	ID=PF3D7_0102200;Name=RESA;description=ring-infected erythrocyte surface antigen;ebi_biotype=protein_coding
Pf3D7_01_v3	103730	104430	20.9895	0.102881	204.017	700	ID=PF3D7_0102300;description=Plasmodium exported protein%2C unknown function;ebi_biotype=protein_coding
Pf3D7_01_v3	104520	104710	13.4206	0	inf	190	ID=PF3D7_0102300;description=Plasmodium exported protein%2C unknown function;ebi_biotype=protein_coding
Pf3D7_01_v3	104790	104980	40.6667	0	inf	190	ID=PF3D7_0102300;description=Plasmodium exported protein%2C unknown function;ebi_biotype=protein_coding
Pf3D7_01_v3	105090	105240	11.8462	0.625	18.9539	150	ID=PF3D7_0102300;description=Plasmodium exported protein%2C unknown function;ebi_biotype=protein_coding
Pf3D7_01_v3	105250	105460	22.2884	0	inf	210	ID=PF3D7_0102300;description=Plasmodium exported protein%2C unknown function;ebi_biotype=protein_coding
Pf3D7_01_v3	105600	105790	20.5	0	inf	190	ID=PF3D7_0102300;description=Plasmodium exported protein%2C unknown function;ebi_biotype=protein_coding
Pf3D7_01_v3	105960	106140	23.1944	0	inf	180	ID=PF3D7_0102300;description=Plasmodium exported protein%2C unknown function;ebi_biotype=protein_coding
Pf3D7_01_v3	106610	106820	14.1667	0	inf	210	ID=PF3D7_0102300;description=Plasmodium exported protein%2C unknown function;ebi_biotype=protein_coding
Pf3D7_01_v3	106840	107140	15.6944	0	inf	300	ID=PF3D7_0102300;description=Plasmodium exported protein%2C unknown function;ebi_biotype=protein_coding
Pf3D7_01_v3	108150	108570	10.5185	0	inf	420	ID=PF3D7_0102500;Name=EBA181;description=erythrocyte binding antigen-181;ebi_biotype=protein_coding
Pf3D7_01_v3	108650	108800	10.6944	0	inf	150	ID=PF3D7_0102500;Name=EBA181;description=erythrocyte binding antigen-181;ebi_biotype=protein_coding
Pf3D7_01_v3	108940	109130	10	0	inf	190	ID=PF3D7_0102500;Name=EBA181;description=erythrocyte binding antigen-181;ebi_biotype=protein_coding
Pf3D7_01_v3	109750	109980	14.4898	0	inf	230	ID=PF3D7_0102500;Name=EBA181;description=erythrocyte binding antigen-181;ebi_biotype=protein_coding
Pf3D7_01_v3	109990	110180	20.4286	0	inf	190	ID=PF3D7_0102500;Name=EBA181;description=erythrocyte binding antigen-181;ebi_biotype=protein_coding
Pf3D7_01_v3	110220	110350	15.9722	0.555557	28.7499	130	ID=PF3D7_0102500;Name=EBA181;description=erythrocyte binding antigen-181;ebi_biotype=protein_coding
Pf3D7_01_v3	110360	110550	12.8333	0	inf	190	ID=PF3D7_0102500;Name=EBA181;description=erythrocyte binding antigen-181;ebi_biotype=protein_coding
Pf3D7_01_v3	111180	111350	13.3333	0.833333	16	170	ID=PF3D7_0102500;Name=EBA181;description=erythrocyte binding antigen-181;ebi_biotype=protein_coding
Pf3D7_01_v3	114060	114250	20.625	0	inf	190	ID=PF3D7_0102500;Name=EBA181;description=erythrocyte binding antigen-181;ebi_biotype=protein_coding
Pf3D7_01_v3	115560	115750	10	0	inf	190	ID=PF3D7_0102500;Name=EBA181;description=erythrocyte binding antigen-181;ebi_biotype=protein_coding
Pf3D7_01_v3	115760	115940	10	0	inf	180	ID=PF3D7_0102500;Name=EBA181;description=erythrocyte binding antigen-181;ebi_biotype=protein_coding
Pf3D7_01_v3	116000	116190	10	0	inf	190	ID=PF3D7_0102500;Name=EBA181;description=erythrocyte binding antigen-181;ebi_biotype=protein_coding
Pf3D7_01_v3	116640	117040	15.6594	0	inf	400	ID=PF3D7_0102500;Name=EBA181;description=erythrocyte binding antigen-181;ebi_biotype=protein_coding
Pf3D7_01_v3	117180	117410	26.3265	0	inf	230	ID=PF3D7_0102500;Name=EBA181;description=erythrocyte binding antigen-181;ebi_biotype=protein_coding
Pf3D7_01_v3	117450	117700	17.2879	0	inf	250	ID=PF3D7_0102500;Name=EBA181;description=erythrocyte binding antigen-181;ebi_biotype=protein_coding
Pf3D7_01_v3	118340	118670	16.0278	0.500001	32.0555	330	ID=PF3D7_0102600;Name=FIKK1;description=serine/threonine protein kinase%2C FIKK family;ebi_biotype=protein_coding
Pf3D7_01_v3	120910	121100	30	0	inf	190	ID=PF3D7_0102600;Name=FIKK1;description=serine/threonine protein kinase%2C FIKK family;ebi_biotype=protein_coding
Pf3D7_01_v3	121480	121670	10.1111	0	inf	190	ID=PF3D7_0102600;Name=FIKK1;description=serine/threonine protein kinase%2C FIKK family;ebi_biotype=protein_coding
Pf3D7_01_v3	122400	122590	22	0	inf	190	ID=PF3D7_0102600;Name=FIKK1;description=serine/threonine protein kinase%2C FIKK family;ebi_biotype=protein_coding
Pf3D7_01_v3	122810	123000	30.4444	0	inf	190	ID=PF3D7_0102600;Name=FIKK1;description=serine/threonine protein kinase%2C FIKK family;ebi_biotype=protein_coding
Pf3D7_01_v3	123190	123390	130.884	7.27273	17.9965	200	ID=PF3D7_0102600;Name=FIKK1;description=serine/threonine protein kinase%2C FIKK family;ebi_biotype=protein_coding
Pf3D7_01_v3	123700	123830	10	0	inf	130	ID=PF3D7_0102700;Name=MaTrA;description=merozoite-associated tryptophan-rich antigen;ebi_biotype=protein_coding
Pf3D7_01_v3	123970	124160	10	0	inf	190	ID=PF3D7_0102700;Name=MaTrA;description=merozoite-associated tryptophan-rich antigen;ebi_biotype=protein_coding
Pf3D7_01_v3	124500	124690	10	0	inf	190	ID=PF3D7_0102700;Name=MaTrA;description=merozoite-associated tryptophan-rich antigen;ebi_biotype=protein_coding
Pf3D7_01_v3	125410	125670	24.4444	0	inf	260	ID=PF3D7_0102700;Name=MaTrA;description=merozoite-associated tryptophan-rich antigen;ebi_biotype=protein_coding
Pf3D7_01_v3	126760	127040	17.6525	0	inf	280	ID=PF3D7_0102800;description=seipin domain-containing protein%2C putative;ebi_biotype=protein_coding
Pf3D7_01_v3	127440	127630	11.3333	0	inf	190	ID=PF3D7_0102800;description=seipin domain-containing protein%2C putative;ebi_biotype=protein_coding
Pf3D7_01_v3	128760	128950	20	0	inf	190	ID=PF3D7_0102900;description=aspartate--tRNA ligase;ebi_biotype=protein_coding
Pf3D7_01_v3	130700	130890	10	0	inf	190	ID=PF3D7_0102900;description=aspartate--tRNA ligase;ebi_biotype=protein_coding
Pf3D7_01_v3	131830	132130	10.6333	0	inf	300	ID=PF3D7_0103000;description=vacuolar protein sorting-associated protein VTA1%2C putative;ebi_biotype=protein_coding
Pf3D7_01_v3	132580	132770	21.9206	0	inf	190	ID=PF3D7_0103000;description=vacuolar protein sorting-associated protein VTA1%2C putative;ebi_biotype=protein_coding
Pf3D7_01_v3	132900	133090	20.3472	0.625	32.5555	190	ID=PF3D7_0103000;description=vacuolar protein sorting-associated protein VTA1%2C putative;ebi_biotype=protein_coding
Pf3D7_01_v3	133550	133710	17.4286	0	inf	160	ID=PF3D7_0103000;description=vacuolar protein sorting-associated protein VTA1%2C putative;ebi_biotype=protein_coding
Pf3D7_01_v3	135650	135840	10.5	0	inf	190	ID=PF3D7_0103100;Name=VPS51;description=vacuolar protein sorting-associated protein 51%2C putative;ebi_biotype=protein_coding
Pf3D7_01_v3	137130	137290	10	0	inf	160	ID=PF3D7_0103100;Name=VPS51;description=vacuolar protein sorting-associated protein 51%2C putative;ebi_biotype=protein_coding
Pf3D7_01_v3	137670	137800	11.9444	0	inf	130	ID=PF3D7_0103100;Name=VPS51;description=vacuolar protein sorting-associated protein 51%2C putative;ebi_biotype=protein_coding
Pf3D7_01_v3	138790	138980	13.1389	0	inf	190	ID=PF3D7_0103100;Name=VPS51;description=vacuolar protein sorting-associated protein 51%2C putative;ebi_biotype=protein_coding
Pf3D7_01_v3	139150	139890	17.004	0.231481	73.4574	740	ID=PF3D7_0103100;Name=VPS51;description=vacuolar protein sorting-associated protein 51%2C putative;ebi_biotype=protein_coding
Pf3D7_01_v3	141000	141210	72.6736	0	inf	210	ID=PF3D7_0103200;Name=NT4;description=nucleoside transporter 4;ebi_biotype=protein_coding
Pf3D7_01_v3	141870	142060	31.9286	0	inf	190	ID=PF3D7_0103200;Name=NT4;description=nucleoside transporter 4;ebi_biotype=protein_coding
Pf3D7_01_v3	142240	142480	127.238	0	inf	240	ID=PF3D7_0103200;Name=NT4;description=nucleoside transporter 4;ebi_biotype=protein_coding
Pf3D7_01_v3	144070	144260	10	0	inf	190	ID=PF3D7_0103300;description=conserved protein%2C unknown function;ebi_biotype=protein_coding
Pf3D7_01_v3	144420	144600	12.2434	0	inf	180	ID=PF3D7_0103300;description=conserved protein%2C unknown function;ebi_biotype=protein_coding
Pf3D7_01_v3	144850	144950	10.7222	0	inf	100	ID=PF3D7_0103300;description=conserved protein%2C unknown function;ebi_biotype=protein_coding
Pf3D7_01_v3	145520	145840	22.1429	0	inf	320	ID=PF3D7_0103300;description=conserved protein%2C unknown function;ebi_biotype=protein_coding
Pf3D7_01_v3	146340	146730	20.2712	0	inf	390	ID=PF3D7_0103300;description=conserved protein%2C unknown function;ebi_biotype=protein_coding
Pf3D7_01_v3	149200	149350	20	0.925925	21.6	150	ID=PF3D7_0103400;description=zinc-carboxypeptidase%2C putative;ebi_biotype=protein_coding
Pf3D7_01_v3	151550	151740	12.1429	0	inf	190	ID=PF3D7_0103400;description=zinc-carboxypeptidase%2C putative;ebi_biotype=protein_coding
Pf3D7_01_v3	151800	152100	11.2728	0	inf	300	ID=PF3D7_0103400;description=zinc-carboxypeptidase%2C putative;ebi_biotype=protein_coding
Pf3D7_01_v3	152700	152960	149.451	0.65934	226.668	260	ID=PF3D7_0103400;description=zinc-carboxypeptidase%2C putative;ebi_biotype=protein_coding
Pf3D7_01_v3	153060	153250	11.8254	0.571428	20.6945	190	ID=PF3D7_0103400;description=zinc-carboxypeptidase%2C putative;ebi_biotype=protein_coding
Pf3D7_01_v3	153390	153670	162.661	0.592105	274.716	280	ID=PF3D7_0103500;description=conserved Plasmodium protein%2C unknown function;ebi_biotype=protein_coding
Pf3D7_01_v3	153970	154160	74.3413	0	inf	190	ID=PF3D7_0103500;description=conserved Plasmodium protein%2C unknown function;ebi_biotype=protein_coding
Pf3D7_01_v3	154760	155000	14.3364	0.493827	29.0312	240	ID=PF3D7_0103500;description=conserved Plasmodium protein%2C unknown function;ebi_biotype=protein_coding
Pf3D7_01_v3	155010	155200	10.2857	0	inf	190	ID=PF3D7_0103500;description=conserved Plasmodium protein%2C unknown function;ebi_biotype=protein_coding
Pf3D7_01_v3	155800	155930	10	0	inf	130	ID=PF3D7_0103500;description=conserved Plasmodium protein%2C unknown function;ebi_biotype=protein_coding
Pf3D7_01_v3	156440	156640	19.2208	0	inf	200	ID=PF3D7_0103500;description=conserved Plasmodium protein%2C unknown function;ebi_biotype=protein_coding
Pf3D7_01_v3	158000	158180	10	0	inf	180	ID=PF3D7_0103500;description=conserved Plasmodium protein%2C unknown function;ebi_biotype=protein_coding
Pf3D7_01_v3	158310	158690	12.8393	0.0625	205.429	380	ID=PF3D7_0103500;description=conserved Plasmodium protein%2C unknown function;ebi_biotype=protein_coding
Pf3D7_01_v3	158970	159160	20.25	0	inf	190	ID=PF3D7_0103500;description=conserved Plasmodium protein%2C unknown function;ebi_biotype=protein_coding
Pf3D7_01_v3	159300	159490	15.7639	0	inf	190	ID=PF3D7_0103500;description=conserved Plasmodium protein%2C unknown function;ebi_biotype=protein_coding
Pf3D7_01_v3	160890	161080	10	0	inf	190	ID=PF3D7_0103600;Name=PSH1;description=ATP-dependent DNA/RNA helicase PSH1;ebi_biotype=protein_coding
Pf3D7_01_v3	161530	162000	18.5093	0	inf	470	ID=PF3D7_0103600;Name=PSH1;description=ATP-dependent DNA/RNA helicase PSH1;ebi_biotype=protein_coding
Pf3D7_01_v3	162280	162410	11.25	0.625	18	130	ID=PF3D7_0103600;Name=PSH1;description=ATP-dependent DNA/RNA helicase PSH1;ebi_biotype=protein_coding
Pf3D7_01_v3	162550	162860	42.6111	0.5	85.2222	310	ID=PF3D7_0103600;Name=PSH1;description=ATP-dependent DNA/RNA helicase PSH1;ebi_biotype=protein_coding
Pf3D7_01_v3	163180	163520	12.9119	0.074074	174.311	340	ID=PF3D7_0103600;Name=PSH1;description=ATP-dependent DNA/RNA helicase PSH1;ebi_biotype=protein_coding
Pf3D7_01_v3	164050	164240	40	0	inf	190	ID=PF3D7_0103600;Name=PSH1;description=ATP-dependent DNA/RNA helicase PSH1;ebi_biotype=protein_coding
Pf3D7_01_v3	164680	164840	11.4541	0	inf	160	ID=PF3D7_0103600;Name=PSH1;description=ATP-dependent DNA/RNA helicase PSH1;ebi_biotype=protein_coding
Pf3D7_01_v3	165610	165930	20.4762	0	inf	320	ID=PF3D7_0103600;Name=PSH1;description=ATP-dependent DNA/RNA helicase PSH1;ebi_biotype=protein_coding
Pf3D7_01_v3	166890	167080	10	0	inf	190	ID=PF3D7_0103700;Name=PSTK;description=L-seryl-tRNA(Sec) kinase%2C putative;ebi_biotype=protein_coding
Pf3D7_01_v3	167550	167740	11	0	inf	190	ID=PF3D7_0103700;Name=PSTK;description=L-seryl-tRNA(Sec) kinase%2C putative;ebi_biotype=protein_coding
Pf3D7_01_v3	168230	168420	11.5	0	inf	190	ID=PF3D7_0103700;Name=PSTK;description=L-seryl-tRNA(Sec) kinase%2C putative;ebi_biotype=protein_coding
Pf3D7_01_v3	170560	170690	10	0	inf	130	ID=PF3D7_0103800;Name=ARP1;description=actin-related protein ARP1%2C putative;ebi_biotype=protein_coding
Pf3D7_01_v3	170960	171210	12.5	0	inf	250	ID=PF3D7_0103800;Name=ARP1;description=actin-related protein ARP1%2C putative;ebi_biotype=protein_coding
Pf3D7_01_v3	172180	172290	10	0	inf	110	ID=PF3D7_0103900;Name=PIESP15;description=parasite-infected erythrocyte surface protein;ebi_biotype=protein_coding
Pf3D7_01_v3	172410	172600	10	0	inf	190	ID=PF3D7_0103900;Name=PIESP15;description=parasite-infected erythrocyte surface protein;ebi_biotype=protein_coding
Pf3D7_01_v3	173210	173360	13.3036	0	inf	150	ID=PF3D7_0103900;Name=PIESP15;description=parasite-infected erythrocyte surface protein;ebi_biotype=protein_coding
Pf3D7_01_v3	174850	175040	10	0	inf	190	ID=PF3D7_0103900;Name=PIESP15;description=parasite-infected erythrocyte surface protein;ebi_biotype=protein_coding
Pf3D7_01_v3	175590	175710	25.5556	1.25	20.4445	120	ID=PF3D7_0104000;Name=TRSP;description=thrombospondin-related sporozoite protein;ebi_biotype=protein_coding
Pf3D7_01_v3	175720	175820	20	0	inf	100	ID=PF3D7_0104000;Name=TRSP;description=thrombospondin-related sporozoite protein;ebi_biotype=protein_coding
Pf3D7_01_v3	176600	176820	77.4359	0	inf	220	ID=PF3D7_0104000;Name=TRSP;description=thrombospondin-related sporozoite protein;ebi_biotype=protein_coding
Pf3D7_01_v3	177200	177450	26.0417	0	inf	250	ID=PF3D7_0104100;description=protein E140%2C putative;ebi_biotype=protein_coding
Pf3D7_01_v3	179260	179380	11.3452	0	inf	120	ID=PF3D7_0104100;description=protein E140%2C putative;ebi_biotype=protein_coding
Pf3D7_01_v3	179690	179880	10.8889	0	inf	190	ID=PF3D7_0104100;description=protein E140%2C putative;ebi_biotype=protein_coding
Pf3D7_01_v3	180780	180970	10	0	inf	190	ID=PF3D7_0104100;description=protein E140%2C putative;ebi_biotype=protein_coding
Pf3D7_01_v3	181340	181530	21	0	inf	190	ID=PF3D7_0104100;description=protein E140%2C putative;ebi_biotype=protein_coding
Pf3D7_01_v3	181920	182220	13.9196	0	inf	300	ID=PF3D7_0104200;description=StAR-related lipid transfer protein;ebi_biotype=protein_coding
Pf3D7_01_v3	182280	182640	19.8722	0	inf	360	ID=PF3D7_0104200;description=StAR-related lipid transfer protein;ebi_biotype=protein_coding
Pf3D7_01_v3	182740	182850	13.0952	0	inf	110	ID=PF3D7_0104200;description=StAR-related lipid transfer protein;ebi_biotype=protein_coding
Pf3D7_01_v3	183440	183620	10.9877	0	inf	180	ID=PF3D7_0104200;description=StAR-related lipid transfer protein;ebi_biotype=protein_coding
Pf3D7_01_v3	184140	184490	67.0269	0	inf	350	ID=PF3D7_0104200;description=StAR-related lipid transfer protein;ebi_biotype=protein_coding
Pf3D7_01_v3	185430	185620	70.1111	0	inf	190	ID=PF3D7_0104200;description=StAR-related lipid transfer protein;ebi_biotype=protein_coding
Pf3D7_01_v3	185630	185820	30.6667	0	inf	190	ID=PF3D7_0104200;description=StAR-related lipid transfer protein;ebi_biotype=protein_coding
Pf3D7_01_v3	186380	186570	10	0	inf	190	ID=PF3D7_0104200;description=StAR-related lipid transfer protein;ebi_biotype=protein_coding
Pf3D7_01_v3	188010	188340	16.25	0	inf	330	ID=PF3D7_0104300;Name=UBP1;description=ubiquitin carboxyl-terminal hydrolase 1%2C putative;ebi_biotype=protein_coding
Pf3D7_01_v3	189000	189390	21.5038	0	inf	390	ID=PF3D7_0104300;Name=UBP1;description=ubiquitin carboxyl-terminal hydrolase 1%2C putative;ebi_biotype=protein_coding
Pf3D7_01_v3	189690	189880	22.375	0	inf	190	ID=PF3D7_0104300;Name=UBP1;description=ubiquitin carboxyl-terminal hydrolase 1%2C putative;ebi_biotype=protein_coding
Pf3D7_01_v3	190150	190520	37.6368	0	inf	370	ID=PF3D7_0104300;Name=UBP1;description=ubiquitin carboxyl-terminal hydrolase 1%2C putative;ebi_biotype=protein_coding
Pf3D7_01_v3	190650	191300	53.5445	0	inf	650	ID=PF3D7_0104300;Name=UBP1;description=ubiquitin carboxyl-terminal hydrolase 1%2C putative;ebi_biotype=protein_coding
Pf3D7_01_v3	191520	191830	18.187	0	inf	310	ID=PF3D7_0104300;Name=UBP1;description=ubiquitin carboxyl-terminal hydrolase 1%2C putative;ebi_biotype=protein_coding
Pf3D7_01_v3	191980	192300	15.3899	0	inf	320	ID=PF3D7_0104300;Name=UBP1;description=ubiquitin carboxyl-terminal hydrolase 1%2C putative;ebi_biotype=protein_coding
Pf3D7_01_v3	192680	192840	11.6667	0	inf	160	ID=PF3D7_0104300;Name=UBP1;description=ubiquitin carboxyl-terminal hydrolase 1%2C putative;ebi_biotype=protein_coding
Pf3D7_01_v3	193860	194050	11.2361	0	inf	190	ID=PF3D7_0104300;Name=UBP1;description=ubiquitin carboxyl-terminal hydrolase 1%2C putative;ebi_biotype=protein_coding
Pf3D7_01_v3	195350	195540	13.6806	0	inf	190	ID=PF3D7_0104300;Name=UBP1;description=ubiquitin carboxyl-terminal hydrolase 1%2C putative;ebi_biotype=protein_coding
Pf3D7_01_v3	196760	196950	10.4444	0	inf	190	ID=PF3D7_0104300;Name=UBP1;description=ubiquitin carboxyl-terminal hydrolase 1%2C putative;ebi_biotype=protein_coding
Pf3D7_01_v3	197870	198060	14.0536	0	inf	190	ID=PF3D7_0104300;Name=UBP1;description=ubiquitin carboxyl-terminal hydrolase 1%2C putative;ebi_biotype=protein_coding
Pf3D7_01_v3	199230	199370	10.0476	0	inf	140	ID=PF3D7_0104300;Name=UBP1;description=ubiquitin carboxyl-terminal hydrolase 1%2C putative;ebi_biotype=protein_coding
Pf3D7_01_v3	199510	199700	12.4286	0	inf	190	ID=PF3D7_0104300;Name=UBP1;description=ubiquitin carboxyl-terminal hydrolase 1%2C putative;ebi_biotype=protein_coding
Pf3D7_01_v3	200920	201040	11.6667	0	inf	120	ID=PF3D7_0104300;Name=UBP1;description=ubiquitin carboxyl-terminal hydrolase 1%2C putative;ebi_biotype=protein_coding
Pf3D7_01_v3	202370	202500	20	0.833333	24	130	ID=PF3D7_0104400;Name=LytB;description=4-hydroxy-3-methylbut-2-enyl diphosphate reductase;ebi_biotype=protein_coding
Pf3D7_01_v3	204130	204250	11.25	0	inf	120	ID=PF3D7_0104400;Name=LytB;description=4-hydroxy-3-methylbut-2-enyl diphosphate reductase;ebi_biotype=protein_coding
Pf3D7_01_v3	204990	205100	12	0	inf	110	ID=PF3D7_0104500;description=conserved protein%2C unknown function;ebi_biotype=protein_coding
Pf3D7_01_v3	205480	205630	33.1217	0	inf	150	ID=PF3D7_0104500;description=conserved protein%2C unknown function;ebi_biotype=protein_coding
Pf3D7_01_v3	205730	206060	20.2847	0	inf	330	ID=PF3D7_0104600;description=conserved Plasmodium protein%2C unknown function;ebi_biotype=protein_coding
Pf3D7_01_v3	206970	207100	10	0	inf	130	ID=PF3D7_0104600;description=conserved Plasmodium protein%2C unknown function;ebi_biotype=protein_coding
Pf3D7_01_v3	207280	207470	11.4107	0	inf	190	ID=PF3D7_0104600;description=conserved Plasmodium protein%2C unknown function;ebi_biotype=protein_coding
Pf3D7_01_v3	209000	209190	10.5556	0	inf	190	ID=PF3D7_0104600;description=conserved Plasmodium protein%2C unknown function;ebi_biotype=protein_coding
Pf3D7_01_v3	209950	210140	10	0	inf	190	ID=PF3D7_0104600;description=conserved Plasmodium protein%2C unknown function;ebi_biotype=protein_coding
Pf3D7_01_v3	210440	210540	40	0	inf	100	ID=PF3D7_0104600;description=conserved Plasmodium protein%2C unknown function;ebi_biotype=protein_coding
Pf3D7_01_v3	210690	210880	10	0	inf	190	ID=PF3D7_0104700;Name=MFR2;description=major facilitator superfamily-related transporter%2C putative;ebi_biotype=protein_coding
Pf3D7_01_v3	211710	211990	13.5453	0.350877	38.6041	280	ID=PF3D7_0104700;Name=MFR2;description=major facilitator superfamily-related transporter%2C putative;ebi_biotype=protein_coding
Pf3D7_01_v3	213100	213410	15.119	0	inf	310	ID=PF3D7_0104700;Name=MFR2;description=major facilitator superfamily-related transporter%2C putative;ebi_biotype=protein_coding
Pf3D7_01_v3	213770	214190	32.6452	0	inf	420	ID=PF3D7_0104700;Name=MFR2;description=major facilitator superfamily-related transporter%2C putative;ebi_biotype=protein_coding
Pf3D7_01_v3	214350	214860	39.1902	0	inf	510	ID=PF3D7_0104800;Name=NPT1;description=novel putative transporter 1%2C putative;ebi_biotype=protein_coding
Pf3D7_01_v3	215330	215510	11.4462	0	inf	180	ID=PF3D7_0104800;Name=NPT1;description=novel putative transporter 1%2C putative;ebi_biotype=protein_coding
Pf3D7_01_v3	217600	217760	10	0	inf	160	ID=PF3D7_0104800;Name=NPT1;description=novel putative transporter 1%2C putative;ebi_biotype=protein_coding
Pf3D7_01_v3	217800	217920	11.1111	0	inf	120	ID=PF3D7_0104800;Name=NPT1;description=novel putative transporter 1%2C putative;ebi_biotype=protein_coding
Pf3D7_01_v3	218200	218330	20	0	inf	130	ID=PF3D7_0104900;description=RNase MRP;ebi_biotype=ncRNA
Pf3D7_01_v3	218650	218850	17.5974	0	inf	200	ID=PF3D7_0104900;description=RNase MRP;ebi_biotype=ncRNA
Pf3D7_01_v3	219380	219820	51.167	0	inf	440	ID=PF3D7_0105000;description=non-coding RNA;ebi_biotype=ncRNA
Pf3D7_01_v3	219830	219990	45.6548	0	inf	160	ID=PF3D7_0105000;description=non-coding RNA;ebi_biotype=ncRNA
Pf3D7_01_v3	221290	221390	10.6944	0	inf	100	ID=PF3D7_0105100;description=conserved Apicomplexan protein%2C unknown function;ebi_biotype=protein_coding
Pf3D7_01_v3	222740	222930	11.125	0	inf	190	ID=PF3D7_0105200;Name=RAP1;description=RAP protein RAP1;ebi_biotype=protein_coding
Pf3D7_01_v3	224180	224390	42.9167	0.821759	52.2254	210	ID=PF3D7_0105200;Name=RAP1;description=RAP protein RAP1;ebi_biotype=protein_coding
Pf3D7_01_v3	224420	224590	10.1389	0	inf	170	ID=PF3D7_0105200;Name=RAP1;description=RAP protein RAP1;ebi_biotype=protein_coding
Pf3D7_01_v3	224600	224700	10	0	inf	100	ID=PF3D7_0105300;Name=CAP;description=cyclase-associated protein;ebi_biotype=protein_coding
Pf3D7_01_v3	225000	225190	22.4107	0	inf	190	ID=PF3D7_0105300;Name=CAP;description=cyclase-associated protein;ebi_biotype=protein_coding
Pf3D7_01_v3	225630	225910	10.9211	0	inf	280	ID=PF3D7_0105300;Name=CAP;description=cyclase-associated protein;ebi_biotype=protein_coding
Pf3D7_01_v3	226090	226480	17.6546	0.373932	47.2134	390	ID=PF3D7_0105400;description=conserved Plasmodium protein%2C unknown function;ebi_biotype=protein_coding
Pf3D7_01_v3	227030	227220	12.2024	0	inf	190	ID=PF3D7_0105400;description=conserved Plasmodium protein%2C unknown function;ebi_biotype=protein_coding
Pf3D7_01_v3	227650	227800	15.1852	0	inf	150	ID=PF3D7_0105400;description=conserved Plasmodium protein%2C unknown function;ebi_biotype=protein_coding
Pf3D7_01_v3	227810	227990	31.9643	0	inf	180	ID=PF3D7_0105400;description=conserved Plasmodium protein%2C unknown function;ebi_biotype=protein_coding
Pf3D7_01_v3	229450	229640	21.1667	0	inf	190	ID=PF3D7_0105500;description=conserved protein%2C unknown function;ebi_biotype=protein_coding
Pf3D7_01_v3	230050	230220	14.6875	0	inf	170	ID=PF3D7_0105600;description=FtsJ-like methyltransferase%2C putative;ebi_biotype=protein_coding
Pf3D7_01_v3	231090	231380	12.38	0	inf	290	ID=PF3D7_0105600;description=FtsJ-like methyltransferase%2C putative;ebi_biotype=protein_coding
Pf3D7_01_v3	233710	233940	11.678	0	inf	230	ID=PF3D7_0105600;description=FtsJ-like methyltransferase%2C putative;ebi_biotype=protein_coding
Pf3D7_01_v3	234120	234280	20	0.357143	56	160	ID=PF3D7_0105600;description=FtsJ-like methyltransferase%2C putative;ebi_biotype=protein_coding
Pf3D7_01_v3	234340	234530	12.7143	0	inf	190	ID=PF3D7_0105600;description=FtsJ-like methyltransferase%2C putative;ebi_biotype=protein_coding
Pf3D7_01_v3	234570	234670	45	0	inf	100	ID=PF3D7_0105600;description=FtsJ-like methyltransferase%2C putative;ebi_biotype=protein_coding
Pf3D7_01_v3	234840	235080	13.3333	0	inf	240	ID=PF3D7_0105600;description=FtsJ-like methyltransferase%2C putative;ebi_biotype=protein_coding
Pf3D7_01_v3	235170	235510	15.4971	0.263158	58.889	340	ID=PF3D7_0105600;description=FtsJ-like methyltransferase%2C putative;ebi_biotype=protein_coding
Pf3D7_01_v3	236150	236530	24.0635	0.222222	108.286	380	ID=PF3D7_0105700;description=asparagine-rich antigen Pfa35-2;ebi_biotype=protein_coding
Pf3D7_01_v3	237130	237320	10	0	inf	190	ID=PF3D7_0105700;description=asparagine-rich antigen Pfa35-2;ebi_biotype=protein_coding
Pf3D7_01_v3	237550	237740	10.8889	0	inf	190	ID=PF3D7_0105700;description=asparagine-rich antigen Pfa35-2;ebi_biotype=protein_coding
Pf3D7_01_v3	238000	238190	13.9757	0	inf	190	ID=PF3D7_0105700;description=asparagine-rich antigen Pfa35-2;ebi_biotype=protein_coding
Pf3D7_01_v3	238480	238590	11.1012	0	inf	110	ID=PF3D7_0105700;description=asparagine-rich antigen Pfa35-2;ebi_biotype=protein_coding
Pf3D7_01_v3	238930	239120	10	0	inf	190	ID=PF3D7_0105700;description=asparagine-rich antigen Pfa35-2;ebi_biotype=protein_coding
Pf3D7_01_v3	239130	239320	20.3333	1.33334	15.2499	190	ID=PF3D7_0105700;description=asparagine-rich antigen Pfa35-2;ebi_biotype=protein_coding
Pf3D7_01_v3	239840	239990	12.0106	0	inf	150	ID=PF3D7_0105700;description=asparagine-rich antigen Pfa35-2;ebi_biotype=protein_coding
Pf3D7_01_v3	240210	240400	14.6508	0	inf	190	ID=PF3D7_0105700;description=asparagine-rich antigen Pfa35-2;ebi_biotype=protein_coding
Pf3D7_01_v3	240860	241060	19.596	0	inf	200	ID=PF3D7_0105700;description=asparagine-rich antigen Pfa35-2;ebi_biotype=protein_coding
Pf3D7_01_v3	242390	242580	11.6429	0	inf	190	ID=PF3D7_0105700;description=asparagine-rich antigen Pfa35-2;ebi_biotype=protein_coding
Pf3D7_01_v3	244670	244940	18.8801	0.0694444	271.874	270	ID=PF3D7_0105700;description=asparagine-rich antigen Pfa35-2;ebi_biotype=protein_coding
Pf3D7_01_v3	245120	245270	11.1905	0	inf	150	ID=PF3D7_0105700;description=asparagine-rich antigen Pfa35-2;ebi_biotype=protein_coding
Pf3D7_01_v3	245760	246180	14.006	0	inf	420	ID=PF3D7_0105700;description=asparagine-rich antigen Pfa35-2;ebi_biotype=protein_coding
Pf3D7_01_v3	246330	246490	11.0317	0	inf	160	ID=PF3D7_0105700;description=asparagine-rich antigen Pfa35-2;ebi_biotype=protein_coding
Pf3D7_01_v3	246640	246830	10	0	inf	190	ID=PF3D7_0105700;description=asparagine-rich antigen Pfa35-2;ebi_biotype=protein_coding
Pf3D7_01_v3	247970	248110	11.1429	0	inf	140	ID=PF3D7_0105700;description=asparagine-rich antigen Pfa35-2;ebi_biotype=protein_coding
Pf3D7_01_v3	248170	248360	30.8333	0	inf	190	ID=PF3D7_0105700;description=asparagine-rich antigen Pfa35-2;ebi_biotype=protein_coding
Pf3D7_01_v3	248970	249070	10	0	inf	100	ID=PF3D7_0105800;description=cyclin-dependent kinases regulatory subunit%2C putative;ebi_biotype=protein_coding
Pf3D7_01_v3	249710	249870	10	0	inf	160	ID=PF3D7_0105800;description=cyclin-dependent kinases regulatory subunit%2C putative;ebi_biotype=protein_coding
Pf3D7_01_v3	251420	251610	10.7778	0	inf	190	ID=PF3D7_0105800;description=cyclin-dependent kinases regulatory subunit%2C putative;ebi_biotype=protein_coding
Pf3D7_01_v3	252050	252220	12.1429	0.694444	17.4858	170	ID=PF3D7_0105800;description=cyclin-dependent kinases regulatory subunit%2C putative;ebi_biotype=protein_coding
Pf3D7_01_v3	252550	252700	10	0	inf	150	ID=PF3D7_0105800;description=cyclin-dependent kinases regulatory subunit%2C putative;ebi_biotype=protein_coding
Pf3D7_01_v3	253460	253650	10	0	inf	190	ID=PF3D7_0105900;description=3'-5' exonuclease%2C putative;ebi_biotype=protein_coding
Pf3D7_01_v3	254610	254730	12.6786	0	inf	120	ID=PF3D7_0105900;description=3'-5' exonuclease%2C putative;ebi_biotype=protein_coding
Pf3D7_01_v3	254840	255030	32.5893	0	inf	190	ID=PF3D7_0105900;description=3'-5' exonuclease%2C putative;ebi_biotype=protein_coding
Pf3D7_01_v3	256930	257120	10.75	0	inf	190	ID=PF3D7_0106000;description=conserved protein%2C unknown function;ebi_biotype=protein_coding
Pf3D7_01_v3	258530	258720	14.3333	0	inf	190	ID=PF3D7_0106000;description=conserved protein%2C unknown function;ebi_biotype=protein_coding
Pf3D7_01_v3	258920	259190	126.111	0	inf	270	ID=PF3D7_0106000;description=conserved protein%2C unknown function;ebi_biotype=protein_coding
Pf3D7_01_v3	259480	260240	23.7103	0.0765305	309.815	760	ID=PF3D7_0106100;description=V-type proton ATPase subunit C%2C putative;ebi_biotype=protein_coding
Pf3D7_01_v3	261090	261280	11	0	inf	190	ID=PF3D7_0106100;description=V-type proton ATPase subunit C%2C putative;ebi_biotype=protein_coding
Pf3D7_01_v3	261760	262040	17.1126	0	inf	280	ID=PF3D7_0106100;description=V-type proton ATPase subunit C%2C putative;ebi_biotype=protein_coding
Pf3D7_01_v3	262100	262840	23.5084	0.130719	179.839	740	ID=PF3D7_0106200;description=EF hand domain-containing protein%2C putative;ebi_biotype=protein_coding
Pf3D7_01_v3	263240	263430	21.6667	0	inf	190	ID=PF3D7_0106200;description=EF hand domain-containing protein%2C putative;ebi_biotype=protein_coding
Pf3D7_01_v3	264160	264300	23.1667	1.25	18.5334	140	ID=PF3D7_0106200;description=EF hand domain-containing protein%2C putative;ebi_biotype=protein_coding
Pf3D7_01_v3	264350	264490	10	0	inf	140	ID=PF3D7_0106300;Name=ATP6;description=calcium-transporting ATPase;ebi_biotype=protein_coding
Pf3D7_01_v3	264670	265040	13.75	0	inf	370	ID=PF3D7_0106300;Name=ATP6;description=calcium-transporting ATPase;ebi_biotype=protein_coding
Pf3D7_01_v3	266440	266630	11.75	0	inf	190	ID=PF3D7_0106300;Name=ATP6;description=calcium-transporting ATPase;ebi_biotype=protein_coding
Pf3D7_01_v3	269170	269490	24.3452	0	inf	320	ID=PF3D7_0106300;Name=ATP6;description=calcium-transporting ATPase;ebi_biotype=protein_coding
Pf3D7_01_v3	269550	269690	11.25	0	inf	140	ID=PF3D7_0106300;Name=ATP6;description=calcium-transporting ATPase;ebi_biotype=protein_coding
Pf3D7_01_v3	269880	270180	10.8125	0	inf	300	ID=PF3D7_0106300;Name=ATP6;description=calcium-transporting ATPase;ebi_biotype=protein_coding
Pf3D7_01_v3	270230	270420	12	0.666666	18	190	ID=PF3D7_0106300;Name=ATP6;description=calcium-transporting ATPase;ebi_biotype=protein_coding
Pf3D7_01_v3	270480	271080	23.9977	0.23166	103.59	600	ID=PF3D7_0106300;Name=ATP6;description=calcium-transporting ATPase;ebi_biotype=protein_coding
Pf3D7_01_v3	271140	271330	22.8571	0	inf	190	ID=PF3D7_0106300;Name=ATP6;description=calcium-transporting ATPase;ebi_biotype=protein_coding
Pf3D7_01_v3	271340	271440	10	0	inf	100	ID=PF3D7_0106400;description=pre-rRNA-processing protein TSR2%2C putative;ebi_biotype=protein_coding
Pf3D7_01_v3	271550	271690	11.25	1.11111	10.125	140	ID=PF3D7_0106400;description=pre-rRNA-processing protein TSR2%2C putative;ebi_biotype=protein_coding
Pf3D7_01_v3	272000	272310	20.625	0	inf	310	ID=PF3D7_0106400;description=pre-rRNA-processing protein TSR2%2C putative;ebi_biotype=protein_coding
Pf3D7_01_v3	272860	273250	22.4138	0	inf	390	ID=PF3D7_0106400;description=pre-rRNA-processing protein TSR2%2C putative;ebi_biotype=protein_coding
Pf3D7_01_v3	273310	273560	14.5833	0	inf	250	ID=PF3D7_0106400;description=pre-rRNA-processing protein TSR2%2C putative;ebi_biotype=protein_coding
Pf3D7_01_v3	273610	273870	18.5621	0	inf	260	ID=PF3D7_0106400;description=pre-rRNA-processing protein TSR2%2C putative;ebi_biotype=protein_coding
Pf3D7_01_v3	274070	274290	40.3098	0	inf	220	ID=PF3D7_0106500;description=conserved Plasmodium protein%2C unknown function;ebi_biotype=protein_coding
Pf3D7_01_v3	274370	274560	12.5937	0	inf	190	ID=PF3D7_0106500;description=conserved Plasmodium protein%2C unknown function;ebi_biotype=protein_coding
Pf3D7_01_v3	275180	275800	18.2728	0	inf	620	ID=PF3D7_0106500;description=conserved Plasmodium protein%2C unknown function;ebi_biotype=protein_coding
Pf3D7_01_v3	275910	276100	11.8571	0	inf	190	ID=PF3D7_0106500;description=conserved Plasmodium protein%2C unknown function;ebi_biotype=protein_coding
Pf3D7_01_v3	276150	276460	21.5405	0.714286	30.1567	310	ID=PF3D7_0106500;description=conserved Plasmodium protein%2C unknown function;ebi_biotype=protein_coding
Pf3D7_01_v3	276540	276850	12.799	0	inf	310	ID=PF3D7_0106500;description=conserved Plasmodium protein%2C unknown function;ebi_biotype=protein_coding
Pf3D7_01_v3	277290	278050	25.9713	0	inf	760	ID=PF3D7_0106500;description=conserved Plasmodium protein%2C unknown function;ebi_biotype=protein_coding
Pf3D7_01_v3	278070	278410	19.3403	0	inf	340	ID=PF3D7_0106500;description=conserved Plasmodium protein%2C unknown function;ebi_biotype=protein_coding
Pf3D7_01_v3	278680	279110	19.2857	0.357143	53.9999	430	ID=PF3D7_0106500;description=conserved Plasmodium protein%2C unknown function;ebi_biotype=protein_coding
Pf3D7_01_v3	279300	279620	25.741	0	inf	320	ID=PF3D7_0106600;description=conserved Plasmodium protein%2C unknown function;ebi_biotype=protein_coding
Pf3D7_01_v3	279680	279870	14.3214	0	inf	190	ID=PF3D7_0106600;description=conserved Plasmodium protein%2C unknown function;ebi_biotype=protein_coding
Pf3D7_01_v3	279980	280170	10	0	inf	190	ID=PF3D7_0106600;description=conserved Plasmodium protein%2C unknown function;ebi_biotype=protein_coding
Pf3D7_01_v3	280310	280500	15	0	inf	190	ID=PF3D7_0106700;Name=AARP2;description=small ribosomal subunit assembling AARP2 protein;ebi_biotype=protein_coding
Pf3D7_01_v3	280520	280710	11	0	inf	190	ID=PF3D7_0106700;Name=AARP2;description=small ribosomal subunit assembling AARP2 protein;ebi_biotype=protein_coding
Pf3D7_01_v3	280730	280920	10.8889	0	inf	190	ID=PF3D7_0106700;Name=AARP2;description=small ribosomal subunit assembling AARP2 protein;ebi_biotype=protein_coding
Pf3D7_01_v3	280960	281150	10.7143	0	inf	190	ID=PF3D7_0106700;Name=AARP2;description=small ribosomal subunit assembling AARP2 protein;ebi_biotype=protein_coding
Pf3D7_01_v3	281370	281560	22.1111	0.666666	33.1667	190	ID=PF3D7_0106700;Name=AARP2;description=small ribosomal subunit assembling AARP2 protein;ebi_biotype=protein_coding
Pf3D7_01_v3	281770	281870	10.9722	0	inf	100	ID=PF3D7_0106700;Name=AARP2;description=small ribosomal subunit assembling AARP2 protein;ebi_biotype=protein_coding
Pf3D7_01_v3	282100	282200	10.6468	0	inf	100	ID=PF3D7_0106700;Name=AARP2;description=small ribosomal subunit assembling AARP2 protein;ebi_biotype=protein_coding
Pf3D7_01_v3	282710	282900	10.7778	0	inf	190	ID=PF3D7_0106700;Name=AARP2;description=small ribosomal subunit assembling AARP2 protein;ebi_biotype=protein_coding
Pf3D7_01_v3	283180	283390	14.878	0	inf	210	ID=PF3D7_0106700;Name=AARP2;description=small ribosomal subunit assembling AARP2 protein;ebi_biotype=protein_coding
Pf3D7_01_v3	283610	283800	13.5714	0	inf	190	ID=PF3D7_0106700;Name=AARP2;description=small ribosomal subunit assembling AARP2 protein;ebi_biotype=protein_coding
Pf3D7_01_v3	285290	285480	11.2857	0	inf	190	ID=PF3D7_0106700;Name=AARP2;description=small ribosomal subunit assembling AARP2 protein;ebi_biotype=protein_coding
Pf3D7_01_v3	285680	285840	10.3571	0.178571	57.9999	160	ID=PF3D7_0106700;Name=AARP2;description=small ribosomal subunit assembling AARP2 protein;ebi_biotype=protein_coding
Pf3D7_01_v3	286170	286520	22.1368	0	inf	350	ID=PF3D7_0106800;Name=RAB5c;description=ras-related protein Rab-5C;ebi_biotype=protein_coding
Pf3D7_01_v3	286730	286920	10	0	inf	190	ID=PF3D7_0106800;Name=RAB5c;description=ras-related protein Rab-5C;ebi_biotype=protein_coding
Pf3D7_01_v3	287450	287640	10.8333	0.333333	32.4999	190	ID=PF3D7_0106800;Name=RAB5c;description=ras-related protein Rab-5C;ebi_biotype=protein_coding
Pf3D7_01_v3	288190	288380	22.1667	1.33334	16.6249	190	ID=PF3D7_0106800;Name=RAB5c;description=ras-related protein Rab-5C;ebi_biotype=protein_coding
Pf3D7_01_v3	288570	289130	25.6989	0.208333	123.355	560	ID=PF3D7_0106800;Name=RAB5c;description=ras-related protein Rab-5C;ebi_biotype=protein_coding
Pf3D7_01_v3	289440	289650	173.366	0	inf	210	ID=PF3D7_0106900;Name=IspD;description=2-C-methyl-D-erythritol 4-phosphate cytidylyltransferase%2C putative;ebi_biotype=protein_coding
Pf3D7_01_v3	289850	290040	16.1806	0.222222	72.8128	190	ID=PF3D7_0106900;Name=IspD;description=2-C-methyl-D-erythritol 4-phosphate cytidylyltransferase%2C putative;ebi_biotype=protein_coding
Pf3D7_01_v3	290240	290400	10.1587	0	inf	160	ID=PF3D7_0106900;Name=IspD;description=2-C-methyl-D-erythritol 4-phosphate cytidylyltransferase%2C putative;ebi_biotype=protein_coding
Pf3D7_01_v3	290540	290730	17	0	inf	190	ID=PF3D7_0106900;Name=IspD;description=2-C-methyl-D-erythritol 4-phosphate cytidylyltransferase%2C putative;ebi_biotype=protein_coding
Pf3D7_01_v3	291490	291620	10.8333	0	inf	130	ID=PF3D7_0106900;Name=IspD;description=2-C-methyl-D-erythritol 4-phosphate cytidylyltransferase%2C putative;ebi_biotype=protein_coding
Pf3D7_01_v3	291740	291930	10.625	0	inf	190	ID=PF3D7_0106900;Name=IspD;description=2-C-methyl-D-erythritol 4-phosphate cytidylyltransferase%2C putative;ebi_biotype=protein_coding
Pf3D7_01_v3	292380	292570	10	0	inf	190	ID=PF3D7_0106900;Name=IspD;description=2-C-methyl-D-erythritol 4-phosphate cytidylyltransferase%2C putative;ebi_biotype=protein_coding
Pf3D7_01_v3	292740	293080	22.1974	0	inf	340	ID=PF3D7_0106900;Name=IspD;description=2-C-methyl-D-erythritol 4-phosphate cytidylyltransferase%2C putative;ebi_biotype=protein_coding
Pf3D7_01_v3	293690	294160	29.3191	0.375939	77.989	470	ID=PF3D7_0107000;Name=CEN1;description=centrin-1;ebi_biotype=protein_coding
Pf3D7_01_v3	294520	294680	38.3673	0	inf	160	ID=PF3D7_0107000;Name=CEN1;description=centrin-1;ebi_biotype=protein_coding
Pf3D7_01_v3	294710	294960	22.8281	0.178571	127.838	250	ID=PF3D7_0107000;Name=CEN1;description=centrin-1;ebi_biotype=protein_coding
Pf3D7_01_v3	296370	296560	12.5	0	inf	190	ID=PF3D7_0107100;description=conserved protein%2C unknown function;ebi_biotype=protein_coding
Pf3D7_01_v3	296580	296870	17.0833	0	inf	290	ID=PF3D7_0107100;description=conserved protein%2C unknown function;ebi_biotype=protein_coding
Pf3D7_01_v3	296910	297100	21	0	inf	190	ID=PF3D7_0107100;description=conserved protein%2C unknown function;ebi_biotype=protein_coding
Pf3D7_01_v3	297780	297900	10.8333	0	inf	120	ID=PF3D7_0107200;Name=CCR4-3;description=CCR4 domain-containing protein 3%2C putative;ebi_biotype=protein_coding
Pf3D7_01_v3	298720	298910	14.25	0	inf	190	ID=PF3D7_0107200;Name=CCR4-3;description=CCR4 domain-containing protein 3%2C putative;ebi_biotype=protein_coding
Pf3D7_01_v3	300880	301260	42.8325	0	inf	380	ID=PF3D7_0107300;description=conserved Plasmodium protein%2C unknown function;ebi_biotype=protein_coding
Pf3D7_01_v3	301680	301810	10	0	inf	130	ID=PF3D7_0107300;description=conserved Plasmodium protein%2C unknown function;ebi_biotype=protein_coding
Pf3D7_01_v3	301900	302090	10	0	inf	190	ID=PF3D7_0107400;Name=ATPk;description=ATP synthase-associated protein%2C putative;ebi_biotype=protein_coding
Pf3D7_01_v3	302500	302690	23.2222	0	inf	190	ID=PF3D7_0107400;Name=ATPk;description=ATP synthase-associated protein%2C putative;ebi_biotype=protein_coding
Pf3D7_01_v3	304360	304550	15.1429	0	inf	190	ID=PF3D7_0107500;Name=NCR1;description=Niemann-Pick type C1-related protein;ebi_biotype=protein_coding
Pf3D7_01_v3	304660	304850	10	0	inf	190	ID=PF3D7_0107500;Name=NCR1;description=Niemann-Pick type C1-related protein;ebi_biotype=protein_coding
Pf3D7_01_v3	306970	307160	10	0	inf	190	ID=PF3D7_0107500;Name=NCR1;description=Niemann-Pick type C1-related protein;ebi_biotype=protein_coding
Pf3D7_01_v3	309150	309510	27.8846	0	inf	360	ID=PF3D7_0107500;Name=NCR1;description=Niemann-Pick type C1-related protein;ebi_biotype=protein_coding
Pf3D7_01_v3	309810	310020	20	0	inf	210	ID=PF3D7_0107500;Name=NCR1;description=Niemann-Pick type C1-related protein;ebi_biotype=protein_coding
Pf3D7_01_v3	310230	310740	18.6389	0	inf	510	ID=PF3D7_0107500;Name=NCR1;description=Niemann-Pick type C1-related protein;ebi_biotype=protein_coding
Pf3D7_01_v3	310910	311510	22.9384	0.139373	164.583	600	ID=PF3D7_0107500;Name=NCR1;description=Niemann-Pick type C1-related protein;ebi_biotype=protein_coding
Pf3D7_01_v3	311580	311900	18.3092	0	inf	320	ID=PF3D7_0107500;Name=NCR1;description=Niemann-Pick type C1-related protein;ebi_biotype=protein_coding
Pf3D7_01_v3	311990	312180	11.7778	0.444444	26.5001	190	ID=PF3D7_0107500;Name=NCR1;description=Niemann-Pick type C1-related protein;ebi_biotype=protein_coding
Pf3D7_01_v3	312330	312570	38.0926	0	inf	240	ID=PF3D7_0107500;Name=NCR1;description=Niemann-Pick type C1-related protein;ebi_biotype=protein_coding
Pf3D7_01_v3	312780	312920	13.4921	0	inf	140	ID=PF3D7_0107500;Name=NCR1;description=Niemann-Pick type C1-related protein;ebi_biotype=protein_coding
Pf3D7_01_v3	313160	313350	10	0	inf	190	ID=PF3D7_0107600;Name=eIK2;description=eukaryotic translation initiation factor 2-alpha kinase 2%2C putative;ebi_biotype=protein_coding
Pf3D7_01_v3	313530	313730	73.3333	0	inf	200	ID=PF3D7_0107600;Name=eIK2;description=eukaryotic translation initiation factor 2-alpha kinase 2%2C putative;ebi_biotype=protein_coding
Pf3D7_01_v3	313950	314140	11.9722	0	inf	190	ID=PF3D7_0107600;Name=eIK2;description=eukaryotic translation initiation factor 2-alpha kinase 2%2C putative;ebi_biotype=protein_coding
Pf3D7_01_v3	314830	315020	10	0	inf	190	ID=PF3D7_0107600;Name=eIK2;description=eukaryotic translation initiation factor 2-alpha kinase 2%2C putative;ebi_biotype=protein_coding
Pf3D7_01_v3	315330	315560	14.2559	0	inf	230	ID=PF3D7_0107600;Name=eIK2;description=eukaryotic translation initiation factor 2-alpha kinase 2%2C putative;ebi_biotype=protein_coding
Pf3D7_01_v3	315640	315740	10.2976	0	inf	100	ID=PF3D7_0107600;Name=eIK2;description=eukaryotic translation initiation factor 2-alpha kinase 2%2C putative;ebi_biotype=protein_coding
Pf3D7_01_v3	316050	316240	11.75	0	inf	190	ID=PF3D7_0107600;Name=eIK2;description=eukaryotic translation initiation factor 2-alpha kinase 2%2C putative;ebi_biotype=protein_coding
Pf3D7_01_v3	316390	316580	12.6548	0	inf	190	ID=PF3D7_0107600;Name=eIK2;description=eukaryotic translation initiation factor 2-alpha kinase 2%2C putative;ebi_biotype=protein_coding
Pf3D7_01_v3	316740	316840	15.5357	0	inf	100	ID=PF3D7_0107600;Name=eIK2;description=eukaryotic translation initiation factor 2-alpha kinase 2%2C putative;ebi_biotype=protein_coding
Pf3D7_01_v3	317280	317470	30.6667	0	inf	190	ID=PF3D7_0107600;Name=eIK2;description=eukaryotic translation initiation factor 2-alpha kinase 2%2C putative;ebi_biotype=protein_coding
Pf3D7_01_v3	317900	318240	18.2222	0.37267	48.8963	340	ID=PF3D7_0107600;Name=eIK2;description=eukaryotic translation initiation factor 2-alpha kinase 2%2C putative;ebi_biotype=protein_coding
Pf3D7_01_v3	318770	318890	11.9008	0	inf	120	ID=PF3D7_0107600;Name=eIK2;description=eukaryotic translation initiation factor 2-alpha kinase 2%2C putative;ebi_biotype=protein_coding
Pf3D7_01_v3	318980	319170	14.7361	0	inf	190	ID=PF3D7_0107600;Name=eIK2;description=eukaryotic translation initiation factor 2-alpha kinase 2%2C putative;ebi_biotype=protein_coding
Pf3D7_01_v3	319660	319850	11.7639	0	inf	190	ID=PF3D7_0107600;Name=eIK2;description=eukaryotic translation initiation factor 2-alpha kinase 2%2C putative;ebi_biotype=protein_coding
Pf3D7_01_v3	319910	320190	46.274	0	inf	280	ID=PF3D7_0107700;description=dolichyl-diphosphooligosaccharide--protein glycosyltransferase subunit OST3/OST6%2C putative;ebi_biotype=protein_coding
Pf3D7_01_v3	320780	320970	10.875	0	inf	190	ID=PF3D7_0107700;description=dolichyl-diphosphooligosaccharide--protein glycosyltransferase subunit OST3/OST6%2C putative;ebi_biotype=protein_coding
Pf3D7_01_v3	321330	321520	30.4583	0	inf	190	ID=PF3D7_0107700;description=dolichyl-diphosphooligosaccharide--protein glycosyltransferase subunit OST3/OST6%2C putative;ebi_biotype=protein_coding
Pf3D7_01_v3	321570	321990	17.3099	0	inf	420	ID=PF3D7_0107800;Name=MRE11;description=double-strand break repair protein MRE11;ebi_biotype=protein_coding
Pf3D7_01_v3	322380	322570	10	0	inf	190	ID=PF3D7_0107800;Name=MRE11;description=double-strand break repair protein MRE11;ebi_biotype=protein_coding
Pf3D7_01_v3	322690	322880	12.6806	0.888888	14.2657	190	ID=PF3D7_0107800;Name=MRE11;description=double-strand break repair protein MRE11;ebi_biotype=protein_coding
Pf3D7_01_v3	323210	323310	10.0397	0	inf	100	ID=PF3D7_0107800;Name=MRE11;description=double-strand break repair protein MRE11;ebi_biotype=protein_coding
Pf3D7_01_v3	323580	323770	13.3929	0	inf	190	ID=PF3D7_0107800;Name=MRE11;description=double-strand break repair protein MRE11;ebi_biotype=protein_coding
Pf3D7_01_v3	323970	324330	21.7361	0.364583	59.6191	360	ID=PF3D7_0107800;Name=MRE11;description=double-strand break repair protein MRE11;ebi_biotype=protein_coding
Pf3D7_01_v3	324480	324670	20.1429	0	inf	190	ID=PF3D7_0107800;Name=MRE11;description=double-strand break repair protein MRE11;ebi_biotype=protein_coding
Pf3D7_01_v3	325260	325450	10.5714	0	inf	190	ID=PF3D7_0107800;Name=MRE11;description=double-strand break repair protein MRE11;ebi_biotype=protein_coding
Pf3D7_01_v3	327140	327550	23.1952	0	inf	410	ID=PF3D7_0107900;description=conserved Plasmodium protein%2C unknown function;ebi_biotype=protein_coding
Pf3D7_01_v3	328060	328250	11.75	0	inf	190	ID=PF3D7_0108000;description=proteasome subunit beta type-3%2C putative;ebi_biotype=protein_coding
Pf3D7_01_v3	329310	329450	10	0	inf	140	ID=PF3D7_0108000;description=proteasome subunit beta type-3%2C putative;ebi_biotype=protein_coding
Pf3D7_01_v3	330310	330500	10.25	0	inf	190	ID=PF3D7_0108100;description=conserved protein%2C unknown function;ebi_biotype=protein_coding
Pf3D7_01_v3	330630	331020	17.4587	0	inf	390	ID=PF3D7_0108100;description=conserved protein%2C unknown function;ebi_biotype=protein_coding
Pf3D7_01_v3	331360	331550	21	0	inf	190	ID=PF3D7_0108100;description=conserved protein%2C unknown function;ebi_biotype=protein_coding
Pf3D7_01_v3	332700	332900	37.2727	1.59091	23.4285	200	ID=PF3D7_0108100;description=conserved protein%2C unknown function;ebi_biotype=protein_coding
Pf3D7_01_v3	334180	334290	10.6349	0	inf	110	ID=PF3D7_0108300;Name=ARP;description=conserved Plasmodium protein%2C unknown function;ebi_biotype=protein_coding
Pf3D7_01_v3	334520	334850	13.6364	0	inf	330	ID=PF3D7_0108300;Name=ARP;description=conserved Plasmodium protein%2C unknown function;ebi_biotype=protein_coding
Pf3D7_01_v3	335390	335580	10.6667	0	inf	190	ID=PF3D7_0108300;Name=ARP;description=conserved Plasmodium protein%2C unknown function;ebi_biotype=protein_coding
Pf3D7_01_v3	335650	335930	12.8472	0	inf	280	ID=PF3D7_0108300;Name=ARP;description=conserved Plasmodium protein%2C unknown function;ebi_biotype=protein_coding
Pf3D7_01_v3	336290	336480	10.375	0	inf	190	ID=PF3D7_0108300;Name=ARP;description=conserved Plasmodium protein%2C unknown function;ebi_biotype=protein_coding
Pf3D7_01_v3	337030	337220	11.3611	0	inf	190	ID=PF3D7_0108300;Name=ARP;description=conserved Plasmodium protein%2C unknown function;ebi_biotype=protein_coding
Pf3D7_01_v3	338270	338390	10.1071	0	inf	120	ID=PF3D7_0108300;Name=ARP;description=conserved Plasmodium protein%2C unknown function;ebi_biotype=protein_coding
Pf3D7_01_v3	338960	339150	20	0	inf	190	ID=PF3D7_0108300;Name=ARP;description=conserved Plasmodium protein%2C unknown function;ebi_biotype=protein_coding
Pf3D7_01_v3	339320	339510	11.7917	0	inf	190	ID=PF3D7_0108300;Name=ARP;description=conserved Plasmodium protein%2C unknown function;ebi_biotype=protein_coding
Pf3D7_01_v3	340210	340350	16.7143	0	inf	140	ID=PF3D7_0108300;Name=ARP;description=conserved Plasmodium protein%2C unknown function;ebi_biotype=protein_coding
Pf3D7_01_v3	340450	340630	11.746	0.416667	28.1904	180	ID=PF3D7_0108300;Name=ARP;description=conserved Plasmodium protein%2C unknown function;ebi_biotype=protein_coding
Pf3D7_01_v3	342010	342200	25	0	inf	190	ID=PF3D7_0108300;Name=ARP;description=conserved Plasmodium protein%2C unknown function;ebi_biotype=protein_coding
Pf3D7_01_v3	342410	342620	19.4643	0	inf	210	ID=PF3D7_0108300;Name=ARP;description=conserved Plasmodium protein%2C unknown function;ebi_biotype=protein_coding
Pf3D7_01_v3	342750	342940	13.3492	0	inf	190	ID=PF3D7_0108300;Name=ARP;description=conserved Plasmodium protein%2C unknown function;ebi_biotype=protein_coding
Pf3D7_01_v3	343800	344060	43.8971	0	inf	260	ID=PF3D7_0108300;Name=ARP;description=conserved Plasmodium protein%2C unknown function;ebi_biotype=protein_coding
Pf3D7_01_v3	344110	344300	23.9444	0	inf	190	ID=PF3D7_0108300;Name=ARP;description=conserved Plasmodium protein%2C unknown function;ebi_biotype=protein_coding
Pf3D7_01_v3	344660	344860	81.8182	0	inf	200	ID=PF3D7_0108400;description=mitochondrial carrier protein%2C putative;ebi_biotype=protein_coding
Pf3D7_01_v3	344940	345130	10.8889	0	inf	190	ID=PF3D7_0108400;description=mitochondrial carrier protein%2C putative;ebi_biotype=protein_coding
Pf3D7_01_v3	345150	345340	52.9107	0	inf	190	ID=PF3D7_0108400;description=mitochondrial carrier protein%2C putative;ebi_biotype=protein_coding
Pf3D7_01_v3	346250	346460	15.1042	0	inf	210	ID=PF3D7_0108400;description=mitochondrial carrier protein%2C putative;ebi_biotype=protein_coding
Pf3D7_01_v3	347480	347590	10.4167	0	inf	110	ID=PF3D7_0108500;description=ELM2 domain-containing protein%2C putative;ebi_biotype=protein_coding
Pf3D7_01_v3	347670	348070	13.75	0	inf	400	ID=PF3D7_0108500;description=ELM2 domain-containing protein%2C putative;ebi_biotype=protein_coding
Pf3D7_01_v3	348670	348860	10.3333	0	inf	190	ID=PF3D7_0108500;description=ELM2 domain-containing protein%2C putative;ebi_biotype=protein_coding
Pf3D7_01_v3	352320	352540	16.5385	0	inf	220	ID=PF3D7_0108700;Name=PSOP24;description=secreted ookinete protein%2C putative;ebi_biotype=protein_coding
Pf3D7_01_v3	352730	352940	26.412	0	inf	210	ID=PF3D7_0108700;Name=PSOP24;description=secreted ookinete protein%2C putative;ebi_biotype=protein_coding
Pf3D7_01_v3	352990	353180	10	0	inf	190	ID=PF3D7_0108700;Name=PSOP24;description=secreted ookinete protein%2C putative;ebi_biotype=protein_coding
Pf3D7_01_v3	353390	353570	10	0	inf	180	ID=PF3D7_0108700;Name=PSOP24;description=secreted ookinete protein%2C putative;ebi_biotype=protein_coding
Pf3D7_01_v3	354270	354460	20	0	inf	190	ID=PF3D7_0108700;Name=PSOP24;description=secreted ookinete protein%2C putative;ebi_biotype=protein_coding
Pf3D7_01_v3	355790	355980	14.2718	0	inf	190	ID=PF3D7_0108700;Name=PSOP24;description=secreted ookinete protein%2C putative;ebi_biotype=protein_coding
Pf3D7_01_v3	356080	356420	25.7125	0	inf	340	ID=PF3D7_0108700;Name=PSOP24;description=secreted ookinete protein%2C putative;ebi_biotype=protein_coding
Pf3D7_01_v3	356580	356770	17.2778	0	inf	190	ID=PF3D7_0108700;Name=PSOP24;description=secreted ookinete protein%2C putative;ebi_biotype=protein_coding
Pf3D7_01_v3	356860	357210	20.1667	0.111111	181.5	350	ID=PF3D7_0108700;Name=PSOP24;description=secreted ookinete protein%2C putative;ebi_biotype=protein_coding
Pf3D7_01_v3	357230	357460	28.3333	0	inf	230	ID=PF3D7_0108800;description=mitochondrial carrier protein%2C putative;ebi_biotype=protein_coding
Pf3D7_01_v3	357630	357930	16.9118	0.759804	22.2581	300	ID=PF3D7_0108800;description=mitochondrial carrier protein%2C putative;ebi_biotype=protein_coding
Pf3D7_01_v3	358160	358350	10.9524	0	inf	190	ID=PF3D7_0108800;description=mitochondrial carrier protein%2C putative;ebi_biotype=protein_coding
Pf3D7_01_v3	359230	359440	76.5509	0.104167	734.886	210	ID=PF3D7_0108800;description=mitochondrial carrier protein%2C putative;ebi_biotype=protein_coding
Pf3D7_01_v3	359750	360110	21.7092	0	inf	360	ID=PF3D7_0108800;description=mitochondrial carrier protein%2C putative;ebi_biotype=protein_coding
Pf3D7_01_v3	360370	360600	22.2619	0	inf	230	ID=PF3D7_0108800;description=mitochondrial carrier protein%2C putative;ebi_biotype=protein_coding
Pf3D7_01_v3	360670	360970	12.4524	0	inf	300	ID=PF3D7_0108800;description=mitochondrial carrier protein%2C putative;ebi_biotype=protein_coding
Pf3D7_01_v3	361210	361570	11.3661	0	inf	360	ID=PF3D7_0108800;description=mitochondrial carrier protein%2C putative;ebi_biotype=protein_coding
Pf3D7_01_v3	362650	362880	14.2857	0	inf	230	ID=PF3D7_0109000;Name=PHIL1;description=photosensitized INA-labeled protein PHIL1;ebi_biotype=protein_coding
Pf3D7_01_v3	362970	363090	10.3704	0	inf	120	ID=PF3D7_0109000;Name=PHIL1;description=photosensitized INA-labeled protein PHIL1;ebi_biotype=protein_coding
Pf3D7_01_v3	363100	363330	57.8571	0	inf	230	ID=PF3D7_0109000;Name=PHIL1;description=photosensitized INA-labeled protein PHIL1;ebi_biotype=protein_coding
Pf3D7_01_v3	364600	364740	10	0	inf	140	ID=PF3D7_0109000;Name=PHIL1;description=photosensitized INA-labeled protein PHIL1;ebi_biotype=protein_coding
Pf3D7_01_v3	365060	365230	13.3333	0.416666	32	170	ID=PF3D7_0109000;Name=PHIL1;description=photosensitized INA-labeled protein PHIL1;ebi_biotype=protein_coding
Pf3D7_01_v3	365440	365680	22	0.222222	99.0001	240	ID=PF3D7_0109100;Name=CCp5;description=LCCL domain-containing protein;ebi_biotype=protein_coding
Pf3D7_01_v3	365870	366020	11.4683	0	inf	150	ID=PF3D7_0109100;Name=CCp5;description=LCCL domain-containing protein;ebi_biotype=protein_coding
Pf3D7_01_v3	366640	366830	12.9107	0	inf	190	ID=PF3D7_0109100;Name=CCp5;description=LCCL domain-containing protein;ebi_biotype=protein_coding
Pf3D7_01_v3	367180	367410	18.1519	0	inf	230	ID=PF3D7_0109100;Name=CCp5;description=LCCL domain-containing protein;ebi_biotype=protein_coding
Pf3D7_01_v3	367880	368070	10	0	inf	190	ID=PF3D7_0109100;Name=CCp5;description=LCCL domain-containing protein;ebi_biotype=protein_coding
Pf3D7_01_v3	369750	370090	19.4333	0	inf	340	ID=PF3D7_0109200;Name=CFIM25;description=cleavage and polyadenylation specificity factor subunit 5%2C putative;ebi_biotype=protein_coding
Pf3D7_01_v3	370410	370600	13.5714	0	inf	190	ID=PF3D7_0109200;Name=CFIM25;description=cleavage and polyadenylation specificity factor subunit 5%2C putative;ebi_biotype=protein_coding
Pf3D7_01_v3	370630	370820	10.2222	0	inf	190	ID=PF3D7_0109200;Name=CFIM25;description=cleavage and polyadenylation specificity factor subunit 5%2C putative;ebi_biotype=protein_coding
Pf3D7_01_v3	370860	371050	41	0.428571	95.6668	190	ID=PF3D7_0109200;Name=CFIM25;description=cleavage and polyadenylation specificity factor subunit 5%2C putative;ebi_biotype=protein_coding
Pf3D7_01_v3	371320	371550	10.7937	0	inf	230	ID=PF3D7_0109300;description=elongation of fatty acids protein%2C putative;ebi_biotype=protein_coding
Pf3D7_01_v3	371610	371800	13.9956	0	inf	190	ID=PF3D7_0109300;description=elongation of fatty acids protein%2C putative;ebi_biotype=protein_coding
Pf3D7_01_v3	373410	373550	22	0	inf	140	ID=PF3D7_0109400;description=tubulin-specific chaperone a%2C putative;ebi_biotype=protein_coding
Pf3D7_01_v3	374250	374440	11.075	0	inf	190	ID=PF3D7_0109400;description=tubulin-specific chaperone a%2C putative;ebi_biotype=protein_coding
Pf3D7_01_v3	375270	375670	20.5588	0	inf	400	ID=PF3D7_0109400;description=tubulin-specific chaperone a%2C putative;ebi_biotype=protein_coding
Pf3D7_01_v3	375770	376350	23.645	0.313589	75.4012	580	ID=PF3D7_0109500;description=N-acetyltransferase%2C GNAT family%2C putative;ebi_biotype=protein_coding
Pf3D7_01_v3	376500	376690	50.7679	0	inf	190	ID=PF3D7_0109500;description=N-acetyltransferase%2C GNAT family%2C putative;ebi_biotype=protein_coding
Pf3D7_01_v3	376800	376990	11.5139	0	inf	190	ID=PF3D7_0109500;description=N-acetyltransferase%2C GNAT family%2C putative;ebi_biotype=protein_coding
Pf3D7_01_v3	377120	377590	23.662	0.259259	91.2678	470	ID=PF3D7_0109500;description=N-acetyltransferase%2C GNAT family%2C putative;ebi_biotype=protein_coding
Pf3D7_01_v3	378740	379100	26.2963	0	inf	360	ID=PF3D7_0109700;Name=RRP36;description=rRNA biogenesis protein RRP36%2C putative;ebi_biotype=protein_coding
Pf3D7_01_v3	379870	380020	11.4286	0	inf	150	ID=PF3D7_0109700;Name=RRP36;description=rRNA biogenesis protein RRP36%2C putative;ebi_biotype=protein_coding
Pf3D7_01_v3	380030	380140	10	0	inf	110	ID=PF3D7_0109700;Name=RRP36;description=rRNA biogenesis protein RRP36%2C putative;ebi_biotype=protein_coding
Pf3D7_01_v3	380780	380970	13.2917	0	inf	190	ID=PF3D7_0109800;Name=cPheRS;description=phenylalanine--tRNA ligase alpha subunit;ebi_biotype=protein_coding
Pf3D7_01_v3	381400	381670	15.6779	0	inf	270	ID=PF3D7_0109800;Name=cPheRS;description=phenylalanine--tRNA ligase alpha subunit;ebi_biotype=protein_coding
Pf3D7_01_v3	382270	382730	24.1478	0.246305	98.0402	460	ID=PF3D7_0109800;Name=cPheRS;description=phenylalanine--tRNA ligase alpha subunit;ebi_biotype=protein_coding
Pf3D7_01_v3	382890	383090	72.7273	0	inf	200	ID=PF3D7_0109850;description=phosphatidate cytidylyltransferase%2C putative;ebi_biotype=protein_coding
Pf3D7_01_v3	383390	383580	11.8611	0	inf	190	ID=PF3D7_0109850;description=phosphatidate cytidylyltransferase%2C putative;ebi_biotype=protein_coding
Pf3D7_01_v3	384270	384480	35.0777	0.555555	63.1399	210	ID=PF3D7_0109850;description=phosphatidate cytidylyltransferase%2C putative;ebi_biotype=protein_coding
Pf3D7_01_v3	384720	384910	29.75	0	inf	190	ID=PF3D7_0109850;description=phosphatidate cytidylyltransferase%2C putative;ebi_biotype=protein_coding
Pf3D7_01_v3	386310	386620	41.7614	0	inf	310	ID=PF3D7_0109850;description=phosphatidate cytidylyltransferase%2C putative;ebi_biotype=protein_coding
Pf3D7_01_v3	386650	386860	92.3148	0.277778	332.333	210	ID=PF3D7_0109950;Name=C2AP3;description=respiratory chain complex 2 associated protein 3;ebi_biotype=protein_coding
Pf3D7_01_v3	387490	387680	11.5139	0	inf	190	ID=PF3D7_0109950;Name=C2AP3;description=respiratory chain complex 2 associated protein 3;ebi_biotype=protein_coding
Pf3D7_01_v3	390330	390520	11.8222	0	inf	190	ID=PF3D7_0110100;Name=SELB;description=selenocysteine-specific elongation factor%2C putative;ebi_biotype=protein_coding
Pf3D7_01_v3	390880	391020	11.5833	0	inf	140	ID=PF3D7_0110100;Name=SELB;description=selenocysteine-specific elongation factor%2C putative;ebi_biotype=protein_coding
Pf3D7_01_v3	395170	395360	20	0.142857	140	190	ID=PF3D7_0110400;Name=RPB9;description=DNA-directed RNA polymerase II subunit RPB9%2C putative;ebi_biotype=protein_coding
Pf3D7_01_v3	395810	396000	10	0	inf	190	ID=PF3D7_0110500;Name=BDP3;description=bromodomain protein 3%2C putative;ebi_biotype=protein_coding
Pf3D7_01_v3	396060	396250	10.7778	0	inf	190	ID=PF3D7_0110500;Name=BDP3;description=bromodomain protein 3%2C putative;ebi_biotype=protein_coding
Pf3D7_01_v3	396490	396760	12.1164	0	inf	270	ID=PF3D7_0110500;Name=BDP3;description=bromodomain protein 3%2C putative;ebi_biotype=protein_coding
Pf3D7_01_v3	396780	396970	11.5	0	inf	190	ID=PF3D7_0110500;Name=BDP3;description=bromodomain protein 3%2C putative;ebi_biotype=protein_coding
Pf3D7_01_v3	397410	397700	21.6667	0	inf	290	ID=PF3D7_0110500;Name=BDP3;description=bromodomain protein 3%2C putative;ebi_biotype=protein_coding
Pf3D7_01_v3	398380	398610	12.2619	0	inf	230	ID=PF3D7_0110500;Name=BDP3;description=bromodomain protein 3%2C putative;ebi_biotype=protein_coding
Pf3D7_01_v3	398630	398800	10.9375	0	inf	170	ID=PF3D7_0110500;Name=BDP3;description=bromodomain protein 3%2C putative;ebi_biotype=protein_coding
Pf3D7_01_v3	399410	399600	11.4762	0	inf	190	ID=PF3D7_0110500;Name=BDP3;description=bromodomain protein 3%2C putative;ebi_biotype=protein_coding
Pf3D7_01_v3	400590	400780	11.1111	0	inf	190	ID=PF3D7_0110500;Name=BDP3;description=bromodomain protein 3%2C putative;ebi_biotype=protein_coding
Pf3D7_01_v3	401100	401290	20	0.999999	20	190	ID=PF3D7_0110500;Name=BDP3;description=bromodomain protein 3%2C putative;ebi_biotype=protein_coding
Pf3D7_01_v3	401540	401730	12.6071	0	inf	190	ID=PF3D7_0110500;Name=BDP3;description=bromodomain protein 3%2C putative;ebi_biotype=protein_coding
Pf3D7_01_v3	401960	402150	10	0	inf	190	ID=PF3D7_0110500;Name=BDP3;description=bromodomain protein 3%2C putative;ebi_biotype=protein_coding
Pf3D7_01_v3	402500	402780	12.8571	0.25974	49.4999	280	ID=PF3D7_0110500;Name=BDP3;description=bromodomain protein 3%2C putative;ebi_biotype=protein_coding
Pf3D7_01_v3	403340	403620	17.5	0	inf	280	ID=PF3D7_0110500;Name=BDP3;description=bromodomain protein 3%2C putative;ebi_biotype=protein_coding
Pf3D7_01_v3	403660	403770	10	0	inf	110	ID=PF3D7_0110500;Name=BDP3;description=bromodomain protein 3%2C putative;ebi_biotype=protein_coding
Pf3D7_01_v3	404050	404560	30.8796	0.238095	129.694	510	ID=PF3D7_0110500;Name=BDP3;description=bromodomain protein 3%2C putative;ebi_biotype=protein_coding
Pf3D7_01_v3	404800	405080	17.8112	0	inf	280	ID=PF3D7_0110600;Name=PIP5K;description=phosphatidylinositol-4-phosphate 5-kinase;ebi_biotype=protein_coding
Pf3D7_01_v3	405340	405700	15	0	inf	360	ID=PF3D7_0110600;Name=PIP5K;description=phosphatidylinositol-4-phosphate 5-kinase;ebi_biotype=protein_coding
Pf3D7_01_v3	405710	405930	16.6132	0	inf	220	ID=PF3D7_0110600;Name=PIP5K;description=phosphatidylinositol-4-phosphate 5-kinase;ebi_biotype=protein_coding
Pf3D7_01_v3	406340	406690	12.9343	0.15873	81.4862	350	ID=PF3D7_0110600;Name=PIP5K;description=phosphatidylinositol-4-phosphate 5-kinase;ebi_biotype=protein_coding
Pf3D7_01_v3	406930	407160	21.9643	0	inf	230	ID=PF3D7_0110600;Name=PIP5K;description=phosphatidylinositol-4-phosphate 5-kinase;ebi_biotype=protein_coding
Pf3D7_01_v3	408220	408610	13.7871	0	inf	390	ID=PF3D7_0110600;Name=PIP5K;description=phosphatidylinositol-4-phosphate 5-kinase;ebi_biotype=protein_coding
Pf3D7_01_v3	408990	409180	21.25	0	inf	190	ID=PF3D7_0110600;Name=PIP5K;description=phosphatidylinositol-4-phosphate 5-kinase;ebi_biotype=protein_coding
Pf3D7_01_v3	409340	409530	21	0	inf	190	ID=PF3D7_0110600;Name=PIP5K;description=phosphatidylinositol-4-phosphate 5-kinase;ebi_biotype=protein_coding
Pf3D7_01_v3	410080	410270	10.8571	0	inf	190	ID=PF3D7_0110600;Name=PIP5K;description=phosphatidylinositol-4-phosphate 5-kinase;ebi_biotype=protein_coding
Pf3D7_01_v3	411400	411800	16.8537	0.277778	60.6733	400	ID=PF3D7_0110600;Name=PIP5K;description=phosphatidylinositol-4-phosphate 5-kinase;ebi_biotype=protein_coding
Pf3D7_01_v3	411850	412040	23	0.125	184	190	ID=PF3D7_0110600;Name=PIP5K;description=phosphatidylinositol-4-phosphate 5-kinase;ebi_biotype=protein_coding
Pf3D7_01_v3	412520	412830	15.0884	0	inf	310	ID=PF3D7_0110600;Name=PIP5K;description=phosphatidylinositol-4-phosphate 5-kinase;ebi_biotype=protein_coding
Pf3D7_01_v3	413130	413320	31.125	0	inf	190	ID=PF3D7_0110700;Name=CAF1C;description=chromatin assembly factor 1 subunit C%2C putative;ebi_biotype=protein_coding
Pf3D7_01_v3	413450	413770	16.746	0	inf	320	ID=PF3D7_0110700;Name=CAF1C;description=chromatin assembly factor 1 subunit C%2C putative;ebi_biotype=protein_coding
Pf3D7_01_v3	415390	415620	30.873	0	inf	230	ID=PF3D7_0110700;Name=CAF1C;description=chromatin assembly factor 1 subunit C%2C putative;ebi_biotype=protein_coding
Pf3D7_01_v3	416220	416380	12.6531	0	inf	160	ID=PF3D7_0110700;Name=CAF1C;description=chromatin assembly factor 1 subunit C%2C putative;ebi_biotype=protein_coding
Pf3D7_01_v3	417620	418100	36.5633	0.138889	263.256	480	ID=PF3D7_0110800;description=transcription initiation factor TFIIB%2C putative;ebi_biotype=protein_coding
Pf3D7_01_v3	420510	420700	21	0	inf	190	ID=PF3D7_0110900;Name=AKLP1;description=adenylate kinase-like protein 1;ebi_biotype=protein_coding
Pf3D7_01_v3	420950	421140	10	0	inf	190	ID=PF3D7_0111000;description=kinesin-8B%2C putative;ebi_biotype=protein_coding
Pf3D7_01_v3	421150	421430	14.6053	0	inf	280	ID=PF3D7_0111000;description=kinesin-8B%2C putative;ebi_biotype=protein_coding
Pf3D7_01_v3	422430	422630	19.0657	0.113636	167.779	200	ID=PF3D7_0111000;description=kinesin-8B%2C putative;ebi_biotype=protein_coding
Pf3D7_01_v3	422830	423020	12.2857	0	inf	190	ID=PF3D7_0111000;description=kinesin-8B%2C putative;ebi_biotype=protein_coding
Pf3D7_01_v3	425640	425770	11.0714	0	inf	130	ID=PF3D7_0111000;description=kinesin-8B%2C putative;ebi_biotype=protein_coding
Pf3D7_01_v3	427060	427250	12.2619	0	inf	190	ID=PF3D7_0111000;description=kinesin-8B%2C putative;ebi_biotype=protein_coding
Pf3D7_01_v3	427610	427800	11.6	0	inf	190	ID=PF3D7_0111000;description=kinesin-8B%2C putative;ebi_biotype=protein_coding
Pf3D7_01_v3	428210	428400	10	0	inf	190	ID=PF3D7_0111000;description=kinesin-8B%2C putative;ebi_biotype=protein_coding
Pf3D7_01_v3	428640	428830	11.5278	0.888888	12.9688	190	ID=PF3D7_0111000;description=kinesin-8B%2C putative;ebi_biotype=protein_coding
Pf3D7_01_v3	429780	429970	10.8889	0.111111	98.0002	190	ID=PF3D7_0111200;description=conserved protein%2C unknown function;ebi_biotype=protein_coding
Pf3D7_01_v3	430850	431150	15	0	inf	300	ID=PF3D7_0111200;description=conserved protein%2C unknown function;ebi_biotype=protein_coding
Pf3D7_01_v3	431640	431830	20.25	0	inf	190	ID=PF3D7_0111300;description=P-loop containing nucleoside triphosphate hydrolase%2C putative;ebi_biotype=protein_coding
Pf3D7_01_v3	432730	433070	11.7679	0	inf	340	ID=PF3D7_0111300;description=P-loop containing nucleoside triphosphate hydrolase%2C putative;ebi_biotype=protein_coding
Pf3D7_01_v3	434990	435180	13.7639	0	inf	190	ID=PF3D7_0111300;description=P-loop containing nucleoside triphosphate hydrolase%2C putative;ebi_biotype=protein_coding
Pf3D7_01_v3	435340	435870	27.6673	0	inf	530	ID=PF3D7_0111300;description=P-loop containing nucleoside triphosphate hydrolase%2C putative;ebi_biotype=protein_coding
Pf3D7_01_v3	436490	436680	10.8889	0	inf	190	ID=PF3D7_0111400;Name=GEXP19;description=conserved Plasmodium protein%2C unknown function;ebi_biotype=protein_coding
Pf3D7_01_v3	437120	437310	11.4444	0	inf	190	ID=PF3D7_0111400;Name=GEXP19;description=conserved Plasmodium protein%2C unknown function;ebi_biotype=protein_coding
Pf3D7_01_v3	437510	437690	10	0	inf	180	ID=PF3D7_0111400;Name=GEXP19;description=conserved Plasmodium protein%2C unknown function;ebi_biotype=protein_coding
Pf3D7_01_v3	437990	438180	12.375	0	inf	190	ID=PF3D7_0111400;Name=GEXP19;description=conserved Plasmodium protein%2C unknown function;ebi_biotype=protein_coding
Pf3D7_01_v3	438890	439080	20.7143	0.25	82.8572	190	ID=PF3D7_0111400;Name=GEXP19;description=conserved Plasmodium protein%2C unknown function;ebi_biotype=protein_coding
Pf3D7_01_v3	439530	439720	10	0	inf	190	ID=PF3D7_0111500;description=UMP-CMP kinase%2C putative;ebi_biotype=protein_coding
Pf3D7_01_v3	440410	440560	15.2083	0.208333	73	150	ID=PF3D7_0111500;description=UMP-CMP kinase%2C putative;ebi_biotype=protein_coding
Pf3D7_01_v3	440860	441050	10.4444	0	inf	190	ID=PF3D7_0111500;description=UMP-CMP kinase%2C putative;ebi_biotype=protein_coding
Pf3D7_01_v3	441450	442070	29.6026	0.079365	372.993	620	ID=PF3D7_0111500;description=UMP-CMP kinase%2C putative;ebi_biotype=protein_coding
Pf3D7_01_v3	442500	442720	25.4915	0	inf	220	ID=PF3D7_0111600;description=conserved Plasmodium protein%2C unknown function;ebi_biotype=protein_coding
Pf3D7_01_v3	442730	442860	10.5556	0	inf	130	ID=PF3D7_0111600;description=conserved Plasmodium protein%2C unknown function;ebi_biotype=protein_coding
Pf3D7_01_v3	443990	444330	11.5575	0	inf	340	ID=PF3D7_0111700;description=conserved protein%2C unknown function;ebi_biotype=protein_coding
Pf3D7_01_v3	444380	444520	11.25	0	inf	140	ID=PF3D7_0111700;description=conserved protein%2C unknown function;ebi_biotype=protein_coding
Pf3D7_01_v3	445130	445330	18.1818	0	inf	200	ID=PF3D7_0111800;description=eukaryotic translation initiation factor 4E%2C putative;ebi_biotype=protein_coding
Pf3D7_01_v3	445520	445710	13.3492	0	inf	190	ID=PF3D7_0111800;description=eukaryotic translation initiation factor 4E%2C putative;ebi_biotype=protein_coding
Pf3D7_01_v3	446430	446690	15.817	0	inf	260	ID=PF3D7_0111800;description=eukaryotic translation initiation factor 4E%2C putative;ebi_biotype=protein_coding
Pf3D7_01_v3	446700	446890	10	0	inf	190	ID=PF3D7_0111800;description=eukaryotic translation initiation factor 4E%2C putative;ebi_biotype=protein_coding
Pf3D7_01_v3	447500	447880	10.6964	0	inf	380	ID=PF3D7_0111800;description=eukaryotic translation initiation factor 4E%2C putative;ebi_biotype=protein_coding
Pf3D7_01_v3	448970	449160	10.619	0	inf	190	ID=PF3D7_0111800;description=eukaryotic translation initiation factor 4E%2C putative;ebi_biotype=protein_coding
Pf3D7_01_v3	450130	450250	10.7407	0	inf	120	ID=PF3D7_0111900;description=mitochondrial distribution and morphology protein%2C putative;ebi_biotype=protein_coding
Pf3D7_01_v3	450660	450810	18.0556	0	inf	150	ID=PF3D7_0111900;description=mitochondrial distribution and morphology protein%2C putative;ebi_biotype=protein_coding
Pf3D7_01_v3	450980	451170	21.125	0	inf	190	ID=PF3D7_0112000;Name=TatD;description=TatD-like deoxyribonuclease;ebi_biotype=protein_coding
Pf3D7_01_v3	451220	451460	33.7143	0.857142	39.3334	240	ID=PF3D7_0112000;Name=TatD;description=TatD-like deoxyribonuclease;ebi_biotype=protein_coding
Pf3D7_01_v3	451670	451860	12	0	inf	190	ID=PF3D7_0112000;Name=TatD;description=TatD-like deoxyribonuclease;ebi_biotype=protein_coding
Pf3D7_01_v3	452370	452560	11.8929	0	inf	190	ID=PF3D7_0112000;Name=TatD;description=TatD-like deoxyribonuclease;ebi_biotype=protein_coding
Pf3D7_01_v3	452630	452920	15.3958	0	inf	290	ID=PF3D7_0112000;Name=TatD;description=TatD-like deoxyribonuclease;ebi_biotype=protein_coding
Pf3D7_01_v3	453120	453410	15	0	inf	290	ID=PF3D7_0112000;Name=TatD;description=TatD-like deoxyribonuclease;ebi_biotype=protein_coding
Pf3D7_01_v3	453500	453850	18.1058	0	inf	350	ID=PF3D7_0112000;Name=TatD;description=TatD-like deoxyribonuclease;ebi_biotype=protein_coding
Pf3D7_01_v3	454050	454160	12.2222	0	inf	110	ID=PF3D7_0112100;Name=PIMMS1;description=PIMMS1 protein;ebi_biotype=protein_coding
Pf3D7_01_v3	454300	454490	10.625	0	inf	190	ID=PF3D7_0112100;Name=PIMMS1;description=PIMMS1 protein;ebi_biotype=protein_coding
Pf3D7_01_v3	455820	455950	12.5	0.3125	40	130	ID=PF3D7_0112100;Name=PIMMS1;description=PIMMS1 protein;ebi_biotype=protein_coding
Pf3D7_01_v3	456170	456360	11.1786	0	inf	190	ID=PF3D7_0112100;Name=PIMMS1;description=PIMMS1 protein;ebi_biotype=protein_coding
Pf3D7_01_v3	456550	456740	10	0	inf	190	ID=PF3D7_0112100;Name=PIMMS1;description=PIMMS1 protein;ebi_biotype=protein_coding
Pf3D7_01_v3	456800	456970	10.625	0	inf	170	ID=PF3D7_0112100;Name=PIMMS1;description=PIMMS1 protein;ebi_biotype=protein_coding
Pf3D7_01_v3	456990	457180	11.125	0	inf	190	ID=PF3D7_0112100;Name=PIMMS1;description=PIMMS1 protein;ebi_biotype=protein_coding
Pf3D7_01_v3	457710	459240	20.7904	0	inf	1530	ID=PF3D7_0112100;Name=PIMMS1;description=PIMMS1 protein;ebi_biotype=protein_coding
Pf3D7_01_v3	459320	459520	18.9899	0	inf	200	ID=PF3D7_0112100;Name=PIMMS1;description=PIMMS1 protein;ebi_biotype=protein_coding
Pf3D7_01_v3	459580	460030	17.1111	0	inf	450	ID=PF3D7_0112200;Name=MRP1;description=multidrug resistance-associated protein 1;ebi_biotype=protein_coding
Pf3D7_01_v3	460270	460460	20.6111	0	inf	190	ID=PF3D7_0112200;Name=MRP1;description=multidrug resistance-associated protein 1;ebi_biotype=protein_coding
Pf3D7_01_v3	461470	461570	10.0397	0	inf	100	ID=PF3D7_0112200;Name=MRP1;description=multidrug resistance-associated protein 1;ebi_biotype=protein_coding
Pf3D7_01_v3	463130	463320	10.625	0	inf	190	ID=PF3D7_0112200;Name=MRP1;description=multidrug resistance-associated protein 1;ebi_biotype=protein_coding
Pf3D7_01_v3	463370	463840	10.5926	0	inf	470	ID=PF3D7_0112200;Name=MRP1;description=multidrug resistance-associated protein 1;ebi_biotype=protein_coding
Pf3D7_01_v3	464850	464990	10.0595	0	inf	140	ID=PF3D7_0112200;Name=MRP1;description=multidrug resistance-associated protein 1;ebi_biotype=protein_coding
Pf3D7_01_v3	465010	465200	11.5833	0	inf	190	ID=PF3D7_0112200;Name=MRP1;description=multidrug resistance-associated protein 1;ebi_biotype=protein_coding
Pf3D7_01_v3	465980	466110	11.9792	0.3125	38.3334	130	ID=PF3D7_0112200;Name=MRP1;description=multidrug resistance-associated protein 1;ebi_biotype=protein_coding
Pf3D7_01_v3	466310	466570	27.6765	0	inf	260	ID=PF3D7_0112200;Name=MRP1;description=multidrug resistance-associated protein 1;ebi_biotype=protein_coding
Pf3D7_01_v3	466760	466950	17.5175	0	inf	190	ID=PF3D7_0112200;Name=MRP1;description=multidrug resistance-associated protein 1;ebi_biotype=protein_coding
Pf3D7_01_v3	467500	467690	14.2917	0	inf	190	ID=PF3D7_0112200;Name=MRP1;description=multidrug resistance-associated protein 1;ebi_biotype=protein_coding
Pf3D7_01_v3	468440	468620	10	0	inf	180	ID=PF3D7_0112200;Name=MRP1;description=multidrug resistance-associated protein 1;ebi_biotype=protein_coding
Pf3D7_01_v3	468910	469180	15.0926	0	inf	270	ID=PF3D7_0112200;Name=MRP1;description=multidrug resistance-associated protein 1;ebi_biotype=protein_coding
Pf3D7_01_v3	469350	469470	11.25	0	inf	120	ID=PF3D7_0112200;Name=MRP1;description=multidrug resistance-associated protein 1;ebi_biotype=protein_coding
Pf3D7_01_v3	470090	470200	10.7738	0	inf	110	ID=PF3D7_0112200;Name=MRP1;description=multidrug resistance-associated protein 1;ebi_biotype=protein_coding
Pf3D7_01_v3	470520	470710	11.6667	0	inf	190	ID=PF3D7_0112200;Name=MRP1;description=multidrug resistance-associated protein 1;ebi_biotype=protein_coding
Pf3D7_01_v3	470990	471380	21.9426	0	inf	390	ID=PF3D7_0112200;Name=MRP1;description=multidrug resistance-associated protein 1;ebi_biotype=protein_coding
Pf3D7_01_v3	472030	472170	15.4167	0	inf	140	ID=PF3D7_0112200;Name=MRP1;description=multidrug resistance-associated protein 1;ebi_biotype=protein_coding
Pf3D7_01_v3	472760	473740	20.621	0	inf	980	ID=PF3D7_0112300;description=18S ribosomal RNA;ebi_biotype=rRNA
Pf3D7_01_v3	478450	478640	20	1.16667	17.1428	190	ID=PF3D7_0112700;description=28S ribosomal RNA;ebi_biotype=rRNA
Pf3D7_01_v3	479740	479840	17	1.66667	10.2	100	ID=PF3D7_0112700;description=28S ribosomal RNA;ebi_biotype=rRNA
Pf3D7_01_v3	480070	480260	15.025	0	inf	190	ID=PF3D7_0112700;description=28S ribosomal RNA;ebi_biotype=rRNA
Pf3D7_01_v3	481400	481760	14.8232	0	inf	360	ID=PF3D7_0112800;description=Plasmodium exported protein (hyp11)%2C unknown function;ebi_biotype=protein_coding
Pf3D7_01_v3	482260	482480	39.3407	0	inf	220	ID=PF3D7_0112800;description=Plasmodium exported protein (hyp11)%2C unknown function;ebi_biotype=protein_coding
Pf3D7_01_v3	482700	482890	12.625	0	inf	190	ID=PF3D7_0112800;description=Plasmodium exported protein (hyp11)%2C unknown function;ebi_biotype=protein_coding
Pf3D7_01_v3	484200	484480	15.9064	0	inf	280	ID=PF3D7_0112900;description=Plasmodium exported protein%2C unknown function;ebi_biotype=protein_coding
Pf3D7_01_v3	484570	484980	18.2642	0	inf	410	ID=PF3D7_0112900;description=Plasmodium exported protein%2C unknown function;ebi_biotype=protein_coding
Pf3D7_01_v3	485010	485200	30.8333	0	inf	190	ID=PF3D7_0112900;description=Plasmodium exported protein%2C unknown function;ebi_biotype=protein_coding
Pf3D7_01_v3	485280	485630	15.5625	0	inf	350	ID=PF3D7_0112900;description=Plasmodium exported protein%2C unknown function;ebi_biotype=protein_coding
Pf3D7_01_v3	485680	486050	44.4274	0	inf	370	ID=PF3D7_0112900;description=Plasmodium exported protein%2C unknown function;ebi_biotype=protein_coding
Pf3D7_01_v3	486540	486710	12.0833	0	inf	170	ID=PF3D7_0112900;description=Plasmodium exported protein%2C unknown function;ebi_biotype=protein_coding
Pf3D7_01_v3	489460	489650	13.5972	0	inf	190	ID=PF3D7_0113000;Name=GARP;description=glutamic acid-rich protein GARP;ebi_biotype=protein_coding
Pf3D7_01_v3	490370	490530	16.5079	0	inf	160	ID=PF3D7_0113000;Name=GARP;description=glutamic acid-rich protein GARP;ebi_biotype=protein_coding
Pf3D7_01_v3	490570	490930	28.1539	0	inf	360	ID=PF3D7_0113000;Name=GARP;description=glutamic acid-rich protein GARP;ebi_biotype=protein_coding
Pf3D7_01_v3	490950	491060	24.3611	0	inf	110	ID=PF3D7_0113000;Name=GARP;description=glutamic acid-rich protein GARP;ebi_biotype=protein_coding
Pf3D7_01_v3	491320	491590	14.2769	0	inf	270	ID=PF3D7_0113000;Name=GARP;description=glutamic acid-rich protein GARP;ebi_biotype=protein_coding
Pf3D7_01_v3	491810	492100	32.006	0.214285	149.362	290	ID=PF3D7_0113000;Name=GARP;description=glutamic acid-rich protein GARP;ebi_biotype=protein_coding
Pf3D7_01_v3	492120	492310	20	0	inf	190	ID=PF3D7_0113000;Name=GARP;description=glutamic acid-rich protein GARP;ebi_biotype=protein_coding
Pf3D7_01_v3	492670	492890	40.6624	0	inf	220	ID=PF3D7_0113000;Name=GARP;description=glutamic acid-rich protein GARP;ebi_biotype=protein_coding
Pf3D7_01_v3	493720	493910	11.2857	0	inf	190	ID=PF3D7_0113100;Name=SURF1.1;description=surface-associated interspersed protein 1.1 (SURFIN 1.1);ebi_biotype=protein_coding
Pf3D7_01_v3	494050	494220	11.7411	0.972221	12.0766	170	ID=PF3D7_0113100;Name=SURF1.1;description=surface-associated interspersed protein 1.1 (SURFIN 1.1);ebi_biotype=protein_coding
Pf3D7_01_v3	494260	494370	12.5	0	inf	110	ID=PF3D7_0113100;Name=SURF1.1;description=surface-associated interspersed protein 1.1 (SURFIN 1.1);ebi_biotype=protein_coding
Pf3D7_01_v3	494380	494490	11.1111	1.11111	10	110	ID=PF3D7_0113100;Name=SURF1.1;description=surface-associated interspersed protein 1.1 (SURFIN 1.1);ebi_biotype=protein_coding
Pf3D7_01_v3	494650	494790	10	0	inf	140	ID=PF3D7_0113100;Name=SURF1.1;description=surface-associated interspersed protein 1.1 (SURFIN 1.1);ebi_biotype=protein_coding
Pf3D7_01_v3	494950	495420	30.5394	0	inf	470	ID=PF3D7_0113100;Name=SURF1.1;description=surface-associated interspersed protein 1.1 (SURFIN 1.1);ebi_biotype=protein_coding
Pf3D7_01_v3	496970	497090	12.5	0	inf	120	ID=PF3D7_0113100;Name=SURF1.1;description=surface-associated interspersed protein 1.1 (SURFIN 1.1);ebi_biotype=protein_coding
Pf3D7_01_v3	497720	497940	16.3507	0	inf	220	ID=PF3D7_0113100;Name=SURF1.1;description=surface-associated interspersed protein 1.1 (SURFIN 1.1);ebi_biotype=protein_coding
Pf3D7_01_v3	498210	498400	45.9861	0.833335	55.1832	190	ID=PF3D7_0113100;Name=SURF1.1;description=surface-associated interspersed protein 1.1 (SURFIN 1.1);ebi_biotype=protein_coding
Pf3D7_01_v3	498690	498800	10.8095	0	inf	110	ID=PF3D7_0113100;Name=SURF1.1;description=surface-associated interspersed protein 1.1 (SURFIN 1.1);ebi_biotype=protein_coding
Pf3D7_01_v3	500420	500610	20	0	inf	190	ID=PF3D7_0113100;Name=SURF1.1;description=surface-associated interspersed protein 1.1 (SURFIN 1.1);ebi_biotype=protein_coding
Pf3D7_01_v3	500790	500900	20	0	inf	110	ID=PF3D7_0113200;description=Plasmodium exported protein%2C unknown function;ebi_biotype=protein_coding
Pf3D7_01_v3	502060	502250	12.3333	0	inf	190	ID=PF3D7_0113200;description=Plasmodium exported protein%2C unknown function;ebi_biotype=protein_coding
Pf3D7_01_v3	502890	503180	15.2361	0.555555	27.425	290	ID=PF3D7_0113200;description=Plasmodium exported protein%2C unknown function;ebi_biotype=protein_coding
Pf3D7_01_v3	503890	504080	10	0	inf	190	ID=PF3D7_0113200;description=Plasmodium exported protein%2C unknown function;ebi_biotype=protein_coding
Pf3D7_01_v3	504720	504910	20	0	inf	190	ID=PF3D7_0113300;description=Plasmodium exported protein (hyp1)%2C unknown function;ebi_biotype=protein_coding
Pf3D7_01_v3	507020	507210	20.25	0	inf	190	ID=PF3D7_0113300;description=Plasmodium exported protein (hyp1)%2C unknown function;ebi_biotype=protein_coding
Pf3D7_01_v3	507550	507740	11	0	inf	190	ID=PF3D7_0113300;description=Plasmodium exported protein (hyp1)%2C unknown function;ebi_biotype=protein_coding
Pf3D7_01_v3	507780	507970	30	0	inf	190	ID=PF3D7_0113400;description=Plasmodium exported protein%2C unknown function;ebi_biotype=protein_coding
Pf3D7_01_v3	508140	508300	10	0	inf	160	ID=PF3D7_0113400;description=Plasmodium exported protein%2C unknown function;ebi_biotype=protein_coding
Pf3D7_01_v3	509270	509460	17.4583	0	inf	190	ID=PF3D7_0113400;description=Plasmodium exported protein%2C unknown function;ebi_biotype=protein_coding
Pf3D7_01_v3	509950	510110	10.3175	0	inf	160	ID=PF3D7_0113400;description=Plasmodium exported protein%2C unknown function;ebi_biotype=protein_coding
Pf3D7_01_v3	510660	510850	11.3333	0	inf	190	ID=PF3D7_0113400;description=Plasmodium exported protein%2C unknown function;ebi_biotype=protein_coding
Pf3D7_01_v3	510960	511120	12.0635	0	inf	160	ID=PF3D7_0113400;description=Plasmodium exported protein%2C unknown function;ebi_biotype=protein_coding
Pf3D7_01_v3	511200	511490	40.2847	0	inf	290	ID=PF3D7_0113400;description=Plasmodium exported protein%2C unknown function;ebi_biotype=protein_coding
Pf3D7_01_v3	511540	511780	13.6296	0	inf	240	ID=PF3D7_0113400;description=Plasmodium exported protein%2C unknown function;ebi_biotype=protein_coding
Pf3D7_01_v3	512390	512670	11.537	0	inf	280	ID=PF3D7_0113400;description=Plasmodium exported protein%2C unknown function;ebi_biotype=protein_coding
Pf3D7_01_v3	513420	513520	10.1944	0	inf	100	ID=PF3D7_0113400;description=Plasmodium exported protein%2C unknown function;ebi_biotype=protein_coding
Pf3D7_01_v3	514040	514160	10.1786	0	inf	120	ID=PF3D7_0113400;description=Plasmodium exported protein%2C unknown function;ebi_biotype=protein_coding
Pf3D7_01_v3	514490	514680	23.0357	0	inf	190	ID=PF3D7_0113400;description=Plasmodium exported protein%2C unknown function;ebi_biotype=protein_coding
Pf3D7_01_v3	515440	515630	10	0	inf	190	ID=PF3D7_0113700;Name=HSP40;description=heat shock protein 40%2C type II;ebi_biotype=protein_coding
Pf3D7_01_v3	516850	517140	23.575	0	inf	290	ID=PF3D7_0113700;Name=HSP40;description=heat shock protein 40%2C type II;ebi_biotype=protein_coding
Pf3D7_01_v3	517430	517620	23.1429	0.571428	40.5001	190	ID=PF3D7_0113700;Name=HSP40;description=heat shock protein 40%2C type II;ebi_biotype=protein_coding
Pf3D7_01_v3	517630	517810	14.9449	0.31746	47.0765	180	ID=PF3D7_0113700;Name=HSP40;description=heat shock protein 40%2C type II;ebi_biotype=protein_coding
Pf3D7_01_v3	517900	518330	20.7084	0	inf	430	ID=PF3D7_0113700;Name=HSP40;description=heat shock protein 40%2C type II;ebi_biotype=protein_coding
Pf3D7_01_v3	518990	519620	41.4496	0.278571	148.794	630	ID=PF3D7_0113700;Name=HSP40;description=heat shock protein 40%2C type II;ebi_biotype=protein_coding
Pf3D7_01_v3	519690	519920	50.7143	0	inf	230	ID=PF3D7_0113700;Name=HSP40;description=heat shock protein 40%2C type II;ebi_biotype=protein_coding
Pf3D7_01_v3	520430	520620	45.3333	0	inf	190	ID=PF3D7_0113700;Name=HSP40;description=heat shock protein 40%2C type II;ebi_biotype=protein_coding
Pf3D7_01_v3	520660	521110	61.1645	0	inf	450	ID=PF3D7_0113700;Name=HSP40;description=heat shock protein 40%2C type II;ebi_biotype=protein_coding
Pf3D7_01_v3	521810	522070	25.6513	0	inf	260	ID=PF3D7_0113700;Name=HSP40;description=heat shock protein 40%2C type II;ebi_biotype=protein_coding
Pf3D7_01_v3	522100	522310	15.6786	0	inf	210	ID=PF3D7_0113700;Name=HSP40;description=heat shock protein 40%2C type II;ebi_biotype=protein_coding
Pf3D7_01_v3	522490	522680	13.9861	0	inf	190	ID=PF3D7_0113700;Name=HSP40;description=heat shock protein 40%2C type II;ebi_biotype=protein_coding
Pf3D7_01_v3	522980	523130	29.7619	0	inf	150	ID=PF3D7_0113700;Name=HSP40;description=heat shock protein 40%2C type II;ebi_biotype=protein_coding
Pf3D7_01_v3	523430	523680	22.5	0	inf	250	ID=PF3D7_0113700;Name=HSP40;description=heat shock protein 40%2C type II;ebi_biotype=protein_coding
Pf3D7_01_v3	524160	524460	37.1277	0	inf	300	ID=PF3D7_0113700;Name=HSP40;description=heat shock protein 40%2C type II;ebi_biotype=protein_coding
Pf3D7_01_v3	524520	524630	20	0	inf	110	ID=PF3D7_0113700;Name=HSP40;description=heat shock protein 40%2C type II;ebi_biotype=protein_coding
Pf3D7_01_v3	524880	525070	11.8333	0	inf	190	ID=PF3D7_0113800;description=DBL containing protein%2C unknown function;ebi_biotype=protein_coding
Pf3D7_01_v3	525300	525900	14.5247	0.180878	80.3011	600	ID=PF3D7_0113800;description=DBL containing protein%2C unknown function;ebi_biotype=protein_coding
Pf3D7_01_v3	526230	526420	11.75	0.999999	11.75	190	ID=PF3D7_0113800;description=DBL containing protein%2C unknown function;ebi_biotype=protein_coding
Pf3D7_01_v3	526530	526720	12.5714	0	inf	190	ID=PF3D7_0113800;description=DBL containing protein%2C unknown function;ebi_biotype=protein_coding
Pf3D7_01_v3	526750	527050	11.2857	0	inf	300	ID=PF3D7_0113800;description=DBL containing protein%2C unknown function;ebi_biotype=protein_coding
Pf3D7_01_v3	529200	529310	11.3889	0	inf	110	ID=PF3D7_0113800;description=DBL containing protein%2C unknown function;ebi_biotype=protein_coding
Pf3D7_01_v3	529550	529780	16.5646	0	inf	230	ID=PF3D7_0113800;description=DBL containing protein%2C unknown function;ebi_biotype=protein_coding
Pf3D7_01_v3	530220	530360	11.4286	0	inf	140	ID=PF3D7_0113800;description=DBL containing protein%2C unknown function;ebi_biotype=protein_coding
Pf3D7_01_v3	530560	530730	15.0149	0.208334	72.0713	170	ID=PF3D7_0113800;description=DBL containing protein%2C unknown function;ebi_biotype=protein_coding
Pf3D7_01_v3	531510	531700	10.875	0	inf	190	ID=PF3D7_0113800;description=DBL containing protein%2C unknown function;ebi_biotype=protein_coding
Pf3D7_01_v3	532860	533050	12.5	0	inf	190	ID=PF3D7_0113800;description=DBL containing protein%2C unknown function;ebi_biotype=protein_coding
Pf3D7_01_v3	534560	534670	10	0	inf	110	ID=PF3D7_0113800;description=DBL containing protein%2C unknown function;ebi_biotype=protein_coding
Pf3D7_01_v3	535150	535270	10.6944	0	inf	120	ID=PF3D7_0113800;description=DBL containing protein%2C unknown function;ebi_biotype=protein_coding
Pf3D7_01_v3	535680	535920	21.6634	0	inf	240	ID=PF3D7_0113800;description=DBL containing protein%2C unknown function;ebi_biotype=protein_coding
Pf3D7_01_v3	536180	536370	18.2718	0	inf	190	ID=PF3D7_0113800;description=DBL containing protein%2C unknown function;ebi_biotype=protein_coding
Pf3D7_01_v3	537110	537290	11.1111	0	inf	180	ID=PF3D7_0113900;Name=CBP1;description=CX3CL1-binding protein 1;ebi_biotype=protein_coding
Pf3D7_01_v3	538040	538290	27.4417	0	inf	250	ID=PF3D7_0113900;Name=CBP1;description=CX3CL1-binding protein 1;ebi_biotype=protein_coding
Pf3D7_01_v3	538870	538970	10	0	inf	100	ID=PF3D7_0113900;Name=CBP1;description=CX3CL1-binding protein 1;ebi_biotype=protein_coding
Pf3D7_01_v3	539130	539260	13.3333	0	inf	130	ID=PF3D7_0113900;Name=CBP1;description=CX3CL1-binding protein 1;ebi_biotype=protein_coding
Pf3D7_01_v3	539390	539740	28.0342	0	inf	350	ID=PF3D7_0113900;Name=CBP1;description=CX3CL1-binding protein 1;ebi_biotype=protein_coding
Pf3D7_01_v3	540130	540320	10	0	inf	190	ID=PF3D7_0114000;Name=EPF1;description=exported protein family 1;ebi_biotype=protein_coding
Pf3D7_01_v3	540340	540530	20.5	0	inf	190	ID=PF3D7_0114000;Name=EPF1;description=exported protein family 1;ebi_biotype=protein_coding
Pf3D7_01_v3	540620	540890	14.1171	0	inf	270	ID=PF3D7_0114000;Name=EPF1;description=exported protein family 1;ebi_biotype=protein_coding
Pf3D7_01_v3	541410	541600	11	0	inf	190	ID=PF3D7_0114000;Name=EPF1;description=exported protein family 1;ebi_biotype=protein_coding
Pf3D7_01_v3	542140	542490	73.3929	0	inf	350	ID=PF3D7_0114000;Name=EPF1;description=exported protein family 1;ebi_biotype=protein_coding
Pf3D7_01_v3	544010	544230	12.7381	0	inf	220	ID=PF3D7_0114000;Name=EPF1;description=exported protein family 1;ebi_biotype=protein_coding
Pf3D7_01_v3	544760	545080	18.7248	0.750001	24.9664	320	ID=PF3D7_0114000;Name=EPF1;description=exported protein family 1;ebi_biotype=protein_coding
Pf3D7_01_v3	545500	545740	11.6422	0	inf	240	ID=PF3D7_0114000;Name=EPF1;description=exported protein family 1;ebi_biotype=protein_coding
Pf3D7_01_v3	548460	548840	45.2711	0	inf	380	ID=PF3D7_0114100;Name=MC-2TM;description=Pfmc-2TM Maurer's cleft two transmembrane protein;ebi_biotype=protein_coding
Pf3D7_01_v3	548870	549010	10	0	inf	140	ID=PF3D7_0114100;Name=MC-2TM;description=Pfmc-2TM Maurer's cleft two transmembrane protein;ebi_biotype=protein_coding
Pf3D7_01_v3	549230	549420	20.7738	1.25	16.619	190	ID=PF3D7_0114100;Name=MC-2TM;description=Pfmc-2TM Maurer's cleft two transmembrane protein;ebi_biotype=protein_coding
Pf3D7_01_v3	549880	550070	20.2857	0	inf	190	ID=PF3D7_0114200;Name=EPF3;description=exported protein family 3;ebi_biotype=protein_coding
Pf3D7_01_v3	550230	550430	91.7875	0	inf	200	ID=PF3D7_0114200;Name=EPF3;description=exported protein family 3;ebi_biotype=protein_coding
Pf3D7_01_v3	552380	552570	10	0	inf	190	ID=PF3D7_0114200;Name=EPF3;description=exported protein family 3;ebi_biotype=protein_coding
Pf3D7_01_v3	552620	552730	21.4286	1.11111	19.2858	110	ID=PF3D7_0114200;Name=EPF3;description=exported protein family 3;ebi_biotype=protein_coding
Pf3D7_01_v3	552740	552930	40.5	1.38889	29.16	190	ID=PF3D7_0114200;Name=EPF3;description=exported protein family 3;ebi_biotype=protein_coding
Pf3D7_01_v3	553160	553520	20.5609	0	inf	360	ID=PF3D7_0114200;Name=EPF3;description=exported protein family 3;ebi_biotype=protein_coding
Pf3D7_01_v3	553820	553970	76.6667	0	inf	150	ID=PF3D7_0114200;Name=EPF3;description=exported protein family 3;ebi_biotype=protein_coding
Pf3D7_01_v3	555360	555550	20.3333	0	inf	190	ID=PF3D7_0114500;description=Plasmodium exported protein (hyp10)%2C unknown function;ebi_biotype=protein_coding
Pf3D7_01_v3	555630	555820	10.4286	0	inf	190	ID=PF3D7_0114500;description=Plasmodium exported protein (hyp10)%2C unknown function;ebi_biotype=protein_coding
Pf3D7_01_v3	556900	557090	21.7917	0	inf	190	ID=PF3D7_0114500;description=Plasmodium exported protein (hyp10)%2C unknown function;ebi_biotype=protein_coding
Pf3D7_01_v3	558330	558440	12.2222	1.11111	11	110	ID=PF3D7_0114500;description=Plasmodium exported protein (hyp10)%2C unknown function;ebi_biotype=protein_coding
Pf3D7_01_v3	559750	559940	20	0	inf	190	ID=PF3D7_0114500;description=Plasmodium exported protein (hyp10)%2C unknown function;ebi_biotype=protein_coding
Pf3D7_01_v3	560170	560360	31.125	0	inf	190	ID=PF3D7_0114500;description=Plasmodium exported protein (hyp10)%2C unknown function;ebi_biotype=protein_coding
Pf3D7_01_v3	560690	560880	12.9028	0	inf	190	ID=PF3D7_0114500;description=Plasmodium exported protein (hyp10)%2C unknown function;ebi_biotype=protein_coding
Pf3D7_01_v3	560980	561080	10.3968	0	inf	100	ID=PF3D7_0114500;description=Plasmodium exported protein (hyp10)%2C unknown function;ebi_biotype=protein_coding
Pf3D7_01_v3	561670	561840	44.8611	0	inf	170	ID=PF3D7_0114700;Name=RIF;description=rifin;ebi_biotype=protein_coding
Pf3D7_01_v3	561930	562120	11.125	0	inf	190	ID=PF3D7_0114700;Name=RIF;description=rifin;ebi_biotype=protein_coding
Pf3D7_01_v3	562360	562530	22.5	0.277778	80.9999	170	ID=PF3D7_0114700;Name=RIF;description=rifin;ebi_biotype=protein_coding
Pf3D7_01_v3	562900	563090	10	0	inf	190	ID=PF3D7_0114700;Name=RIF;description=rifin;ebi_biotype=protein_coding
Pf3D7_01_v3	563100	563290	10	0	inf	190	ID=PF3D7_0114700;Name=RIF;description=rifin;ebi_biotype=protein_coding
Pf3D7_01_v3	563390	563640	25	0	inf	250	ID=PF3D7_0114700;Name=RIF;description=rifin;ebi_biotype=protein_coding
Pf3D7_01_v3	563650	563840	10	0	inf	190	ID=PF3D7_0114700;Name=RIF;description=rifin;ebi_biotype=protein_coding
Pf3D7_01_v3	565430	565540	10	0	inf	110	ID=PF3D7_0114700;Name=RIF;description=rifin;ebi_biotype=protein_coding
Pf3D7_01_v3	565560	565910	24.5722	0.222222	110.575	350	ID=PF3D7_0114750;description=Plasmodium exported protein%2C unknown function%2C fragment;ebi_biotype=protein_coding
Pf3D7_01_v3	565950	566230	13.3751	0	inf	280	ID=PF3D7_0114750;description=Plasmodium exported protein%2C unknown function%2C fragment;ebi_biotype=protein_coding
Pf3D7_01_v3	566410	566720	13.5208	0	inf	310	ID=PF3D7_0114750;description=Plasmodium exported protein%2C unknown function%2C fragment;ebi_biotype=protein_coding
Pf3D7_01_v3	566960	567210	14.8958	0	inf	250	ID=PF3D7_0114750;description=Plasmodium exported protein%2C unknown function%2C fragment;ebi_biotype=protein_coding
Pf3D7_01_v3	567680	567870	11.5	0	inf	190	ID=PF3D7_0114750;description=Plasmodium exported protein%2C unknown function%2C fragment;ebi_biotype=protein_coding
Pf3D7_01_v3	567950	568580	19.8214	0	inf	630	ID=PF3D7_0114800;description=Plasmodium exported protein (hyp7)%2C unknown function;ebi_biotype=protein_coding
Pf3D7_01_v3	568700	569160	14.0005	0	inf	460	ID=PF3D7_0114800;description=Plasmodium exported protein (hyp7)%2C unknown function;ebi_biotype=protein_coding
Pf3D7_01_v3	569220	569460	58.2222	0	inf	240	ID=PF3D7_0114800;description=Plasmodium exported protein (hyp7)%2C unknown function;ebi_biotype=protein_coding
Pf3D7_01_v3	569470	569610	19	0	inf	140	ID=PF3D7_0114800;description=Plasmodium exported protein (hyp7)%2C unknown function;ebi_biotype=protein_coding
Pf3D7_01_v3	569630	569820	21.4286	0	inf	190	ID=PF3D7_0114800;description=Plasmodium exported protein (hyp7)%2C unknown function;ebi_biotype=protein_coding
Pf3D7_01_v3	569990	570180	11.8929	0.333333	35.6787	190	ID=PF3D7_0114800;description=Plasmodium exported protein (hyp7)%2C unknown function;ebi_biotype=protein_coding
Pf3D7_01_v3	570230	570560	18.8458	0	inf	330	ID=PF3D7_0114800;description=Plasmodium exported protein (hyp7)%2C unknown function;ebi_biotype=protein_coding
Pf3D7_01_v3	571010	571500	23.9128	0.12931	184.926	490	ID=PF3D7_0114800;description=Plasmodium exported protein (hyp7)%2C unknown function;ebi_biotype=protein_coding
Pf3D7_01_v3	571710	571900	13.6667	0	inf	190	ID=PF3D7_0114800;description=Plasmodium exported protein (hyp7)%2C unknown function;ebi_biotype=protein_coding
Pf3D7_01_v3	572780	572990	14.6379	0	inf	210	ID=PF3D7_0114800;description=Plasmodium exported protein (hyp7)%2C unknown function;ebi_biotype=protein_coding
Pf3D7_01_v3	573080	573340	13.8702	0	inf	260	ID=PF3D7_0114800;description=Plasmodium exported protein (hyp7)%2C unknown function;ebi_biotype=protein_coding
Pf3D7_01_v3	574830	575020	11.2857	0	inf	190	ID=PF3D7_0115000;Name=SURF1.3;description=surface-associated interspersed protein 1.3 (SURFIN 1.3);ebi_biotype=protein_coding
Pf3D7_01_v3	575070	575260	13.7277	0.833333	16.4732	190	ID=PF3D7_0115000;Name=SURF1.3;description=surface-associated interspersed protein 1.3 (SURFIN 1.3);ebi_biotype=protein_coding
Pf3D7_01_v3	575310	575500	31.4444	1.44444	21.7693	190	ID=PF3D7_0115000;Name=SURF1.3;description=surface-associated interspersed protein 1.3 (SURFIN 1.3);ebi_biotype=protein_coding
Pf3D7_01_v3	575950	576140	24.1746	0	inf	190	ID=PF3D7_0115000;Name=SURF1.3;description=surface-associated interspersed protein 1.3 (SURFIN 1.3);ebi_biotype=protein_coding
Pf3D7_01_v3	577200	577300	10	0	inf	100	ID=PF3D7_0115000;Name=SURF1.3;description=surface-associated interspersed protein 1.3 (SURFIN 1.3);ebi_biotype=protein_coding
Pf3D7_01_v3	578910	579100	10.5	0	inf	190	ID=PF3D7_0115000;Name=SURF1.3;description=surface-associated interspersed protein 1.3 (SURFIN 1.3);ebi_biotype=protein_coding
Pf3D7_01_v3	579260	579480	13.1746	0	inf	220	ID=PF3D7_0115000;Name=SURF1.3;description=surface-associated interspersed protein 1.3 (SURFIN 1.3);ebi_biotype=protein_coding
Pf3D7_01_v3	584960	585150	30.3333	0	inf	190	ID=PF3D7_0115050;description=H/ACA snoRNA;ebi_biotype=snoRNA
Pf3D7_01_v3	586530	586710	10.5556	0	inf	180	ID=PF3D7_0115100;description=Plasmodium exported protein (PHISTa)%2C unknown function;ebi_biotype=protein_coding
Pf3D7_01_v3	587010	587200	10	0	inf	190	ID=PF3D7_0115100;description=Plasmodium exported protein (PHISTa)%2C unknown function;ebi_biotype=protein_coding
Pf3D7_01_v3	587460	587650	20.2857	0	inf	190	ID=PF3D7_0115100;description=Plasmodium exported protein (PHISTa)%2C unknown function;ebi_biotype=protein_coding
Pf3D7_01_v3	588380	588480	10	0	inf	100	ID=PF3D7_0115100;description=Plasmodium exported protein (PHISTa)%2C unknown function;ebi_biotype=protein_coding
Pf3D7_01_v3	593200	593390	20.5	0	inf	190	ID=PF3D7_0115200;Name=RIF;description=rifin;ebi_biotype=protein_coding
Pf3D7_01_v3	594260	594360	10	0	inf	100	ID=PF3D7_0115300;Name=RIF;description=rifin;ebi_biotype=protein_coding
Pf3D7_01_v3	595120	595410	10.8519	0	inf	290	ID=PF3D7_0115300;Name=RIF;description=rifin;ebi_biotype=protein_coding
Pf3D7_01_v3	596530	596720	10.7778	0	inf	190	ID=PF3D7_0115300;Name=RIF;description=rifin;ebi_biotype=protein_coding
Pf3D7_01_v3	597600	597790	10	0	inf	190	ID=PF3D7_0115400;description=stevor;ebi_biotype=protein_coding
Pf3D7_01_v3	598090	598280	10	0	inf	190	ID=PF3D7_0115400;description=stevor;ebi_biotype=protein_coding
Pf3D7_01_v3	600460	600660	37.7273	0	inf	200	ID=PF3D7_0115400;description=stevor;ebi_biotype=protein_coding
Pf3D7_01_v3	601900	602090	10	0	inf	190	ID=PF3D7_0115600;Name=RIF;description=rifin;ebi_biotype=protein_coding
Pf3D7_01_v3	602800	602930	10.2778	0	inf	130	ID=PF3D7_0115600;Name=RIF;description=rifin;ebi_biotype=protein_coding
Pf3D7_01_v3	603010	603200	11.375	0.375	30.3333	190	ID=PF3D7_0115600;Name=RIF;description=rifin;ebi_biotype=protein_coding
Pf3D7_01_v3	603250	603440	11.125	0	inf	190	ID=PF3D7_0115600;Name=RIF;description=rifin;ebi_biotype=protein_coding
Pf3D7_01_v3	603690	603960	34.0035	0	inf	270	ID=PF3D7_0115600;Name=RIF;description=rifin;ebi_biotype=protein_coding
Pf3D7_01_v3	603990	604180	11.6667	0	inf	190	ID=PF3D7_0115600;Name=RIF;description=rifin;ebi_biotype=protein_coding
Pf3D7_01_v3	606080	606270	10.7778	0	inf	190	ID=PF3D7_0115600;Name=RIF;description=rifin;ebi_biotype=protein_coding
Pf3D7_01_v3	607080	607270	10	0	inf	190	ID=PF3D7_0115700;Name=VAR;description=erythrocyte membrane protein 1%2C PfEMP1;ebi_biotype=protein_coding
Pf3D7_01_v3	608680	608840	10.6349	0	inf	160	ID=PF3D7_0115700;Name=VAR;description=erythrocyte membrane protein 1%2C PfEMP1;ebi_biotype=protein_coding
Pf3D7_01_v3	608860	609120	73.9869	2.35294	31.4444	260	ID=PF3D7_0115700;Name=VAR;description=erythrocyte membrane protein 1%2C PfEMP1;ebi_biotype=protein_coding
Pf3D7_01_v3	609300	609490	21.2698	0.920634	23.1034	190	ID=PF3D7_0115700;Name=VAR;description=erythrocyte membrane protein 1%2C PfEMP1;ebi_biotype=protein_coding
Pf3D7_01_v3	616750	617180	18.4317	0.228571	80.6388	430	ID=PF3D7_0115700;Name=VAR;description=erythrocyte membrane protein 1%2C PfEMP1;ebi_biotype=protein_coding
Pf3D7_02_v3	220	410	10.5556	0	inf	190	ID=PF3D7_0200100;Name=VAR;description=erythrocyte membrane protein 1%2C PfEMP1;ebi_biotype=protein_coding
Pf3D7_02_v3	1100	1440	13.9444	0	inf	340	ID=PF3D7_0200100;Name=VAR;description=erythrocyte membrane protein 1%2C PfEMP1;ebi_biotype=protein_coding
Pf3D7_02_v3	1510	1630	11.0714	0	inf	120	ID=PF3D7_0200100;Name=VAR;description=erythrocyte membrane protein 1%2C PfEMP1;ebi_biotype=protein_coding
Pf3D7_02_v3	22880	23000	13.4286	0	inf	120	ID=PF3D7_0200100;Name=VAR;description=erythrocyte membrane protein 1%2C PfEMP1;ebi_biotype=protein_coding
Pf3D7_02_v3	24490	24590	10	0	inf	100	ID=PF3D7_0200100;Name=VAR;description=erythrocyte membrane protein 1%2C PfEMP1;ebi_biotype=protein_coding
Pf3D7_02_v3	29110	29580	19.7302	0.111111	177.572	470	ID=PF3D7_0200100;Name=VAR;description=erythrocyte membrane protein 1%2C PfEMP1;ebi_biotype=protein_coding
Pf3D7_02_v3	37190	37380	31.75	0	inf	190	ID=PF3D7_0200300;description=erythrocyte membrane protein 1 (PfEMP1)%2C exon 2;ebi_biotype=protein_coding
Pf3D7_02_v3	37940	38070	10	0	inf	130	ID=PF3D7_0200400;description=stevor;ebi_biotype=protein_coding
Pf3D7_02_v3	38460	38650	14.2	0	inf	190	ID=PF3D7_0200400;description=stevor;ebi_biotype=protein_coding
Pf3D7_02_v3	41220	41360	10	0	inf	140	ID=PF3D7_0200500;Name=RIF;description=rifin;ebi_biotype=protein_coding
Pf3D7_02_v3	42250	42420	10	0	inf	170	ID=PF3D7_0200500;Name=RIF;description=rifin;ebi_biotype=protein_coding
Pf3D7_02_v3	43600	43750	11.25	0	inf	150	ID=PF3D7_0200500;Name=RIF;description=rifin;ebi_biotype=protein_coding
Pf3D7_02_v3	43900	44070	11.7411	0.3125	37.5715	170	ID=PF3D7_0200500;Name=RIF;description=rifin;ebi_biotype=protein_coding
Pf3D7_02_v3	44690	44880	11.2857	0	inf	190	ID=PF3D7_0200600;Name=RIF;description=rifin;ebi_biotype=protein_coding
Pf3D7_02_v3	45010	45120	11.1111	0	inf	110	ID=PF3D7_0200600;Name=RIF;description=rifin;ebi_biotype=protein_coding
Pf3D7_02_v3	46620	46860	21.7857	0.972224	22.4081	240	ID=PF3D7_0200600;Name=RIF;description=rifin;ebi_biotype=protein_coding
Pf3D7_02_v3	47610	47800	30	0	inf	190	ID=PF3D7_0200600;Name=RIF;description=rifin;ebi_biotype=protein_coding
Pf3D7_02_v3	49820	50010	11	0	inf	190	ID=PF3D7_0200700;Name=RIF;description=rifin;ebi_biotype=protein_coding
Pf3D7_02_v3	50130	50320	10	0	inf	190	ID=PF3D7_0200700;Name=RIF;description=rifin;ebi_biotype=protein_coding
Pf3D7_02_v3	55700	55890	21	0	inf	190	ID=PF3D7_0201000;Name=RIF;description=rifin;ebi_biotype=protein_coding
Pf3D7_02_v3	56090	56280	10	0	inf	190	ID=PF3D7_0201000;Name=RIF;description=rifin;ebi_biotype=protein_coding
Pf3D7_02_v3	56600	56930	10.3333	0	inf	330	ID=PF3D7_0201000;Name=RIF;description=rifin;ebi_biotype=protein_coding
Pf3D7_02_v3	58300	58550	13.1163	0	inf	250	ID=PF3D7_0201000;Name=RIF;description=rifin;ebi_biotype=protein_coding
Pf3D7_02_v3	58570	58760	31	0	inf	190	ID=PF3D7_0201000;Name=RIF;description=rifin;ebi_biotype=protein_coding
Pf3D7_02_v3	59040	59180	19.25	0	inf	140	ID=PF3D7_0201000;Name=RIF;description=rifin;ebi_biotype=protein_coding
Pf3D7_02_v3	59250	59440	10.5556	0	inf	190	ID=PF3D7_0201100;description=Plasmodium exported protein%2C unknown function%2C fragment;ebi_biotype=protein_coding
Pf3D7_02_v3	59490	59680	10	0	inf	190	ID=PF3D7_0201100;description=Plasmodium exported protein%2C unknown function%2C fragment;ebi_biotype=protein_coding
Pf3D7_02_v3	60870	61060	20.5714	0	inf	190	ID=PF3D7_0201100;description=Plasmodium exported protein%2C unknown function%2C fragment;ebi_biotype=protein_coding
Pf3D7_02_v3	65080	65270	10	0	inf	190	ID=PF3D7_0201200;Name=RIF;description=rifin;ebi_biotype=protein_coding
Pf3D7_02_v3	65620	65890	11.1111	0	inf	270	ID=PF3D7_0201300;description=stevor;ebi_biotype=protein_coding
Pf3D7_02_v3	68640	68830	10.5	0	inf	190	ID=PF3D7_0201400;description=Plasmodium exported protein (hyp10)%2C unknown function;ebi_biotype=protein_coding
Pf3D7_02_v3	69090	69440	11.25	0	inf	350	ID=PF3D7_0201400;description=Plasmodium exported protein (hyp10)%2C unknown function;ebi_biotype=protein_coding
Pf3D7_02_v3	72230	72640	19.0463	0.37037	51.4251	410	ID=PF3D7_0201500;description=Plasmodium exported protein (hyp9)%2C unknown function;ebi_biotype=protein_coding
Pf3D7_02_v3	72820	73070	19.8177	0	inf	250	ID=PF3D7_0201500;description=Plasmodium exported protein (hyp9)%2C unknown function;ebi_biotype=protein_coding
Pf3D7_02_v3	73110	73470	13.2111	0	inf	360	ID=PF3D7_0201500;description=Plasmodium exported protein (hyp9)%2C unknown function;ebi_biotype=protein_coding
Pf3D7_02_v3	73880	74270	41.1333	0	inf	390	ID=PF3D7_0201500;description=Plasmodium exported protein (hyp9)%2C unknown function;ebi_biotype=protein_coding
Pf3D7_02_v3	74540	74730	21.1111	0	inf	190	ID=PF3D7_0201500;description=Plasmodium exported protein (hyp9)%2C unknown function;ebi_biotype=protein_coding
Pf3D7_02_v3	74950	75140	10	0	inf	190	ID=PF3D7_0201500;description=Plasmodium exported protein (hyp9)%2C unknown function;ebi_biotype=protein_coding
Pf3D7_02_v3	75760	75950	20.75	0.875	23.7143	190	ID=PF3D7_0201500;description=Plasmodium exported protein (hyp9)%2C unknown function;ebi_biotype=protein_coding
Pf3D7_02_v3	76430	76610	14.0278	0	inf	180	ID=PF3D7_0201500;description=Plasmodium exported protein (hyp9)%2C unknown function;ebi_biotype=protein_coding
Pf3D7_02_v3	76810	76990	12	0.617283	19.44	180	ID=PF3D7_0201600;Name=RLP1;description=PHISTb domain-containing RESA-like protein 1;ebi_biotype=protein_coding
Pf3D7_02_v3	77050	77240	20.8889	0.396825	52.6401	190	ID=PF3D7_0201600;Name=RLP1;description=PHISTb domain-containing RESA-like protein 1;ebi_biotype=protein_coding
Pf3D7_02_v3	78450	78640	11.4306	0	inf	190	ID=PF3D7_0201600;Name=RLP1;description=PHISTb domain-containing RESA-like protein 1;ebi_biotype=protein_coding
Pf3D7_02_v3	79130	79270	10.8889	0	inf	140	ID=PF3D7_0201600;Name=RLP1;description=PHISTb domain-containing RESA-like protein 1;ebi_biotype=protein_coding
Pf3D7_02_v3	79520	79710	10	0	inf	190	ID=PF3D7_0201600;Name=RLP1;description=PHISTb domain-containing RESA-like protein 1;ebi_biotype=protein_coding
Pf3D7_02_v3	80860	81000	10	0	inf	140	ID=PF3D7_0201700;description=DnaJ protein%2C putative;ebi_biotype=protein_coding
Pf3D7_02_v3	81870	82060	21.5	0	inf	190	ID=PF3D7_0201700;description=DnaJ protein%2C putative;ebi_biotype=protein_coding
Pf3D7_02_v3	83830	84020	20	0.444444	45	190	ID=PF3D7_0201700;description=DnaJ protein%2C putative;ebi_biotype=protein_coding
Pf3D7_02_v3	84330	84660	15.0069	0.444444	33.7656	330	ID=PF3D7_0201700;description=DnaJ protein%2C putative;ebi_biotype=protein_coding
Pf3D7_02_v3	84840	85270	10.7143	0	inf	430	ID=PF3D7_0201700;description=DnaJ protein%2C putative;ebi_biotype=protein_coding
Pf3D7_02_v3	85390	85580	20	0	inf	190	ID=PF3D7_0201700;description=DnaJ protein%2C putative;ebi_biotype=protein_coding
Pf3D7_02_v3	87320	87610	52.478	0.63492	82.6529	290	ID=PF3D7_0201800;Name=KAHsp40;description=knob associated heat shock protein 40;ebi_biotype=protein_coding
Pf3D7_02_v3	89250	89520	15.9463	0.51282	31.0953	270	ID=PF3D7_0201800;Name=KAHsp40;description=knob associated heat shock protein 40;ebi_biotype=protein_coding
Pf3D7_02_v3	89580	89770	10	0	inf	190	ID=PF3D7_0201800;Name=KAHsp40;description=knob associated heat shock protein 40;ebi_biotype=protein_coding
Pf3D7_02_v3	90080	90270	28	0	inf	190	ID=PF3D7_0201900;Name=EMP3;description=erythrocyte membrane protein 3;ebi_biotype=protein_coding
Pf3D7_02_v3	90710	90930	32.1001	0.32967	97.3704	220	ID=PF3D7_0201900;Name=EMP3;description=erythrocyte membrane protein 3;ebi_biotype=protein_coding
Pf3D7_02_v3	91010	91200	23.4286	1.28571	18.2223	190	ID=PF3D7_0201900;Name=EMP3;description=erythrocyte membrane protein 3;ebi_biotype=protein_coding
Pf3D7_02_v3	95190	95360	10.3571	0	inf	170	ID=PF3D7_0201900;Name=EMP3;description=erythrocyte membrane protein 3;ebi_biotype=protein_coding
Pf3D7_02_v3	98010	98200	12.4583	0	inf	190	ID=PF3D7_0201900;Name=EMP3;description=erythrocyte membrane protein 3;ebi_biotype=protein_coding
Pf3D7_02_v3	98460	98950	24.6235	0	inf	490	ID=PF3D7_0201900;Name=EMP3;description=erythrocyte membrane protein 3;ebi_biotype=protein_coding
Pf3D7_02_v3	99160	99440	18.4615	0	inf	280	ID=PF3D7_0201900;Name=EMP3;description=erythrocyte membrane protein 3;ebi_biotype=protein_coding
Pf3D7_02_v3	99450	99560	10	0	inf	110	ID=PF3D7_0201900;Name=EMP3;description=erythrocyte membrane protein 3;ebi_biotype=protein_coding
Pf3D7_02_v3	99790	100040	21.3194	0	inf	250	ID=PF3D7_0201900;Name=EMP3;description=erythrocyte membrane protein 3;ebi_biotype=protein_coding
Pf3D7_02_v3	100400	100550	10	0	inf	150	ID=PF3D7_0201900;Name=EMP3;description=erythrocyte membrane protein 3;ebi_biotype=protein_coding
Pf3D7_02_v3	100610	100960	35.3241	0	inf	350	ID=PF3D7_0201900;Name=EMP3;description=erythrocyte membrane protein 3;ebi_biotype=protein_coding
Pf3D7_02_v3	101660	101860	28.2955	0	inf	200	ID=PF3D7_0202000;Name=KAHRP;description=knob-associated histidine-rich protein;ebi_biotype=protein_coding
Pf3D7_02_v3	102040	102160	21.25	0	inf	120	ID=PF3D7_0202000;Name=KAHRP;description=knob-associated histidine-rich protein;ebi_biotype=protein_coding
Pf3D7_02_v3	102240	102480	23.2407	0.729167	31.8729	240	ID=PF3D7_0202000;Name=KAHRP;description=knob-associated histidine-rich protein;ebi_biotype=protein_coding
Pf3D7_02_v3	102700	102890	11.2857	0	inf	190	ID=PF3D7_0202000;Name=KAHRP;description=knob-associated histidine-rich protein;ebi_biotype=protein_coding
Pf3D7_02_v3	103260	103420	10.7143	0	inf	160	ID=PF3D7_0202000;Name=KAHRP;description=knob-associated histidine-rich protein;ebi_biotype=protein_coding
Pf3D7_02_v3	105180	105400	21.9231	0	inf	220	ID=PF3D7_0202000;Name=KAHRP;description=knob-associated histidine-rich protein;ebi_biotype=protein_coding
Pf3D7_02_v3	105940	106250	24.4318	0.454545	53.75	310	ID=PF3D7_0202000;Name=KAHRP;description=knob-associated histidine-rich protein;ebi_biotype=protein_coding
Pf3D7_02_v3	106340	106530	11.8234	0	inf	190	ID=PF3D7_0202000;Name=KAHRP;description=knob-associated histidine-rich protein;ebi_biotype=protein_coding
Pf3D7_02_v3	106740	106910	11.4062	0	inf	170	ID=PF3D7_0202000;Name=KAHRP;description=knob-associated histidine-rich protein;ebi_biotype=protein_coding
Pf3D7_02_v3	107100	107410	11.0069	0	inf	310	ID=PF3D7_0202000;Name=KAHRP;description=knob-associated histidine-rich protein;ebi_biotype=protein_coding
Pf3D7_02_v3	108070	108260	10.4444	0	inf	190	ID=PF3D7_0202100;Name=LSAP2;description=liver stage associated protein 2;ebi_biotype=protein_coding
Pf3D7_02_v3	108360	108610	13.5069	0.590278	22.8823	250	ID=PF3D7_0202100;Name=LSAP2;description=liver stage associated protein 2;ebi_biotype=protein_coding
Pf3D7_02_v3	108810	109030	43.5043	0.42735	101.8	220	ID=PF3D7_0202100;Name=LSAP2;description=liver stage associated protein 2;ebi_biotype=protein_coding
Pf3D7_02_v3	110510	110700	10.1111	0	inf	190	ID=PF3D7_0202100;Name=LSAP2;description=liver stage associated protein 2;ebi_biotype=protein_coding
Pf3D7_02_v3	110890	111080	11.125	0	inf	190	ID=PF3D7_0202100;Name=LSAP2;description=liver stage associated protein 2;ebi_biotype=protein_coding
Pf3D7_02_v3	111240	111450	33.7963	0	inf	210	ID=PF3D7_0202100;Name=LSAP2;description=liver stage associated protein 2;ebi_biotype=protein_coding
Pf3D7_02_v3	111470	111600	36.25	0	inf	130	ID=PF3D7_0202100;Name=LSAP2;description=liver stage associated protein 2;ebi_biotype=protein_coding
Pf3D7_02_v3	112040	112230	22.9921	0	inf	190	ID=PF3D7_0202200;Name=PTP1;description=EMP1-trafficking protein;ebi_biotype=protein_coding
Pf3D7_02_v3	113110	113300	10	0	inf	190	ID=PF3D7_0202200;Name=PTP1;description=EMP1-trafficking protein;ebi_biotype=protein_coding
Pf3D7_02_v3	113740	113930	11	0	inf	190	ID=PF3D7_0202200;Name=PTP1;description=EMP1-trafficking protein;ebi_biotype=protein_coding
Pf3D7_02_v3	114270	114440	10.5556	0	inf	170	ID=PF3D7_0202200;Name=PTP1;description=EMP1-trafficking protein;ebi_biotype=protein_coding
Pf3D7_02_v3	114480	114730	14.0625	0	inf	250	ID=PF3D7_0202200;Name=PTP1;description=EMP1-trafficking protein;ebi_biotype=protein_coding
Pf3D7_02_v3	114820	114930	10	0	inf	110	ID=PF3D7_0202200;Name=PTP1;description=EMP1-trafficking protein;ebi_biotype=protein_coding
Pf3D7_02_v3	116020	116120	10	0	inf	100	ID=PF3D7_0202300;description=Plasmodium exported protein (hyp11)%2C unknown function;ebi_biotype=protein_coding
Pf3D7_02_v3	116440	116540	11.1111	0	inf	100	ID=PF3D7_0202300;description=Plasmodium exported protein (hyp11)%2C unknown function;ebi_biotype=protein_coding
Pf3D7_02_v3	116620	116810	11.2222	0	inf	190	ID=PF3D7_0202300;description=Plasmodium exported protein (hyp11)%2C unknown function;ebi_biotype=protein_coding
Pf3D7_02_v3	118010	118270	14.3183	0	inf	260	ID=PF3D7_0202300;description=Plasmodium exported protein (hyp11)%2C unknown function;ebi_biotype=protein_coding
Pf3D7_02_v3	118670	118830	29.6825	0.714286	41.5555	160	ID=PF3D7_0202400;Name=PTEF;description=translation-enhancing factor;ebi_biotype=protein_coding
Pf3D7_02_v3	119100	119310	61.0648	0.104167	586.22	210	ID=PF3D7_0202400;Name=PTEF;description=translation-enhancing factor;ebi_biotype=protein_coding
Pf3D7_02_v3	119340	119530	11.6667	0	inf	190	ID=PF3D7_0202400;Name=PTEF;description=translation-enhancing factor;ebi_biotype=protein_coding
Pf3D7_02_v3	119550	119980	17.0885	0	inf	430	ID=PF3D7_0202400;Name=PTEF;description=translation-enhancing factor;ebi_biotype=protein_coding
Pf3D7_02_v3	120280	120580	10	0	inf	300	ID=PF3D7_0202400;Name=PTEF;description=translation-enhancing factor;ebi_biotype=protein_coding
Pf3D7_02_v3	120760	120950	10.7837	0	inf	190	ID=PF3D7_0202400;Name=PTEF;description=translation-enhancing factor;ebi_biotype=protein_coding
Pf3D7_02_v3	124200	124390	10.375	0	inf	190	ID=PF3D7_0202400;Name=PTEF;description=translation-enhancing factor;ebi_biotype=protein_coding
Pf3D7_02_v3	126180	126340	10	0	inf	160	ID=PF3D7_0202500;Name=ETRAMP2;description=early transcribed membrane protein 2;ebi_biotype=protein_coding
Pf3D7_02_v3	126390	126580	20	0	inf	190	ID=PF3D7_0202500;Name=ETRAMP2;description=early transcribed membrane protein 2;ebi_biotype=protein_coding
Pf3D7_02_v3	126940	127130	12.0139	0	inf	190	ID=PF3D7_0202500;Name=ETRAMP2;description=early transcribed membrane protein 2;ebi_biotype=protein_coding
Pf3D7_02_v3	127230	127480	11.3194	0	inf	250	ID=PF3D7_0202500;Name=ETRAMP2;description=early transcribed membrane protein 2;ebi_biotype=protein_coding
Pf3D7_02_v3	127530	127720	10	0	inf	190	ID=PF3D7_0202500;Name=ETRAMP2;description=early transcribed membrane protein 2;ebi_biotype=protein_coding
Pf3D7_02_v3	128760	129000	12	0	inf	240	ID=PF3D7_0202500;Name=ETRAMP2;description=early transcribed membrane protein 2;ebi_biotype=protein_coding
Pf3D7_02_v3	130980	131160	11.1111	0	inf	180	ID=PF3D7_0202600;description=nucleic acid-binding protein%2C putative;ebi_biotype=protein_coding
Pf3D7_02_v3	131700	131890	30	0.571428	52.5001	190	ID=PF3D7_0202600;description=nucleic acid-binding protein%2C putative;ebi_biotype=protein_coding
Pf3D7_02_v3	132850	133040	10	0	inf	190	ID=PF3D7_0202600;description=nucleic acid-binding protein%2C putative;ebi_biotype=protein_coding
Pf3D7_02_v3	133780	134160	10.25	0	inf	380	ID=PF3D7_0202600;description=nucleic acid-binding protein%2C putative;ebi_biotype=protein_coding
Pf3D7_02_v3	135100	135400	15.8125	0	inf	300	ID=PF3D7_0202700;Name=OPP;description=octaprenyl pyrophosphate synthase;ebi_biotype=protein_coding
Pf3D7_02_v3	136720	136910	12.5833	0	inf	190	ID=PF3D7_0202700;Name=OPP;description=octaprenyl pyrophosphate synthase;ebi_biotype=protein_coding
Pf3D7_02_v3	137910	138370	14.2011	0	inf	460	ID=PF3D7_0202800;description=conserved Plasmodium protein%2C unknown function;ebi_biotype=protein_coding
Pf3D7_02_v3	141820	142010	11.8194	0.444444	26.5937	190	ID=PF3D7_0203000;Name=ROPE;description=repetitive organellar protein%2C putative;ebi_biotype=protein_coding
Pf3D7_02_v3	142320	142510	10.375	0	inf	190	ID=PF3D7_0203000;Name=ROPE;description=repetitive organellar protein%2C putative;ebi_biotype=protein_coding
Pf3D7_02_v3	143010	143110	11.4286	0	inf	100	ID=PF3D7_0203000;Name=ROPE;description=repetitive organellar protein%2C putative;ebi_biotype=protein_coding
Pf3D7_02_v3	145710	145900	31.2778	0	inf	190	ID=PF3D7_0203000;Name=ROPE;description=repetitive organellar protein%2C putative;ebi_biotype=protein_coding
Pf3D7_02_v3	146530	146720	14.4167	0	inf	190	ID=PF3D7_0203000;Name=ROPE;description=repetitive organellar protein%2C putative;ebi_biotype=protein_coding
Pf3D7_02_v3	147960	148150	11.3333	0	inf	190	ID=PF3D7_0203000;Name=ROPE;description=repetitive organellar protein%2C putative;ebi_biotype=protein_coding
Pf3D7_02_v3	148330	148630	35.5	0	inf	300	ID=PF3D7_0203000;Name=ROPE;description=repetitive organellar protein%2C putative;ebi_biotype=protein_coding
Pf3D7_02_v3	148930	149120	64.5	0	inf	190	ID=PF3D7_0203100;description=protein kinase%2C putative;ebi_biotype=protein_coding
Pf3D7_02_v3	149400	149590	10	0	inf	190	ID=PF3D7_0203100;description=protein kinase%2C putative;ebi_biotype=protein_coding
Pf3D7_02_v3	150500	150690	14.2282	0	inf	190	ID=PF3D7_0203100;description=protein kinase%2C putative;ebi_biotype=protein_coding
Pf3D7_02_v3	151600	151790	12.4444	0	inf	190	ID=PF3D7_0203100;description=protein kinase%2C putative;ebi_biotype=protein_coding
Pf3D7_02_v3	152710	152830	15.4921	0.47619	32.5334	120	ID=PF3D7_0203100;description=protein kinase%2C putative;ebi_biotype=protein_coding
Pf3D7_02_v3	153220	153560	16.6667	0	inf	340	ID=PF3D7_0203100;description=protein kinase%2C putative;ebi_biotype=protein_coding
Pf3D7_02_v3	153620	153900	10.9524	0	inf	280	ID=PF3D7_0203100;description=protein kinase%2C putative;ebi_biotype=protein_coding
Pf3D7_02_v3	153930	154120	24.4623	0	inf	190	ID=PF3D7_0203100;description=protein kinase%2C putative;ebi_biotype=protein_coding
Pf3D7_02_v3	154850	155040	20.625	1.42857	14.4375	190	ID=PF3D7_0203100;description=protein kinase%2C putative;ebi_biotype=protein_coding
Pf3D7_02_v3	155400	155500	10	0	inf	100	ID=PF3D7_0203100;description=protein kinase%2C putative;ebi_biotype=protein_coding
Pf3D7_02_v3	156450	156710	18.9542	0	inf	260	ID=PF3D7_0203100;description=protein kinase%2C putative;ebi_biotype=protein_coding
Pf3D7_02_v3	157220	157430	48.4954	0.972224	49.8809	210	ID=PF3D7_0203100;description=protein kinase%2C putative;ebi_biotype=protein_coding
Pf3D7_02_v3	157440	157730	20.7143	0.5	41.4286	290	ID=PF3D7_0203100;description=protein kinase%2C putative;ebi_biotype=protein_coding
Pf3D7_02_v3	159180	159370	10.8889	0	inf	190	ID=PF3D7_0203200;description=conserved Plasmodium protein%2C unknown function;ebi_biotype=protein_coding
Pf3D7_02_v3	159950	160140	11.7143	0	inf	190	ID=PF3D7_0203200;description=conserved Plasmodium protein%2C unknown function;ebi_biotype=protein_coding
Pf3D7_02_v3	160300	160490	32.4444	0	inf	190	ID=PF3D7_0203300;Name=ERCC1;description=ERCC1 nucleotide excision repair protein%2C putative;ebi_biotype=protein_coding
Pf3D7_02_v3	161040	161290	14.0538	0	inf	250	ID=PF3D7_0203300;Name=ERCC1;description=ERCC1 nucleotide excision repair protein%2C putative;ebi_biotype=protein_coding
Pf3D7_02_v3	161580	161770	11.0417	0	inf	190	ID=PF3D7_0203400;description=conserved protein%2C unknown function;ebi_biotype=protein_coding
Pf3D7_02_v3	161860	162050	10.2222	0	inf	190	ID=PF3D7_0203400;description=conserved protein%2C unknown function;ebi_biotype=protein_coding
Pf3D7_02_v3	162170	162360	10	0	inf	190	ID=PF3D7_0203400;description=conserved protein%2C unknown function;ebi_biotype=protein_coding
Pf3D7_02_v3	162790	163180	16.4114	0	inf	390	ID=PF3D7_0203400;description=conserved protein%2C unknown function;ebi_biotype=protein_coding
Pf3D7_02_v3	163210	163870	57.5442	0.107143	537.078	660	ID=PF3D7_0203400;description=conserved protein%2C unknown function;ebi_biotype=protein_coding
Pf3D7_02_v3	163880	164070	12.25	0	inf	190	ID=PF3D7_0203400;description=conserved protein%2C unknown function;ebi_biotype=protein_coding
Pf3D7_02_v3	164140	164330	10	0	inf	190	ID=PF3D7_0203500;description=tRNA Glutamine;ebi_biotype=tRNA
Pf3D7_02_v3	164340	164600	90.1042	5	18.0208	260	ID=PF3D7_0203500;description=tRNA Glutamine;ebi_biotype=tRNA
Pf3D7_02_v3	165480	165610	27.8075	2.36607	11.7526	130	ID=PF3D7_0203600;description=conserved Plasmodium protein%2C unknown function;ebi_biotype=protein_coding
Pf3D7_02_v3	165960	166400	22.5983	0.170455	132.576	440	ID=PF3D7_0203600;description=conserved Plasmodium protein%2C unknown function;ebi_biotype=protein_coding
Pf3D7_02_v3	166480	166670	12.3889	0.999999	12.3889	190	ID=PF3D7_0203600;description=conserved Plasmodium protein%2C unknown function;ebi_biotype=protein_coding
Pf3D7_02_v3	167390	167580	11.6667	0	inf	190	ID=PF3D7_0203600;description=conserved Plasmodium protein%2C unknown function;ebi_biotype=protein_coding
Pf3D7_02_v3	168660	168870	60.3333	0.3125	193.067	210	ID=PF3D7_0203700;Name=MAK16;description=protein MAK16%2C putative;ebi_biotype=protein_coding
Pf3D7_02_v3	169400	169540	11.1429	0	inf	140	ID=PF3D7_0203700;Name=MAK16;description=protein MAK16%2C putative;ebi_biotype=protein_coding
Pf3D7_02_v3	170120	170310	21.9524	0	inf	190	ID=PF3D7_0203700;Name=MAK16;description=protein MAK16%2C putative;ebi_biotype=protein_coding
Pf3D7_02_v3	170580	171210	18.2747	0	inf	630	ID=PF3D7_0203700;Name=MAK16;description=protein MAK16%2C putative;ebi_biotype=protein_coding
Pf3D7_02_v3	173420	173610	20.7917	0	inf	190	ID=PF3D7_0203800;description=WD repeat-containing protein%2C putative;ebi_biotype=protein_coding
Pf3D7_02_v3	173920	174110	51.4889	0.333334	154.466	190	ID=PF3D7_0203800;description=WD repeat-containing protein%2C putative;ebi_biotype=protein_coding
Pf3D7_02_v3	174290	174480	40.125	0	inf	190	ID=PF3D7_0203800;description=WD repeat-containing protein%2C putative;ebi_biotype=protein_coding
Pf3D7_02_v3	175660	175850	10.3333	0	inf	190	ID=PF3D7_0203800;description=WD repeat-containing protein%2C putative;ebi_biotype=protein_coding
Pf3D7_02_v3	176180	176520	10.7014	0	inf	340	ID=PF3D7_0203900;description=5'-3' exonuclease%2C putative;ebi_biotype=protein_coding
Pf3D7_02_v3	176830	177020	15.1468	0	inf	190	ID=PF3D7_0203900;description=5'-3' exonuclease%2C putative;ebi_biotype=protein_coding
Pf3D7_02_v3	179290	179570	15.1608	0	inf	280	ID=PF3D7_0204000;Name=CAPH2;description=condensin-2 complex subunit H2%2C putative;ebi_biotype=protein_coding
Pf3D7_02_v3	181540	181690	10	0	inf	150	ID=PF3D7_0204000;Name=CAPH2;description=condensin-2 complex subunit H2%2C putative;ebi_biotype=protein_coding
Pf3D7_02_v3	186500	186690	10.1429	0	inf	190	ID=PF3D7_0204100;description=Sel1 repeat-containing protein%2C putative;ebi_biotype=protein_coding
Pf3D7_02_v3	188800	188990	40	1	40	190	ID=PF3D7_0204100;description=Sel1 repeat-containing protein%2C putative;ebi_biotype=protein_coding
Pf3D7_02_v3	189430	189620	41.1667	0.333333	123.5	190	ID=PF3D7_0204100;description=Sel1 repeat-containing protein%2C putative;ebi_biotype=protein_coding
Pf3D7_02_v3	189690	189880	51.7917	1.125	46.0371	190	ID=PF3D7_0204100;description=Sel1 repeat-containing protein%2C putative;ebi_biotype=protein_coding
Pf3D7_02_v3	190540	190810	22.6389	0	inf	270	ID=PF3D7_0204100;description=Sel1 repeat-containing protein%2C putative;ebi_biotype=protein_coding
Pf3D7_02_v3	191000	191250	14.6788	0	inf	250	ID=PF3D7_0204100;description=Sel1 repeat-containing protein%2C putative;ebi_biotype=protein_coding
Pf3D7_02_v3	191470	191710	55.2037	0	inf	240	ID=PF3D7_0204200;Name=SEC66;description=translocation protein SEC66%2C putative;ebi_biotype=protein_coding
Pf3D7_02_v3	191980	192200	15.3846	0	inf	220	ID=PF3D7_0204200;Name=SEC66;description=translocation protein SEC66%2C putative;ebi_biotype=protein_coding
Pf3D7_02_v3	192890	193100	17.338	0	inf	210	ID=PF3D7_0204200;Name=SEC66;description=translocation protein SEC66%2C putative;ebi_biotype=protein_coding
Pf3D7_02_v3	193410	193600	42.7143	1.16667	36.6122	190	ID=PF3D7_0204200;Name=SEC66;description=translocation protein SEC66%2C putative;ebi_biotype=protein_coding
Pf3D7_02_v3	194250	194480	15.102	0	inf	230	ID=PF3D7_0204300;description=conserved Plasmodium protein%2C unknown function;ebi_biotype=protein_coding
Pf3D7_02_v3	194690	194880	30	0	inf	190	ID=PF3D7_0204300;description=conserved Plasmodium protein%2C unknown function;ebi_biotype=protein_coding
Pf3D7_02_v3	195860	196050	10.7143	0	inf	190	ID=PF3D7_0204300;description=conserved Plasmodium protein%2C unknown function;ebi_biotype=protein_coding
Pf3D7_02_v3	196200	196390	12	0	inf	190	ID=PF3D7_0204300;description=conserved Plasmodium protein%2C unknown function;ebi_biotype=protein_coding
Pf3D7_02_v3	199560	199750	10.5556	0	inf	190	ID=PF3D7_0204500;Name=AspAT;description=aspartate transaminase;ebi_biotype=protein_coding
Pf3D7_02_v3	199870	200220	17.7778	0.222222	80.0002	350	ID=PF3D7_0204600;description=5'-3' exonuclease%2C putative;ebi_biotype=protein_coding
Pf3D7_02_v3	200670	200860	20.2857	0	inf	190	ID=PF3D7_0204600;description=5'-3' exonuclease%2C putative;ebi_biotype=protein_coding
Pf3D7_02_v3	201220	201530	15	0	inf	310	ID=PF3D7_0204600;description=5'-3' exonuclease%2C putative;ebi_biotype=protein_coding
Pf3D7_02_v3	201960	202150	10	0	inf	190	ID=PF3D7_0204600;description=5'-3' exonuclease%2C putative;ebi_biotype=protein_coding
Pf3D7_02_v3	202250	202440	10	0	inf	190	ID=PF3D7_0204600;description=5'-3' exonuclease%2C putative;ebi_biotype=protein_coding
Pf3D7_02_v3	204170	204280	61.6667	0	inf	110	ID=PF3D7_0204600;description=5'-3' exonuclease%2C putative;ebi_biotype=protein_coding
Pf3D7_02_v3	205150	205340	73	0.666666	109.5	190	ID=PF3D7_0204700;Name=HT1;description=hexose transporter;ebi_biotype=protein_coding
Pf3D7_02_v3	207330	207600	61.4815	0	inf	270	ID=PF3D7_0204700;Name=HT1;description=hexose transporter;ebi_biotype=protein_coding
Pf3D7_02_v3	207610	207960	20.1816	0	inf	350	ID=PF3D7_0204700;Name=HT1;description=hexose transporter;ebi_biotype=protein_coding
Pf3D7_02_v3	207990	208290	21.6837	0	inf	300	ID=PF3D7_0204700;Name=HT1;description=hexose transporter;ebi_biotype=protein_coding
Pf3D7_02_v3	209020	209120	10.9127	0	inf	100	ID=PF3D7_0204800;description=3'-5' exonuclease%2C putative;ebi_biotype=protein_coding
Pf3D7_02_v3	209410	209790	16.0208	0	inf	380	ID=PF3D7_0204800;description=3'-5' exonuclease%2C putative;ebi_biotype=protein_coding
Pf3D7_02_v3	212010	212180	10.8645	0	inf	170	ID=PF3D7_0204900;Name=COQ5;description=2-methoxy-6-polyprenyl-1%2C4-benzoquinol methylase%2C mitochondrial%2C putative;ebi_biotype=protein_coding
Pf3D7_02_v3	212990	213220	14.8665	0.50505	29.4357	230	ID=PF3D7_0205000;description=conserved Plasmodium protein%2C unknown function;ebi_biotype=protein_coding
Pf3D7_02_v3	213510	214080	21.0587	0.428571	49.137	570	ID=PF3D7_0205000;description=conserved Plasmodium protein%2C unknown function;ebi_biotype=protein_coding
Pf3D7_02_v3	214230	214420	54.0476	0.875	61.7687	190	ID=PF3D7_0205000;description=conserved Plasmodium protein%2C unknown function;ebi_biotype=protein_coding
Pf3D7_02_v3	214920	215110	42.9583	0	inf	190	ID=PF3D7_0205100;description=conserved Plasmodium protein%2C unknown function;ebi_biotype=protein_coding
Pf3D7_02_v3	215240	215510	13.9065	0	inf	270	ID=PF3D7_0205100;description=conserved Plasmodium protein%2C unknown function;ebi_biotype=protein_coding
Pf3D7_02_v3	215580	215840	12.1561	0	inf	260	ID=PF3D7_0205100;description=conserved Plasmodium protein%2C unknown function;ebi_biotype=protein_coding
Pf3D7_02_v3	216020	216250	14.6429	0	inf	230	ID=PF3D7_0205100;description=conserved Plasmodium protein%2C unknown function;ebi_biotype=protein_coding
Pf3D7_02_v3	216350	216540	13.0952	0	inf	190	ID=PF3D7_0205100;description=conserved Plasmodium protein%2C unknown function;ebi_biotype=protein_coding
Pf3D7_02_v3	216810	217190	18.0556	0	inf	380	ID=PF3D7_0205100;description=conserved Plasmodium protein%2C unknown function;ebi_biotype=protein_coding
Pf3D7_02_v3	217380	217860	17.2266	0.0347222	496.126	480	ID=PF3D7_0205100;description=conserved Plasmodium protein%2C unknown function;ebi_biotype=protein_coding
Pf3D7_02_v3	218470	218660	10.2222	0	inf	190	ID=PF3D7_0205200;description=MORN repeat protein%2C putative;ebi_biotype=protein_coding
Pf3D7_02_v3	219370	219560	10.4444	0	inf	190	ID=PF3D7_0205300;description=conserved Plasmodium protein%2C unknown function;ebi_biotype=protein_coding
Pf3D7_02_v3	220130	220360	12.0326	0	inf	230	ID=PF3D7_0205300;description=conserved Plasmodium protein%2C unknown function;ebi_biotype=protein_coding
Pf3D7_02_v3	220510	220700	10.7778	0	inf	190	ID=PF3D7_0205300;description=conserved Plasmodium protein%2C unknown function;ebi_biotype=protein_coding
Pf3D7_02_v3	220870	221060	11.6111	0	inf	190	ID=PF3D7_0205300;description=conserved Plasmodium protein%2C unknown function;ebi_biotype=protein_coding
Pf3D7_02_v3	221070	221470	25.6061	0.397727	64.3811	400	ID=PF3D7_0205300;description=conserved Plasmodium protein%2C unknown function;ebi_biotype=protein_coding
Pf3D7_02_v3	221870	222060	10.5833	0	inf	190	ID=PF3D7_0205300;description=conserved Plasmodium protein%2C unknown function;ebi_biotype=protein_coding
Pf3D7_02_v3	222720	222910	10	0	inf	190	ID=PF3D7_0205400;description=PCI domain-containing protein%2C putative;ebi_biotype=protein_coding
Pf3D7_02_v3	222920	223240	12.6637	0.222222	56.9867	320	ID=PF3D7_0205400;description=PCI domain-containing protein%2C putative;ebi_biotype=protein_coding
Pf3D7_02_v3	223340	223450	10	0	inf	110	ID=PF3D7_0205400;description=PCI domain-containing protein%2C putative;ebi_biotype=protein_coding
Pf3D7_02_v3	223700	223830	10.8333	0	inf	130	ID=PF3D7_0205400;description=PCI domain-containing protein%2C putative;ebi_biotype=protein_coding
Pf3D7_02_v3	223990	224280	11.2245	0	inf	290	ID=PF3D7_0205400;description=PCI domain-containing protein%2C putative;ebi_biotype=protein_coding
Pf3D7_02_v3	226120	226240	11.4286	0	inf	120	ID=PF3D7_0205500;description=DNA-directed RNA polymerase II 16 kDa subunit%2C putative;ebi_biotype=protein_coding
Pf3D7_02_v3	226640	226830	10.3175	0.31746	32.5002	190	ID=PF3D7_0205500;description=DNA-directed RNA polymerase II 16 kDa subunit%2C putative;ebi_biotype=protein_coding
Pf3D7_02_v3	226900	227620	21.942	0	inf	720	ID=PF3D7_0205600;description=conserved Plasmodium protein%2C unknown function;ebi_biotype=protein_coding
Pf3D7_02_v3	227670	227860	10	0	inf	190	ID=PF3D7_0205600;description=conserved Plasmodium protein%2C unknown function;ebi_biotype=protein_coding
Pf3D7_02_v3	227900	228230	14.3016	0.375	38.1376	330	ID=PF3D7_0205600;description=conserved Plasmodium protein%2C unknown function;ebi_biotype=protein_coding
Pf3D7_02_v3	228930	229120	20	0	inf	190	ID=PF3D7_0205600;description=conserved Plasmodium protein%2C unknown function;ebi_biotype=protein_coding
Pf3D7_02_v3	230600	230790	10	0	inf	190	ID=PF3D7_0205700;description=RNA-binding protein%2C putative;ebi_biotype=protein_coding
Pf3D7_02_v3	231210	231400	10	0	inf	190	ID=PF3D7_0205700;description=RNA-binding protein%2C putative;ebi_biotype=protein_coding
Pf3D7_02_v3	231680	231780	11.4286	0	inf	100	ID=PF3D7_0205700;description=RNA-binding protein%2C putative;ebi_biotype=protein_coding
Pf3D7_02_v3	233120	233420	30.625	0	inf	300	ID=PF3D7_0205800;Name=PH1;description=PH domain-containing protein%2C putative;ebi_biotype=protein_coding
Pf3D7_02_v3	233460	233650	10.4444	0	inf	190	ID=PF3D7_0205800;Name=PH1;description=PH domain-containing protein%2C putative;ebi_biotype=protein_coding
Pf3D7_02_v3	237320	237510	10	0	inf	190	ID=PF3D7_0205900;Name=RPN1;description=26S proteasome regulatory subunit RPN1%2C putative;ebi_biotype=protein_coding
Pf3D7_02_v3	238530	238720	11.5	0	inf	190	ID=PF3D7_0205900;Name=RPN1;description=26S proteasome regulatory subunit RPN1%2C putative;ebi_biotype=protein_coding
Pf3D7_02_v3	240060	240240	10	0	inf	180	ID=PF3D7_0206000;Name=RAD2;description=DNA repair protein RAD2%2C putative;ebi_biotype=protein_coding
Pf3D7_02_v3	240290	240480	10.7917	0	inf	190	ID=PF3D7_0206000;Name=RAD2;description=DNA repair protein RAD2%2C putative;ebi_biotype=protein_coding
Pf3D7_02_v3	241320	241510	12.625	0	inf	190	ID=PF3D7_0206000;Name=RAD2;description=DNA repair protein RAD2%2C putative;ebi_biotype=protein_coding
Pf3D7_02_v3	242210	242400	10.4286	0	inf	190	ID=PF3D7_0206000;Name=RAD2;description=DNA repair protein RAD2%2C putative;ebi_biotype=protein_coding
Pf3D7_02_v3	243730	244010	16.6901	0	inf	280	ID=PF3D7_0206000;Name=RAD2;description=DNA repair protein RAD2%2C putative;ebi_biotype=protein_coding
Pf3D7_02_v3	244170	244360	10	0	inf	190	ID=PF3D7_0206000;Name=RAD2;description=DNA repair protein RAD2%2C putative;ebi_biotype=protein_coding
Pf3D7_02_v3	245240	245630	42.6465	0	inf	390	ID=PF3D7_0206100;Name=SufE;description=cysteine desulfuration protein SufE;ebi_biotype=protein_coding
Pf3D7_02_v3	245670	245860	11.0317	0	inf	190	ID=PF3D7_0206100;Name=SufE;description=cysteine desulfuration protein SufE;ebi_biotype=protein_coding
Pf3D7_02_v3	246240	246740	51.8395	0	inf	500	ID=PF3D7_0206100;Name=SufE;description=cysteine desulfuration protein SufE;ebi_biotype=protein_coding
Pf3D7_02_v3	246750	247550	72.8538	0.251323	289.881	800	ID=PF3D7_0206100;Name=SufE;description=cysteine desulfuration protein SufE;ebi_biotype=protein_coding
Pf3D7_02_v3	247940	248300	14.8512	0	inf	360	ID=PF3D7_0206100;Name=SufE;description=cysteine desulfuration protein SufE;ebi_biotype=protein_coding
Pf3D7_02_v3	248530	248760	44.8413	0	inf	230	ID=PF3D7_0206100;Name=SufE;description=cysteine desulfuration protein SufE;ebi_biotype=protein_coding
Pf3D7_02_v3	250660	250850	42.2857	0	inf	190	ID=PF3D7_0206200;Name=PAT;description=pantothenate transporter;ebi_biotype=protein_coding
Pf3D7_02_v3	250870	251060	10	0	inf	190	ID=PF3D7_0206200;Name=PAT;description=pantothenate transporter;ebi_biotype=protein_coding
Pf3D7_02_v3	251070	251270	19.0909	0	inf	200	ID=PF3D7_0206200;Name=PAT;description=pantothenate transporter;ebi_biotype=protein_coding
Pf3D7_02_v3	251430	251620	20.4286	0.888888	22.9822	190	ID=PF3D7_0206200;Name=PAT;description=pantothenate transporter;ebi_biotype=protein_coding
Pf3D7_02_v3	251670	251860	11.125	0	inf	190	ID=PF3D7_0206200;Name=PAT;description=pantothenate transporter;ebi_biotype=protein_coding
Pf3D7_02_v3	252060	252430	35.3855	0	inf	370	ID=PF3D7_0206200;Name=PAT;description=pantothenate transporter;ebi_biotype=protein_coding
Pf3D7_02_v3	252510	252720	16.9444	0	inf	210	ID=PF3D7_0206200;Name=PAT;description=pantothenate transporter;ebi_biotype=protein_coding
Pf3D7_02_v3	253430	253630	20.9596	0	inf	200	ID=PF3D7_0206200;Name=PAT;description=pantothenate transporter;ebi_biotype=protein_coding
Pf3D7_02_v3	254180	254370	23.3016	0	inf	190	ID=PF3D7_0206200;Name=PAT;description=pantothenate transporter;ebi_biotype=protein_coding
Pf3D7_02_v3	254840	255030	13.0556	0	inf	190	ID=PF3D7_0206200;Name=PAT;description=pantothenate transporter;ebi_biotype=protein_coding
Pf3D7_02_v3	255750	255940	21.5	0	inf	190	ID=PF3D7_0206200;Name=PAT;description=pantothenate transporter;ebi_biotype=protein_coding
Pf3D7_02_v3	256800	257080	42.1053	0	inf	280	ID=PF3D7_0206200;Name=PAT;description=pantothenate transporter;ebi_biotype=protein_coding
Pf3D7_02_v3	257410	257580	11.9048	0	inf	170	ID=PF3D7_0206500;description=conserved Plasmodium protein%2C unknown function;ebi_biotype=protein_coding
Pf3D7_02_v3	257600	257790	13.0833	0	inf	190	ID=PF3D7_0206500;description=conserved Plasmodium protein%2C unknown function;ebi_biotype=protein_coding
Pf3D7_02_v3	258010	258250	13.9048	0	inf	240	ID=PF3D7_0206500;description=conserved Plasmodium protein%2C unknown function;ebi_biotype=protein_coding
Pf3D7_02_v3	259070	259260	17.2163	0.333333	51.649	190	ID=PF3D7_0206500;description=conserved Plasmodium protein%2C unknown function;ebi_biotype=protein_coding
Pf3D7_02_v3	259560	259750	12.7778	0.555555	23.0001	190	ID=PF3D7_0206500;description=conserved Plasmodium protein%2C unknown function;ebi_biotype=protein_coding
Pf3D7_02_v3	259830	260110	21.5314	0	inf	280	ID=PF3D7_0206500;description=conserved Plasmodium protein%2C unknown function;ebi_biotype=protein_coding
Pf3D7_02_v3	261910	262080	10.3125	0	inf	170	ID=PF3D7_0206500;description=conserved Plasmodium protein%2C unknown function;ebi_biotype=protein_coding
Pf3D7_02_v3	262170	262360	12.0833	0	inf	190	ID=PF3D7_0206500;description=conserved Plasmodium protein%2C unknown function;ebi_biotype=protein_coding
Pf3D7_02_v3	262640	262860	60.9615	0.923077	66.0416	220	ID=PF3D7_0206500;description=conserved Plasmodium protein%2C unknown function;ebi_biotype=protein_coding
Pf3D7_02_v3	265690	265850	12.9167	0	inf	160	ID=PF3D7_0206500;description=conserved Plasmodium protein%2C unknown function;ebi_biotype=protein_coding
Pf3D7_02_v3	267340	267770	11.4206	0	inf	430	ID=PF3D7_0206500;description=conserved Plasmodium protein%2C unknown function;ebi_biotype=protein_coding
Pf3D7_02_v3	268270	268570	11.5069	0	inf	300	ID=PF3D7_0206600;description=DNA-directed RNA polymerase III subunit RPC10%2C putative;ebi_biotype=protein_coding
Pf3D7_02_v3	268660	268900	34.25	0.333333	102.75	240	ID=PF3D7_0206600;description=DNA-directed RNA polymerase III subunit RPC10%2C putative;ebi_biotype=protein_coding
Pf3D7_02_v3	268940	269590	20.1512	0.123457	163.224	650	ID=PF3D7_0206600;description=DNA-directed RNA polymerase III subunit RPC10%2C putative;ebi_biotype=protein_coding
Pf3D7_02_v3	269620	269720	10	0	inf	100	ID=PF3D7_0206600;description=DNA-directed RNA polymerase III subunit RPC10%2C putative;ebi_biotype=protein_coding
Pf3D7_02_v3	270300	270420	10	0	inf	120	ID=PF3D7_0206600;description=DNA-directed RNA polymerase III subunit RPC10%2C putative;ebi_biotype=protein_coding
Pf3D7_02_v3	275100	275630	23.9829	0.288462	83.1406	530	ID=PF3D7_0206900;Name=MSP5;description=merozoite surface protein 5;ebi_biotype=protein_coding
Pf3D7_02_v3	275770	275950	10	0	inf	180	ID=PF3D7_0206900;Name=MSP5;description=merozoite surface protein 5;ebi_biotype=protein_coding
Pf3D7_02_v3	277450	277640	13.3194	0	inf	190	ID=PF3D7_0207000;Name=MSP4;description=merozoite surface protein 4;ebi_biotype=protein_coding
Pf3D7_02_v3	278640	279070	21.6092	0	inf	430	ID=PF3D7_0207000;Name=MSP4;description=merozoite surface protein 4;ebi_biotype=protein_coding
Pf3D7_02_v3	279220	279410	10.3333	0	inf	190	ID=PF3D7_0207000;Name=MSP4;description=merozoite surface protein 4;ebi_biotype=protein_coding
Pf3D7_02_v3	279560	279750	17.6667	0.714285	24.7334	190	ID=PF3D7_0207000;Name=MSP4;description=merozoite surface protein 4;ebi_biotype=protein_coding
Pf3D7_02_v3	280120	280310	21.9444	0	inf	190	ID=PF3D7_0207000;Name=MSP4;description=merozoite surface protein 4;ebi_biotype=protein_coding
Pf3D7_02_v3	280430	280620	10.3333	0	inf	190	ID=PF3D7_0207100;description=conserved Plasmodium protein%2C unknown function;ebi_biotype=protein_coding
Pf3D7_02_v3	281660	281760	10	0	inf	100	ID=PF3D7_0207100;description=conserved Plasmodium protein%2C unknown function;ebi_biotype=protein_coding
Pf3D7_02_v3	282000	282350	11.3222	0	inf	350	ID=PF3D7_0207100;description=conserved Plasmodium protein%2C unknown function;ebi_biotype=protein_coding
Pf3D7_02_v3	282360	282550	30	0	inf	190	ID=PF3D7_0207100;description=conserved Plasmodium protein%2C unknown function;ebi_biotype=protein_coding
Pf3D7_02_v3	283210	283740	16.0748	0	inf	530	ID=PF3D7_0207100;description=conserved Plasmodium protein%2C unknown function;ebi_biotype=protein_coding
Pf3D7_02_v3	285100	285290	18.9167	0	inf	190	ID=PF3D7_0207100;description=conserved Plasmodium protein%2C unknown function;ebi_biotype=protein_coding
Pf3D7_02_v3	285470	285610	13.1667	0	inf	140	ID=PF3D7_0207100;description=conserved Plasmodium protein%2C unknown function;ebi_biotype=protein_coding
Pf3D7_02_v3	285720	285910	10.6667	0	inf	190	ID=PF3D7_0207100;description=conserved Plasmodium protein%2C unknown function;ebi_biotype=protein_coding
Pf3D7_02_v3	287170	287360	20.7778	0	inf	190	ID=PF3D7_0207100;description=conserved Plasmodium protein%2C unknown function;ebi_biotype=protein_coding
Pf3D7_02_v3	287840	288030	10	0	inf	190	ID=PF3D7_0207200;Name=ISCA1;description=iron-sulfur assembly protein%2C putative;ebi_biotype=protein_coding
Pf3D7_02_v3	288810	289160	11.0714	0.25	44.2856	350	ID=PF3D7_0207200;Name=ISCA1;description=iron-sulfur assembly protein%2C putative;ebi_biotype=protein_coding
Pf3D7_02_v3	289360	289550	11	0	inf	190	ID=PF3D7_0207200;Name=ISCA1;description=iron-sulfur assembly protein%2C putative;ebi_biotype=protein_coding
Pf3D7_02_v3	289850	290040	10.5714	0	inf	190	ID=PF3D7_0207300;Name=SERA8;description=serine repeat antigen 8;ebi_biotype=protein_coding
Pf3D7_02_v3	290460	290650	11	0	inf	190	ID=PF3D7_0207300;Name=SERA8;description=serine repeat antigen 8;ebi_biotype=protein_coding
Pf3D7_02_v3	291990	292180	11	0	inf	190	ID=PF3D7_0207300;Name=SERA8;description=serine repeat antigen 8;ebi_biotype=protein_coding
Pf3D7_02_v3	292390	292760	32.569	0	inf	370	ID=PF3D7_0207300;Name=SERA8;description=serine repeat antigen 8;ebi_biotype=protein_coding
Pf3D7_02_v3	293020	293160	10.6667	0	inf	140	ID=PF3D7_0207300;Name=SERA8;description=serine repeat antigen 8;ebi_biotype=protein_coding
Pf3D7_02_v3	293300	293410	15	0	inf	110	ID=PF3D7_0207400;Name=SERA7;description=serine repeat antigen 7;ebi_biotype=protein_coding
Pf3D7_02_v3	293970	294190	16.2637	0	inf	220	ID=PF3D7_0207400;Name=SERA7;description=serine repeat antigen 7;ebi_biotype=protein_coding
Pf3D7_02_v3	296240	296430	10	0	inf	190	ID=PF3D7_0207400;Name=SERA7;description=serine repeat antigen 7;ebi_biotype=protein_coding
Pf3D7_02_v3	296500	296690	10.9167	0.111111	98.2504	190	ID=PF3D7_0207400;Name=SERA7;description=serine repeat antigen 7;ebi_biotype=protein_coding
Pf3D7_02_v3	297290	297480	11	0	inf	190	ID=PF3D7_0207400;Name=SERA7;description=serine repeat antigen 7;ebi_biotype=protein_coding
Pf3D7_02_v3	297600	297930	26.1491	0	inf	330	ID=PF3D7_0207400;Name=SERA7;description=serine repeat antigen 7;ebi_biotype=protein_coding
Pf3D7_02_v3	298050	298240	14.0377	0	inf	190	ID=PF3D7_0207400;Name=SERA7;description=serine repeat antigen 7;ebi_biotype=protein_coding
Pf3D7_02_v3	298980	299170	10.875	0	inf	190	ID=PF3D7_0207500;Name=SERA6;description=serine repeat antigen 6;ebi_biotype=protein_coding
Pf3D7_02_v3	299690	299880	11.5	0	inf	190	ID=PF3D7_0207500;Name=SERA6;description=serine repeat antigen 6;ebi_biotype=protein_coding
Pf3D7_02_v3	302360	302720	35.0413	0	inf	360	ID=PF3D7_0207500;Name=SERA6;description=serine repeat antigen 6;ebi_biotype=protein_coding
Pf3D7_02_v3	302870	303030	20.1587	0	inf	160	ID=PF3D7_0207500;Name=SERA6;description=serine repeat antigen 6;ebi_biotype=protein_coding
Pf3D7_02_v3	303280	303470	32.125	0	inf	190	ID=PF3D7_0207600;Name=SERA5;description=serine repeat antigen 5;ebi_biotype=protein_coding
Pf3D7_02_v3	303970	304160	11.2698	0	inf	190	ID=PF3D7_0207600;Name=SERA5;description=serine repeat antigen 5;ebi_biotype=protein_coding
Pf3D7_02_v3	305780	305980	19.3182	0	inf	200	ID=PF3D7_0207600;Name=SERA5;description=serine repeat antigen 5;ebi_biotype=protein_coding
Pf3D7_02_v3	307060	307490	40.2212	0	inf	430	ID=PF3D7_0207600;Name=SERA5;description=serine repeat antigen 5;ebi_biotype=protein_coding
Pf3D7_02_v3	307670	308020	17.6865	0	inf	350	ID=PF3D7_0207600;Name=SERA5;description=serine repeat antigen 5;ebi_biotype=protein_coding
Pf3D7_02_v3	308670	308870	26.3636	0.113636	232	200	ID=PF3D7_0207700;Name=SERA4;description=serine repeat antigen 4;ebi_biotype=protein_coding
Pf3D7_02_v3	311200	311380	10	0	inf	180	ID=PF3D7_0207700;Name=SERA4;description=serine repeat antigen 4;ebi_biotype=protein_coding
Pf3D7_02_v3	312140	312330	10	0	inf	190	ID=PF3D7_0207700;Name=SERA4;description=serine repeat antigen 4;ebi_biotype=protein_coding
Pf3D7_02_v3	312800	313110	21.3016	0.444444	47.9286	310	ID=PF3D7_0207800;Name=SERA3;description=serine repeat antigen 3;ebi_biotype=protein_coding
Pf3D7_02_v3	313190	313530	22.2063	0	inf	340	ID=PF3D7_0207800;Name=SERA3;description=serine repeat antigen 3;ebi_biotype=protein_coding
Pf3D7_02_v3	315460	315650	10	0	inf	190	ID=PF3D7_0207800;Name=SERA3;description=serine repeat antigen 3;ebi_biotype=protein_coding
Pf3D7_02_v3	316780	316970	11.4286	0.357142	32.0002	190	ID=PF3D7_0207800;Name=SERA3;description=serine repeat antigen 3;ebi_biotype=protein_coding
Pf3D7_02_v3	317390	317580	13.4722	0.972221	13.8571	190	ID=PF3D7_0207900;Name=SERA2;description=serine repeat antigen 2;ebi_biotype=protein_coding
Pf3D7_02_v3	319470	319660	10	0	inf	190	ID=PF3D7_0207900;Name=SERA2;description=serine repeat antigen 2;ebi_biotype=protein_coding
Pf3D7_02_v3	320130	320320	10.6607	0	inf	190	ID=PF3D7_0207900;Name=SERA2;description=serine repeat antigen 2;ebi_biotype=protein_coding
Pf3D7_02_v3	321020	321210	11.2381	0.333333	33.7143	190	ID=PF3D7_0207900;Name=SERA2;description=serine repeat antigen 2;ebi_biotype=protein_coding
Pf3D7_02_v3	321320	321510	10	0	inf	190	ID=PF3D7_0207900;Name=SERA2;description=serine repeat antigen 2;ebi_biotype=protein_coding
Pf3D7_02_v3	321590	321920	30.8571	0	inf	330	ID=PF3D7_0207900;Name=SERA2;description=serine repeat antigen 2;ebi_biotype=protein_coding
Pf3D7_02_v3	323570	323760	10	0	inf	190	ID=PF3D7_0208000;Name=SERA1;description=serine repeat antigen 1;ebi_biotype=protein_coding
Pf3D7_02_v3	324680	324920	26	0.285714	91.0001	240	ID=PF3D7_0208000;Name=SERA1;description=serine repeat antigen 1;ebi_biotype=protein_coding
Pf3D7_02_v3	326090	326280	10.5556	0	inf	190	ID=PF3D7_0208000;Name=SERA1;description=serine repeat antigen 1;ebi_biotype=protein_coding
Pf3D7_02_v3	326540	326730	21.2361	0	inf	190	ID=PF3D7_0208000;Name=SERA1;description=serine repeat antigen 1;ebi_biotype=protein_coding
Pf3D7_02_v3	326760	326950	70.875	0.444444	159.469	190	ID=PF3D7_0208000;Name=SERA1;description=serine repeat antigen 1;ebi_biotype=protein_coding
Pf3D7_02_v3	327160	327350	10.8889	0	inf	190	ID=PF3D7_0208100;description=C2 domain-containing protein 5%2C putative;ebi_biotype=protein_coding
Pf3D7_02_v3	329170	329340	13	0	inf	170	ID=PF3D7_0208100;description=C2 domain-containing protein 5%2C putative;ebi_biotype=protein_coding
Pf3D7_02_v3	330010	330140	10	0	inf	130	ID=PF3D7_0208100;description=C2 domain-containing protein 5%2C putative;ebi_biotype=protein_coding
Pf3D7_02_v3	330180	330370	10.6667	0	inf	190	ID=PF3D7_0208100;description=C2 domain-containing protein 5%2C putative;ebi_biotype=protein_coding
Pf3D7_02_v3	331160	331310	23.9048	0	inf	150	ID=PF3D7_0208100;description=C2 domain-containing protein 5%2C putative;ebi_biotype=protein_coding
Pf3D7_02_v3	333320	333480	10.5714	0	inf	160	ID=PF3D7_0208100;description=C2 domain-containing protein 5%2C putative;ebi_biotype=protein_coding
Pf3D7_02_v3	333760	333950	13.5317	0	inf	190	ID=PF3D7_0208100;description=C2 domain-containing protein 5%2C putative;ebi_biotype=protein_coding
Pf3D7_02_v3	334110	334400	23.4002	0	inf	290	ID=PF3D7_0208100;description=C2 domain-containing protein 5%2C putative;ebi_biotype=protein_coding
Pf3D7_02_v3	334430	334620	20.625	0	inf	190	ID=PF3D7_0208100;description=C2 domain-containing protein 5%2C putative;ebi_biotype=protein_coding
Pf3D7_02_v3	336540	336760	38.2906	0	inf	220	ID=PF3D7_0208200;Name=KRR1;description=KRR1 small subunit processome component%2C putative;ebi_biotype=protein_coding
Pf3D7_02_v3	336880	337070	10.75	0	inf	190	ID=PF3D7_0208200;Name=KRR1;description=KRR1 small subunit processome component%2C putative;ebi_biotype=protein_coding
Pf3D7_02_v3	337960	338150	10.4444	0	inf	190	ID=PF3D7_0208300;description=conserved Plasmodium protein%2C unknown function;ebi_biotype=protein_coding
Pf3D7_02_v3	338360	338500	10	0	inf	140	ID=PF3D7_0208300;description=conserved Plasmodium protein%2C unknown function;ebi_biotype=protein_coding
Pf3D7_02_v3	341680	342010	10.7585	0.34188	31.4686	330	ID=PF3D7_0208300;description=conserved Plasmodium protein%2C unknown function;ebi_biotype=protein_coding
Pf3D7_02_v3	343490	343590	11.1111	0	inf	100	ID=PF3D7_0208400;description=histidine phosphatase%2C putative;ebi_biotype=protein_coding
Pf3D7_02_v3	343800	343990	22.6667	0	inf	190	ID=PF3D7_0208400;description=histidine phosphatase%2C putative;ebi_biotype=protein_coding
Pf3D7_02_v3	344160	344350	10.4444	0	inf	190	ID=PF3D7_0208400;description=histidine phosphatase%2C putative;ebi_biotype=protein_coding
Pf3D7_02_v3	344490	344650	12.5	0	inf	160	ID=PF3D7_0208400;description=histidine phosphatase%2C putative;ebi_biotype=protein_coding
Pf3D7_02_v3	344660	344780	11.4286	0	inf	120	ID=PF3D7_0208400;description=histidine phosphatase%2C putative;ebi_biotype=protein_coding
Pf3D7_02_v3	346880	347020	12.5	0.75	16.6667	140	ID=PF3D7_0208400;description=histidine phosphatase%2C putative;ebi_biotype=protein_coding
Pf3D7_02_v3	347150	347340	11.7083	0	inf	190	ID=PF3D7_0208400;description=histidine phosphatase%2C putative;ebi_biotype=protein_coding
Pf3D7_02_v3	347710	347900	10.75	0	inf	190	ID=PF3D7_0208400;description=histidine phosphatase%2C putative;ebi_biotype=protein_coding
Pf3D7_02_v3	348080	348280	19.2045	0	inf	200	ID=PF3D7_0208400;description=histidine phosphatase%2C putative;ebi_biotype=protein_coding
Pf3D7_02_v3	348330	348520	11.2698	0	inf	190	ID=PF3D7_0208400;description=histidine phosphatase%2C putative;ebi_biotype=protein_coding
Pf3D7_02_v3	348680	348830	10	0	inf	150	ID=PF3D7_0208400;description=histidine phosphatase%2C putative;ebi_biotype=protein_coding
Pf3D7_02_v3	349050	349240	16.8492	0.888888	18.9554	190	ID=PF3D7_0208400;description=histidine phosphatase%2C putative;ebi_biotype=protein_coding
Pf3D7_02_v3	349470	349740	27.2884	0	inf	270	ID=PF3D7_0208400;description=histidine phosphatase%2C putative;ebi_biotype=protein_coding
Pf3D7_02_v3	349800	350260	28.8225	0	inf	460	ID=PF3D7_0208400;description=histidine phosphatase%2C putative;ebi_biotype=protein_coding
Pf3D7_02_v3	350570	350920	24.1071	0	inf	350	ID=PF3D7_0208400;description=histidine phosphatase%2C putative;ebi_biotype=protein_coding
Pf3D7_02_v3	350940	351190	20.1389	0	inf	250	ID=PF3D7_0208400;description=histidine phosphatase%2C putative;ebi_biotype=protein_coding
Pf3D7_02_v3	351440	351630	11.3056	0	inf	190	ID=PF3D7_0208500;Name=ACP;description=acyl carrier protein;ebi_biotype=protein_coding
Pf3D7_02_v3	351920	352110	10	0	inf	190	ID=PF3D7_0208500;Name=ACP;description=acyl carrier protein;ebi_biotype=protein_coding
Pf3D7_02_v3	352220	352410	11	0	inf	190	ID=PF3D7_0208500;Name=ACP;description=acyl carrier protein;ebi_biotype=protein_coding
Pf3D7_02_v3	352660	352850	23.5972	0.777777	30.3393	190	ID=PF3D7_0208500;Name=ACP;description=acyl carrier protein;ebi_biotype=protein_coding
Pf3D7_02_v3	353100	353470	22.1611	0.514285	43.0911	370	ID=PF3D7_0208500;Name=ACP;description=acyl carrier protein;ebi_biotype=protein_coding
Pf3D7_02_v3	353740	353930	11.125	0	inf	190	ID=PF3D7_0208500;Name=ACP;description=acyl carrier protein;ebi_biotype=protein_coding
Pf3D7_02_v3	354370	354560	30	0	inf	190	ID=PF3D7_0208600;Name=RRF1;description=ribosome-recycling factor;ebi_biotype=protein_coding
Pf3D7_02_v3	354640	354930	17.1722	0	inf	290	ID=PF3D7_0208600;Name=RRF1;description=ribosome-recycling factor;ebi_biotype=protein_coding
Pf3D7_02_v3	355550	355740	13.375	0.75	17.8333	190	ID=PF3D7_0208600;Name=RRF1;description=ribosome-recycling factor;ebi_biotype=protein_coding
Pf3D7_02_v3	356680	356870	31.7639	0	inf	190	ID=PF3D7_0208700;description=SHS2 domain-containing protein%2C putative;ebi_biotype=protein_coding
Pf3D7_02_v3	357390	357670	10	0	inf	280	ID=PF3D7_0208700;description=SHS2 domain-containing protein%2C putative;ebi_biotype=protein_coding
Pf3D7_02_v3	357800	357980	14.4643	0.555556	26.0357	180	ID=PF3D7_0208700;description=SHS2 domain-containing protein%2C putative;ebi_biotype=protein_coding
Pf3D7_02_v3	358150	358350	43.8131	0.568182	77.111	200	ID=PF3D7_0208800;description=protein P22%2C putative;ebi_biotype=protein_coding
Pf3D7_02_v3	360740	360930	19	0.999999	19	190	ID=PF3D7_0208900;Name=P230p;description=6-cysteine protein P230p;ebi_biotype=protein_coding
Pf3D7_02_v3	361200	361510	17.6984	0	inf	310	ID=PF3D7_0208900;Name=P230p;description=6-cysteine protein P230p;ebi_biotype=protein_coding
Pf3D7_02_v3	361550	361740	13.2857	0	inf	190	ID=PF3D7_0208900;Name=P230p;description=6-cysteine protein P230p;ebi_biotype=protein_coding
Pf3D7_02_v3	362810	363000	10	0	inf	190	ID=PF3D7_0208900;Name=P230p;description=6-cysteine protein P230p;ebi_biotype=protein_coding
Pf3D7_02_v3	364090	364370	20.6349	0.789473	26.1376	280	ID=PF3D7_0208900;Name=P230p;description=6-cysteine protein P230p;ebi_biotype=protein_coding
Pf3D7_02_v3	365700	365890	12.5556	0	inf	190	ID=PF3D7_0208900;Name=P230p;description=6-cysteine protein P230p;ebi_biotype=protein_coding
Pf3D7_02_v3	365980	366280	10.5469	0	inf	300	ID=PF3D7_0208900;Name=P230p;description=6-cysteine protein P230p;ebi_biotype=protein_coding
Pf3D7_02_v3	366560	366860	17.9794	0	inf	300	ID=PF3D7_0208900;Name=P230p;description=6-cysteine protein P230p;ebi_biotype=protein_coding
Pf3D7_02_v3	366920	367170	23.3611	0.833335	28.0333	250	ID=PF3D7_0208900;Name=P230p;description=6-cysteine protein P230p;ebi_biotype=protein_coding
Pf3D7_02_v3	368360	368740	14.3981	0	inf	380	ID=PF3D7_0208900;Name=P230p;description=6-cysteine protein P230p;ebi_biotype=protein_coding
Pf3D7_02_v3	368900	369100	17.0062	0	inf	200	ID=PF3D7_0209000;Name=P230;description=6-cysteine protein P230;ebi_biotype=protein_coding
Pf3D7_02_v3	369520	369730	17.8704	0.462962	38.6001	210	ID=PF3D7_0209000;Name=P230;description=6-cysteine protein P230;ebi_biotype=protein_coding
Pf3D7_02_v3	370120	370450	26.25	0	inf	330	ID=PF3D7_0209000;Name=P230;description=6-cysteine protein P230;ebi_biotype=protein_coding
Pf3D7_02_v3	370970	371160	11.1528	0	inf	190	ID=PF3D7_0209000;Name=P230;description=6-cysteine protein P230;ebi_biotype=protein_coding
Pf3D7_02_v3	371190	371500	26.9524	0	inf	310	ID=PF3D7_0209000;Name=P230;description=6-cysteine protein P230;ebi_biotype=protein_coding
Pf3D7_02_v3	372960	373260	39.9849	0.238096	167.936	300	ID=PF3D7_0209000;Name=P230;description=6-cysteine protein P230;ebi_biotype=protein_coding
Pf3D7_02_v3	373270	373400	10.2976	0	inf	130	ID=PF3D7_0209000;Name=P230;description=6-cysteine protein P230;ebi_biotype=protein_coding
Pf3D7_02_v3	373690	373880	10.8333	0	inf	190	ID=PF3D7_0209000;Name=P230;description=6-cysteine protein P230;ebi_biotype=protein_coding
Pf3D7_02_v3	374640	374820	12.4087	0	inf	180	ID=PF3D7_0209000;Name=P230;description=6-cysteine protein P230;ebi_biotype=protein_coding
Pf3D7_02_v3	375910	376040	10.873	0	inf	130	ID=PF3D7_0209000;Name=P230;description=6-cysteine protein P230;ebi_biotype=protein_coding
Pf3D7_02_v3	376920	377230	12.7407	0	inf	310	ID=PF3D7_0209000;Name=P230;description=6-cysteine protein P230;ebi_biotype=protein_coding
Pf3D7_02_v3	378010	378200	44.3135	0.75	59.0847	190	ID=PF3D7_0209000;Name=P230;description=6-cysteine protein P230;ebi_biotype=protein_coding
Pf3D7_02_v3	379570	379720	11.25	0	inf	150	ID=PF3D7_0209000;Name=P230;description=6-cysteine protein P230;ebi_biotype=protein_coding
Pf3D7_02_v3	379990	380400	172.044	0.312501	550.539	410	ID=PF3D7_0209000;Name=P230;description=6-cysteine protein P230;ebi_biotype=protein_coding
Pf3D7_02_v3	380810	381180	12.3254	0	inf	370	ID=PF3D7_0209100;Name=PATPL1;description=patatin-like phospholipase 1;ebi_biotype=protein_coding
Pf3D7_02_v3	382870	383100	23.0769	0.42735	54	230	ID=PF3D7_0209100;Name=PATPL1;description=patatin-like phospholipase 1;ebi_biotype=protein_coding
Pf3D7_02_v3	383190	383360	11.4063	0.3125	36.5002	170	ID=PF3D7_0209100;Name=PATPL1;description=patatin-like phospholipase 1;ebi_biotype=protein_coding
Pf3D7_02_v3	384170	384360	13.6528	0	inf	190	ID=PF3D7_0209100;Name=PATPL1;description=patatin-like phospholipase 1;ebi_biotype=protein_coding
Pf3D7_02_v3	384540	384760	34.7344	0	inf	220	ID=PF3D7_0209200;Name=MTR3;description=exosome complex component MTR3%2C putative;ebi_biotype=protein_coding
Pf3D7_02_v3	385640	386030	13.9206	0.142857	97.4443	390	ID=PF3D7_0209200;Name=MTR3;description=exosome complex component MTR3%2C putative;ebi_biotype=protein_coding
Pf3D7_02_v3	386050	386240	22.8333	0	inf	190	ID=PF3D7_0209200;Name=MTR3;description=exosome complex component MTR3%2C putative;ebi_biotype=protein_coding
Pf3D7_02_v3	387360	387510	11.8254	0.37037	31.9286	150	ID=PF3D7_0209300;Name=IspF;description=2C-methyl-D-erythritol 2%2C4-cyclodiphosphate synthase;ebi_biotype=protein_coding
Pf3D7_02_v3	389250	389440	20.1429	0.111111	181.286	190	ID=PF3D7_0209400;description=ARMT1-like domain-containing protein%2C putative;ebi_biotype=protein_coding
Pf3D7_02_v3	390630	390970	17.094	0.192308	88.8887	340	ID=PF3D7_0209400;description=ARMT1-like domain-containing protein%2C putative;ebi_biotype=protein_coding
Pf3D7_02_v3	391130	391320	11.2222	0	inf	190	ID=PF3D7_0209500;description=conserved Plasmodium protein%2C unknown function;ebi_biotype=protein_coding
Pf3D7_02_v3	391430	391530	14.2222	0	inf	100	ID=PF3D7_0209500;description=conserved Plasmodium protein%2C unknown function;ebi_biotype=protein_coding
Pf3D7_02_v3	392010	392150	13.4286	0	inf	140	ID=PF3D7_0209500;description=conserved Plasmodium protein%2C unknown function;ebi_biotype=protein_coding
Pf3D7_02_v3	392730	392920	20	0	inf	190	ID=PF3D7_0209500;description=conserved Plasmodium protein%2C unknown function;ebi_biotype=protein_coding
Pf3D7_02_v3	395750	395940	11	0	inf	190	ID=PF3D7_0209600;description=transporter%2C putative;ebi_biotype=protein_coding
Pf3D7_02_v3	396670	396850	12.8042	0	inf	180	ID=PF3D7_0209600;description=transporter%2C putative;ebi_biotype=protein_coding
Pf3D7_02_v3	398430	398620	10	0	inf	190	ID=PF3D7_0209600;description=transporter%2C putative;ebi_biotype=protein_coding
Pf3D7_02_v3	398690	398880	24.5238	0.333334	73.5713	190	ID=PF3D7_0209600;description=transporter%2C putative;ebi_biotype=protein_coding
Pf3D7_02_v3	398990	399600	17.5381	0.176767	99.2159	610	ID=PF3D7_0209600;description=transporter%2C putative;ebi_biotype=protein_coding
Pf3D7_02_v3	399810	400010	49.3506	0	inf	200	ID=PF3D7_0209700;description=RING zinc finger protein%2C putative;ebi_biotype=protein_coding
Pf3D7_02_v3	400380	400570	10	0	inf	190	ID=PF3D7_0209700;description=RING zinc finger protein%2C putative;ebi_biotype=protein_coding
Pf3D7_02_v3	402310	402740	19.3827	0	inf	430	ID=PF3D7_0209700;description=RING zinc finger protein%2C putative;ebi_biotype=protein_coding
Pf3D7_02_v3	404000	404190	12.8056	0.333333	38.4168	190	ID=PF3D7_0209800;Name=UAP56;description=ATP-dependent RNA helicase UAP56;ebi_biotype=protein_coding
Pf3D7_02_v3	405310	405500	12.2	0	inf	190	ID=PF3D7_0209800;Name=UAP56;description=ATP-dependent RNA helicase UAP56;ebi_biotype=protein_coding
Pf3D7_02_v3	406460	406940	21.0606	0	inf	480	ID=PF3D7_0209800;Name=UAP56;description=ATP-dependent RNA helicase UAP56;ebi_biotype=protein_coding
Pf3D7_02_v3	407040	407320	11.2061	0	inf	280	ID=PF3D7_0209800;Name=UAP56;description=ATP-dependent RNA helicase UAP56;ebi_biotype=protein_coding
Pf3D7_02_v3	407590	407770	11.1111	0	inf	180	ID=PF3D7_0209900;description=non-coding RNA;ebi_biotype=ncRNA
Pf3D7_02_v3	407810	408000	20	0	inf	190	ID=PF3D7_0209900;description=non-coding RNA;ebi_biotype=ncRNA
Pf3D7_02_v3	408170	408750	34.7185	0	inf	580	ID=PF3D7_0209900;description=non-coding RNA;ebi_biotype=ncRNA
Pf3D7_02_v3	408830	409020	10	0	inf	190	ID=PF3D7_0209900;description=non-coding RNA;ebi_biotype=ncRNA
Pf3D7_02_v3	409190	409730	24.8576	0.277778	89.4873	540	ID=PF3D7_0210000;Name=Sec61-gamma;description=secretory complex protein 61 gamma subunit;ebi_biotype=protein_coding
Pf3D7_02_v3	409810	410000	10.2857	0	inf	190	ID=PF3D7_0210000;Name=Sec61-gamma;description=secretory complex protein 61 gamma subunit;ebi_biotype=protein_coding
Pf3D7_02_v3	410200	410390	42.8333	0	inf	190	ID=PF3D7_0210000;Name=Sec61-gamma;description=secretory complex protein 61 gamma subunit;ebi_biotype=protein_coding
Pf3D7_02_v3	410820	411020	29.0909	0	inf	200	ID=PF3D7_0210000;Name=Sec61-gamma;description=secretory complex protein 61 gamma subunit;ebi_biotype=protein_coding
Pf3D7_02_v3	411240	411740	86.069	0	inf	500	ID=PF3D7_0210100;Name=RPL37A;description=60S ribosomal protein L37ae%2C putative;ebi_biotype=protein_coding
Pf3D7_02_v3	411960	412800	18.6935	0.15873	117.769	840	ID=PF3D7_0210100;Name=RPL37A;description=60S ribosomal protein L37ae%2C putative;ebi_biotype=protein_coding
Pf3D7_02_v3	413760	413950	16.1925	0	inf	190	ID=PF3D7_0210200;description=conserved Plasmodium protein%2C unknown function;ebi_biotype=protein_coding
Pf3D7_02_v3	416070	416170	12.3611	0	inf	100	ID=PF3D7_0210200;description=conserved Plasmodium protein%2C unknown function;ebi_biotype=protein_coding
Pf3D7_02_v3	416840	417010	10	0	inf	170	ID=PF3D7_0210200;description=conserved Plasmodium protein%2C unknown function;ebi_biotype=protein_coding
Pf3D7_02_v3	417200	417390	10.9524	0	inf	190	ID=PF3D7_0210200;description=conserved Plasmodium protein%2C unknown function;ebi_biotype=protein_coding
Pf3D7_02_v3	417740	417930	14.9794	0	inf	190	ID=PF3D7_0210200;description=conserved Plasmodium protein%2C unknown function;ebi_biotype=protein_coding
Pf3D7_02_v3	418430	418590	11.9643	0	inf	160	ID=PF3D7_0210200;description=conserved Plasmodium protein%2C unknown function;ebi_biotype=protein_coding
Pf3D7_02_v3	418800	418990	11.3036	0	inf	190	ID=PF3D7_0210200;description=conserved Plasmodium protein%2C unknown function;ebi_biotype=protein_coding
Pf3D7_02_v3	420120	420400	12.2338	0.3125	39.1482	280	ID=PF3D7_0210200;description=conserved Plasmodium protein%2C unknown function;ebi_biotype=protein_coding
Pf3D7_02_v3	420500	420690	12.1389	0	inf	190	ID=PF3D7_0210200;description=conserved Plasmodium protein%2C unknown function;ebi_biotype=protein_coding
Pf3D7_02_v3	421310	421500	10	0	inf	190	ID=PF3D7_0210200;description=conserved Plasmodium protein%2C unknown function;ebi_biotype=protein_coding
Pf3D7_02_v3	421600	421960	50.5625	0	inf	360	ID=PF3D7_0210200;description=conserved Plasmodium protein%2C unknown function;ebi_biotype=protein_coding
Pf3D7_02_v3	421970	422290	11.9079	0	inf	320	ID=PF3D7_0210200;description=conserved Plasmodium protein%2C unknown function;ebi_biotype=protein_coding
Pf3D7_02_v3	422660	422850	13.2222	0	inf	190	ID=PF3D7_0210300;description=monocarboxylate transporter%2C putative;ebi_biotype=protein_coding
Pf3D7_02_v3	425390	425580	40	0	inf	190	ID=PF3D7_0210400;description=50S ribosomal protein L33%2C putative;ebi_biotype=protein_coding
Pf3D7_02_v3	426780	426970	20	0	inf	190	ID=PF3D7_0210400;description=50S ribosomal protein L33%2C putative;ebi_biotype=protein_coding
Pf3D7_02_v3	427250	427440	22	0.125	176	190	ID=PF3D7_0210500;description=conserved Plasmodium protein%2C unknown function;ebi_biotype=protein_coding
Pf3D7_02_v3	427500	427680	10.3704	0	inf	180	ID=PF3D7_0210500;description=conserved Plasmodium protein%2C unknown function;ebi_biotype=protein_coding
Pf3D7_02_v3	427940	428330	16.8452	0.037037	454.821	390	ID=PF3D7_0210500;description=conserved Plasmodium protein%2C unknown function;ebi_biotype=protein_coding
Pf3D7_02_v3	428510	428920	14.0771	0	inf	410	ID=PF3D7_0210500;description=conserved Plasmodium protein%2C unknown function;ebi_biotype=protein_coding
Pf3D7_02_v3	429880	430070	21.75	0	inf	190	ID=PF3D7_0210500;description=conserved Plasmodium protein%2C unknown function;ebi_biotype=protein_coding
Pf3D7_02_v3	431680	431970	16.6825	0	inf	290	ID=PF3D7_0210600;Name=CERLI1;description=protein CERLI1;ebi_biotype=protein_coding
Pf3D7_02_v3	432290	432480	14.6071	0	inf	190	ID=PF3D7_0210600;Name=CERLI1;description=protein CERLI1;ebi_biotype=protein_coding
Pf3D7_02_v3	432740	432930	12.8413	0	inf	190	ID=PF3D7_0210600;Name=CERLI1;description=protein CERLI1;ebi_biotype=protein_coding
Pf3D7_02_v3	433660	434040	19.2791	0.208333	92.5398	380	ID=PF3D7_0210600;Name=CERLI1;description=protein CERLI1;ebi_biotype=protein_coding
Pf3D7_02_v3	434230	434420	10	0	inf	190	ID=PF3D7_0210600;Name=CERLI1;description=protein CERLI1;ebi_biotype=protein_coding
Pf3D7_02_v3	434440	434570	10.625	0	inf	130	ID=PF3D7_0210600;Name=CERLI1;description=protein CERLI1;ebi_biotype=protein_coding
Pf3D7_02_v3	434980	435170	20	0.375	53.3333	190	ID=PF3D7_0210600;Name=CERLI1;description=protein CERLI1;ebi_biotype=protein_coding
Pf3D7_02_v3	435880	436080	29.1775	0.25974	112.333	200	ID=PF3D7_0210700;Name=SYN17;description=syntaxin%2C Qa-SNARE family;ebi_biotype=protein_coding
Pf3D7_02_v3	437310	437500	20	0.625	32	190	ID=PF3D7_0210800;description=conserved Plasmodium protein%2C unknown function;ebi_biotype=protein_coding
Pf3D7_02_v3	438100	438290	12.1667	0.888888	13.6876	190	ID=PF3D7_0210800;description=conserved Plasmodium protein%2C unknown function;ebi_biotype=protein_coding
Pf3D7_02_v3	440080	440270	20	0	inf	190	ID=PF3D7_0210800;description=conserved Plasmodium protein%2C unknown function;ebi_biotype=protein_coding
Pf3D7_02_v3	441030	441240	50	0	inf	210	ID=PF3D7_0210900;description=conserved Plasmodium protein%2C unknown function;ebi_biotype=protein_coding
Pf3D7_02_v3	441760	441950	11	0	inf	190	ID=PF3D7_0210900;description=conserved Plasmodium protein%2C unknown function;ebi_biotype=protein_coding
Pf3D7_02_v3	443570	443930	16.0635	0	inf	360	ID=PF3D7_0211000;description=non-coding RNA;ebi_biotype=ncRNA
Pf3D7_02_v3	444480	444670	12.5853	0	inf	190	ID=PF3D7_0211000;description=non-coding RNA;ebi_biotype=ncRNA
Pf3D7_02_v3	445090	445230	11.25	0	inf	140	ID=PF3D7_0211000;description=non-coding RNA;ebi_biotype=ncRNA
Pf3D7_02_v3	445360	445550	10	0	inf	190	ID=PF3D7_0211000;description=non-coding RNA;ebi_biotype=ncRNA
Pf3D7_02_v3	446600	446790	11.25	0	inf	190	ID=PF3D7_0211000;description=non-coding RNA;ebi_biotype=ncRNA
Pf3D7_02_v3	447420	447630	15.9722	0	inf	210	ID=PF3D7_0211000;description=non-coding RNA;ebi_biotype=ncRNA
Pf3D7_02_v3	447640	447810	10	0	inf	170	ID=PF3D7_0211000;description=non-coding RNA;ebi_biotype=ncRNA
Pf3D7_02_v3	447840	448680	25.8214	0	inf	840	ID=PF3D7_0211100;description=conserved Plasmodium protein%2C unknown function;ebi_biotype=protein_coding
Pf3D7_02_v3	448930	449030	10	0	inf	100	ID=PF3D7_0211100;description=conserved Plasmodium protein%2C unknown function;ebi_biotype=protein_coding
Pf3D7_02_v3	449410	449890	13.3333	0	inf	480	ID=PF3D7_0211100;description=conserved Plasmodium protein%2C unknown function;ebi_biotype=protein_coding
Pf3D7_02_v3	449990	450160	10	0	inf	170	ID=PF3D7_0211100;description=conserved Plasmodium protein%2C unknown function;ebi_biotype=protein_coding
Pf3D7_02_v3	450170	450310	10	0	inf	140	ID=PF3D7_0211100;description=conserved Plasmodium protein%2C unknown function;ebi_biotype=protein_coding
Pf3D7_02_v3	452970	453370	17.6042	0.297619	59.1501	400	ID=PF3D7_0211100;description=conserved Plasmodium protein%2C unknown function;ebi_biotype=protein_coding
Pf3D7_02_v3	453460	453800	10.5536	0	inf	340	ID=PF3D7_0211100;description=conserved Plasmodium protein%2C unknown function;ebi_biotype=protein_coding
Pf3D7_02_v3	455420	455610	10.625	0	inf	190	ID=PF3D7_0211200;Name=RAB5a;description=ras-related protein Rab-5A;ebi_biotype=protein_coding
Pf3D7_02_v3	456250	456830	20.8609	0	inf	580	ID=PF3D7_0211200;Name=RAB5a;description=ras-related protein Rab-5A;ebi_biotype=protein_coding
Pf3D7_02_v3	456950	457150	92.3232	0.20202	457	200	ID=PF3D7_0211300;description=ubiquinol-cytochrome-c reductase complex assembly factor 1%2C putative;ebi_biotype=protein_coding
Pf3D7_02_v3	457520	457660	19.4286	0	inf	140	ID=PF3D7_0211300;description=ubiquinol-cytochrome-c reductase complex assembly factor 1%2C putative;ebi_biotype=protein_coding
Pf3D7_02_v3	458140	458330	10	0	inf	190	ID=PF3D7_0211300;description=ubiquinol-cytochrome-c reductase complex assembly factor 1%2C putative;ebi_biotype=protein_coding
Pf3D7_02_v3	458540	458770	38.0456	0	inf	230	ID=PF3D7_0211300;description=ubiquinol-cytochrome-c reductase complex assembly factor 1%2C putative;ebi_biotype=protein_coding
Pf3D7_02_v3	458810	459000	10.1111	0	inf	190	ID=PF3D7_0211400;Name=KASIII;description=beta-ketoacyl-ACP synthase III;ebi_biotype=protein_coding
Pf3D7_02_v3	459310	459650	22.1889	0.514285	43.1451	340	ID=PF3D7_0211400;Name=KASIII;description=beta-ketoacyl-ACP synthase III;ebi_biotype=protein_coding
Pf3D7_02_v3	460060	460250	19	0.25	76	190	ID=PF3D7_0211400;Name=KASIII;description=beta-ketoacyl-ACP synthase III;ebi_biotype=protein_coding
Pf3D7_02_v3	460650	460840	10.5714	0	inf	190	ID=PF3D7_0211400;Name=KASIII;description=beta-ketoacyl-ACP synthase III;ebi_biotype=protein_coding
Pf3D7_02_v3	461060	461180	13.3333	0	inf	120	ID=PF3D7_0211400;Name=KASIII;description=beta-ketoacyl-ACP synthase III;ebi_biotype=protein_coding
Pf3D7_02_v3	461240	461500	13.1818	0.25974	50.75	260	ID=PF3D7_0211400;Name=KASIII;description=beta-ketoacyl-ACP synthase III;ebi_biotype=protein_coding
Pf3D7_02_v3	461570	461770	65.9091	0	inf	200	ID=PF3D7_0211400;Name=KASIII;description=beta-ketoacyl-ACP synthase III;ebi_biotype=protein_coding
Pf3D7_02_v3	462950	463320	26.9097	0.111111	242.188	370	ID=PF3D7_0211500;description=GAF domain-related protein%2C putative;ebi_biotype=protein_coding
Pf3D7_02_v3	464180	464370	17.0226	0	inf	190	ID=PF3D7_0211500;description=GAF domain-related protein%2C putative;ebi_biotype=protein_coding
Pf3D7_02_v3	464390	464700	12.8023	0	inf	310	ID=PF3D7_0211500;description=GAF domain-related protein%2C putative;ebi_biotype=protein_coding
Pf3D7_02_v3	464730	464920	25.9968	0.714285	36.3956	190	ID=PF3D7_0211500;description=GAF domain-related protein%2C putative;ebi_biotype=protein_coding
Pf3D7_02_v3	465670	465860	21.5238	0	inf	190	ID=PF3D7_0211500;description=GAF domain-related protein%2C putative;ebi_biotype=protein_coding
Pf3D7_02_v3	466240	466660	19.5719	0	inf	420	ID=PF3D7_0211500;description=GAF domain-related protein%2C putative;ebi_biotype=protein_coding
Pf3D7_02_v3	466680	466870	16.125	0	inf	190	ID=PF3D7_0211500;description=GAF domain-related protein%2C putative;ebi_biotype=protein_coding
Pf3D7_02_v3	467310	467670	23.4142	0	inf	360	ID=PF3D7_0211500;description=GAF domain-related protein%2C putative;ebi_biotype=protein_coding
Pf3D7_02_v3	468230	468420	23.7639	0	inf	190	ID=PF3D7_0211600;Name=ALG14;description=UDP-N-acetylglucosamine transferase subunit ALG14%2C putative;ebi_biotype=protein_coding
Pf3D7_02_v3	468870	468980	21.1111	0	inf	110	ID=PF3D7_0211600;Name=ALG14;description=UDP-N-acetylglucosamine transferase subunit ALG14%2C putative;ebi_biotype=protein_coding
Pf3D7_02_v3	469350	469450	11.1111	0	inf	100	ID=PF3D7_0211700;Name=TKL1;description=tyrosine kinase-like protein%2C putative;ebi_biotype=protein_coding
Pf3D7_02_v3	469460	469610	11.0417	0	inf	150	ID=PF3D7_0211700;Name=TKL1;description=tyrosine kinase-like protein%2C putative;ebi_biotype=protein_coding
Pf3D7_02_v3	469620	469810	12.3333	0	inf	190	ID=PF3D7_0211700;Name=TKL1;description=tyrosine kinase-like protein%2C putative;ebi_biotype=protein_coding
Pf3D7_02_v3	470310	470580	11.0648	0	inf	270	ID=PF3D7_0211700;Name=TKL1;description=tyrosine kinase-like protein%2C putative;ebi_biotype=protein_coding
Pf3D7_02_v3	471460	471650	10.125	0	inf	190	ID=PF3D7_0211700;Name=TKL1;description=tyrosine kinase-like protein%2C putative;ebi_biotype=protein_coding
Pf3D7_02_v3	471800	471930	10	0	inf	130	ID=PF3D7_0211700;Name=TKL1;description=tyrosine kinase-like protein%2C putative;ebi_biotype=protein_coding
Pf3D7_02_v3	472560	472750	14.25	0	inf	190	ID=PF3D7_0211700;Name=TKL1;description=tyrosine kinase-like protein%2C putative;ebi_biotype=protein_coding
Pf3D7_02_v3	473770	473960	10	0	inf	190	ID=PF3D7_0211700;Name=TKL1;description=tyrosine kinase-like protein%2C putative;ebi_biotype=protein_coding
Pf3D7_02_v3	474150	474450	25.4762	0	inf	300	ID=PF3D7_0211700;Name=TKL1;description=tyrosine kinase-like protein%2C putative;ebi_biotype=protein_coding
Pf3D7_02_v3	474510	474650	10.6667	0	inf	140	ID=PF3D7_0211700;Name=TKL1;description=tyrosine kinase-like protein%2C putative;ebi_biotype=protein_coding
Pf3D7_02_v3	474680	474970	20.4085	0	inf	290	ID=PF3D7_0211800;Name=AsnRS;description=asparagine--tRNA ligase;ebi_biotype=protein_coding
Pf3D7_02_v3	475400	475590	10.5	0	inf	190	ID=PF3D7_0211800;Name=AsnRS;description=asparagine--tRNA ligase;ebi_biotype=protein_coding
Pf3D7_02_v3	475670	475860	21.675	0	inf	190	ID=PF3D7_0211800;Name=AsnRS;description=asparagine--tRNA ligase;ebi_biotype=protein_coding
Pf3D7_02_v3	476650	476840	15.2143	0.888888	17.1161	190	ID=PF3D7_0211800;Name=AsnRS;description=asparagine--tRNA ligase;ebi_biotype=protein_coding
Pf3D7_02_v3	479000	479340	14.5392	0.185185	78.5118	340	ID=PF3D7_0211900;description=pseudouridine synthase%2C putative;ebi_biotype=protein_coding
Pf3D7_02_v3	479520	479620	10	0	inf	100	ID=PF3D7_0211900;description=pseudouridine synthase%2C putative;ebi_biotype=protein_coding
Pf3D7_02_v3	480400	480530	11.0714	0	inf	130	ID=PF3D7_0212000;description=GDP-fructose:GMP antiporter%2C putative;ebi_biotype=protein_coding
Pf3D7_02_v3	480540	480730	13.5556	0	inf	190	ID=PF3D7_0212000;description=GDP-fructose:GMP antiporter%2C putative;ebi_biotype=protein_coding
Pf3D7_02_v3	481050	481190	10.25	0	inf	140	ID=PF3D7_0212000;description=GDP-fructose:GMP antiporter%2C putative;ebi_biotype=protein_coding
Pf3D7_02_v3	481510	481890	17.5556	0.25	70.2224	380	ID=PF3D7_0212000;description=GDP-fructose:GMP antiporter%2C putative;ebi_biotype=protein_coding
Pf3D7_02_v3	481940	482130	10.5714	0	inf	190	ID=PF3D7_0212000;description=GDP-fructose:GMP antiporter%2C putative;ebi_biotype=protein_coding
Pf3D7_02_v3	482520	482840	12.4286	0	inf	320	ID=PF3D7_0212100;description=conserved Plasmodium protein%2C unknown function;ebi_biotype=protein_coding
Pf3D7_02_v3	482920	483120	19.697	0	inf	200	ID=PF3D7_0212100;description=conserved Plasmodium protein%2C unknown function;ebi_biotype=protein_coding
Pf3D7_02_v3	483170	483460	54.3545	0.0833333	652.254	290	ID=PF3D7_0212100;description=conserved Plasmodium protein%2C unknown function;ebi_biotype=protein_coding
Pf3D7_02_v3	483680	483870	10.6667	0	inf	190	ID=PF3D7_0212100;description=conserved Plasmodium protein%2C unknown function;ebi_biotype=protein_coding
Pf3D7_02_v3	484040	484160	12.5	0.416667	30	120	ID=PF3D7_0212100;description=conserved Plasmodium protein%2C unknown function;ebi_biotype=protein_coding
Pf3D7_02_v3	485670	485860	20	0	inf	190	ID=PF3D7_0212100;description=conserved Plasmodium protein%2C unknown function;ebi_biotype=protein_coding
Pf3D7_02_v3	485930	486120	10.5556	0	inf	190	ID=PF3D7_0212100;description=conserved Plasmodium protein%2C unknown function;ebi_biotype=protein_coding
Pf3D7_02_v3	487650	487840	20.6667	0	inf	190	ID=PF3D7_0212100;description=conserved Plasmodium protein%2C unknown function;ebi_biotype=protein_coding
Pf3D7_02_v3	488020	488210	13.0247	0.555556	23.4444	190	ID=PF3D7_0212100;description=conserved Plasmodium protein%2C unknown function;ebi_biotype=protein_coding
Pf3D7_02_v3	490930	491320	47.8157	0	inf	390	ID=PF3D7_0212200;description=ribosomal protein L12%2C mitochondrial%2C putative;ebi_biotype=protein_coding
Pf3D7_02_v3	491450	492100	31.94	0	inf	650	ID=PF3D7_0212300;Name=ERF1;description=eukaryotic peptide chain release factor subunit 1%2C putative;ebi_biotype=protein_coding
Pf3D7_02_v3	493110	493300	10	0	inf	190	ID=PF3D7_0212300;Name=ERF1;description=eukaryotic peptide chain release factor subunit 1%2C putative;ebi_biotype=protein_coding
Pf3D7_02_v3	495640	495820	10.1852	0	inf	180	ID=PF3D7_0212400;Name=NUP390;description=nucleoporin NUP390%2C putative;ebi_biotype=protein_coding
Pf3D7_02_v3	497710	497900	13.1746	0.375	35.1323	190	ID=PF3D7_0212400;Name=NUP390;description=nucleoporin NUP390%2C putative;ebi_biotype=protein_coding
Pf3D7_02_v3	498430	498620	12	0	inf	190	ID=PF3D7_0212400;Name=NUP390;description=nucleoporin NUP390%2C putative;ebi_biotype=protein_coding
Pf3D7_02_v3	498890	499080	22	0	inf	190	ID=PF3D7_0212400;Name=NUP390;description=nucleoporin NUP390%2C putative;ebi_biotype=protein_coding
Pf3D7_02_v3	500180	500370	10	0	inf	190	ID=PF3D7_0212400;Name=NUP390;description=nucleoporin NUP390%2C putative;ebi_biotype=protein_coding
Pf3D7_02_v3	500880	501230	18.25	0	inf	350	ID=PF3D7_0212400;Name=NUP390;description=nucleoporin NUP390%2C putative;ebi_biotype=protein_coding
Pf3D7_02_v3	501560	501750	30	0	inf	190	ID=PF3D7_0212400;Name=NUP390;description=nucleoporin NUP390%2C putative;ebi_biotype=protein_coding
Pf3D7_02_v3	501780	501970	10.8571	0	inf	190	ID=PF3D7_0212400;Name=NUP390;description=nucleoporin NUP390%2C putative;ebi_biotype=protein_coding
Pf3D7_02_v3	502720	502910	22	0	inf	190	ID=PF3D7_0212400;Name=NUP390;description=nucleoporin NUP390%2C putative;ebi_biotype=protein_coding
Pf3D7_02_v3	504760	504960	36.6667	0	inf	200	ID=PF3D7_0212400;Name=NUP390;description=nucleoporin NUP390%2C putative;ebi_biotype=protein_coding
Pf3D7_02_v3	505720	505910	10.4444	0	inf	190	ID=PF3D7_0212400;Name=NUP390;description=nucleoporin NUP390%2C putative;ebi_biotype=protein_coding
Pf3D7_02_v3	506350	506490	11.5	0	inf	140	ID=PF3D7_0212400;Name=NUP390;description=nucleoporin NUP390%2C putative;ebi_biotype=protein_coding
Pf3D7_02_v3	506730	506920	11.1111	0	inf	190	ID=PF3D7_0212400;Name=NUP390;description=nucleoporin NUP390%2C putative;ebi_biotype=protein_coding
Pf3D7_02_v3	506950	507210	20.335	0	inf	260	ID=PF3D7_0212400;Name=NUP390;description=nucleoporin NUP390%2C putative;ebi_biotype=protein_coding
Pf3D7_02_v3	509800	509960	10.4762	0	inf	160	ID=PF3D7_0212500;Name=NUP434;description=nucleoporin NUP434%2C putative;ebi_biotype=protein_coding
Pf3D7_02_v3	511300	511490	10.5	0	inf	190	ID=PF3D7_0212500;Name=NUP434;description=nucleoporin NUP434%2C putative;ebi_biotype=protein_coding
Pf3D7_02_v3	512400	512520	13.4167	0	inf	120	ID=PF3D7_0212500;Name=NUP434;description=nucleoporin NUP434%2C putative;ebi_biotype=protein_coding
Pf3D7_02_v3	513080	513300	15.9615	0	inf	220	ID=PF3D7_0212500;Name=NUP434;description=nucleoporin NUP434%2C putative;ebi_biotype=protein_coding
Pf3D7_02_v3	513580	513710	12.0238	0	inf	130	ID=PF3D7_0212500;Name=NUP434;description=nucleoporin NUP434%2C putative;ebi_biotype=protein_coding
Pf3D7_02_v3	513820	514010	10	0	inf	190	ID=PF3D7_0212500;Name=NUP434;description=nucleoporin NUP434%2C putative;ebi_biotype=protein_coding
Pf3D7_02_v3	514720	514910	20.625	0	inf	190	ID=PF3D7_0212500;Name=NUP434;description=nucleoporin NUP434%2C putative;ebi_biotype=protein_coding
Pf3D7_02_v3	515130	515320	21.7333	1.125	19.3185	190	ID=PF3D7_0212500;Name=NUP434;description=nucleoporin NUP434%2C putative;ebi_biotype=protein_coding
Pf3D7_02_v3	515760	515950	23.2111	0.5	46.4222	190	ID=PF3D7_0212500;Name=NUP434;description=nucleoporin NUP434%2C putative;ebi_biotype=protein_coding
Pf3D7_02_v3	516350	516510	12.8061	0	inf	160	ID=PF3D7_0212500;Name=NUP434;description=nucleoporin NUP434%2C putative;ebi_biotype=protein_coding
Pf3D7_02_v3	516980	517170	24.1587	0	inf	190	ID=PF3D7_0212500;Name=NUP434;description=nucleoporin NUP434%2C putative;ebi_biotype=protein_coding
Pf3D7_02_v3	517360	517550	10	0	inf	190	ID=PF3D7_0212500;Name=NUP434;description=nucleoporin NUP434%2C putative;ebi_biotype=protein_coding
Pf3D7_02_v3	517630	517850	27.4969	0	inf	220	ID=PF3D7_0212500;Name=NUP434;description=nucleoporin NUP434%2C putative;ebi_biotype=protein_coding
Pf3D7_02_v3	518080	518270	11.2857	0	inf	190	ID=PF3D7_0212500;Name=NUP434;description=nucleoporin NUP434%2C putative;ebi_biotype=protein_coding
Pf3D7_02_v3	518280	518410	10.2282	0	inf	130	ID=PF3D7_0212500;Name=NUP434;description=nucleoporin NUP434%2C putative;ebi_biotype=protein_coding
Pf3D7_02_v3	518560	518750	22.5714	0	inf	190	ID=PF3D7_0212500;Name=NUP434;description=nucleoporin NUP434%2C putative;ebi_biotype=protein_coding
Pf3D7_02_v3	519080	519430	19.6898	0.37037	53.1625	350	ID=PF3D7_0212500;Name=NUP434;description=nucleoporin NUP434%2C putative;ebi_biotype=protein_coding
Pf3D7_02_v3	519920	520110	12.9167	0	inf	190	ID=PF3D7_0212500;Name=NUP434;description=nucleoporin NUP434%2C putative;ebi_biotype=protein_coding
Pf3D7_02_v3	520590	520780	24.5238	0	inf	190	ID=PF3D7_0212500;Name=NUP434;description=nucleoporin NUP434%2C putative;ebi_biotype=protein_coding
Pf3D7_02_v3	520950	521140	10.8889	0	inf	190	ID=PF3D7_0212500;Name=NUP434;description=nucleoporin NUP434%2C putative;ebi_biotype=protein_coding
Pf3D7_02_v3	521660	521870	61.7014	0	inf	210	ID=PF3D7_0212500;Name=NUP434;description=nucleoporin NUP434%2C putative;ebi_biotype=protein_coding
Pf3D7_02_v3	522020	522210	10.75	0	inf	190	ID=PF3D7_0212600;Name=SPATR;description=secreted protein with altered thrombospondin repeat domain;ebi_biotype=protein_coding
Pf3D7_02_v3	522330	522800	19.4059	0.178571	108.673	470	ID=PF3D7_0212600;Name=SPATR;description=secreted protein with altered thrombospondin repeat domain;ebi_biotype=protein_coding
Pf3D7_02_v3	523350	523500	22.4074	0	inf	150	ID=PF3D7_0212600;Name=SPATR;description=secreted protein with altered thrombospondin repeat domain;ebi_biotype=protein_coding
Pf3D7_02_v3	523920	524100	11.6667	0	inf	180	ID=PF3D7_0212600;Name=SPATR;description=secreted protein with altered thrombospondin repeat domain;ebi_biotype=protein_coding
Pf3D7_02_v3	524580	524780	30.2002	0	inf	200	ID=PF3D7_0212700;description=SRR1-like protein;ebi_biotype=protein_coding
Pf3D7_02_v3	525220	525410	10	0	inf	190	ID=PF3D7_0212700;description=SRR1-like protein;ebi_biotype=protein_coding
Pf3D7_02_v3	525460	525650	20.4286	0.111111	183.858	190	ID=PF3D7_0212700;description=SRR1-like protein;ebi_biotype=protein_coding
Pf3D7_02_v3	526790	527150	21.4935	0.30303	70.9286	360	ID=PF3D7_0212800;Name=MATE;description=multidrug efflux pump%2C putative;ebi_biotype=protein_coding
Pf3D7_02_v3	527750	527940	11.0972	0	inf	190	ID=PF3D7_0212800;Name=MATE;description=multidrug efflux pump%2C putative;ebi_biotype=protein_coding
Pf3D7_02_v3	528050	528250	46.0227	0	inf	200	ID=PF3D7_0212800;Name=MATE;description=multidrug efflux pump%2C putative;ebi_biotype=protein_coding
Pf3D7_02_v3	529480	529670	12.9841	0	inf	190	ID=PF3D7_0212800;Name=MATE;description=multidrug efflux pump%2C putative;ebi_biotype=protein_coding
Pf3D7_02_v3	530490	530720	15.9524	0	inf	230	ID=PF3D7_0212800;Name=MATE;description=multidrug efflux pump%2C putative;ebi_biotype=protein_coding
Pf3D7_02_v3	530900	531090	14.0159	0.875	16.0182	190	ID=PF3D7_0212800;Name=MATE;description=multidrug efflux pump%2C putative;ebi_biotype=protein_coding
Pf3D7_02_v3	531380	531570	11.9583	0	inf	190	ID=PF3D7_0212800;Name=MATE;description=multidrug efflux pump%2C putative;ebi_biotype=protein_coding
Pf3D7_02_v3	532620	532850	10.9091	0	inf	230	ID=PF3D7_0212900;Name=ATEL1;description=arginyl-tRNA--protein transferase;ebi_biotype=protein_coding
Pf3D7_02_v3	532980	533290	18.7857	0.285714	65.75	310	ID=PF3D7_0212900;Name=ATEL1;description=arginyl-tRNA--protein transferase;ebi_biotype=protein_coding
Pf3D7_02_v3	535120	535520	23.86	0.170455	139.978	400	ID=PF3D7_0213000;description=conserved protein%2C unknown function;ebi_biotype=protein_coding
Pf3D7_02_v3	536470	536660	10.1111	0	inf	190	ID=PF3D7_0213000;description=conserved protein%2C unknown function;ebi_biotype=protein_coding
Pf3D7_02_v3	537240	537550	10.1111	0	inf	310	ID=PF3D7_0213100;Name=SIS1;description=protein SIS1;ebi_biotype=protein_coding
Pf3D7_02_v3	537930	538120	25.2619	0	inf	190	ID=PF3D7_0213100;Name=SIS1;description=protein SIS1;ebi_biotype=protein_coding
Pf3D7_02_v3	538740	538880	12.7222	0	inf	140	ID=PF3D7_0213100;Name=SIS1;description=protein SIS1;ebi_biotype=protein_coding
Pf3D7_02_v3	542310	542480	14.4048	0.95238	15.1251	170	ID=PF3D7_0213400;Name=PK7;description=protein kinase 7;ebi_biotype=protein_coding
Pf3D7_02_v3	543250	543690	15.4259	0.296296	52.0625	440	ID=PF3D7_0213400;Name=PK7;description=protein kinase 7;ebi_biotype=protein_coding
Pf3D7_02_v3	543940	544130	10.2222	0	inf	190	ID=PF3D7_0213500;description=tetratricopeptide repeat protein%2C putative;ebi_biotype=protein_coding
Pf3D7_02_v3	544310	544500	12.0159	0	inf	190	ID=PF3D7_0213500;description=tetratricopeptide repeat protein%2C putative;ebi_biotype=protein_coding
Pf3D7_02_v3	545350	545540	10.1429	0	inf	190	ID=PF3D7_0213500;description=tetratricopeptide repeat protein%2C putative;ebi_biotype=protein_coding
Pf3D7_02_v3	545870	545990	21.4815	1.25	17.1852	120	ID=PF3D7_0213500;description=tetratricopeptide repeat protein%2C putative;ebi_biotype=protein_coding
Pf3D7_02_v3	546000	546140	10	0	inf	140	ID=PF3D7_0213500;description=tetratricopeptide repeat protein%2C putative;ebi_biotype=protein_coding
Pf3D7_02_v3	546960	547150	10	0	inf	190	ID=PF3D7_0213600;description=conserved Plasmodium protein%2C unknown function;ebi_biotype=protein_coding
Pf3D7_02_v3	547730	547920	10.4286	0	inf	190	ID=PF3D7_0213600;description=conserved Plasmodium protein%2C unknown function;ebi_biotype=protein_coding
Pf3D7_02_v3	549140	549280	10.8929	0	inf	140	ID=PF3D7_0213600;description=conserved Plasmodium protein%2C unknown function;ebi_biotype=protein_coding
Pf3D7_02_v3	549490	549680	23.2619	0	inf	190	ID=PF3D7_0213600;description=conserved Plasmodium protein%2C unknown function;ebi_biotype=protein_coding
Pf3D7_02_v3	550620	550880	12.6634	0	inf	260	ID=PF3D7_0213600;description=conserved Plasmodium protein%2C unknown function;ebi_biotype=protein_coding
Pf3D7_02_v3	551760	551950	11.5	0	inf	190	ID=PF3D7_0213600;description=conserved Plasmodium protein%2C unknown function;ebi_biotype=protein_coding
Pf3D7_02_v3	552350	552540	10.2222	0	inf	190	ID=PF3D7_0213600;description=conserved Plasmodium protein%2C unknown function;ebi_biotype=protein_coding
Pf3D7_02_v3	552670	553130	20.0428	0	inf	460	ID=PF3D7_0213600;description=conserved Plasmodium protein%2C unknown function;ebi_biotype=protein_coding
Pf3D7_02_v3	554000	554190	22.1746	0	inf	190	ID=PF3D7_0213600;description=conserved Plasmodium protein%2C unknown function;ebi_biotype=protein_coding
Pf3D7_02_v3	554220	554660	18.5391	0	inf	440	ID=PF3D7_0213600;description=conserved Plasmodium protein%2C unknown function;ebi_biotype=protein_coding
Pf3D7_02_v3	554690	554880	12.0139	0.222222	54.0626	190	ID=PF3D7_0213600;description=conserved Plasmodium protein%2C unknown function;ebi_biotype=protein_coding
Pf3D7_02_v3	555380	555680	17.7193	0.526316	33.6667	300	ID=PF3D7_0213600;description=conserved Plasmodium protein%2C unknown function;ebi_biotype=protein_coding
Pf3D7_02_v3	555790	556010	21.4591	0	inf	220	ID=PF3D7_0213600;description=conserved Plasmodium protein%2C unknown function;ebi_biotype=protein_coding
Pf3D7_02_v3	556420	557120	13.739	0.614035	22.3749	700	ID=PF3D7_0213700;description=conserved protein%2C unknown function;ebi_biotype=protein_coding
Pf3D7_02_v3	557600	557790	12.6905	0	inf	190	ID=PF3D7_0213700;description=conserved protein%2C unknown function;ebi_biotype=protein_coding
Pf3D7_02_v3	558000	558230	15.523	0	inf	230	ID=PF3D7_0213700;description=conserved protein%2C unknown function;ebi_biotype=protein_coding
Pf3D7_02_v3	558430	558630	29.8485	0	inf	200	ID=PF3D7_0213800;description=conserved protein%2C unknown function;ebi_biotype=protein_coding
Pf3D7_02_v3	559200	559390	10.7679	0	inf	190	ID=PF3D7_0213800;description=conserved protein%2C unknown function;ebi_biotype=protein_coding
Pf3D7_02_v3	559470	559650	11.6667	0.617283	18.9001	180	ID=PF3D7_0213800;description=conserved protein%2C unknown function;ebi_biotype=protein_coding
Pf3D7_02_v3	560380	560570	16.3056	0	inf	190	ID=PF3D7_0213800;description=conserved protein%2C unknown function;ebi_biotype=protein_coding
Pf3D7_02_v3	560630	561000	53.4014	0	inf	370	ID=PF3D7_0213900;description=RTR1 domain-containing protein%2C putative;ebi_biotype=protein_coding
Pf3D7_02_v3	561190	561300	11.1865	0	inf	110	ID=PF3D7_0213900;description=RTR1 domain-containing protein%2C putative;ebi_biotype=protein_coding
Pf3D7_02_v3	563110	563230	10.5556	0	inf	120	ID=PF3D7_0213900;description=RTR1 domain-containing protein%2C putative;ebi_biotype=protein_coding
Pf3D7_02_v3	563700	564010	17.4846	0.666667	26.2269	310	ID=PF3D7_0213900;description=RTR1 domain-containing protein%2C putative;ebi_biotype=protein_coding
Pf3D7_02_v3	564080	564300	26.3675	0.76923	34.2778	220	ID=PF3D7_0213900;description=RTR1 domain-containing protein%2C putative;ebi_biotype=protein_coding
Pf3D7_02_v3	564760	565080	12.1914	0	inf	320	ID=PF3D7_0213900;description=RTR1 domain-containing protein%2C putative;ebi_biotype=protein_coding
Pf3D7_02_v3	565790	565920	41.4286	0	inf	130	ID=PF3D7_0214000;Name=CCT8;description=T-complex protein 1 subunit theta;ebi_biotype=protein_coding
Pf3D7_02_v3	566330	566520	12.5926	1.04167	12.0889	190	ID=PF3D7_0214000;Name=CCT8;description=T-complex protein 1 subunit theta;ebi_biotype=protein_coding
Pf3D7_02_v3	567340	567470	10.2645	0	inf	130	ID=PF3D7_0214000;Name=CCT8;description=T-complex protein 1 subunit theta;ebi_biotype=protein_coding
Pf3D7_02_v3	567660	567850	12	0	inf	190	ID=PF3D7_0214000;Name=CCT8;description=T-complex protein 1 subunit theta;ebi_biotype=protein_coding
Pf3D7_02_v3	568820	569010	10	0	inf	190	ID=PF3D7_0214100;Name=SEC31;description=protein transport protein SEC31;ebi_biotype=protein_coding
Pf3D7_02_v3	569830	569990	10.3571	0	inf	160	ID=PF3D7_0214100;Name=SEC31;description=protein transport protein SEC31;ebi_biotype=protein_coding
Pf3D7_02_v3	570270	570460	12.7857	0	inf	190	ID=PF3D7_0214100;Name=SEC31;description=protein transport protein SEC31;ebi_biotype=protein_coding
Pf3D7_02_v3	573320	573940	50.0459	0.231481	216.199	620	ID=PF3D7_0214100;Name=SEC31;description=protein transport protein SEC31;ebi_biotype=protein_coding
Pf3D7_02_v3	574050	574360	10.4444	0	inf	310	ID=PF3D7_0214100;Name=SEC31;description=protein transport protein SEC31;ebi_biotype=protein_coding
Pf3D7_02_v3	574410	574600	10.625	0	inf	190	ID=PF3D7_0214200;Name=mRPL13;description=ribosomal protein L13%2C mitochondrial;ebi_biotype=protein_coding
Pf3D7_02_v3	574640	574990	13.4921	0	inf	350	ID=PF3D7_0214200;Name=mRPL13;description=ribosomal protein L13%2C mitochondrial;ebi_biotype=protein_coding
Pf3D7_02_v3	575060	575170	32.3611	0	inf	110	ID=PF3D7_0214200;Name=mRPL13;description=ribosomal protein L13%2C mitochondrial;ebi_biotype=protein_coding
Pf3D7_02_v3	576430	576650	26.1538	0	inf	220	ID=PF3D7_0214200;Name=mRPL13;description=ribosomal protein L13%2C mitochondrial;ebi_biotype=protein_coding
Pf3D7_02_v3	577210	577440	50.7936	0	inf	230	ID=PF3D7_0214300;description=conserved Plasmodium protein%2C unknown function;ebi_biotype=protein_coding
Pf3D7_02_v3	577920	578390	106.822	0	inf	470	ID=PF3D7_0214300;description=conserved Plasmodium protein%2C unknown function;ebi_biotype=protein_coding
Pf3D7_02_v3	578420	578640	26.8889	0	inf	220	ID=PF3D7_0214300;description=conserved Plasmodium protein%2C unknown function;ebi_biotype=protein_coding
Pf3D7_02_v3	579140	579460	15.7725	0	inf	320	ID=PF3D7_0214300;description=conserved Plasmodium protein%2C unknown function;ebi_biotype=protein_coding
Pf3D7_02_v3	579660	579850	10	0	inf	190	ID=PF3D7_0214300;description=conserved Plasmodium protein%2C unknown function;ebi_biotype=protein_coding
Pf3D7_02_v3	579910	580200	20.6607	0	inf	290	ID=PF3D7_0214300;description=conserved Plasmodium protein%2C unknown function;ebi_biotype=protein_coding
Pf3D7_02_v3	580220	580410	23.6885	0.428571	55.2732	190	ID=PF3D7_0214300;description=conserved Plasmodium protein%2C unknown function;ebi_biotype=protein_coding
Pf3D7_02_v3	580560	580780	12.4817	0	inf	220	ID=PF3D7_0214300;description=conserved Plasmodium protein%2C unknown function;ebi_biotype=protein_coding
Pf3D7_02_v3	580910	581100	21.6528	0	inf	190	ID=PF3D7_0214300;description=conserved Plasmodium protein%2C unknown function;ebi_biotype=protein_coding
Pf3D7_02_v3	581630	581750	10.2579	0	inf	120	ID=PF3D7_0214300;description=conserved Plasmodium protein%2C unknown function;ebi_biotype=protein_coding
Pf3D7_02_v3	582910	583100	20.8056	0	inf	190	ID=PF3D7_0214300;description=conserved Plasmodium protein%2C unknown function;ebi_biotype=protein_coding
Pf3D7_02_v3	587170	587360	31.075	1.30952	23.7301	190	ID=PF3D7_0214400;description=protein LTV1%2C putative;ebi_biotype=protein_coding
Pf3D7_02_v3	587520	587650	10	0	inf	130	ID=PF3D7_0214400;description=protein LTV1%2C putative;ebi_biotype=protein_coding
Pf3D7_02_v3	587770	587960	40.7897	0	inf	190	ID=PF3D7_0214400;description=protein LTV1%2C putative;ebi_biotype=protein_coding
Pf3D7_02_v3	589170	589330	11.3492	0	inf	160	ID=PF3D7_0214400;description=protein LTV1%2C putative;ebi_biotype=protein_coding
Pf3D7_02_v3	589450	589640	13.4286	0.625	21.4858	190	ID=PF3D7_0214400;description=protein LTV1%2C putative;ebi_biotype=protein_coding
Pf3D7_02_v3	589890	589990	22.2222	0	inf	100	ID=PF3D7_0214500;description=conserved Plasmodium protein%2C unknown function;ebi_biotype=protein_coding
Pf3D7_02_v3	592190	592380	33.7976	0	inf	190	ID=PF3D7_0214500;description=conserved Plasmodium protein%2C unknown function;ebi_biotype=protein_coding
Pf3D7_02_v3	594980	595090	13.3333	0	inf	110	ID=PF3D7_0214600;Name=STK2;description=serine/threonine protein kinase STK2%2C putative;ebi_biotype=protein_coding
Pf3D7_02_v3	595290	595440	11.9511	0	inf	150	ID=PF3D7_0214600;Name=STK2;description=serine/threonine protein kinase STK2%2C putative;ebi_biotype=protein_coding
Pf3D7_02_v3	595790	596000	19.578	0	inf	210	ID=PF3D7_0214600;Name=STK2;description=serine/threonine protein kinase STK2%2C putative;ebi_biotype=protein_coding
Pf3D7_02_v3	596390	596580	15.6746	0.892857	17.5556	190	ID=PF3D7_0214600;Name=STK2;description=serine/threonine protein kinase STK2%2C putative;ebi_biotype=protein_coding
Pf3D7_02_v3	596960	597200	18.9714	0	inf	240	ID=PF3D7_0214600;Name=STK2;description=serine/threonine protein kinase STK2%2C putative;ebi_biotype=protein_coding
Pf3D7_02_v3	597480	597800	12.0068	0.102041	117.666	320	ID=PF3D7_0214600;Name=STK2;description=serine/threonine protein kinase STK2%2C putative;ebi_biotype=protein_coding
Pf3D7_02_v3	598810	599000	13	0	inf	190	ID=PF3D7_0214600;Name=STK2;description=serine/threonine protein kinase STK2%2C putative;ebi_biotype=protein_coding
Pf3D7_02_v3	599080	599260	12.791	0	inf	180	ID=PF3D7_0214600;Name=STK2;description=serine/threonine protein kinase STK2%2C putative;ebi_biotype=protein_coding
Pf3D7_02_v3	600180	600380	29.1991	0	inf	200	ID=PF3D7_0214700;description=conserved Plasmodium protein%2C unknown function;ebi_biotype=protein_coding
Pf3D7_02_v3	600390	600580	12.0833	0	inf	190	ID=PF3D7_0214700;description=conserved Plasmodium protein%2C unknown function;ebi_biotype=protein_coding
Pf3D7_02_v3	600600	600900	21.7262	0	inf	300	ID=PF3D7_0214700;description=conserved Plasmodium protein%2C unknown function;ebi_biotype=protein_coding
Pf3D7_02_v3	601080	601400	57.1429	0.47619	120	320	ID=PF3D7_0214700;description=conserved Plasmodium protein%2C unknown function;ebi_biotype=protein_coding
Pf3D7_02_v3	601810	602220	13.6275	0	inf	410	ID=PF3D7_0214700;description=conserved Plasmodium protein%2C unknown function;ebi_biotype=protein_coding
Pf3D7_02_v3	602590	602780	12.3214	0	inf	190	ID=PF3D7_0214800;description=conserved Plasmodium membrane protein%2C unknown function;ebi_biotype=protein_coding
Pf3D7_02_v3	603220	603360	21.5	0	inf	140	ID=PF3D7_0214800;description=conserved Plasmodium membrane protein%2C unknown function;ebi_biotype=protein_coding
Pf3D7_02_v3	603500	603690	20	0	inf	190	ID=PF3D7_0214800;description=conserved Plasmodium membrane protein%2C unknown function;ebi_biotype=protein_coding
Pf3D7_02_v3	603710	604080	15.5288	0.144231	107.666	370	ID=PF3D7_0214800;description=conserved Plasmodium membrane protein%2C unknown function;ebi_biotype=protein_coding
Pf3D7_02_v3	604880	605100	39.0598	0	inf	220	ID=PF3D7_0214800;description=conserved Plasmodium membrane protein%2C unknown function;ebi_biotype=protein_coding
Pf3D7_02_v3	605270	605460	10.2857	0	inf	190	ID=PF3D7_0214800;description=conserved Plasmodium membrane protein%2C unknown function;ebi_biotype=protein_coding
Pf3D7_02_v3	606360	606850	11.2778	0	inf	490	ID=PF3D7_0214800;description=conserved Plasmodium membrane protein%2C unknown function;ebi_biotype=protein_coding
Pf3D7_02_v3	607680	607870	13.0833	0	inf	190	ID=PF3D7_0214800;description=conserved Plasmodium membrane protein%2C unknown function;ebi_biotype=protein_coding
Pf3D7_02_v3	608590	608780	12	0	inf	190	ID=PF3D7_0214800;description=conserved Plasmodium membrane protein%2C unknown function;ebi_biotype=protein_coding
Pf3D7_02_v3	609060	609310	15.5625	0	inf	250	ID=PF3D7_0214800;description=conserved Plasmodium membrane protein%2C unknown function;ebi_biotype=protein_coding
Pf3D7_02_v3	609600	609720	12.5397	0	inf	120	ID=PF3D7_0214800;description=conserved Plasmodium membrane protein%2C unknown function;ebi_biotype=protein_coding
Pf3D7_02_v3	609920	610030	28.3333	0	inf	110	ID=PF3D7_0214900;Name=RON6;description=rhoptry neck protein 6;ebi_biotype=protein_coding
Pf3D7_02_v3	610340	610630	36.1042	0	inf	290	ID=PF3D7_0214900;Name=RON6;description=rhoptry neck protein 6;ebi_biotype=protein_coding
Pf3D7_02_v3	611600	611760	12.2619	0	inf	160	ID=PF3D7_0214900;Name=RON6;description=rhoptry neck protein 6;ebi_biotype=protein_coding
Pf3D7_02_v3	612120	612550	33.3624	0.5291	63.055	430	ID=PF3D7_0214900;Name=RON6;description=rhoptry neck protein 6;ebi_biotype=protein_coding
Pf3D7_02_v3	614300	614500	16.8561	0	inf	200	ID=PF3D7_0214900;Name=RON6;description=rhoptry neck protein 6;ebi_biotype=protein_coding
Pf3D7_02_v3	615000	615190	21.3333	0	inf	190	ID=PF3D7_0214900;Name=RON6;description=rhoptry neck protein 6;ebi_biotype=protein_coding
Pf3D7_02_v3	616630	616930	41.8056	0.769232	54.3472	300	ID=PF3D7_0215000;Name=ACS9;description=acyl-CoA synthetase;ebi_biotype=protein_coding
Pf3D7_02_v3	620130	620300	11.2153	0	inf	170	ID=PF3D7_0215000;Name=ACS9;description=acyl-CoA synthetase;ebi_biotype=protein_coding
Pf3D7_02_v3	620390	620620	23.9881	0	inf	230	ID=PF3D7_0215000;Name=ACS9;description=acyl-CoA synthetase;ebi_biotype=protein_coding
Pf3D7_02_v3	621000	621220	27.7778	0	inf	220	ID=PF3D7_0215000;Name=ACS9;description=acyl-CoA synthetase;ebi_biotype=protein_coding
Pf3D7_02_v3	621230	621350	10.8333	0	inf	120	ID=PF3D7_0215000;Name=ACS9;description=acyl-CoA synthetase;ebi_biotype=protein_coding
Pf3D7_02_v3	621810	622010	55.3788	0	inf	200	ID=PF3D7_0215100;description=RING zinc finger protein%2C putative;ebi_biotype=protein_coding
Pf3D7_02_v3	622020	622210	10.5556	0	inf	190	ID=PF3D7_0215100;description=RING zinc finger protein%2C putative;ebi_biotype=protein_coding
Pf3D7_02_v3	622260	622730	64.0886	1.40741	45.5366	470	ID=PF3D7_0215100;description=RING zinc finger protein%2C putative;ebi_biotype=protein_coding
Pf3D7_02_v3	623000	623190	21	0.444444	47.25	190	ID=PF3D7_0215100;description=RING zinc finger protein%2C putative;ebi_biotype=protein_coding
Pf3D7_02_v3	623500	623690	21.1111	0	inf	190	ID=PF3D7_0215100;description=RING zinc finger protein%2C putative;ebi_biotype=protein_coding
Pf3D7_02_v3	623900	624380	29.6958	0	inf	480	ID=PF3D7_0215100;description=RING zinc finger protein%2C putative;ebi_biotype=protein_coding
Pf3D7_02_v3	624470	624870	19.6198	0	inf	400	ID=PF3D7_0215100;description=RING zinc finger protein%2C putative;ebi_biotype=protein_coding
Pf3D7_02_v3	625690	625880	14.8571	0	inf	190	ID=PF3D7_0215200;description=conserved Plasmodium protein%2C unknown function;ebi_biotype=protein_coding
Pf3D7_02_v3	626230	626520	22.4375	0	inf	290	ID=PF3D7_0215200;description=conserved Plasmodium protein%2C unknown function;ebi_biotype=protein_coding
Pf3D7_02_v3	626690	626950	58.1454	0	inf	260	ID=PF3D7_0215200;description=conserved Plasmodium protein%2C unknown function;ebi_biotype=protein_coding
Pf3D7_02_v3	626990	627090	10.0952	0	inf	100	ID=PF3D7_0215200;description=conserved Plasmodium protein%2C unknown function;ebi_biotype=protein_coding
Pf3D7_02_v3	627470	627660	10.125	0	inf	190	ID=PF3D7_0215200;description=conserved Plasmodium protein%2C unknown function;ebi_biotype=protein_coding
Pf3D7_02_v3	628100	628410	10.4444	0	inf	310	ID=PF3D7_0215300;Name=ACS8;description=acyl-CoA synthetase;ebi_biotype=protein_coding
Pf3D7_02_v3	631570	631780	35.1339	0	inf	210	ID=PF3D7_0215300;Name=ACS8;description=acyl-CoA synthetase;ebi_biotype=protein_coding
Pf3D7_02_v3	632160	632330	10.6944	0	inf	170	ID=PF3D7_0215300;Name=ACS8;description=acyl-CoA synthetase;ebi_biotype=protein_coding
Pf3D7_02_v3	632610	632800	10.3333	0	inf	190	ID=PF3D7_0215300;Name=ACS8;description=acyl-CoA synthetase;ebi_biotype=protein_coding
Pf3D7_02_v3	633030	633310	14.2836	0	inf	280	ID=PF3D7_0215300;Name=ACS8;description=acyl-CoA synthetase;ebi_biotype=protein_coding
Pf3D7_02_v3	633500	633700	81.8182	0.517676	158.049	200	ID=PF3D7_0215400;description=WD repeat-containing protein%2C putative;ebi_biotype=protein_coding
Pf3D7_02_v3	633800	634380	42.1549	0.10101	417.334	580	ID=PF3D7_0215400;description=WD repeat-containing protein%2C putative;ebi_biotype=protein_coding
Pf3D7_02_v3	634410	634630	22.9167	0	inf	220	ID=PF3D7_0215400;description=WD repeat-containing protein%2C putative;ebi_biotype=protein_coding
Pf3D7_02_v3	635500	635670	11.1071	0	inf	170	ID=PF3D7_0215400;description=WD repeat-containing protein%2C putative;ebi_biotype=protein_coding
Pf3D7_02_v3	636750	636920	12.9231	0	inf	170	ID=PF3D7_0215400;description=WD repeat-containing protein%2C putative;ebi_biotype=protein_coding
Pf3D7_02_v3	637180	637370	13.1889	0	inf	190	ID=PF3D7_0215400;description=WD repeat-containing protein%2C putative;ebi_biotype=protein_coding
Pf3D7_02_v3	637510	637700	10.25	0	inf	190	ID=PF3D7_0215400;description=WD repeat-containing protein%2C putative;ebi_biotype=protein_coding
Pf3D7_02_v3	637840	637990	12.037	0	inf	150	ID=PF3D7_0215400;description=WD repeat-containing protein%2C putative;ebi_biotype=protein_coding
Pf3D7_02_v3	638040	638230	11.7143	0	inf	190	ID=PF3D7_0215400;description=WD repeat-containing protein%2C putative;ebi_biotype=protein_coding
Pf3D7_02_v3	638500	638690	11	0	inf	190	ID=PF3D7_0215400;description=WD repeat-containing protein%2C putative;ebi_biotype=protein_coding
Pf3D7_02_v3	639080	639490	19.647	0	inf	410	ID=PF3D7_0215400;description=WD repeat-containing protein%2C putative;ebi_biotype=protein_coding
Pf3D7_02_v3	639520	639870	29.3376	0	inf	350	ID=PF3D7_0215500;description=conserved Plasmodium protein%2C unknown function;ebi_biotype=protein_coding
Pf3D7_02_v3	640060	640280	17.2115	0	inf	220	ID=PF3D7_0215500;description=conserved Plasmodium protein%2C unknown function;ebi_biotype=protein_coding
Pf3D7_02_v3	640630	640970	33.4045	0.328947	101.55	340	ID=PF3D7_0215500;description=conserved Plasmodium protein%2C unknown function;ebi_biotype=protein_coding
Pf3D7_02_v3	641120	641400	17.4185	0	inf	280	ID=PF3D7_0215500;description=conserved Plasmodium protein%2C unknown function;ebi_biotype=protein_coding
Pf3D7_02_v3	641430	641630	32.8229	0	inf	200	ID=PF3D7_0215500;description=conserved Plasmodium protein%2C unknown function;ebi_biotype=protein_coding
Pf3D7_02_v3	642060	642380	36.3932	0.772947	47.0837	320	ID=PF3D7_0215500;description=conserved Plasmodium protein%2C unknown function;ebi_biotype=protein_coding
Pf3D7_02_v3	643500	643770	12.4228	0	inf	270	ID=PF3D7_0215600;Name=GET2;description=Golgi to ER traffic protein 2;ebi_biotype=protein_coding
Pf3D7_02_v3	643900	644070	12.2867	0	inf	170	ID=PF3D7_0215600;Name=GET2;description=Golgi to ER traffic protein 2;ebi_biotype=protein_coding
Pf3D7_02_v3	644630	644820	12.1667	0	inf	190	ID=PF3D7_0215600;Name=GET2;description=Golgi to ER traffic protein 2;ebi_biotype=protein_coding
Pf3D7_02_v3	645760	645950	12.7143	0	inf	190	ID=PF3D7_0215700;Name=RPB2;description=DNA-directed RNA polymerase II subunit RPB2%2C putative;ebi_biotype=protein_coding
Pf3D7_02_v3	648750	648900	10	0	inf	150	ID=PF3D7_0215700;Name=RPB2;description=DNA-directed RNA polymerase II subunit RPB2%2C putative;ebi_biotype=protein_coding
Pf3D7_02_v3	648910	649100	10	0	inf	190	ID=PF3D7_0215700;Name=RPB2;description=DNA-directed RNA polymerase II subunit RPB2%2C putative;ebi_biotype=protein_coding
Pf3D7_02_v3	650000	650150	10.9259	0	inf	150	ID=PF3D7_0215700;Name=RPB2;description=DNA-directed RNA polymerase II subunit RPB2%2C putative;ebi_biotype=protein_coding
Pf3D7_02_v3	651160	651350	12.4643	0	inf	190	ID=PF3D7_0215800;Name=ORC5;description=origin recognition complex subunit 5;ebi_biotype=protein_coding
Pf3D7_02_v3	653490	654030	24.8915	0.138889	179.219	540	ID=PF3D7_0215800;Name=ORC5;description=origin recognition complex subunit 5;ebi_biotype=protein_coding
Pf3D7_02_v3	654070	654260	10	0	inf	190	ID=PF3D7_0215800;Name=ORC5;description=origin recognition complex subunit 5;ebi_biotype=protein_coding
Pf3D7_02_v3	654490	654680	20.4444	0	inf	190	ID=PF3D7_0215900;Name=DHHC11;description=palmitoyltransferase DHHC11%2C putative;ebi_biotype=protein_coding
Pf3D7_02_v3	655320	655800	21.9371	0.292397	75.0251	480	ID=PF3D7_0215900;Name=DHHC11;description=palmitoyltransferase DHHC11%2C putative;ebi_biotype=protein_coding
Pf3D7_02_v3	656110	656380	70.3946	0.079365	886.973	270	ID=PF3D7_0215900;Name=DHHC11;description=palmitoyltransferase DHHC11%2C putative;ebi_biotype=protein_coding
Pf3D7_02_v3	657350	657540	20.5694	0	inf	190	ID=PF3D7_0216000;description=DEAD/DEAH box helicase%2C putative;ebi_biotype=protein_coding
Pf3D7_02_v3	657620	657870	18.75	0	inf	250	ID=PF3D7_0216000;description=DEAD/DEAH box helicase%2C putative;ebi_biotype=protein_coding
Pf3D7_02_v3	658360	658550	10	0	inf	190	ID=PF3D7_0216000;description=DEAD/DEAH box helicase%2C putative;ebi_biotype=protein_coding
Pf3D7_02_v3	659930	660260	21.8175	1.01786	21.4347	330	ID=PF3D7_0216000;description=DEAD/DEAH box helicase%2C putative;ebi_biotype=protein_coding
Pf3D7_02_v3	661360	661460	10.5952	0	inf	100	ID=PF3D7_0216000;description=DEAD/DEAH box helicase%2C putative;ebi_biotype=protein_coding
Pf3D7_02_v3	663270	663650	12.5561	0.248447	50.5383	380	ID=PF3D7_0216000;description=DEAD/DEAH box helicase%2C putative;ebi_biotype=protein_coding
Pf3D7_02_v3	663930	664120	10.75	0	inf	190	ID=PF3D7_0216000;description=DEAD/DEAH box helicase%2C putative;ebi_biotype=protein_coding
Pf3D7_02_v3	664800	664990	11.2857	0	inf	190	ID=PF3D7_0216100;description=conserved Plasmodium protein%2C unknown function;ebi_biotype=protein_coding
Pf3D7_02_v3	665120	665220	11.1429	0	inf	100	ID=PF3D7_0216100;description=conserved Plasmodium protein%2C unknown function;ebi_biotype=protein_coding
Pf3D7_02_v3	666480	666670	10.3611	0	inf	190	ID=PF3D7_0216100;description=conserved Plasmodium protein%2C unknown function;ebi_biotype=protein_coding
Pf3D7_02_v3	666890	667250	18.0466	0	inf	360	ID=PF3D7_0216100;description=conserved Plasmodium protein%2C unknown function;ebi_biotype=protein_coding
Pf3D7_02_v3	667310	667500	10.8889	0	inf	190	ID=PF3D7_0216100;description=conserved Plasmodium protein%2C unknown function;ebi_biotype=protein_coding
Pf3D7_02_v3	668070	668280	31.6667	0	inf	210	ID=PF3D7_0216100;description=conserved Plasmodium protein%2C unknown function;ebi_biotype=protein_coding
Pf3D7_02_v3	668310	668480	12.0952	0.75	16.1269	170	ID=PF3D7_0216100;description=conserved Plasmodium protein%2C unknown function;ebi_biotype=protein_coding
Pf3D7_02_v3	668990	669280	15.6429	0	inf	290	ID=PF3D7_0216200;description=Alba domain-containing protein%2C putative;ebi_biotype=protein_coding
Pf3D7_02_v3	671190	671500	12.8785	0.0961538	133.936	310	ID=PF3D7_0216300;description=conserved Plasmodium protein%2C unknown function;ebi_biotype=protein_coding
Pf3D7_02_v3	671690	671880	10	0	inf	190	ID=PF3D7_0216300;description=conserved Plasmodium protein%2C unknown function;ebi_biotype=protein_coding
Pf3D7_02_v3	671940	672130	21.75	0.999999	21.75	190	ID=PF3D7_0216300;description=conserved Plasmodium protein%2C unknown function;ebi_biotype=protein_coding
Pf3D7_02_v3	672930	673290	34.8316	0	inf	360	ID=PF3D7_0216300;description=conserved Plasmodium protein%2C unknown function;ebi_biotype=protein_coding
Pf3D7_02_v3	673430	673620	17.1607	0	inf	190	ID=PF3D7_0216300;description=conserved Plasmodium protein%2C unknown function;ebi_biotype=protein_coding
Pf3D7_02_v3	674600	674790	49.7381	0.75	66.3175	190	ID=PF3D7_0216300;description=conserved Plasmodium protein%2C unknown function;ebi_biotype=protein_coding
Pf3D7_02_v3	675960	676250	12.5694	0	inf	290	ID=PF3D7_0216400;Name=VPS45;description=vacuolar protein sorting-associated protein 45;ebi_biotype=protein_coding
Pf3D7_02_v3	676800	676990	11	0	inf	190	ID=PF3D7_0216400;Name=VPS45;description=vacuolar protein sorting-associated protein 45;ebi_biotype=protein_coding
Pf3D7_02_v3	677120	677280	10.4082	0	inf	160	ID=PF3D7_0216400;Name=VPS45;description=vacuolar protein sorting-associated protein 45;ebi_biotype=protein_coding
Pf3D7_02_v3	677780	677970	23.3611	0	inf	190	ID=PF3D7_0216400;Name=VPS45;description=vacuolar protein sorting-associated protein 45;ebi_biotype=protein_coding
Pf3D7_02_v3	678020	678550	20.75	0	inf	530	ID=PF3D7_0216500;description=WD repeat-containing protein%2C putative;ebi_biotype=protein_coding
Pf3D7_02_v3	678670	678870	36.9192	0	inf	200	ID=PF3D7_0216500;description=WD repeat-containing protein%2C putative;ebi_biotype=protein_coding
Pf3D7_02_v3	678980	679090	11.25	0	inf	110	ID=PF3D7_0216500;description=WD repeat-containing protein%2C putative;ebi_biotype=protein_coding
Pf3D7_02_v3	679450	679640	30.8889	0	inf	190	ID=PF3D7_0216500;description=WD repeat-containing protein%2C putative;ebi_biotype=protein_coding
Pf3D7_02_v3	680020	680150	11.9907	0.416667	28.7777	130	ID=PF3D7_0216500;description=WD repeat-containing protein%2C putative;ebi_biotype=protein_coding
Pf3D7_02_v3	680240	680470	15.2991	0.76923	19.8888	230	ID=PF3D7_0216500;description=WD repeat-containing protein%2C putative;ebi_biotype=protein_coding
Pf3D7_02_v3	681340	681530	10.8571	0	inf	190	ID=PF3D7_0216500;description=WD repeat-containing protein%2C putative;ebi_biotype=protein_coding
Pf3D7_02_v3	681620	681870	14.2766	0	inf	250	ID=PF3D7_0216500;description=WD repeat-containing protein%2C putative;ebi_biotype=protein_coding
Pf3D7_02_v3	683620	683810	10.5	0	inf	190	ID=PF3D7_0216500;description=WD repeat-containing protein%2C putative;ebi_biotype=protein_coding
Pf3D7_02_v3	684320	684510	11.8	0	inf	190	ID=PF3D7_0216500;description=WD repeat-containing protein%2C putative;ebi_biotype=protein_coding
Pf3D7_02_v3	685540	685730	22.1667	0	inf	190	ID=PF3D7_0216600;description=sugar transporter%2C putative;ebi_biotype=protein_coding
Pf3D7_02_v3	686230	686420	40.6667	0	inf	190	ID=PF3D7_0216600;description=sugar transporter%2C putative;ebi_biotype=protein_coding
Pf3D7_02_v3	686520	686860	30.6587	0.285714	107.306	340	ID=PF3D7_0216600;description=sugar transporter%2C putative;ebi_biotype=protein_coding
Pf3D7_02_v3	686990	687190	23.9773	0	inf	200	ID=PF3D7_0216600;description=sugar transporter%2C putative;ebi_biotype=protein_coding
Pf3D7_02_v3	688480	688620	21.4286	0	inf	140	ID=PF3D7_0216600;description=sugar transporter%2C putative;ebi_biotype=protein_coding
Pf3D7_02_v3	689740	689930	33	1	33	190	ID=PF3D7_0216700;Name=ATG11;description=autophagy-related protein 11%2C putative;ebi_biotype=protein_coding
Pf3D7_02_v3	690310	690630	24.6032	0	inf	320	ID=PF3D7_0216700;Name=ATG11;description=autophagy-related protein 11%2C putative;ebi_biotype=protein_coding
Pf3D7_02_v3	690940	691050	20	0	inf	110	ID=PF3D7_0216700;Name=ATG11;description=autophagy-related protein 11%2C putative;ebi_biotype=protein_coding
Pf3D7_02_v3	691060	691160	10	0	inf	100	ID=PF3D7_0216700;Name=ATG11;description=autophagy-related protein 11%2C putative;ebi_biotype=protein_coding
Pf3D7_02_v3	692110	692300	11.3472	0	inf	190	ID=PF3D7_0216700;Name=ATG11;description=autophagy-related protein 11%2C putative;ebi_biotype=protein_coding
Pf3D7_02_v3	692350	692540	12.8194	0	inf	190	ID=PF3D7_0216700;Name=ATG11;description=autophagy-related protein 11%2C putative;ebi_biotype=protein_coding
Pf3D7_02_v3	693640	693830	13.5	0	inf	190	ID=PF3D7_0216700;Name=ATG11;description=autophagy-related protein 11%2C putative;ebi_biotype=protein_coding
Pf3D7_02_v3	693970	694070	15.0397	1.11111	13.5357	100	ID=PF3D7_0216700;Name=ATG11;description=autophagy-related protein 11%2C putative;ebi_biotype=protein_coding
Pf3D7_02_v3	695100	695300	27.6569	0	inf	200	ID=PF3D7_0216700;Name=ATG11;description=autophagy-related protein 11%2C putative;ebi_biotype=protein_coding
Pf3D7_02_v3	696000	696150	11.0417	0	inf	150	ID=PF3D7_0216800;description=TMEM121 domain-containing protein%2C putative;ebi_biotype=protein_coding
Pf3D7_02_v3	696420	696570	11.2698	0.833333	13.5238	150	ID=PF3D7_0216800;description=TMEM121 domain-containing protein%2C putative;ebi_biotype=protein_coding
Pf3D7_02_v3	698330	698510	10.8889	0	inf	180	ID=PF3D7_0216800;description=TMEM121 domain-containing protein%2C putative;ebi_biotype=protein_coding
Pf3D7_02_v3	698930	699120	12.4722	0.75	16.6296	190	ID=PF3D7_0216800;description=TMEM121 domain-containing protein%2C putative;ebi_biotype=protein_coding
Pf3D7_02_v3	699190	699380	10.925	0	inf	190	ID=PF3D7_0216800;description=TMEM121 domain-containing protein%2C putative;ebi_biotype=protein_coding
Pf3D7_02_v3	699490	699700	142.368	0	inf	210	ID=PF3D7_0216800;description=TMEM121 domain-containing protein%2C putative;ebi_biotype=protein_coding
Pf3D7_02_v3	699710	699820	11.25	1.11111	10.125	110	ID=PF3D7_0216800;description=TMEM121 domain-containing protein%2C putative;ebi_biotype=protein_coding
Pf3D7_02_v3	699950	700180	62.1726	0.555555	111.911	230	ID=PF3D7_0216800;description=TMEM121 domain-containing protein%2C putative;ebi_biotype=protein_coding
Pf3D7_02_v3	700300	700600	18.3681	0.446428	41.1446	300	ID=PF3D7_0216900;description=conserved Plasmodium protein%2C unknown function;ebi_biotype=protein_coding
Pf3D7_02_v3	700750	700940	10.3333	0	inf	190	ID=PF3D7_0216900;description=conserved Plasmodium protein%2C unknown function;ebi_biotype=protein_coding
Pf3D7_02_v3	701010	701300	15.8879	0.805555	19.7229	290	ID=PF3D7_0216900;description=conserved Plasmodium protein%2C unknown function;ebi_biotype=protein_coding
Pf3D7_02_v3	703000	703350	29.9036	0	inf	350	ID=PF3D7_0217000;description=conserved Plasmodium membrane protein%2C unknown function;ebi_biotype=protein_coding
Pf3D7_02_v3	704010	704110	12.5397	0	inf	100	ID=PF3D7_0217000;description=conserved Plasmodium membrane protein%2C unknown function;ebi_biotype=protein_coding
Pf3D7_02_v3	704160	704420	13.2639	0	inf	260	ID=PF3D7_0217000;description=conserved Plasmodium membrane protein%2C unknown function;ebi_biotype=protein_coding
Pf3D7_02_v3	704430	704610	47.7778	0.617283	77.4002	180	ID=PF3D7_0217000;description=conserved Plasmodium membrane protein%2C unknown function;ebi_biotype=protein_coding
Pf3D7_02_v3	705310	705420	10	0	inf	110	ID=PF3D7_0217000;description=conserved Plasmodium membrane protein%2C unknown function;ebi_biotype=protein_coding
Pf3D7_02_v3	705750	705870	10.2381	0	inf	120	ID=PF3D7_0217000;description=conserved Plasmodium membrane protein%2C unknown function;ebi_biotype=protein_coding
Pf3D7_02_v3	705910	706020	12.3214	0	inf	110	ID=PF3D7_0217000;description=conserved Plasmodium membrane protein%2C unknown function;ebi_biotype=protein_coding
Pf3D7_02_v3	706370	706710	10.6349	0	inf	340	ID=PF3D7_0217000;description=conserved Plasmodium membrane protein%2C unknown function;ebi_biotype=protein_coding
Pf3D7_02_v3	706950	707420	40.0665	0	inf	470	ID=PF3D7_0217100;description=ATP synthase subunit alpha%2C mitochondrial;ebi_biotype=protein_coding
Pf3D7_02_v3	708270	708450	11.319	0	inf	180	ID=PF3D7_0217100;description=ATP synthase subunit alpha%2C mitochondrial;ebi_biotype=protein_coding
Pf3D7_02_v3	708830	709020	12.6857	0	inf	190	ID=PF3D7_0217100;description=ATP synthase subunit alpha%2C mitochondrial;ebi_biotype=protein_coding
Pf3D7_02_v3	710830	711210	27.2381	0	inf	380	ID=PF3D7_0217200;description=conserved Plasmodium protein%2C unknown function;ebi_biotype=protein_coding
Pf3D7_02_v3	711450	711640	31	0.222222	139.5	190	ID=PF3D7_0217200;description=conserved Plasmodium protein%2C unknown function;ebi_biotype=protein_coding
Pf3D7_02_v3	712010	712120	11.25	0	inf	110	ID=PF3D7_0217200;description=conserved Plasmodium protein%2C unknown function;ebi_biotype=protein_coding
Pf3D7_02_v3	712580	712770	11.5972	0	inf	190	ID=PF3D7_0217200;description=conserved Plasmodium protein%2C unknown function;ebi_biotype=protein_coding
Pf3D7_02_v3	713030	713220	12.8889	0	inf	190	ID=PF3D7_0217200;description=conserved Plasmodium protein%2C unknown function;ebi_biotype=protein_coding
Pf3D7_02_v3	714260	714450	11	0	inf	190	ID=PF3D7_0217200;description=conserved Plasmodium protein%2C unknown function;ebi_biotype=protein_coding
Pf3D7_02_v3	714920	715170	31.7857	0	inf	250	ID=PF3D7_0217200;description=conserved Plasmodium protein%2C unknown function;ebi_biotype=protein_coding
Pf3D7_02_v3	716000	716190	10.3333	0	inf	190	ID=PF3D7_0217300;Name=AP2S;description=AP-2 complex subunit sigma%2C putative;ebi_biotype=protein_coding
Pf3D7_02_v3	716730	717350	27.2448	0	inf	620	ID=PF3D7_0217400;description=conserved protein%2C unknown function;ebi_biotype=protein_coding
Pf3D7_02_v3	717560	717750	15.2667	0	inf	190	ID=PF3D7_0217400;description=conserved protein%2C unknown function;ebi_biotype=protein_coding
Pf3D7_02_v3	717760	717940	10	0	inf	180	ID=PF3D7_0217400;description=conserved protein%2C unknown function;ebi_biotype=protein_coding
Pf3D7_02_v3	718140	718330	13.4067	0	inf	190	ID=PF3D7_0217400;description=conserved protein%2C unknown function;ebi_biotype=protein_coding
Pf3D7_02_v3	718600	718790	81.4286	0.555555	146.572	190	ID=PF3D7_0217400;description=conserved protein%2C unknown function;ebi_biotype=protein_coding
Pf3D7_02_v3	718840	719080	22.8319	0	inf	240	ID=PF3D7_0217400;description=conserved protein%2C unknown function;ebi_biotype=protein_coding
Pf3D7_02_v3	720070	720580	196.986	0	inf	510	ID=PF3D7_0217500;Name=CDPK1;description=calcium-dependent protein kinase 1;ebi_biotype=protein_coding
Pf3D7_02_v3	720700	720890	10	0	inf	190	ID=PF3D7_0217500;Name=CDPK1;description=calcium-dependent protein kinase 1;ebi_biotype=protein_coding
Pf3D7_02_v3	722420	722600	10.8333	0	inf	180	ID=PF3D7_0217500;Name=CDPK1;description=calcium-dependent protein kinase 1;ebi_biotype=protein_coding
Pf3D7_02_v3	724320	724420	10.9127	0	inf	100	ID=PF3D7_0217600;description=conserved Plasmodium protein%2C unknown function;ebi_biotype=protein_coding
Pf3D7_02_v3	724430	724530	21.4286	0	inf	100	ID=PF3D7_0217600;description=conserved Plasmodium protein%2C unknown function;ebi_biotype=protein_coding
Pf3D7_02_v3	724540	724730	12.1111	0	inf	190	ID=PF3D7_0217600;description=conserved Plasmodium protein%2C unknown function;ebi_biotype=protein_coding
Pf3D7_02_v3	725570	725730	11.127	0.74074	15.0215	160	ID=PF3D7_0217600;description=conserved Plasmodium protein%2C unknown function;ebi_biotype=protein_coding
Pf3D7_02_v3	726650	726840	12.0179	0	inf	190	ID=PF3D7_0217600;description=conserved Plasmodium protein%2C unknown function;ebi_biotype=protein_coding
Pf3D7_02_v3	727060	727250	13.125	0	inf	190	ID=PF3D7_0217600;description=conserved Plasmodium protein%2C unknown function;ebi_biotype=protein_coding
Pf3D7_02_v3	727590	727780	20	0	inf	190	ID=PF3D7_0217600;description=conserved Plasmodium protein%2C unknown function;ebi_biotype=protein_coding
Pf3D7_02_v3	727990	728360	10.9	0	inf	370	ID=PF3D7_0217600;description=conserved Plasmodium protein%2C unknown function;ebi_biotype=protein_coding
Pf3D7_02_v3	729600	729730	10	0	inf	130	ID=PF3D7_0217600;description=conserved Plasmodium protein%2C unknown function;ebi_biotype=protein_coding
Pf3D7_02_v3	729860	730050	12.619	0	inf	190	ID=PF3D7_0217600;description=conserved Plasmodium protein%2C unknown function;ebi_biotype=protein_coding
Pf3D7_02_v3	730160	730300	14.8889	0	inf	140	ID=PF3D7_0217600;description=conserved Plasmodium protein%2C unknown function;ebi_biotype=protein_coding
Pf3D7_02_v3	730560	731010	34.6245	0	inf	450	ID=PF3D7_0217600;description=conserved Plasmodium protein%2C unknown function;ebi_biotype=protein_coding
Pf3D7_02_v3	732890	733010	11.6667	0	inf	120	ID=PF3D7_0217700;description=E2F-associated phosphoprotein%2C putative;ebi_biotype=protein_coding
Pf3D7_02_v3	733080	733210	10	0	inf	130	ID=PF3D7_0217700;description=E2F-associated phosphoprotein%2C putative;ebi_biotype=protein_coding
Pf3D7_02_v3	733220	733400	20	0	inf	180	ID=PF3D7_0217700;description=E2F-associated phosphoprotein%2C putative;ebi_biotype=protein_coding
Pf3D7_02_v3	735480	735670	12.5714	0	inf	190	ID=PF3D7_0217900;description=thioesterase/thiol ester dehydrase-isomerase%2C putative;ebi_biotype=protein_coding
Pf3D7_02_v3	737210	737400	12.25	0	inf	190	ID=PF3D7_0217900;description=thioesterase/thiol ester dehydrase-isomerase%2C putative;ebi_biotype=protein_coding
Pf3D7_02_v3	737460	737850	14.2857	0	inf	390	ID=PF3D7_0217900;description=thioesterase/thiol ester dehydrase-isomerase%2C putative;ebi_biotype=protein_coding
Pf3D7_02_v3	737880	738100	24.6154	0	inf	220	ID=PF3D7_0217900;description=thioesterase/thiol ester dehydrase-isomerase%2C putative;ebi_biotype=protein_coding
Pf3D7_02_v3	738590	738930	14.0909	0	inf	340	ID=PF3D7_0218000;Name=RFC2;description=replication factor C subunit 2%2C putative;ebi_biotype=protein_coding
Pf3D7_02_v3	740240	740440	35.974	0.30303	118.714	200	ID=PF3D7_0218000;Name=RFC2;description=replication factor C subunit 2%2C putative;ebi_biotype=protein_coding
Pf3D7_02_v3	740890	741080	10.1429	0	inf	190	ID=PF3D7_0218100;description=conserved protein%2C unknown function;ebi_biotype=protein_coding
Pf3D7_02_v3	741750	741940	11.5	0	inf	190	ID=PF3D7_0218100;description=conserved protein%2C unknown function;ebi_biotype=protein_coding
Pf3D7_02_v3	742810	743000	10.75	0	inf	190	ID=PF3D7_0218200;description=SUZ domain-containing protein%2C putative;ebi_biotype=protein_coding
Pf3D7_02_v3	743840	744030	10.254	0	inf	190	ID=PF3D7_0218200;description=SUZ domain-containing protein%2C putative;ebi_biotype=protein_coding
Pf3D7_02_v3	744820	745020	24.3001	0	inf	200	ID=PF3D7_0218200;description=SUZ domain-containing protein%2C putative;ebi_biotype=protein_coding
Pf3D7_02_v3	745170	745480	13.0056	0	inf	310	ID=PF3D7_0218200;description=SUZ domain-containing protein%2C putative;ebi_biotype=protein_coding
Pf3D7_02_v3	745530	745720	11.5556	0	inf	190	ID=PF3D7_0218200;description=SUZ domain-containing protein%2C putative;ebi_biotype=protein_coding
Pf3D7_02_v3	745750	745940	10.6806	0	inf	190	ID=PF3D7_0218200;description=SUZ domain-containing protein%2C putative;ebi_biotype=protein_coding
Pf3D7_02_v3	746350	746540	44.9861	0	inf	190	ID=PF3D7_0218200;description=SUZ domain-containing protein%2C putative;ebi_biotype=protein_coding
Pf3D7_02_v3	746550	746890	19.4856	0.416666	46.7655	340	ID=PF3D7_0218200;description=SUZ domain-containing protein%2C putative;ebi_biotype=protein_coding
Pf3D7_02_v3	746900	747260	49.0942	0.37267	131.736	360	ID=PF3D7_0218200;description=SUZ domain-containing protein%2C putative;ebi_biotype=protein_coding
Pf3D7_02_v3	749860	750050	10.7778	0	inf	190	ID=PF3D7_0218400;Name=DDX47;description=ATP-dependent RNA helicase DDX47%2C putative;ebi_biotype=protein_coding
Pf3D7_02_v3	750710	750900	10.5	0	inf	190	ID=PF3D7_0218400;Name=DDX47;description=ATP-dependent RNA helicase DDX47%2C putative;ebi_biotype=protein_coding
Pf3D7_02_v3	751270	751460	10.875	0	inf	190	ID=PF3D7_0218400;Name=DDX47;description=ATP-dependent RNA helicase DDX47%2C putative;ebi_biotype=protein_coding
Pf3D7_02_v3	751690	752240	51.9004	2.22222	23.3552	550	ID=PF3D7_0218400;Name=DDX47;description=ATP-dependent RNA helicase DDX47%2C putative;ebi_biotype=protein_coding
Pf3D7_02_v3	752260	752590	13.6647	0	inf	330	ID=PF3D7_0218500;Name=SNRPD2;description=small nuclear ribonucleoprotein Sm D2%2C putative;ebi_biotype=protein_coding
Pf3D7_02_v3	753180	753310	10	0	inf	130	ID=PF3D7_0218500;Name=SNRPD2;description=small nuclear ribonucleoprotein Sm D2%2C putative;ebi_biotype=protein_coding
Pf3D7_02_v3	753420	753610	12.6964	0	inf	190	ID=PF3D7_0218500;Name=SNRPD2;description=small nuclear ribonucleoprotein Sm D2%2C putative;ebi_biotype=protein_coding
Pf3D7_02_v3	753710	753920	32.6944	0	inf	210	ID=PF3D7_0218500;Name=SNRPD2;description=small nuclear ribonucleoprotein Sm D2%2C putative;ebi_biotype=protein_coding
Pf3D7_02_v3	753950	754220	20.7937	0	inf	270	ID=PF3D7_0218500;Name=SNRPD2;description=small nuclear ribonucleoprotein Sm D2%2C putative;ebi_biotype=protein_coding
Pf3D7_02_v3	754230	754380	20	0	inf	150	ID=PF3D7_0218500;Name=SNRPD2;description=small nuclear ribonucleoprotein Sm D2%2C putative;ebi_biotype=protein_coding
Pf3D7_02_v3	754540	754730	10.3333	0	inf	190	ID=PF3D7_0218500;Name=SNRPD2;description=small nuclear ribonucleoprotein Sm D2%2C putative;ebi_biotype=protein_coding
Pf3D7_02_v3	755100	755210	12.7778	0	inf	110	ID=PF3D7_0218600;description=patatin-like phospholipase%2C putative;ebi_biotype=protein_coding
Pf3D7_02_v3	755600	755790	20	0	inf	190	ID=PF3D7_0218600;description=patatin-like phospholipase%2C putative;ebi_biotype=protein_coding
Pf3D7_02_v3	755800	755910	13.0556	1.25	10.4445	110	ID=PF3D7_0218600;description=patatin-like phospholipase%2C putative;ebi_biotype=protein_coding
Pf3D7_02_v3	755930	756350	20.8672	0.231481	90.1465	420	ID=PF3D7_0218600;description=patatin-like phospholipase%2C putative;ebi_biotype=protein_coding
Pf3D7_02_v3	756480	756670	22.5873	1.14286	19.7638	190	ID=PF3D7_0218600;description=patatin-like phospholipase%2C putative;ebi_biotype=protein_coding
Pf3D7_02_v3	757640	757830	30.25	1.33333	22.6876	190	ID=PF3D7_0218600;description=patatin-like phospholipase%2C putative;ebi_biotype=protein_coding
Pf3D7_02_v3	757870	758180	21.4087	0.555557	38.5356	310	ID=PF3D7_0218600;description=patatin-like phospholipase%2C putative;ebi_biotype=protein_coding
Pf3D7_02_v3	758270	758510	14.7645	0	inf	240	ID=PF3D7_0218600;description=patatin-like phospholipase%2C putative;ebi_biotype=protein_coding
Pf3D7_02_v3	759010	759200	10.5556	0.333333	31.6668	190	ID=PF3D7_0218600;description=patatin-like phospholipase%2C putative;ebi_biotype=protein_coding
Pf3D7_02_v3	760560	760750	13.1292	0.63492	20.6785	190	ID=PF3D7_0218600;description=patatin-like phospholipase%2C putative;ebi_biotype=protein_coding
Pf3D7_02_v3	761850	762040	11.3333	0	inf	190	ID=PF3D7_0218600;description=patatin-like phospholipase%2C putative;ebi_biotype=protein_coding
Pf3D7_02_v3	762170	762360	10	0	inf	190	ID=PF3D7_0218600;description=patatin-like phospholipase%2C putative;ebi_biotype=protein_coding
Pf3D7_02_v3	762530	762720	30.9286	0	inf	190	ID=PF3D7_0218600;description=patatin-like phospholipase%2C putative;ebi_biotype=protein_coding
Pf3D7_02_v3	764530	764720	10.875	0	inf	190	ID=PF3D7_0218700;Name=PRP45;description=pre-mRNA-processing protein 45%2C putative;ebi_biotype=protein_coding
Pf3D7_02_v3	764970	765930	34.219	0	inf	960	ID=PF3D7_0218700;Name=PRP45;description=pre-mRNA-processing protein 45%2C putative;ebi_biotype=protein_coding
Pf3D7_02_v3	766080	766400	35.9336	1.14418	31.4055	320	ID=PF3D7_0218800;description=ribonuclease P;ebi_biotype=ncRNA
Pf3D7_02_v3	766660	766980	35.1701	0	inf	320	ID=PF3D7_0218800;description=ribonuclease P;ebi_biotype=ncRNA
Pf3D7_02_v3	767190	767380	10	0	inf	190	ID=PF3D7_0218800;description=ribonuclease P;ebi_biotype=ncRNA
Pf3D7_02_v3	767510	767640	10	0	inf	130	ID=PF3D7_0218900;description=Plasmodium RNA of unknown function RUF2;ebi_biotype=ncRNA
Pf3D7_02_v3	768210	768410	37.1717	0	inf	200	ID=PF3D7_0219000;description=small nucleolar RNA snoR01;ebi_biotype=snoRNA
Pf3D7_02_v3	769580	769770	10.5	0	inf	190	ID=PF3D7_0219100;description=saccharopine dehydrogenase%2C putative;ebi_biotype=protein_coding
Pf3D7_02_v3	769870	770060	20.875	0	inf	190	ID=PF3D7_0219100;description=saccharopine dehydrogenase%2C putative;ebi_biotype=protein_coding
Pf3D7_02_v3	770320	770510	12.625	0	inf	190	ID=PF3D7_0219100;description=saccharopine dehydrogenase%2C putative;ebi_biotype=protein_coding
Pf3D7_02_v3	771040	771230	31	0.333334	92.9998	190	ID=PF3D7_0219100;description=saccharopine dehydrogenase%2C putative;ebi_biotype=protein_coding
Pf3D7_02_v3	772050	772250	28.7879	0	inf	200	ID=PF3D7_0219200;Name=RPS30;description=40S ribosomal protein S30;ebi_biotype=protein_coding
Pf3D7_02_v3	772270	772590	19.6296	0	inf	320	ID=PF3D7_0219200;Name=RPS30;description=40S ribosomal protein S30;ebi_biotype=protein_coding
Pf3D7_02_v3	773350	773540	11.125	0	inf	190	ID=PF3D7_0219300;description=conserved Plasmodium protein%2C unknown function;ebi_biotype=protein_coding
Pf3D7_02_v3	773890	774320	57.549	0	inf	430	ID=PF3D7_0219300;description=conserved Plasmodium protein%2C unknown function;ebi_biotype=protein_coding
Pf3D7_02_v3	775110	775380	28.1481	0	inf	270	ID=PF3D7_0219400;description=ribosome associated membrane protein RAMP4%2C putative;ebi_biotype=protein_coding
Pf3D7_02_v3	775390	775580	42	0	inf	190	ID=PF3D7_0219400;description=ribosome associated membrane protein RAMP4%2C putative;ebi_biotype=protein_coding
Pf3D7_02_v3	777280	777470	21.6667	1	21.6667	190	ID=PF3D7_0219500;description=pseudouridine synthase%2C putative;ebi_biotype=protein_coding
Pf3D7_02_v3	778030	778200	11.5221	0	inf	170	ID=PF3D7_0219500;description=pseudouridine synthase%2C putative;ebi_biotype=protein_coding
Pf3D7_02_v3	779250	779460	51.1905	0.520833	98.2858	210	ID=PF3D7_0219600;Name=RFC1;description=replication factor C subunit 1;ebi_biotype=protein_coding
Pf3D7_02_v3	780040	780150	10.0397	0	inf	110	ID=PF3D7_0219600;Name=RFC1;description=replication factor C subunit 1;ebi_biotype=protein_coding
Pf3D7_02_v3	782320	782670	28.4722	0	inf	350	ID=PF3D7_0219600;Name=RFC1;description=replication factor C subunit 1;ebi_biotype=protein_coding
Pf3D7_02_v3	783450	783640	11	0	inf	190	ID=PF3D7_0219700;Name=GEXP20;description=Plasmodium exported protein (PHISTc)%2C unknown function;ebi_biotype=protein_coding
Pf3D7_02_v3	784890	785170	32.3977	0	inf	280	ID=PF3D7_0219700;Name=GEXP20;description=Plasmodium exported protein (PHISTc)%2C unknown function;ebi_biotype=protein_coding
Pf3D7_02_v3	785480	785650	12.6786	0	inf	170	ID=PF3D7_0219700;Name=GEXP20;description=Plasmodium exported protein (PHISTc)%2C unknown function;ebi_biotype=protein_coding
Pf3D7_02_v3	785780	786100	27.6274	0.451127	61.2408	320	ID=PF3D7_0219800;description=Plasmodium exported protein (PHISTc)%2C unknown function;ebi_biotype=protein_coding
Pf3D7_02_v3	788320	788510	10.7143	0	inf	190	ID=PF3D7_0219800;description=Plasmodium exported protein (PHISTc)%2C unknown function;ebi_biotype=protein_coding
Pf3D7_02_v3	788740	788930	20.9306	0	inf	190	ID=PF3D7_0219800;description=Plasmodium exported protein (PHISTc)%2C unknown function;ebi_biotype=protein_coding
Pf3D7_02_v3	789250	789450	81.8182	0	inf	200	ID=PF3D7_0219800;description=Plasmodium exported protein (PHISTc)%2C unknown function;ebi_biotype=protein_coding
Pf3D7_02_v3	789810	790240	16.8611	0	inf	430	ID=PF3D7_0219800;description=Plasmodium exported protein (PHISTc)%2C unknown function;ebi_biotype=protein_coding
Pf3D7_02_v3	790530	790890	30.3535	0	inf	360	ID=PF3D7_0219900;description=Plasmodium exported protein%2C unknown function;ebi_biotype=protein_coding
Pf3D7_02_v3	791170	791270	10	0	inf	100	ID=PF3D7_0219900;description=Plasmodium exported protein%2C unknown function;ebi_biotype=protein_coding
Pf3D7_02_v3	791280	791400	10	0	inf	120	ID=PF3D7_0219900;description=Plasmodium exported protein%2C unknown function;ebi_biotype=protein_coding
Pf3D7_02_v3	791610	791800	11.4821	0	inf	190	ID=PF3D7_0219900;description=Plasmodium exported protein%2C unknown function;ebi_biotype=protein_coding
Pf3D7_02_v3	792180	792480	15.5556	0	inf	300	ID=PF3D7_0219900;description=Plasmodium exported protein%2C unknown function;ebi_biotype=protein_coding
Pf3D7_02_v3	792490	792790	10.2679	0	inf	300	ID=PF3D7_0219900;description=Plasmodium exported protein%2C unknown function;ebi_biotype=protein_coding
Pf3D7_02_v3	793550	793870	10.4444	0	inf	320	ID=PF3D7_0220000;Name=LSA3;description=liver stage antigen 3;ebi_biotype=protein_coding
Pf3D7_02_v3	794230	794420	10	0	inf	190	ID=PF3D7_0220000;Name=LSA3;description=liver stage antigen 3;ebi_biotype=protein_coding
Pf3D7_02_v3	794560	794750	24.2778	0	inf	190	ID=PF3D7_0220000;Name=LSA3;description=liver stage antigen 3;ebi_biotype=protein_coding
Pf3D7_02_v3	794810	795000	22.2778	0	inf	190	ID=PF3D7_0220000;Name=LSA3;description=liver stage antigen 3;ebi_biotype=protein_coding
Pf3D7_02_v3	795680	795940	17.6471	0	inf	260	ID=PF3D7_0220000;Name=LSA3;description=liver stage antigen 3;ebi_biotype=protein_coding
Pf3D7_02_v3	796080	796180	10	0	inf	100	ID=PF3D7_0220000;Name=LSA3;description=liver stage antigen 3;ebi_biotype=protein_coding
Pf3D7_02_v3	796310	796510	15.1515	0	inf	200	ID=PF3D7_0220000;Name=LSA3;description=liver stage antigen 3;ebi_biotype=protein_coding
Pf3D7_02_v3	796660	796820	10.7936	0	inf	160	ID=PF3D7_0220000;Name=LSA3;description=liver stage antigen 3;ebi_biotype=protein_coding
Pf3D7_02_v3	796890	797090	103.409	0.454546	227.5	200	ID=PF3D7_0220000;Name=LSA3;description=liver stage antigen 3;ebi_biotype=protein_coding
Pf3D7_02_v3	801860	801960	11.4286	1.11111	10.2858	100	ID=PF3D7_0220000;Name=LSA3;description=liver stage antigen 3;ebi_biotype=protein_coding
Pf3D7_02_v3	802390	802770	10.1667	0	inf	380	ID=PF3D7_0220000;Name=LSA3;description=liver stage antigen 3;ebi_biotype=protein_coding
Pf3D7_02_v3	803370	803600	15.0794	0	inf	230	ID=PF3D7_0220100;description=DnaJ protein%2C putative;ebi_biotype=protein_coding
Pf3D7_02_v3	803780	803970	30.1667	0	inf	190	ID=PF3D7_0220100;description=DnaJ protein%2C putative;ebi_biotype=protein_coding
Pf3D7_02_v3	804250	804420	10	0	inf	170	ID=PF3D7_0220100;description=DnaJ protein%2C putative;ebi_biotype=protein_coding
Pf3D7_02_v3	805350	805470	11.25	0	inf	120	ID=PF3D7_0220100;description=DnaJ protein%2C putative;ebi_biotype=protein_coding
Pf3D7_02_v3	805910	806150	24.9246	0	inf	240	ID=PF3D7_0220100;description=DnaJ protein%2C putative;ebi_biotype=protein_coding
Pf3D7_02_v3	807730	808040	10	0	inf	310	ID=PF3D7_0220100;description=DnaJ protein%2C putative;ebi_biotype=protein_coding
Pf3D7_02_v3	808430	808900	33.7037	0	inf	470	ID=PF3D7_0220200;description=Plasmodium exported protein%2C unknown function;ebi_biotype=protein_coding
Pf3D7_02_v3	808970	809210	13.3333	0	inf	240	ID=PF3D7_0220200;description=Plasmodium exported protein%2C unknown function;ebi_biotype=protein_coding
Pf3D7_02_v3	811470	811660	30	0	inf	190	ID=PF3D7_0220200;description=Plasmodium exported protein%2C unknown function;ebi_biotype=protein_coding
Pf3D7_02_v3	811900	812120	15.7692	0	inf	220	ID=PF3D7_0220200;description=Plasmodium exported protein%2C unknown function;ebi_biotype=protein_coding
Pf3D7_02_v3	812350	812770	23.5488	0	inf	420	ID=PF3D7_0220200;description=Plasmodium exported protein%2C unknown function;ebi_biotype=protein_coding
Pf3D7_02_v3	812850	813040	21.7143	0	inf	190	ID=PF3D7_0220300;description=Plasmodium exported protein%2C unknown function;ebi_biotype=protein_coding
Pf3D7_02_v3	813550	813910	50.5844	0	inf	360	ID=PF3D7_0220300;description=Plasmodium exported protein%2C unknown function;ebi_biotype=protein_coding
Pf3D7_02_v3	816290	816590	12.4524	0	inf	300	ID=PF3D7_0220300;description=Plasmodium exported protein%2C unknown function;ebi_biotype=protein_coding
Pf3D7_02_v3	817310	817500	20	0	inf	190	ID=PF3D7_0220300;description=Plasmodium exported protein%2C unknown function;ebi_biotype=protein_coding
Pf3D7_02_v3	817920	818070	10	0	inf	150	ID=PF3D7_0220300;description=Plasmodium exported protein%2C unknown function;ebi_biotype=protein_coding
Pf3D7_02_v3	818510	818710	132.045	0	inf	200	ID=PF3D7_0220300;description=Plasmodium exported protein%2C unknown function;ebi_biotype=protein_coding
Pf3D7_02_v3	818940	819130	10.2222	0	inf	190	ID=PF3D7_0220300;description=Plasmodium exported protein%2C unknown function;ebi_biotype=protein_coding
Pf3D7_02_v3	819500	819870	10.8889	0	inf	370	ID=PF3D7_0220500;description=Plasmodium exported protein (hyp2)%2C unknown function;ebi_biotype=protein_coding
Pf3D7_02_v3	822150	822280	11.0952	0	inf	130	ID=PF3D7_0220500;description=Plasmodium exported protein (hyp2)%2C unknown function;ebi_biotype=protein_coding
Pf3D7_02_v3	822840	823030	21.3571	0.333333	64.0714	190	ID=PF3D7_0220500;description=Plasmodium exported protein (hyp2)%2C unknown function;ebi_biotype=protein_coding
Pf3D7_02_v3	823440	823890	26.8414	0	inf	450	ID=PF3D7_0220500;description=Plasmodium exported protein (hyp2)%2C unknown function;ebi_biotype=protein_coding
Pf3D7_02_v3	824680	824870	11.9722	0	inf	190	ID=PF3D7_0220500;description=Plasmodium exported protein (hyp2)%2C unknown function;ebi_biotype=protein_coding
Pf3D7_02_v3	825030	825210	13.716	0.612244	22.4028	180	ID=PF3D7_0220500;description=Plasmodium exported protein (hyp2)%2C unknown function;ebi_biotype=protein_coding
Pf3D7_02_v3	825360	825730	12.5481	0	inf	370	ID=PF3D7_0220500;description=Plasmodium exported protein (hyp2)%2C unknown function;ebi_biotype=protein_coding
Pf3D7_02_v3	825950	826120	11.7857	0	inf	170	ID=PF3D7_0220500;description=Plasmodium exported protein (hyp2)%2C unknown function;ebi_biotype=protein_coding
Pf3D7_02_v3	826460	826570	11.8254	0	inf	110	ID=PF3D7_0220500;description=Plasmodium exported protein (hyp2)%2C unknown function;ebi_biotype=protein_coding
Pf3D7_02_v3	826640	826830	22.5774	0.222222	101.598	190	ID=PF3D7_0220500;description=Plasmodium exported protein (hyp2)%2C unknown function;ebi_biotype=protein_coding
Pf3D7_02_v3	826890	827080	12.5	0	inf	190	ID=PF3D7_0220500;description=Plasmodium exported protein (hyp2)%2C unknown function;ebi_biotype=protein_coding
Pf3D7_02_v3	827740	827930	22.5417	0	inf	190	ID=PF3D7_0220500;description=Plasmodium exported protein (hyp2)%2C unknown function;ebi_biotype=protein_coding
Pf3D7_02_v3	828190	828380	24.7302	0	inf	190	ID=PF3D7_0220600;description=Plasmodium exported protein (hyp9)%2C unknown function;ebi_biotype=protein_coding
Pf3D7_02_v3	828650	828750	10.4167	0	inf	100	ID=PF3D7_0220600;description=Plasmodium exported protein (hyp9)%2C unknown function;ebi_biotype=protein_coding
Pf3D7_02_v3	829970	830410	15.4274	0	inf	440	ID=PF3D7_0220600;description=Plasmodium exported protein (hyp9)%2C unknown function;ebi_biotype=protein_coding
Pf3D7_02_v3	831110	831300	13.1327	0.972222	13.5079	190	ID=PF3D7_0220600;description=Plasmodium exported protein (hyp9)%2C unknown function;ebi_biotype=protein_coding
Pf3D7_02_v3	832440	832670	22.398	0.803571	27.8731	230	ID=PF3D7_0220600;description=Plasmodium exported protein (hyp9)%2C unknown function;ebi_biotype=protein_coding
Pf3D7_02_v3	833210	833690	15.8405	0	inf	480	ID=PF3D7_0220700;description=Plasmodium exported protein (hyp9)%2C unknown function;ebi_biotype=protein_coding
Pf3D7_02_v3	834780	835250	10.4981	0	inf	470	ID=PF3D7_0220700;description=Plasmodium exported protein (hyp9)%2C unknown function;ebi_biotype=protein_coding
Pf3D7_02_v3	835320	835500	10.5556	0	inf	180	ID=PF3D7_0220700;description=Plasmodium exported protein (hyp9)%2C unknown function;ebi_biotype=protein_coding
Pf3D7_02_v3	835590	835890	10.2339	0	inf	300	ID=PF3D7_0220700;description=Plasmodium exported protein (hyp9)%2C unknown function;ebi_biotype=protein_coding
Pf3D7_02_v3	836470	836660	11.0952	0	inf	190	ID=PF3D7_0220700;description=Plasmodium exported protein (hyp9)%2C unknown function;ebi_biotype=protein_coding
Pf3D7_02_v3	836750	836880	10	0	inf	130	ID=PF3D7_0220800;Name=CLAG2;description=cytoadherence linked asexual protein 2;ebi_biotype=protein_coding
Pf3D7_02_v3	838340	838590	12.9167	0	inf	250	ID=PF3D7_0220800;Name=CLAG2;description=cytoadherence linked asexual protein 2;ebi_biotype=protein_coding
Pf3D7_02_v3	838730	838920	20	0	inf	190	ID=PF3D7_0220800;Name=CLAG2;description=cytoadherence linked asexual protein 2;ebi_biotype=protein_coding
Pf3D7_02_v3	840500	840780	26.3158	0.488722	53.8462	280	ID=PF3D7_0220800;Name=CLAG2;description=cytoadherence linked asexual protein 2;ebi_biotype=protein_coding
Pf3D7_02_v3	840840	841030	10.375	0	inf	190	ID=PF3D7_0220800;Name=CLAG2;description=cytoadherence linked asexual protein 2;ebi_biotype=protein_coding
Pf3D7_02_v3	841510	841700	30	0	inf	190	ID=PF3D7_0220800;Name=CLAG2;description=cytoadherence linked asexual protein 2;ebi_biotype=protein_coding
Pf3D7_02_v3	842350	842620	11.1688	0	inf	270	ID=PF3D7_0220800;Name=CLAG2;description=cytoadherence linked asexual protein 2;ebi_biotype=protein_coding
Pf3D7_02_v3	844060	844250	10	0	inf	190	ID=PF3D7_0220800;Name=CLAG2;description=cytoadherence linked asexual protein 2;ebi_biotype=protein_coding
Pf3D7_02_v3	844510	844890	13.2767	0.416667	31.8641	380	ID=PF3D7_0220800;Name=CLAG2;description=cytoadherence linked asexual protein 2;ebi_biotype=protein_coding
Pf3D7_02_v3	846260	846450	21.5556	0	inf	190	ID=PF3D7_0220800;Name=CLAG2;description=cytoadherence linked asexual protein 2;ebi_biotype=protein_coding
Pf3D7_02_v3	846790	846980	11.3036	0	inf	190	ID=PF3D7_0221000;description=Plasmodium exported protein%2C unknown function;ebi_biotype=protein_coding
Pf3D7_02_v3	847860	848110	21.6282	0	inf	250	ID=PF3D7_0221000;description=Plasmodium exported protein%2C unknown function;ebi_biotype=protein_coding
Pf3D7_02_v3	848650	848840	10.8333	0	inf	190	ID=PF3D7_0221000;description=Plasmodium exported protein%2C unknown function;ebi_biotype=protein_coding
Pf3D7_02_v3	849200	849310	11.25	0	inf	110	ID=PF3D7_0221000;description=Plasmodium exported protein%2C unknown function;ebi_biotype=protein_coding
Pf3D7_02_v3	849320	849560	19.3056	0	inf	240	ID=PF3D7_0221000;description=Plasmodium exported protein%2C unknown function;ebi_biotype=protein_coding
Pf3D7_02_v3	850600	850790	11	0	inf	190	ID=PF3D7_0221000;description=Plasmodium exported protein%2C unknown function;ebi_biotype=protein_coding
Pf3D7_02_v3	850980	851170	10.875	0	inf	190	ID=PF3D7_0221000;description=Plasmodium exported protein%2C unknown function;ebi_biotype=protein_coding
Pf3D7_02_v3	851870	852060	10	0	inf	190	ID=PF3D7_0221200;description=Plasmodium exported protein (hyp15)%2C unknown function;ebi_biotype=protein_coding
Pf3D7_02_v3	852950	853140	11.1429	0	inf	190	ID=PF3D7_0221200;description=Plasmodium exported protein (hyp15)%2C unknown function;ebi_biotype=protein_coding
Pf3D7_02_v3	853480	853670	10.5556	0	inf	190	ID=PF3D7_0221200;description=Plasmodium exported protein (hyp15)%2C unknown function;ebi_biotype=protein_coding
Pf3D7_02_v3	853790	853980	11.5	0	inf	190	ID=PF3D7_0221200;description=Plasmodium exported protein (hyp15)%2C unknown function;ebi_biotype=protein_coding
Pf3D7_02_v3	854610	854800	10	0	inf	190	ID=PF3D7_0221200;description=Plasmodium exported protein (hyp15)%2C unknown function;ebi_biotype=protein_coding
Pf3D7_02_v3	855210	855370	12.2222	0	inf	160	ID=PF3D7_0221200;description=Plasmodium exported protein (hyp15)%2C unknown function;ebi_biotype=protein_coding
Pf3D7_02_v3	855620	855900	12.0238	0	inf	280	ID=PF3D7_0221200;description=Plasmodium exported protein (hyp15)%2C unknown function;ebi_biotype=protein_coding
Pf3D7_02_v3	856040	856360	34.7826	0	inf	320	ID=PF3D7_0221200;description=Plasmodium exported protein (hyp15)%2C unknown function;ebi_biotype=protein_coding
Pf3D7_02_v3	856420	856610	11.875	0	inf	190	ID=PF3D7_0221200;description=Plasmodium exported protein (hyp15)%2C unknown function;ebi_biotype=protein_coding
Pf3D7_02_v3	856960	857150	11.869	0	inf	190	ID=PF3D7_0221200;description=Plasmodium exported protein (hyp15)%2C unknown function;ebi_biotype=protein_coding
Pf3D7_02_v3	857590	857780	11.1429	0	inf	190	ID=PF3D7_0221200;description=Plasmodium exported protein (hyp15)%2C unknown function;ebi_biotype=protein_coding
Pf3D7_02_v3	859740	859940	27.2727	0	inf	200	ID=PF3D7_0221400;description=stevor;ebi_biotype=protein_coding
Pf3D7_02_v3	860140	860330	10	0	inf	190	ID=PF3D7_0221400;description=stevor;ebi_biotype=protein_coding
Pf3D7_02_v3	860460	860650	10	0	inf	190	ID=PF3D7_0221400;description=stevor;ebi_biotype=protein_coding
Pf3D7_02_v3	860690	860880	14.8893	0	inf	190	ID=PF3D7_0221400;description=stevor;ebi_biotype=protein_coding
Pf3D7_02_v3	861550	861740	12.4167	0	inf	190	ID=PF3D7_0221400;description=stevor;ebi_biotype=protein_coding
Pf3D7_02_v3	861750	861940	10	0	inf	190	ID=PF3D7_0221400;description=stevor;ebi_biotype=protein_coding
Pf3D7_02_v3	862480	862670	14.5	0	inf	190	ID=PF3D7_0221400;description=stevor;ebi_biotype=protein_coding
Pf3D7_02_v3	863650	863840	20.1111	0	inf	190	ID=PF3D7_0221400;description=stevor;ebi_biotype=protein_coding
Pf3D7_02_v3	864020	864210	22.7778	1	22.7778	190	ID=PF3D7_0221400;description=stevor;ebi_biotype=protein_coding
Pf3D7_02_v3	864440	864630	25.7936	0.555555	46.4285	190	ID=PF3D7_0221400;description=stevor;ebi_biotype=protein_coding
Pf3D7_02_v3	864780	865160	36.6944	0	inf	380	ID=PF3D7_0221400;description=stevor;ebi_biotype=protein_coding
Pf3D7_02_v3	865200	865390	21	0	inf	190	ID=PF3D7_0221700;description=Plasmodium exported protein%2C unknown function;ebi_biotype=protein_coding
Pf3D7_02_v3	865470	865900	21.6821	0.462963	46.8333	430	ID=PF3D7_0221700;description=Plasmodium exported protein%2C unknown function;ebi_biotype=protein_coding
Pf3D7_02_v3	866460	866760	20.1361	0	inf	300	ID=PF3D7_0221700;description=Plasmodium exported protein%2C unknown function;ebi_biotype=protein_coding
Pf3D7_02_v3	866960	867140	12.3889	0.123457	100.35	180	ID=PF3D7_0221700;description=Plasmodium exported protein%2C unknown function;ebi_biotype=protein_coding
Pf3D7_02_v3	867250	867550	10.9871	0.555555	19.7768	300	ID=PF3D7_0221700;description=Plasmodium exported protein%2C unknown function;ebi_biotype=protein_coding
Pf3D7_02_v3	867620	867810	18.7302	0.777777	24.0817	190	ID=PF3D7_0221700;description=Plasmodium exported protein%2C unknown function;ebi_biotype=protein_coding
Pf3D7_02_v3	867870	868060	13.5556	0	inf	190	ID=PF3D7_0221700;description=Plasmodium exported protein%2C unknown function;ebi_biotype=protein_coding
Pf3D7_02_v3	868500	868690	10.5556	0	inf	190	ID=PF3D7_0221700;description=Plasmodium exported protein%2C unknown function;ebi_biotype=protein_coding
Pf3D7_02_v3	868780	868930	15.8333	0	inf	150	ID=PF3D7_0221700;description=Plasmodium exported protein%2C unknown function;ebi_biotype=protein_coding
Pf3D7_02_v3	868940	869120	28.6243	0	inf	180	ID=PF3D7_0221700;description=Plasmodium exported protein%2C unknown function;ebi_biotype=protein_coding
Pf3D7_02_v3	869220	869580	11.375	0	inf	360	ID=PF3D7_0221700;description=Plasmodium exported protein%2C unknown function;ebi_biotype=protein_coding
Pf3D7_02_v3	870670	870860	12.15	0.444444	27.3375	190	ID=PF3D7_0221700;description=Plasmodium exported protein%2C unknown function;ebi_biotype=protein_coding
Pf3D7_02_v3	871110	871340	15.3472	0.47619	32.2292	230	ID=PF3D7_0221700;description=Plasmodium exported protein%2C unknown function;ebi_biotype=protein_coding
Pf3D7_02_v3	871600	871820	23.0769	0	inf	220	ID=PF3D7_0221700;description=Plasmodium exported protein%2C unknown function;ebi_biotype=protein_coding
Pf3D7_02_v3	871840	872030	10.8889	0.888888	12.25	190	ID=PF3D7_0221800;description=hypothetical protein;ebi_biotype=protein_coding
Pf3D7_02_v3	872710	873050	16.1508	0	inf	340	ID=PF3D7_0221800;description=hypothetical protein;ebi_biotype=protein_coding
Pf3D7_02_v3	875340	875500	10.1786	0	inf	160	ID=PF3D7_0222000;Name=EPF1;description=exported protein family 1;ebi_biotype=protein_coding
Pf3D7_02_v3	879490	879730	126.519	0	inf	240	ID=PF3D7_0222100;Name=MC-2TM;description=Pfmc-2TM Maurer's cleft two transmembrane protein;ebi_biotype=protein_coding
Pf3D7_02_v3	885050	885240	20	0.999999	20	190	ID=PF3D7_0222200;Name=EPF3;description=exported protein family 3;ebi_biotype=protein_coding
Pf3D7_02_v3	885860	886050	10	0	inf	190	ID=PF3D7_0222200;Name=EPF3;description=exported protein family 3;ebi_biotype=protein_coding
Pf3D7_02_v3	886940	887050	10	0	inf	110	ID=PF3D7_0222500;Name=RIF;description=rifin;ebi_biotype=protein_coding
Pf3D7_02_v3	888940	889130	93.375	0.111111	840.376	190	ID=PF3D7_0222500;Name=RIF;description=rifin;ebi_biotype=protein_coding
Pf3D7_02_v3	891030	891220	11.5	0	inf	190	ID=PF3D7_0222500;Name=RIF;description=rifin;ebi_biotype=protein_coding
Pf3D7_02_v3	891580	891950	10	0	inf	370	ID=PF3D7_0222500;Name=RIF;description=rifin;ebi_biotype=protein_coding
Pf3D7_02_v3	893290	893480	10.5	0	inf	190	ID=PF3D7_0222600;Name=RIF;description=rifin;ebi_biotype=protein_coding
Pf3D7_02_v3	894270	894460	20	0	inf	190	ID=PF3D7_0222600;Name=RIF;description=rifin;ebi_biotype=protein_coding
Pf3D7_02_v3	895050	895240	11.1111	0	inf	190	ID=PF3D7_0222600;Name=RIF;description=rifin;ebi_biotype=protein_coding
Pf3D7_02_v3	895370	895550	10.8642	0	inf	180	ID=PF3D7_0222700;Name=RIF;description=rifin;ebi_biotype=protein_coding
Pf3D7_02_v3	896300	896410	10	0	inf	110	ID=PF3D7_0222700;Name=RIF;description=rifin;ebi_biotype=protein_coding
Pf3D7_02_v3	898120	898310	10	0	inf	190	ID=PF3D7_0222700;Name=RIF;description=rifin;ebi_biotype=protein_coding
Pf3D7_02_v3	898420	898550	10	0	inf	130	ID=PF3D7_0222800;description=stevor;ebi_biotype=protein_coding
Pf3D7_02_v3	899010	899320	18.6364	0	inf	310	ID=PF3D7_0222800;description=stevor;ebi_biotype=protein_coding
Pf3D7_02_v3	900360	900550	11.7917	0	inf	190	ID=PF3D7_0222800;description=stevor;ebi_biotype=protein_coding
Pf3D7_02_v3	900660	900940	11.5936	0	inf	280	ID=PF3D7_0222800;description=stevor;ebi_biotype=protein_coding
Pf3D7_02_v3	904160	904260	10	0	inf	100	ID=PF3D7_0223100;Name=RIF;description=rifin;ebi_biotype=protein_coding
Pf3D7_02_v3	905660	905850	13.4286	0	inf	190	ID=PF3D7_0223100;Name=RIF;description=rifin;ebi_biotype=protein_coding
Pf3D7_02_v3	906960	907150	57.875	0	inf	190	ID=PF3D7_0223200;Name=RIF;description=rifin;ebi_biotype=protein_coding
Pf3D7_02_v3	907360	907560	21.1688	0	inf	200	ID=PF3D7_0223200;Name=RIF;description=rifin;ebi_biotype=protein_coding
Pf3D7_02_v3	909000	909150	10	0	inf	150	ID=PF3D7_0223200;Name=RIF;description=rifin;ebi_biotype=protein_coding
Pf3D7_02_v3	909190	909380	10.7143	0	inf	190	ID=PF3D7_0223300;description=erythrocyte membrane protein 1 (PfEMP1)%2C exon 2;ebi_biotype=protein_coding
Pf3D7_02_v3	909460	909700	38.213	0.416667	91.7111	240	ID=PF3D7_0223300;description=erythrocyte membrane protein 1 (PfEMP1)%2C exon 2;ebi_biotype=protein_coding
Pf3D7_02_v3	911890	912000	10	0	inf	110	ID=PF3D7_0223300;description=erythrocyte membrane protein 1 (PfEMP1)%2C exon 2;ebi_biotype=protein_coding
Pf3D7_02_v3	915230	915330	10	0	inf	100	ID=PF3D7_0223400;Name=RIF;description=rifin;ebi_biotype=protein_coding
Pf3D7_02_v3	915710	916120	13.2697	0	inf	410	ID=PF3D7_0223500;Name=VAR;description=erythrocyte membrane protein 1%2C PfEMP1;ebi_biotype=protein_coding
Pf3D7_02_v3	917600	918020	13.3333	0	inf	420	ID=PF3D7_0223500;Name=VAR;description=erythrocyte membrane protein 1%2C PfEMP1;ebi_biotype=protein_coding
Pf3D7_02_v3	918080	918180	10	0	inf	100	ID=PF3D7_0223500;Name=VAR;description=erythrocyte membrane protein 1%2C PfEMP1;ebi_biotype=protein_coding
Pf3D7_02_v3	919880	919980	10	0	inf	100	ID=PF3D7_0223500;Name=VAR;description=erythrocyte membrane protein 1%2C PfEMP1;ebi_biotype=protein_coding
Pf3D7_02_v3	923910	924100	20	0	inf	190	ID=PF3D7_0223500;Name=VAR;description=erythrocyte membrane protein 1%2C PfEMP1;ebi_biotype=protein_coding
Pf3D7_02_v3	924250	924440	10	0	inf	190	ID=PF3D7_0223500;Name=VAR;description=erythrocyte membrane protein 1%2C PfEMP1;ebi_biotype=protein_coding
Pf3D7_02_v3	925540	925730	15.625	0	inf	190	ID=PF3D7_0223500;Name=VAR;description=erythrocyte membrane protein 1%2C PfEMP1;ebi_biotype=protein_coding
Pf3D7_03_v3	34880	35070	20.8889	0	inf	190	ID=PF3D7_0300100;Name=VAR;description=erythrocyte membrane protein 1%2C PfEMP1;ebi_biotype=protein_coding
Pf3D7_03_v3	36790	36980	12.6548	0	inf	190	ID=PF3D7_0300100;Name=VAR;description=erythrocyte membrane protein 1%2C PfEMP1;ebi_biotype=protein_coding
Pf3D7_03_v3	37670	37860	10	0	inf	190	ID=PF3D7_0300100;Name=VAR;description=erythrocyte membrane protein 1%2C PfEMP1;ebi_biotype=protein_coding
Pf3D7_03_v3	38940	39130	21.2857	0.666666	31.9286	190	ID=PF3D7_0300100;Name=VAR;description=erythrocyte membrane protein 1%2C PfEMP1;ebi_biotype=protein_coding
Pf3D7_03_v3	40440	40600	12.2381	0	inf	160	ID=PF3D7_0300100;Name=VAR;description=erythrocyte membrane protein 1%2C PfEMP1;ebi_biotype=protein_coding
Pf3D7_03_v3	42500	42780	16.3743	0	inf	280	ID=PF3D7_0300100;Name=VAR;description=erythrocyte membrane protein 1%2C PfEMP1;ebi_biotype=protein_coding
Pf3D7_03_v3	42810	43260	17.1429	0	inf	450	ID=PF3D7_0300100;Name=VAR;description=erythrocyte membrane protein 1%2C PfEMP1;ebi_biotype=protein_coding
Pf3D7_03_v3	44880	45070	10	0	inf	190	ID=PF3D7_0300100;Name=VAR;description=erythrocyte membrane protein 1%2C PfEMP1;ebi_biotype=protein_coding
Pf3D7_03_v3	45690	45880	10.6667	0	inf	190	ID=PF3D7_0300200;Name=RIF;description=rifin;ebi_biotype=protein_coding
Pf3D7_03_v3	46320	46510	11.5536	0	inf	190	ID=PF3D7_0300200;Name=RIF;description=rifin;ebi_biotype=protein_coding
Pf3D7_03_v3	46600	46790	11.5536	0	inf	190	ID=PF3D7_0300200;Name=RIF;description=rifin;ebi_biotype=protein_coding
Pf3D7_03_v3	49130	49320	10	0	inf	190	ID=PF3D7_0300200;Name=RIF;description=rifin;ebi_biotype=protein_coding
Pf3D7_03_v3	49640	49830	10.3333	0	inf	190	ID=PF3D7_0300200;Name=RIF;description=rifin;ebi_biotype=protein_coding
Pf3D7_03_v3	54680	54870	50	0	inf	190	ID=PF3D7_0300500;Name=RIF;description=rifin;ebi_biotype=protein_coding
Pf3D7_03_v3	55120	55310	10	0	inf	190	ID=PF3D7_0300500;Name=RIF;description=rifin;ebi_biotype=protein_coding
Pf3D7_03_v3	55760	55910	11.0119	0	inf	150	ID=PF3D7_0300500;Name=RIF;description=rifin;ebi_biotype=protein_coding
Pf3D7_03_v3	56380	56570	10	0	inf	190	ID=PF3D7_0300500;Name=RIF;description=rifin;ebi_biotype=protein_coding
Pf3D7_03_v3	56760	57100	16.2346	0.493827	32.8751	340	ID=PF3D7_0300500;Name=RIF;description=rifin;ebi_biotype=protein_coding
Pf3D7_03_v3	57510	57700	10	0	inf	190	ID=PF3D7_0300600;description=Plasmodium exported protein%2C unknown function%2C fragment;ebi_biotype=protein_coding
Pf3D7_03_v3	59580	59770	10.25	0	inf	190	ID=PF3D7_0300600;description=Plasmodium exported protein%2C unknown function%2C fragment;ebi_biotype=protein_coding
Pf3D7_03_v3	63700	63890	11.75	0	inf	190	ID=PF3D7_0300800;Name=RIF;description=rifin;ebi_biotype=protein_coding
Pf3D7_03_v3	64220	64410	11.125	0	inf	190	ID=PF3D7_0300800;Name=RIF;description=rifin;ebi_biotype=protein_coding
Pf3D7_03_v3	66040	66230	21.375	0	inf	190	ID=PF3D7_0300800;Name=RIF;description=rifin;ebi_biotype=protein_coding
Pf3D7_03_v3	67010	67200	10	0	inf	190	ID=PF3D7_0300900;description=stevor;ebi_biotype=protein_coding
Pf3D7_03_v3	67210	67400	12.2857	0	inf	190	ID=PF3D7_0300900;description=stevor;ebi_biotype=protein_coding
Pf3D7_03_v3	67560	67750	10	0	inf	190	ID=PF3D7_0300900;description=stevor;ebi_biotype=protein_coding
Pf3D7_03_v3	69090	69280	10	0	inf	190	ID=PF3D7_0301000;Name=ACS2;description=acyl-CoA synthetase;ebi_biotype=protein_coding
Pf3D7_03_v3	69310	69500	10.375	0	inf	190	ID=PF3D7_0301000;Name=ACS2;description=acyl-CoA synthetase;ebi_biotype=protein_coding
Pf3D7_03_v3	72490	72800	14.6561	0	inf	310	ID=PF3D7_0301000;Name=ACS2;description=acyl-CoA synthetase;ebi_biotype=protein_coding
Pf3D7_03_v3	73750	73920	11.875	0	inf	170	ID=PF3D7_0301000;Name=ACS2;description=acyl-CoA synthetase;ebi_biotype=protein_coding
Pf3D7_03_v3	74830	74940	20	0	inf	110	ID=PF3D7_0301100;description=Plasmodium exported protein (hyp13)%2C unknown function;ebi_biotype=protein_coding
Pf3D7_03_v3	75910	76190	23.1111	0	inf	280	ID=PF3D7_0301100;description=Plasmodium exported protein (hyp13)%2C unknown function;ebi_biotype=protein_coding
Pf3D7_03_v3	76830	77210	16.205	0	inf	380	ID=PF3D7_0301100;description=Plasmodium exported protein (hyp13)%2C unknown function;ebi_biotype=protein_coding
Pf3D7_03_v3	77570	77760	10	0	inf	190	ID=PF3D7_0301100;description=Plasmodium exported protein (hyp13)%2C unknown function;ebi_biotype=protein_coding
Pf3D7_03_v3	77990	78520	41.4516	0	inf	530	ID=PF3D7_0301200;Name=FIKK3;description=serine/threonine protein kinase%2C FIKK family;ebi_biotype=protein_coding
Pf3D7_03_v3	79320	79510	10.7143	0	inf	190	ID=PF3D7_0301200;Name=FIKK3;description=serine/threonine protein kinase%2C FIKK family;ebi_biotype=protein_coding
Pf3D7_03_v3	80210	80400	10.625	0	inf	190	ID=PF3D7_0301200;Name=FIKK3;description=serine/threonine protein kinase%2C FIKK family;ebi_biotype=protein_coding
Pf3D7_03_v3	81580	81770	11.5	0	inf	190	ID=PF3D7_0301300;Name=EH1;description=epoxide hydrolase 1;ebi_biotype=protein_coding
Pf3D7_03_v3	81860	82050	23.3889	0.375	62.3704	190	ID=PF3D7_0301300;Name=EH1;description=epoxide hydrolase 1;ebi_biotype=protein_coding
Pf3D7_03_v3	84170	84360	10	0	inf	190	ID=PF3D7_0301300;Name=EH1;description=epoxide hydrolase 1;ebi_biotype=protein_coding
Pf3D7_03_v3	84720	84910	10.2222	0	inf	190	ID=PF3D7_0301400;description=Plasmodium exported protein%2C unknown function;ebi_biotype=protein_coding
Pf3D7_03_v3	85900	86090	11	0	inf	190	ID=PF3D7_0301400;description=Plasmodium exported protein%2C unknown function;ebi_biotype=protein_coding
Pf3D7_03_v3	86530	86880	54.9621	0.974025	56.4278	350	ID=PF3D7_0301400;description=Plasmodium exported protein%2C unknown function;ebi_biotype=protein_coding
Pf3D7_03_v3	89200	89390	10	0	inf	190	ID=PF3D7_0301500;description=Plasmodium exported protein%2C unknown function;ebi_biotype=protein_coding
Pf3D7_03_v3	90550	90830	26.4706	0	inf	280	ID=PF3D7_0301500;description=Plasmodium exported protein%2C unknown function;ebi_biotype=protein_coding
Pf3D7_03_v3	91120	91460	12.7	0	inf	340	ID=PF3D7_0301600;Name=GEXP21;description=Plasmodium exported protein (hyp1)%2C unknown function;ebi_biotype=protein_coding
Pf3D7_03_v3	94040	94240	82.7273	0	inf	200	ID=PF3D7_0301600;Name=GEXP21;description=Plasmodium exported protein (hyp1)%2C unknown function;ebi_biotype=protein_coding
Pf3D7_03_v3	95730	96030	10	0	inf	300	ID=PF3D7_0301700;Name=PTP7;description=EMP1 trafficking protein PTP7;ebi_biotype=protein_coding
Pf3D7_03_v3	97960	98150	10	0	inf	190	ID=PF3D7_0301700;Name=PTP7;description=EMP1 trafficking protein PTP7;ebi_biotype=protein_coding
Pf3D7_03_v3	98540	98730	10	0	inf	190	ID=PF3D7_0301700;Name=PTP7;description=EMP1 trafficking protein PTP7;ebi_biotype=protein_coding
Pf3D7_03_v3	100650	100830	10	0	inf	180	ID=PF3D7_0301700;Name=PTP7;description=EMP1 trafficking protein PTP7;ebi_biotype=protein_coding
Pf3D7_03_v3	100840	101040	10.9091	0	inf	200	ID=PF3D7_0301700;Name=PTP7;description=EMP1 trafficking protein PTP7;ebi_biotype=protein_coding
Pf3D7_03_v3	102260	102450	11.2857	0	inf	190	ID=PF3D7_0301800;description=Plasmodium exported protein%2C unknown function;ebi_biotype=protein_coding
Pf3D7_03_v3	102640	103040	23.7083	0	inf	400	ID=PF3D7_0301800;description=Plasmodium exported protein%2C unknown function;ebi_biotype=protein_coding
Pf3D7_03_v3	104360	104550	10.7143	0	inf	190	ID=PF3D7_0301800;description=Plasmodium exported protein%2C unknown function;ebi_biotype=protein_coding
Pf3D7_03_v3	106900	107090	10.6786	0	inf	190	ID=PF3D7_0301900;description=conserved protein%2C unknown function;ebi_biotype=protein_coding
Pf3D7_03_v3	107960	108150	31.0972	0	inf	190	ID=PF3D7_0302000;Name=PRP46;description=pre-mRNA-splicing factor PRP46%2C putative;ebi_biotype=protein_coding
Pf3D7_03_v3	108990	109150	21.7857	0.612244	35.5834	160	ID=PF3D7_0302000;Name=PRP46;description=pre-mRNA-splicing factor PRP46%2C putative;ebi_biotype=protein_coding
Pf3D7_03_v3	109160	109290	10	0	inf	130	ID=PF3D7_0302000;Name=PRP46;description=pre-mRNA-splicing factor PRP46%2C putative;ebi_biotype=protein_coding
Pf3D7_03_v3	110610	110750	11.2381	0	inf	140	ID=PF3D7_0302000;Name=PRP46;description=pre-mRNA-splicing factor PRP46%2C putative;ebi_biotype=protein_coding
Pf3D7_03_v3	111100	111290	12.6964	0	inf	190	ID=PF3D7_0302000;Name=PRP46;description=pre-mRNA-splicing factor PRP46%2C putative;ebi_biotype=protein_coding
Pf3D7_03_v3	112070	112580	21.3504	0	inf	510	ID=PF3D7_0302100;Name=SRPK1;description=serine/threonine protein kinase;ebi_biotype=protein_coding
Pf3D7_03_v3	112620	112810	11	0	inf	190	ID=PF3D7_0302100;Name=SRPK1;description=serine/threonine protein kinase;ebi_biotype=protein_coding
Pf3D7_03_v3	113950	114140	10	0	inf	190	ID=PF3D7_0302100;Name=SRPK1;description=serine/threonine protein kinase;ebi_biotype=protein_coding
Pf3D7_03_v3	115060	115250	21.7556	0	inf	190	ID=PF3D7_0302100;Name=SRPK1;description=serine/threonine protein kinase;ebi_biotype=protein_coding
Pf3D7_03_v3	115410	115600	18.4857	0	inf	190	ID=PF3D7_0302100;Name=SRPK1;description=serine/threonine protein kinase;ebi_biotype=protein_coding
Pf3D7_03_v3	115760	115950	21.3333	0.875	24.3809	190	ID=PF3D7_0302100;Name=SRPK1;description=serine/threonine protein kinase;ebi_biotype=protein_coding
Pf3D7_03_v3	116600	116780	11.8915	0	inf	180	ID=PF3D7_0302100;Name=SRPK1;description=serine/threonine protein kinase;ebi_biotype=protein_coding
Pf3D7_03_v3	118440	118630	20	0	inf	190	ID=PF3D7_0302100;Name=SRPK1;description=serine/threonine protein kinase;ebi_biotype=protein_coding
Pf3D7_03_v3	118640	118840	92.0202	0	inf	200	ID=PF3D7_0302100;Name=SRPK1;description=serine/threonine protein kinase;ebi_biotype=protein_coding
Pf3D7_03_v3	118890	119080	17.1389	0.125	137.111	190	ID=PF3D7_0302200;Name=CLAG3.2;description=cytoadherence linked asexual protein 3.2;ebi_biotype=protein_coding
Pf3D7_03_v3	120800	121060	18.8095	0.252101	74.611	260	ID=PF3D7_0302200;Name=CLAG3.2;description=cytoadherence linked asexual protein 3.2;ebi_biotype=protein_coding
Pf3D7_03_v3	121500	121690	10	0	inf	190	ID=PF3D7_0302200;Name=CLAG3.2;description=cytoadherence linked asexual protein 3.2;ebi_biotype=protein_coding
Pf3D7_03_v3	124830	125020	10	0	inf	190	ID=PF3D7_0302200;Name=CLAG3.2;description=cytoadherence linked asexual protein 3.2;ebi_biotype=protein_coding
Pf3D7_03_v3	127810	128010	18.0934	0	inf	200	ID=PF3D7_0302200;Name=CLAG3.2;description=cytoadherence linked asexual protein 3.2;ebi_biotype=protein_coding
Pf3D7_03_v3	128300	128460	15.7109	0	inf	160	ID=PF3D7_0302200;Name=CLAG3.2;description=cytoadherence linked asexual protein 3.2;ebi_biotype=protein_coding
Pf3D7_03_v3	130720	130910	10.3333	0	inf	190	ID=PF3D7_0302400;description=non-coding RNA;ebi_biotype=ncRNA
Pf3D7_03_v3	131740	132300	27.3852	0.195195	140.297	560	ID=PF3D7_0302400;description=non-coding RNA;ebi_biotype=ncRNA
Pf3D7_03_v3	132470	132720	14.9511	0	inf	250	ID=PF3D7_0302400;description=non-coding RNA;ebi_biotype=ncRNA
Pf3D7_03_v3	133210	133880	29.6776	0.09375	316.561	670	ID=PF3D7_0302400;description=non-coding RNA;ebi_biotype=ncRNA
Pf3D7_03_v3	133900	134140	38.2037	0	inf	240	ID=PF3D7_0302500;Name=CLAG3.1;description=cytoadherence linked asexual protein 3.1;ebi_biotype=protein_coding
Pf3D7_03_v3	134450	134640	14.1905	0	inf	190	ID=PF3D7_0302500;Name=CLAG3.1;description=cytoadherence linked asexual protein 3.1;ebi_biotype=protein_coding
Pf3D7_03_v3	134790	135050	11.1209	0	inf	260	ID=PF3D7_0302500;Name=CLAG3.1;description=cytoadherence linked asexual protein 3.1;ebi_biotype=protein_coding
Pf3D7_03_v3	135300	135490	32.5556	0	inf	190	ID=PF3D7_0302500;Name=CLAG3.1;description=cytoadherence linked asexual protein 3.1;ebi_biotype=protein_coding
Pf3D7_03_v3	136610	136800	22.9425	0	inf	190	ID=PF3D7_0302500;Name=CLAG3.1;description=cytoadherence linked asexual protein 3.1;ebi_biotype=protein_coding
Pf3D7_03_v3	137700	137890	11.6429	0	inf	190	ID=PF3D7_0302500;Name=CLAG3.1;description=cytoadherence linked asexual protein 3.1;ebi_biotype=protein_coding
Pf3D7_03_v3	137900	138000	12.1428	0	inf	100	ID=PF3D7_0302500;Name=CLAG3.1;description=cytoadherence linked asexual protein 3.1;ebi_biotype=protein_coding
Pf3D7_03_v3	139770	139960	20	0	inf	190	ID=PF3D7_0302500;Name=CLAG3.1;description=cytoadherence linked asexual protein 3.1;ebi_biotype=protein_coding
Pf3D7_03_v3	140870	141060	45.1111	0	inf	190	ID=PF3D7_0302500;Name=CLAG3.1;description=cytoadherence linked asexual protein 3.1;ebi_biotype=protein_coding
Pf3D7_03_v3	141130	141300	20.9375	0.357142	58.6251	170	ID=PF3D7_0302500;Name=CLAG3.1;description=cytoadherence linked asexual protein 3.1;ebi_biotype=protein_coding
Pf3D7_03_v3	141380	141570	11.8889	0.555555	21.4	190	ID=PF3D7_0302600;Name=ABCB4;description=ABC transporter B family member 4%2C putative;ebi_biotype=protein_coding
Pf3D7_03_v3	141600	142020	13.8712	0	inf	420	ID=PF3D7_0302600;Name=ABCB4;description=ABC transporter B family member 4%2C putative;ebi_biotype=protein_coding
Pf3D7_03_v3	142190	142310	10	0	inf	120	ID=PF3D7_0302600;Name=ABCB4;description=ABC transporter B family member 4%2C putative;ebi_biotype=protein_coding
Pf3D7_03_v3	142480	142670	14.9722	0.125	119.778	190	ID=PF3D7_0302600;Name=ABCB4;description=ABC transporter B family member 4%2C putative;ebi_biotype=protein_coding
Pf3D7_03_v3	142970	143160	11.6349	0	inf	190	ID=PF3D7_0302600;Name=ABCB4;description=ABC transporter B family member 4%2C putative;ebi_biotype=protein_coding
Pf3D7_03_v3	143280	143440	11.0913	0	inf	160	ID=PF3D7_0302600;Name=ABCB4;description=ABC transporter B family member 4%2C putative;ebi_biotype=protein_coding
Pf3D7_03_v3	144720	144910	10	0	inf	190	ID=PF3D7_0302600;Name=ABCB4;description=ABC transporter B family member 4%2C putative;ebi_biotype=protein_coding
Pf3D7_03_v3	145160	145350	14	0	inf	190	ID=PF3D7_0302600;Name=ABCB4;description=ABC transporter B family member 4%2C putative;ebi_biotype=protein_coding
Pf3D7_03_v3	145710	145900	10.4444	0	inf	190	ID=PF3D7_0302600;Name=ABCB4;description=ABC transporter B family member 4%2C putative;ebi_biotype=protein_coding
Pf3D7_03_v3	146800	147010	41.9444	0	inf	210	ID=PF3D7_0302700;description=CDGSH iron-sulfur domain-containing protein%2C putative;ebi_biotype=protein_coding
Pf3D7_03_v3	147190	147370	49.7531	0	inf	180	ID=PF3D7_0302700;description=CDGSH iron-sulfur domain-containing protein%2C putative;ebi_biotype=protein_coding
Pf3D7_03_v3	147460	147690	15.248	0	inf	230	ID=PF3D7_0302800;description=RNA-binding protein%2C putative;ebi_biotype=protein_coding
Pf3D7_03_v3	148720	148910	20.8889	0	inf	190	ID=PF3D7_0302800;description=RNA-binding protein%2C putative;ebi_biotype=protein_coding
Pf3D7_03_v3	149130	149320	10	0	inf	190	ID=PF3D7_0302800;description=RNA-binding protein%2C putative;ebi_biotype=protein_coding
Pf3D7_03_v3	149630	149820	22.6667	0	inf	190	ID=PF3D7_0302800;description=RNA-binding protein%2C putative;ebi_biotype=protein_coding
Pf3D7_03_v3	150170	150270	13.25	0	inf	100	ID=PF3D7_0302800;description=RNA-binding protein%2C putative;ebi_biotype=protein_coding
Pf3D7_03_v3	150280	150550	18.287	0	inf	270	ID=PF3D7_0302800;description=RNA-binding protein%2C putative;ebi_biotype=protein_coding
Pf3D7_03_v3	150760	151390	17.7947	0	inf	630	ID=PF3D7_0302800;description=RNA-binding protein%2C putative;ebi_biotype=protein_coding
Pf3D7_03_v3	151880	152120	29.5833	0	inf	240	ID=PF3D7_0302900;description=exportin-1%2C putative;ebi_biotype=protein_coding
Pf3D7_03_v3	152170	152370	27.2727	0	inf	200	ID=PF3D7_0302900;description=exportin-1%2C putative;ebi_biotype=protein_coding
Pf3D7_03_v3	154900	155090	10.5556	0	inf	190	ID=PF3D7_0302900;description=exportin-1%2C putative;ebi_biotype=protein_coding
Pf3D7_03_v3	155340	155530	30.2857	0	inf	190	ID=PF3D7_0302900;description=exportin-1%2C putative;ebi_biotype=protein_coding
Pf3D7_03_v3	157160	157500	14.709	0	inf	340	ID=PF3D7_0302900;description=exportin-1%2C putative;ebi_biotype=protein_coding
Pf3D7_03_v3	158200	158410	37.0139	0.833333	44.4167	210	ID=PF3D7_0302900;description=exportin-1%2C putative;ebi_biotype=protein_coding
Pf3D7_03_v3	158540	158880	11.0913	0	inf	340	ID=PF3D7_0302900;description=exportin-1%2C putative;ebi_biotype=protein_coding
Pf3D7_03_v3	159110	159320	26.1905	0	inf	210	ID=PF3D7_0303000;Name=NSF;description=N-ethylmaleimide-sensitive fusion protein;ebi_biotype=protein_coding
Pf3D7_03_v3	159780	159950	10	0	inf	170	ID=PF3D7_0303000;Name=NSF;description=N-ethylmaleimide-sensitive fusion protein;ebi_biotype=protein_coding
Pf3D7_03_v3	162650	162840	20.4583	1.125	18.1852	190	ID=PF3D7_0303100;description=CLP1 P-loop domain-containing protein%2C putative;ebi_biotype=protein_coding
Pf3D7_03_v3	163020	163150	10	0	inf	130	ID=PF3D7_0303100;description=CLP1 P-loop domain-containing protein%2C putative;ebi_biotype=protein_coding
Pf3D7_03_v3	164080	164270	10	0	inf	190	ID=PF3D7_0303100;description=CLP1 P-loop domain-containing protein%2C putative;ebi_biotype=protein_coding
Pf3D7_03_v3	164540	164940	20.694	0.123457	167.621	400	ID=PF3D7_0303100;description=CLP1 P-loop domain-containing protein%2C putative;ebi_biotype=protein_coding
Pf3D7_03_v3	165160	165370	29.2675	0	inf	210	ID=PF3D7_0303100;description=CLP1 P-loop domain-containing protein%2C putative;ebi_biotype=protein_coding
Pf3D7_03_v3	166330	166600	19.9471	0	inf	270	ID=PF3D7_0303100;description=CLP1 P-loop domain-containing protein%2C putative;ebi_biotype=protein_coding
Pf3D7_03_v3	166770	166960	11.8333	0	inf	190	ID=PF3D7_0303100;description=CLP1 P-loop domain-containing protein%2C putative;ebi_biotype=protein_coding
Pf3D7_03_v3	167840	168350	13.7458	0	inf	510	ID=PF3D7_0303100;description=CLP1 P-loop domain-containing protein%2C putative;ebi_biotype=protein_coding
Pf3D7_03_v3	168430	168620	10.9028	0	inf	190	ID=PF3D7_0303200;description=lipin%2C putative;ebi_biotype=protein_coding
Pf3D7_03_v3	168680	169050	16.3	0	inf	370	ID=PF3D7_0303200;description=lipin%2C putative;ebi_biotype=protein_coding
Pf3D7_03_v3	169290	169480	12.7778	0	inf	190	ID=PF3D7_0303200;description=lipin%2C putative;ebi_biotype=protein_coding
Pf3D7_03_v3	171260	171450	12.6742	0	inf	190	ID=PF3D7_0303200;description=lipin%2C putative;ebi_biotype=protein_coding
Pf3D7_03_v3	171830	172020	11.9155	0	inf	190	ID=PF3D7_0303200;description=lipin%2C putative;ebi_biotype=protein_coding
Pf3D7_03_v3	173750	173940	12.6111	0	inf	190	ID=PF3D7_0303200;description=lipin%2C putative;ebi_biotype=protein_coding
Pf3D7_03_v3	175410	175600	11.8381	0	inf	190	ID=PF3D7_0303300;Name=RPB6;description=DNA-directed RNA polymerases I%2C II%2C and III subunit RPABC2%2C putative;ebi_biotype=protein_coding
Pf3D7_03_v3	176760	176950	16	0	inf	190	ID=PF3D7_0303300;Name=RPB6;description=DNA-directed RNA polymerases I%2C II%2C and III subunit RPABC2%2C putative;ebi_biotype=protein_coding
Pf3D7_03_v3	177300	177420	10.4762	0	inf	120	ID=PF3D7_0303400;Name=DHHC1;description=palmitoyltransferase DHHC1;ebi_biotype=protein_coding
Pf3D7_03_v3	177690	178090	32.2976	0	inf	400	ID=PF3D7_0303400;Name=DHHC1;description=palmitoyltransferase DHHC1;ebi_biotype=protein_coding
Pf3D7_03_v3	178100	178290	12.7556	0	inf	190	ID=PF3D7_0303400;Name=DHHC1;description=palmitoyltransferase DHHC1;ebi_biotype=protein_coding
Pf3D7_03_v3	178380	178570	13.1667	0	inf	190	ID=PF3D7_0303400;Name=DHHC1;description=palmitoyltransferase DHHC1;ebi_biotype=protein_coding
Pf3D7_03_v3	179460	179650	12.2063	0	inf	190	ID=PF3D7_0303400;Name=DHHC1;description=palmitoyltransferase DHHC1;ebi_biotype=protein_coding
Pf3D7_03_v3	179930	180240	24.026	0	inf	310	ID=PF3D7_0303400;Name=DHHC1;description=palmitoyltransferase DHHC1;ebi_biotype=protein_coding
Pf3D7_03_v3	180660	180850	11.6667	0	inf	190	ID=PF3D7_0303400;Name=DHHC1;description=palmitoyltransferase DHHC1;ebi_biotype=protein_coding
Pf3D7_03_v3	180960	181330	25.108	0	inf	370	ID=PF3D7_0303400;Name=DHHC1;description=palmitoyltransferase DHHC1;ebi_biotype=protein_coding
Pf3D7_03_v3	181380	181570	11.7083	0	inf	190	ID=PF3D7_0303400;Name=DHHC1;description=palmitoyltransferase DHHC1;ebi_biotype=protein_coding
Pf3D7_03_v3	181590	182100	27.1825	0.03125	869.84	510	ID=PF3D7_0303400;Name=DHHC1;description=palmitoyltransferase DHHC1;ebi_biotype=protein_coding
Pf3D7_03_v3	182120	182460	32.5982	0	inf	340	ID=PF3D7_0303500;description=spindle pole body protein%2C putative;ebi_biotype=protein_coding
Pf3D7_03_v3	184050	184240	20	0	inf	190	ID=PF3D7_0303500;description=spindle pole body protein%2C putative;ebi_biotype=protein_coding
Pf3D7_03_v3	184670	184920	11.037	0	inf	250	ID=PF3D7_0303500;description=spindle pole body protein%2C putative;ebi_biotype=protein_coding
Pf3D7_03_v3	185770	185960	20.375	0	inf	190	ID=PF3D7_0303500;description=spindle pole body protein%2C putative;ebi_biotype=protein_coding
Pf3D7_03_v3	186100	186290	21.2917	0	inf	190	ID=PF3D7_0303500;description=spindle pole body protein%2C putative;ebi_biotype=protein_coding
Pf3D7_03_v3	186980	187170	13.3373	0	inf	190	ID=PF3D7_0303500;description=spindle pole body protein%2C putative;ebi_biotype=protein_coding
Pf3D7_03_v3	187890	188080	11.25	0	inf	190	ID=PF3D7_0303500;description=spindle pole body protein%2C putative;ebi_biotype=protein_coding
Pf3D7_03_v3	188250	188420	10	0	inf	170	ID=PF3D7_0303500;description=spindle pole body protein%2C putative;ebi_biotype=protein_coding
Pf3D7_03_v3	188560	188750	23.2857	0	inf	190	ID=PF3D7_0303500;description=spindle pole body protein%2C putative;ebi_biotype=protein_coding
Pf3D7_03_v3	189800	190140	29.0069	0.3125	92.8221	340	ID=PF3D7_0303600;Name=Plrx;description=plasmoredoxin;ebi_biotype=protein_coding
Pf3D7_03_v3	190800	191020	23.8462	0	inf	220	ID=PF3D7_0303600;Name=Plrx;description=plasmoredoxin;ebi_biotype=protein_coding
Pf3D7_03_v3	194670	194830	15.9048	1.25	12.7238	160	ID=PF3D7_0303800;description=IBR domain protein%2C putative;ebi_biotype=protein_coding
Pf3D7_03_v3	197570	197760	35.75	0.611111	58.5	190	ID=PF3D7_0303900;description=phosphatidylethanolamine-binding protein%2C putative;ebi_biotype=protein_coding
Pf3D7_03_v3	199650	199850	46.1364	0.90909	50.7501	200	ID=PF3D7_0304000;Name=IMC1a;description=inner membrane complex protein 1a%2C putative;ebi_biotype=protein_coding
Pf3D7_03_v3	201520	201710	19.5	0.875	22.2857	190	ID=PF3D7_0304000;Name=IMC1a;description=inner membrane complex protein 1a%2C putative;ebi_biotype=protein_coding
Pf3D7_03_v3	203820	204020	18.961	0	inf	200	ID=PF3D7_0304100;Name=IMC1e;description=inner membrane complex protein 1e%2C putative;ebi_biotype=protein_coding
Pf3D7_03_v3	204050	204220	12.2222	0.138889	87.9998	170	ID=PF3D7_0304100;Name=IMC1e;description=inner membrane complex protein 1e%2C putative;ebi_biotype=protein_coding
Pf3D7_03_v3	205770	206000	24.7959	0	inf	230	ID=PF3D7_0304100;Name=IMC1e;description=inner membrane complex protein 1e%2C putative;ebi_biotype=protein_coding
Pf3D7_03_v3	206010	206150	10.7513	0	inf	140	ID=PF3D7_0304100;Name=IMC1e;description=inner membrane complex protein 1e%2C putative;ebi_biotype=protein_coding
Pf3D7_03_v3	206500	206690	10.5714	0	inf	190	ID=PF3D7_0304200;Name=EHD;description=EH domain-containing protein;ebi_biotype=protein_coding
Pf3D7_03_v3	206810	207180	22.1825	0	inf	370	ID=PF3D7_0304200;Name=EHD;description=EH domain-containing protein;ebi_biotype=protein_coding
Pf3D7_03_v3	208860	209140	21.8045	0	inf	280	ID=PF3D7_0304200;Name=EHD;description=EH domain-containing protein;ebi_biotype=protein_coding
Pf3D7_03_v3	209290	209480	20.7778	0.75	27.7037	190	ID=PF3D7_0304200;Name=EHD;description=EH domain-containing protein;ebi_biotype=protein_coding
Pf3D7_03_v3	209710	210470	35.4325	0	inf	760	ID=PF3D7_0304200;Name=EHD;description=EH domain-containing protein;ebi_biotype=protein_coding
Pf3D7_03_v3	210480	210690	17.037	0	inf	210	ID=PF3D7_0304300;description=conserved Plasmodium protein%2C unknown function;ebi_biotype=protein_coding
Pf3D7_03_v3	210790	210980	21	0	inf	190	ID=PF3D7_0304300;description=conserved Plasmodium protein%2C unknown function;ebi_biotype=protein_coding
Pf3D7_03_v3	210990	211170	53.2099	0	inf	180	ID=PF3D7_0304300;description=conserved Plasmodium protein%2C unknown function;ebi_biotype=protein_coding
Pf3D7_03_v3	211690	211870	12.8858	0	inf	180	ID=PF3D7_0304300;description=conserved Plasmodium protein%2C unknown function;ebi_biotype=protein_coding
Pf3D7_03_v3	212010	212370	33.2004	0	inf	360	ID=PF3D7_0304300;description=conserved Plasmodium protein%2C unknown function;ebi_biotype=protein_coding
Pf3D7_03_v3	212490	212680	11.4683	0.555556	20.6429	190	ID=PF3D7_0304300;description=conserved Plasmodium protein%2C unknown function;ebi_biotype=protein_coding
Pf3D7_03_v3	214220	214410	10.1111	0	inf	190	ID=PF3D7_0304300;description=conserved Plasmodium protein%2C unknown function;ebi_biotype=protein_coding
Pf3D7_03_v3	216280	216390	20	0.555555	36	110	ID=PF3D7_0304300;description=conserved Plasmodium protein%2C unknown function;ebi_biotype=protein_coding
Pf3D7_03_v3	216490	216640	13.1481	0.74074	17.75	150	ID=PF3D7_0304300;description=conserved Plasmodium protein%2C unknown function;ebi_biotype=protein_coding
Pf3D7_03_v3	217470	217670	38.1818	0	inf	200	ID=PF3D7_0304400;Name=RPL44;description=60S ribosomal protein L44;ebi_biotype=protein_coding
Pf3D7_03_v3	217940	218120	12.4868	0	inf	180	ID=PF3D7_0304400;Name=RPL44;description=60S ribosomal protein L44;ebi_biotype=protein_coding
Pf3D7_03_v3	218230	218360	12.3611	0	inf	130	ID=PF3D7_0304400;Name=RPL44;description=60S ribosomal protein L44;ebi_biotype=protein_coding
Pf3D7_03_v3	219880	220070	21.2857	0	inf	190	ID=PF3D7_0304500;Name=GLP1;description=1-cys-glutaredoxin-like protein-1;ebi_biotype=protein_coding
Pf3D7_03_v3	220210	220400	10.3333	0	inf	190	ID=PF3D7_0304500;Name=GLP1;description=1-cys-glutaredoxin-like protein-1;ebi_biotype=protein_coding
Pf3D7_03_v3	220470	220660	10	0	inf	190	ID=PF3D7_0304500;Name=GLP1;description=1-cys-glutaredoxin-like protein-1;ebi_biotype=protein_coding
Pf3D7_03_v3	223370	223650	11.1696	0	inf	280	ID=PF3D7_0304600;Name=CSP;description=circumsporozoite (CS) protein;ebi_biotype=protein_coding
Pf3D7_03_v3	224770	224960	13.6429	0	inf	190	ID=PF3D7_0304700;description=conserved Plasmodium protein%2C unknown function;ebi_biotype=protein_coding
Pf3D7_03_v3	225410	225750	32.4621	0.340909	95.2222	340	ID=PF3D7_0304700;description=conserved Plasmodium protein%2C unknown function;ebi_biotype=protein_coding
Pf3D7_03_v3	225780	225970	11	0	inf	190	ID=PF3D7_0304700;description=conserved Plasmodium protein%2C unknown function;ebi_biotype=protein_coding
Pf3D7_03_v3	226260	226550	26.8567	0.328947	81.6445	290	ID=PF3D7_0304800;description=conserved Plasmodium membrane protein%2C unknown function;ebi_biotype=protein_coding
Pf3D7_03_v3	226800	226970	10.2778	0	inf	170	ID=PF3D7_0304800;description=conserved Plasmodium membrane protein%2C unknown function;ebi_biotype=protein_coding
Pf3D7_03_v3	227550	227830	22.0395	0.592105	37.2223	280	ID=PF3D7_0304800;description=conserved Plasmodium membrane protein%2C unknown function;ebi_biotype=protein_coding
Pf3D7_03_v3	228170	228360	10.8889	0	inf	190	ID=PF3D7_0304800;description=conserved Plasmodium membrane protein%2C unknown function;ebi_biotype=protein_coding
Pf3D7_03_v3	228700	228890	20	0	inf	190	ID=PF3D7_0304800;description=conserved Plasmodium membrane protein%2C unknown function;ebi_biotype=protein_coding
Pf3D7_03_v3	230560	230670	10	0	inf	110	ID=PF3D7_0304800;description=conserved Plasmodium membrane protein%2C unknown function;ebi_biotype=protein_coding
Pf3D7_03_v3	230750	230890	12.0278	0	inf	140	ID=PF3D7_0304800;description=conserved Plasmodium membrane protein%2C unknown function;ebi_biotype=protein_coding
Pf3D7_03_v3	230900	231080	10.2778	0	inf	180	ID=PF3D7_0304800;description=conserved Plasmodium membrane protein%2C unknown function;ebi_biotype=protein_coding
Pf3D7_03_v3	232230	232550	18.4375	0	inf	320	ID=PF3D7_0304900;description=conserved protein%2C unknown function;ebi_biotype=protein_coding
Pf3D7_03_v3	232620	232870	50.8594	0	inf	250	ID=PF3D7_0304900;description=conserved protein%2C unknown function;ebi_biotype=protein_coding
Pf3D7_03_v3	233320	233550	14.2857	0	inf	230	ID=PF3D7_0305000;Name=EF-Ts;description=elongation factor Ts;ebi_biotype=protein_coding
Pf3D7_03_v3	233720	233820	10	0	inf	100	ID=PF3D7_0305000;Name=EF-Ts;description=elongation factor Ts;ebi_biotype=protein_coding
Pf3D7_03_v3	235330	235520	20.5714	0.375	54.8571	190	ID=PF3D7_0305000;Name=EF-Ts;description=elongation factor Ts;ebi_biotype=protein_coding
Pf3D7_03_v3	235600	235810	36.0714	0.833335	43.2856	210	ID=PF3D7_0305000;Name=EF-Ts;description=elongation factor Ts;ebi_biotype=protein_coding
Pf3D7_03_v3	235880	236130	21.5434	0.816326	26.3907	250	ID=PF3D7_0305100;description=conserved Plasmodium protein%2C unknown function;ebi_biotype=protein_coding
Pf3D7_03_v3	236760	237070	18.1847	0.277778	65.4649	310	ID=PF3D7_0305100;description=conserved Plasmodium protein%2C unknown function;ebi_biotype=protein_coding
Pf3D7_03_v3	239310	239500	34.0536	0.285714	119.188	190	ID=PF3D7_0305100;description=conserved Plasmodium protein%2C unknown function;ebi_biotype=protein_coding
Pf3D7_03_v3	239700	239810	10.8432	0	inf	110	ID=PF3D7_0305100;description=conserved Plasmodium protein%2C unknown function;ebi_biotype=protein_coding
Pf3D7_03_v3	240230	240520	38.8403	0.5	77.6806	290	ID=PF3D7_0305100;description=conserved Plasmodium protein%2C unknown function;ebi_biotype=protein_coding
Pf3D7_03_v3	240670	240860	16.2222	0	inf	190	ID=PF3D7_0305100;description=conserved Plasmodium protein%2C unknown function;ebi_biotype=protein_coding
Pf3D7_03_v3	241240	241530	10.3889	0	inf	290	ID=PF3D7_0305100;description=conserved Plasmodium protein%2C unknown function;ebi_biotype=protein_coding
Pf3D7_03_v3	241590	241780	11.4444	0	inf	190	ID=PF3D7_0305100;description=conserved Plasmodium protein%2C unknown function;ebi_biotype=protein_coding
Pf3D7_03_v3	242800	243190	15.6085	0	inf	390	ID=PF3D7_0305100;description=conserved Plasmodium protein%2C unknown function;ebi_biotype=protein_coding
Pf3D7_03_v3	243640	243840	19.3182	0.909091	21.25	200	ID=PF3D7_0305100;description=conserved Plasmodium protein%2C unknown function;ebi_biotype=protein_coding
Pf3D7_03_v3	244520	244770	11.4665	0	inf	250	ID=PF3D7_0305100;description=conserved Plasmodium protein%2C unknown function;ebi_biotype=protein_coding
Pf3D7_03_v3	245900	246090	12.6508	0	inf	190	ID=PF3D7_0305100;description=conserved Plasmodium protein%2C unknown function;ebi_biotype=protein_coding
Pf3D7_03_v3	246590	246690	10.0397	0	inf	100	ID=PF3D7_0305100;description=conserved Plasmodium protein%2C unknown function;ebi_biotype=protein_coding
Pf3D7_03_v3	247350	247560	25.4762	0	inf	210	ID=PF3D7_0305100;description=conserved Plasmodium protein%2C unknown function;ebi_biotype=protein_coding
Pf3D7_03_v3	247910	248100	21.5	0	inf	190	ID=PF3D7_0305100;description=conserved Plasmodium protein%2C unknown function;ebi_biotype=protein_coding
Pf3D7_03_v3	248110	248300	16.6111	0	inf	190	ID=PF3D7_0305100;description=conserved Plasmodium protein%2C unknown function;ebi_biotype=protein_coding
Pf3D7_03_v3	248600	248790	15.5913	0	inf	190	ID=PF3D7_0305100;description=conserved Plasmodium protein%2C unknown function;ebi_biotype=protein_coding
Pf3D7_03_v3	248820	249010	11.5	0	inf	190	ID=PF3D7_0305100;description=conserved Plasmodium protein%2C unknown function;ebi_biotype=protein_coding
Pf3D7_03_v3	250510	250840	12.8869	0	inf	330	ID=PF3D7_0305200;description=GRIP domain-containing protein%2C putative;ebi_biotype=protein_coding
Pf3D7_03_v3	250850	250980	10	0	inf	130	ID=PF3D7_0305200;description=GRIP domain-containing protein%2C putative;ebi_biotype=protein_coding
Pf3D7_03_v3	252440	252630	12.1667	0	inf	190	ID=PF3D7_0305200;description=GRIP domain-containing protein%2C putative;ebi_biotype=protein_coding
Pf3D7_03_v3	252690	252880	11.5556	0	inf	190	ID=PF3D7_0305200;description=GRIP domain-containing protein%2C putative;ebi_biotype=protein_coding
Pf3D7_03_v3	253630	253910	15.2976	0	inf	280	ID=PF3D7_0305200;description=GRIP domain-containing protein%2C putative;ebi_biotype=protein_coding
Pf3D7_03_v3	254420	254570	11.1111	0	inf	150	ID=PF3D7_0305200;description=GRIP domain-containing protein%2C putative;ebi_biotype=protein_coding
Pf3D7_03_v3	254660	254850	10	0	inf	190	ID=PF3D7_0305200;description=GRIP domain-containing protein%2C putative;ebi_biotype=protein_coding
Pf3D7_03_v3	255460	255650	12.7798	0	inf	190	ID=PF3D7_0305300;description=transporter%2C putative;ebi_biotype=protein_coding
Pf3D7_03_v3	257010	257200	13.4127	0	inf	190	ID=PF3D7_0305300;description=transporter%2C putative;ebi_biotype=protein_coding
Pf3D7_03_v3	258370	258500	10	0	inf	130	ID=PF3D7_0305300;description=transporter%2C putative;ebi_biotype=protein_coding
Pf3D7_03_v3	258750	259190	12.6335	0	inf	440	ID=PF3D7_0305300;description=transporter%2C putative;ebi_biotype=protein_coding
Pf3D7_03_v3	259310	259730	21.0036	0	inf	420	ID=PF3D7_0305300;description=transporter%2C putative;ebi_biotype=protein_coding
Pf3D7_03_v3	259770	260160	19.9309	0.329218	60.5401	390	ID=PF3D7_0305400;description=conserved protein%2C unknown function;ebi_biotype=protein_coding
Pf3D7_03_v3	260370	260560	33.0833	0.333333	99.25	190	ID=PF3D7_0305400;description=conserved protein%2C unknown function;ebi_biotype=protein_coding
Pf3D7_03_v3	261620	261810	10.8333	0	inf	190	ID=PF3D7_0305500;description=protein dopey homolog%2C putative;ebi_biotype=protein_coding
Pf3D7_03_v3	263540	263820	10.6579	0	inf	280	ID=PF3D7_0305500;description=protein dopey homolog%2C putative;ebi_biotype=protein_coding
Pf3D7_03_v3	264960	265150	10	0	inf	190	ID=PF3D7_0305500;description=protein dopey homolog%2C putative;ebi_biotype=protein_coding
Pf3D7_03_v3	265290	265550	14.4444	0	inf	260	ID=PF3D7_0305500;description=protein dopey homolog%2C putative;ebi_biotype=protein_coding
Pf3D7_03_v3	265640	265770	11.3889	0	inf	130	ID=PF3D7_0305500;description=protein dopey homolog%2C putative;ebi_biotype=protein_coding
Pf3D7_03_v3	266630	266780	11.5278	0	inf	150	ID=PF3D7_0305500;description=protein dopey homolog%2C putative;ebi_biotype=protein_coding
Pf3D7_03_v3	267870	268060	19	0.111111	171	190	ID=PF3D7_0305500;description=protein dopey homolog%2C putative;ebi_biotype=protein_coding
Pf3D7_03_v3	269830	270020	20	0.428571	46.6667	190	ID=PF3D7_0305500;description=protein dopey homolog%2C putative;ebi_biotype=protein_coding
Pf3D7_03_v3	270490	271090	17.0071	0	inf	600	ID=PF3D7_0305500;description=protein dopey homolog%2C putative;ebi_biotype=protein_coding
Pf3D7_03_v3	271350	271510	11.8367	0	inf	160	ID=PF3D7_0305500;description=protein dopey homolog%2C putative;ebi_biotype=protein_coding
Pf3D7_03_v3	272410	272530	14.5833	0	inf	120	ID=PF3D7_0305500;description=protein dopey homolog%2C putative;ebi_biotype=protein_coding
Pf3D7_03_v3	272820	273010	12.9167	0	inf	190	ID=PF3D7_0305500;description=protein dopey homolog%2C putative;ebi_biotype=protein_coding
Pf3D7_03_v3	273400	273770	14.3254	0	inf	370	ID=PF3D7_0305500;description=protein dopey homolog%2C putative;ebi_biotype=protein_coding
Pf3D7_03_v3	273840	274070	27.3299	0.15873	172.179	230	ID=PF3D7_0305500;description=protein dopey homolog%2C putative;ebi_biotype=protein_coding
Pf3D7_03_v3	274120	274390	39.2747	0.694444	56.5556	270	ID=PF3D7_0305500;description=protein dopey homolog%2C putative;ebi_biotype=protein_coding
[truncated: 25,483 more rows]
