# Supplementary material for: A metabolism-chromatin axis promotes differential ribosomal RNA transcription in the human malaria parasite
Source: Nat Commun. 2025 Dec 19;17:818. doi: 10.1038/s41467-025-67522-w (PMC12824157; doi:10.1038/s41467-025-67522-w)
Supplement: Supplementary file 12 — Supplementary Data 10 [file 41467_2025_67522_MOESM12_ESM.xlsx]

## Sheet: Info
Supplementary Data 10: Results of peak calling for H3K9ac, H3K14ac, H4K12ac and H4K16ac ChIP-seq experiments in wild-type (strain 3D7) and P. falciparum Sir2a-KO parasites.
Info:	For each sample, overlapping peaks of two replicates are shown. The results represent the significant peaks identified by comparing ChIP over input signal.
	The normalized enrichment in counts per million (CPM, calibrated to the yeast spike in) at the peak summit position is also represented for each sample and replicate.

## Sheet: WT-H3K9ac
Replicate 1										Replicate 2
Chromosome	Start	End	ID	Fold-change at peak summit	-log10pvalue at peak summit	-log10qvalue at peak summit	Position of peak summit	Calibrated CPM at peak summit	Calibrated CPM at peak summit in Sir2a-KO replicate 1	Chromosome	Start	End	Fold-change at peak summit	-log10pvalue at peak summit	-log10qvalue at peak summit	Position of peak summit	Calibrated CPM at peak summit	Calibrated CPM at peak summit in Sir2a-KO replicate 2
Pf3D7_01_v3	109273	109647	WT-H3K9ac_peak-1	1.82119	5.95476	4.41788	109584	8.69874	10.9066	Pf3D7_01_v3	109274	109645	2.00654	9.24196	7.34297	109520	12.3118	12.1752
Pf3D7_01_v3	120679	120940	WT-H3K9ac_peak-2	2.07769	9.04448	7.304	120807	9.94141	13.1375	Pf3D7_01_v3	120669	120924	2.18294	11.9357	9.86208	120803	13.4062	10.3909
Pf3D7_01_v3	130255	130803	WT-H3K9ac_peak-3	3.66802	38.0648	34.8286	130672	17.646	28.5059	Pf3D7_01_v3	130268	130792	3.72644	45.4333	41.2866	130652	22.982	25.505
Pf3D7_01_v3	134300	134584	WT-H3K9ac_peak-4	2.05204	8.71117	6.99109	134414	9.81714	12.8896	Pf3D7_01_v3	134295	134542	1.5435	3.64515	2.21022	134449	9.43904	11.4405
Pf3D7_01_v3	138743	139238	WT-H3K9ac_peak-5	2.56505	16.3017	14.1697	139165	12.3025	21.0696	Pf3D7_01_v3	138746	139218	2.13884	11.2358	9.20737	139154	13.1326	16.2686
Pf3D7_01_v3	141582	142306	WT-H3K9ac_peak-6	2.71895	18.9274	16.6646	142199	13.0481	21.5653	Pf3D7_01_v3	141815	142297	2.80034	23.3993	20.641	142098	17.2365	18.1579
Pf3D7_01_v3	143581	143861	WT-H3K9ac_peak-7	2.87286	21.6981	19.3018	143711	13.7937	18.095	Pf3D7_01_v3	143575	143880	2.64599	20.2608	17.6879	143682	16.2789	14.2744
Pf3D7_01_v3	145889	146657	WT-H3K9ac_peak-8	2.41115	13.8293	11.8247	146281	11.5569	16.7317	Pf3D7_01_v3	145865	146615	2.77829	22.9406	20.2095	146344	17.0997	15.0091
Pf3D7_01_v3	161042	161447	WT-H3K9ac_peak-9	2.79591	20.2951	17.9675	161169	13.4209	17.4754	Pf3D7_01_v3	161061	161429	2.75624	22.4853	19.7807	161178	16.9629	16.8984
Pf3D7_01_v3	166528	166950	WT-H3K9ac_peak-10	3.30892	30.2733	27.4618	166800	15.9063	21.0696	Pf3D7_01_v3	166523	166941	2.82239	23.8613	21.0759	166845	17.3733	15.324
Pf3D7_01_v3	169186	169702	WT-H3K9ac_peak-11	2.46245	14.6359	12.5902	169284	11.8054	9.91509	Pf3D7_01_v3	169221	169583	1.60965	4.30175	2.80105	169270	9.84944	10.3909
Pf3D7_01_v3	172861	173453	WT-H3K9ac_peak-12	3.64237	37.488	34.2849	173006	17.5217	27.2665	Pf3D7_01_v3	172871	173402	3.37364	36.4399	32.9031	172995	20.7933	24.4554
Pf3D7_01_v3	201001	201299	WT-H3K9ac_peak-13	2.30855	12.2709	10.3485	201166	11.0598	14.7487	Pf3D7_01_v3	201047	201311	2.51369	17.7093	15.2878	201192	15.4581	12.0703
Pf3D7_01_v3	202544	203305	WT-H3K9ac_peak-14	3.23196	28.6864	25.9531	202743	15.5335	23.3005	Pf3D7_01_v3	202586	203177	2.73419	22.0335	19.3557	202777	16.8261	18.6827
Pf3D7_01_v3	204617	205455	WT-H3K9ac_peak-15	3.48847	34.0916	31.0748	205178	16.7761	24.6638	Pf3D7_01_v3	204615	205455	3.15314	31.1803	27.9416	205113	19.4253	23.091
Pf3D7_01_v3	218570	219248	WT-H3K9ac_peak-16	2.5394	15.8787	13.769	218773	12.1782	14.9966	Pf3D7_01_v3	218642	219249	2.09474	10.5533	8.56874	218724	12.859	15.219
Pf3D7_01_v3	223756	224049	WT-H3K9ac_peak-17	2.25725	11.5196	9.63715	223902	10.8113	20.4499	Pf3D7_01_v3	223810	224053	2.00654	9.24196	7.34297	223936	12.3118	18.1579
Pf3D7_01_v3	229169	229872	WT-H3K9ac_peak-18	3.25762	29.212	26.4532	229750	15.6577	28.0101	Pf3D7_01_v3	228953	229853	2.73419	22.0335	19.3557	229349	16.8261	19.3124
Pf3D7_01_v3	230434	231176	WT-H3K9ac_peak-19	1.94944	7.43097	5.79261	230928	9.32007	12.3939	Pf3D7_01_v3	230410	231274	2.02859	9.56298	7.64308	231141	12.4486	10.0761
Pf3D7_01_v3	232495	233223	WT-H3K9ac_peak-20	1.82119	5.95476	4.41788	232901	8.69874	11.8981	Pf3D7_01_v3	232445	232981	2.20499	12.2921	10.1956	232876	13.543	11.0207
Pf3D7_01_v3	272616	272981	WT-H3K9ac_peak-21	2.79591	20.2951	17.9675	272720	13.4209	20.4499	Pf3D7_01_v3	272634	272974	2.38139	15.2925	13.0115	272799	14.6374	15.1141
Pf3D7_01_v3	281132	281976	WT-H3K9ac_peak-22	4.28364	52.7666	48.8338	281285	20.6284	32.2241	Pf3D7_01_v3	281138	281887	3.32954	35.3648	31.8935	281317	20.5197	26.7645
Pf3D7_01_v3	303148	303379	WT-H3K9ac_peak-23	1.66728	4.37638	2.96446	303330	7.95313	6.69269	Pf3D7_01_v3	303184	303386	1.65374	4.76746	3.22233	303315	10.123	5.03803
Pf3D7_01_v3	304301	304757	WT-H3K9ac_peak-24	2.25725	11.5196	9.63715	304387	10.8113	18.4669	Pf3D7_01_v3	304315	304726	2.07269	10.2187	8.25624	304376	12.7222	14.0645
Pf3D7_01_v3	322315	322720	WT-H3K9ac_peak-25	3.64237	37.488	34.2849	322601	17.5217	25.0356	Pf3D7_01_v3	322359	322693	2.80034	23.3993	20.641	322564	17.2365	24.2455
Pf3D7_01_v3	322963	323538	WT-H3K9ac_peak-26	2.10334	9.38297	7.62202	323357	10.0657	10.7827	Pf3D7_01_v3	322972	323554	1.96244	8.61383	6.75915	323032	12.0382	15.5339
Pf3D7_01_v3	326742	327182	WT-H3K9ac_peak-27	2.35985	13.0409	11.0774	326843	11.3084	13.0136	Pf3D7_01_v3	326730	327174	2.53574	18.1254	15.6794	327057	15.5949	14.4843
Pf3D7_01_v3	349258	349705	WT-H3K9ac_peak-28	1.92379	7.12449	5.50659	349623	9.19581	11.4024	Pf3D7_01_v3	349326	349689	1.76399	6.02629	4.37137	349527	10.807	8.39672
Pf3D7_01_v3	355562	356181	WT-H3K9ac_peak-29	2.71895	18.9274	16.6646	355983	13.0481	21.3175	Pf3D7_01_v3	355623	356187	2.46959	16.8884	14.5139	356052	15.1845	18.6827
Pf3D7_01_v3	358866	359131	WT-H3K9ac_peak-30	1.94944	7.43097	5.79261	359010	9.32007	16.6078	Pf3D7_01_v3	358863	359143	2.27114	13.3865	11.221	358991	13.9534	14.2744
Pf3D7_01_v3	369472	370169	WT-H3K9ac_peak-31	2.20594	10.7877	8.94479	370067	10.5628	16.112	Pf3D7_01_v3	369507	370180	1.98449	8.92556	7.04828	370087	12.175	13.6447
Pf3D7_01_v3	372259	372607	WT-H3K9ac_peak-32	1.92379	7.12449	5.50659	372456	9.19581	8.42783	Pf3D7_01_v3	372113	372558	1.83014	6.84413	5.12328	372461	11.2174	9.76118
Pf3D7_01_v3	377845	378546	WT-H3K9ac_peak-33	3.00111	24.1124	21.5997	378075	14.415	14.7487	Pf3D7_01_v3	377852	378506	2.16089	11.5836	9.5328	378078	13.2694	15.0091
Pf3D7_01_v3	379189	379792	WT-H3K9ac_peak-34	2.4881	15.0458	12.9795	379353	11.9297	18.3429	Pf3D7_01_v3	379214	379527	2.40344	15.6856	13.3818	379343	14.7742	16.4786
Pf3D7_01_v3	380610	381360	WT-H3K9ac_peak-35	3.43717	32.9845	30.0284	380728	16.5276	22.8047	Pf3D7_01_v3	380616	381365	2.53574	18.1254	15.6794	380731	15.5949	20.572
Pf3D7_01_v3	385358	385936	WT-H3K9ac_peak-36	2.25725	11.5196	9.63715	385501	10.8113	15.3684	Pf3D7_01_v3	385505	385954	1.98449	8.92556	7.04828	385734	12.175	13.7496
Pf3D7_01_v3	391614	392123	WT-H3K9ac_peak-37	2.6933	18.4795	16.2386	391955	12.9238	15.7402	Pf3D7_01_v3	391791	392106	2.22704	12.6527	10.5333	391940	13.6798	13.5397
Pf3D7_01_v3	392563	393092	WT-H3K9ac_peak-38	4.51449	58.6758	54.4459	392732	21.7468	31.3565	Pf3D7_01_v3	392585	393099	3.63824	43.1213	39.1453	392754	22.4348	27.3943
Pf3D7_01_v3	393919	394960	WT-H3K9ac_peak-39	4.02713	46.4469	42.8202	394813	19.3858	27.7623	Pf3D7_01_v3	393920	394967	3.68234	44.2721	40.2068	394802	22.7084	25.1901
Pf3D7_01_v3	402531	403300	WT-H3K9ac_peak-40	2.23159	11.1512	9.28855	403177	10.687	11.1545	Pf3D7_01_v3	402464	403258	1.89629	7.70711	5.92004	402920	11.6278	10.181
Pf3D7_01_v3	405757	406167	WT-H3K9ac_peak-41	2.79591	20.2951	17.9675	406007	13.4209	19.4584	Pf3D7_01_v3	405795	406136	2.29319	13.7596	11.5706	405968	14.0902	17.5281
Pf3D7_01_v3	417891	418150	WT-H3K9ac_peak-42	2.3342	12.6535	10.711	417989	11.1841	16.8557	Pf3D7_01_v3	417907	418158	1.98449	8.92556	7.04828	417991	12.175	13.1199
Pf3D7_01_v3	420322	420935	WT-H3K9ac_peak-43	3.66802	38.0648	34.8286	420801	17.646	33.3395	Pf3D7_01_v3	420301	420911	3.04289	28.6619	25.5766	420754	18.7413	23.8257
Pf3D7_01_v3	450440	450817	WT-H3K9ac_peak-44	2.20594	10.7877	8.94479	450551	10.5628	15.6163	Pf3D7_01_v3	450498	450788	2.13884	11.2358	9.20737	450571	13.1326	13.5397
Pf3D7_01_v3	451621	452412	WT-H3K9ac_peak-45	2.87286	21.6981	19.3018	451761	13.7937	19.7063	Pf3D7_01_v3	451674	452085	1.98449	8.92556	7.04828	451775	12.175	14.3794
Pf3D7_01_v3	521171	521812	WT-H3K9ac_peak-46	3.02676	24.6064	22.0696	521470	14.5393	22.8047	Pf3D7_01_v3	521189	521789	2.57984	18.9686	16.473	521484	15.8685	17.6331
Pf3D7_01_v3	522116	522418	WT-H3K9ac_peak-47	1.66728	4.37638	2.96446	522234	7.95313	9.41934	Pf3D7_01_v3	522183	522410	1.89629	7.70711	5.92004	522289	11.6278	9.02647
Pf3D7_01_v3	535373	536296	WT-H3K9ac_peak-48	2.20594	10.7877	8.94479	535535	10.5628	11.5263	Pf3D7_01_v3	535388	535760	1.76399	6.02629	4.37137	535433	10.807	9.44631
Pf3D7_01_v3	535373	536296	WT-H3K9ac_peak-49	2.20594	10.7877	8.94479	535535	10.5628	11.5263	Pf3D7_01_v3	536033	536274	1.71989	5.50684	3.8956	536177	10.5334	8.60663
Pf3D7_02_v3	77888	78776	WT-H3K9ac_peak-50	2.3342	12.6535	10.711	78685	11.1841	12.0221	Pf3D7_02_v3	78106	78745	1.91834	8.00456	6.1954	78684	11.7646	13.5397
Pf3D7_02_v3	81331	81661	WT-H3K9ac_peak-51	2.30855	12.2709	10.3485	81429	11.0598	18.219	Pf3D7_02_v3	81343	81565	2.02859	9.56298	7.64308	81446	12.4486	17.6331
Pf3D7_02_v3	109638	110108	WT-H3K9ac_peak-52	3.38587	31.8902	28.9943	109814	16.2791	20.8217	Pf3D7_02_v3	109648	110145	2.66804	20.6987	18.1001	109842	16.4157	18.6827
Pf3D7_02_v3	112582	113081	WT-H3K9ac_peak-53	2.4368	14.2304	12.2055	112753	11.6812	15.8642	Pf3D7_02_v3	112667	113097	2.24909	13.0175	10.875	112983	13.8166	11.8604
Pf3D7_02_v3	127927	128294	WT-H3K9ac_peak-54	2.5394	15.8787	13.769	128045	12.1782	16.8557	Pf3D7_02_v3	127916	128270	3.21929	32.7275	29.4085	128023	19.8357	16.7934
Pf3D7_02_v3	133472	133679	WT-H3K9ac_peak-55	1.59033	3.67076	2.32208	133491	7.58033	13.2614	Pf3D7_02_v3	133198	133579	1.91834	8.00456	6.1954	133463	11.7646	13.3298
Pf3D7_02_v3	156531	156986	WT-H3K9ac_peak-56	2.51375	15.4601	13.3722	156757	12.054	19.0866	Pf3D7_02_v3	156481	156986	2.22704	12.6527	10.5333	156605	13.6798	15.8488
Pf3D7_02_v3	158812	159720	WT-H3K9ac_peak-57	4.28364	52.7666	48.8338	159536	20.6284	27.3904	Pf3D7_02_v3	158914	159704	3.17519	31.693	28.4284	159530	19.5621	22.6711
Pf3D7_02_v3	169792	170215	WT-H3K9ac_peak-58	3.28327	29.741	26.956	170093	15.782	22.0611	Pf3D7_02_v3	169811	170195	2.53574	18.1254	15.6794	170086	15.5949	22.7761
Pf3D7_02_v3	171879	172489	WT-H3K9ac_peak-59	2.66765	18.0356	15.8165	172314	12.7996	14.6248	Pf3D7_02_v3	171942	172500	2.18294	11.9357	9.86208	172364	13.4062	13.1199
Pf3D7_02_v3	194842	195235	WT-H3K9ac_peak-60	2.61635	17.1603	14.985	195008	12.551	17.2275	Pf3D7_02_v3	194828	195215	2.33729	14.518	12.2833	194911	14.3638	14.7992
Pf3D7_02_v3	200437	200780	WT-H3K9ac_peak-61	2.18029	10.429	8.60645	200507	10.4385	17.3514	Pf3D7_02_v3	200418	200816	2.66804	20.6987	18.1001	200499	16.4157	17.3182
Pf3D7_02_v3	203216	204121	WT-H3K9ac_peak-62	2.77026	19.8352	17.529	203889	13.2966	20.3259	Pf3D7_02_v3	203261	204104	2.62394	19.8265	17.2794	203977	16.1421	20.7819
Pf3D7_02_v3	209619	210143	WT-H3K9ac_peak-63	2.05204	8.71117	6.99109	209749	9.81714	13.0136	Pf3D7_02_v3	209638	209853	1.6317	4.53185	3.00878	209686	9.98624	10.9157
Pf3D7_02_v3	210667	210958	WT-H3K9ac_peak-64	2.15464	10.0753	8.27343	210878	10.3142	16.112	Pf3D7_02_v3	210635	210933	1.80809	6.56643	4.8679	210779	11.0806	13.4347
Pf3D7_02_v3	212987	213986	WT-H3K9ac_peak-65	3.02676	24.6064	22.0696	213600	14.5393	28.6298	Pf3D7_02_v3	213048	213956	3.32954	35.3648	31.8935	213525	20.5197	24.3505
Pf3D7_02_v3	223453	224955	WT-H3K9ac_peak-66	2.66765	18.0356	15.8165	224180	12.7996	14.2529	Pf3D7_02_v3	223488	224930	2.20499	12.2921	10.1956	224220	13.543	10.9157
Pf3D7_02_v3	225530	226037	WT-H3K9ac_peak-67	2.3855	13.4328	11.4487	225681	11.4326	14.5008	Pf3D7_02_v3	225586	225803	2.11679	10.8923	8.88573	225725	12.9958	15.6389
Pf3D7_02_v3	231043	231526	WT-H3K9ac_peak-68	2.79591	20.2951	17.9675	231173	13.4209	16.236	Pf3D7_02_v3	231051	231477	2.71214	21.5851	18.9342	231151	16.6893	15.7438
Pf3D7_02_v3	252399	253486	WT-H3K9ac_peak-69	2.2829	11.8929	9.99045	252844	10.9356	11.4024	Pf3D7_02_v3	252832	253467	1.96244	8.61383	6.75915	253073	12.0382	12.0703
Pf3D7_02_v3	277550	277837	WT-H3K9ac_peak-70	2.23159	11.1512	9.28855	277705	10.687	13.1375	Pf3D7_02_v3	277560	277792	1.94039	8.30681	6.47486	277643	11.9014	13.7496
Pf3D7_02_v3	288112	288579	WT-H3K9ac_peak-71	2.20594	10.7877	8.94479	288423	10.5628	15.1205	Pf3D7_02_v3	288143	288575	1.89629	7.70711	5.92004	288490	11.6278	12.1752
Pf3D7_02_v3	334299	334576	WT-H3K9ac_peak-72	2.2829	11.8929	9.99045	334445	10.9356	14.3769	Pf3D7_02_v3	334301	334654	2.31524	14.1368	11.925	334494	14.227	10.286
Pf3D7_02_v3	334926	335212	WT-H3K9ac_peak-73	1.87249	6.52825	4.95063	335047	8.94727	14.0051	Pf3D7_02_v3	334950	335229	2.02859	9.56298	7.64308	335076	12.4486	10.181
Pf3D7_02_v3	336220	336644	WT-H3K9ac_peak-74	2.82156	20.7589	18.4088	336500	13.5452	18.095	Pf3D7_02_v3	336303	336634	2.33729	14.518	12.2833	336498	14.3638	14.2744
Pf3D7_02_v3	337627	337922	WT-H3K9ac_peak-75	2.07769	9.04448	7.304	337781	9.94141	11.2784	Pf3D7_02_v3	337629	337921	1.76399	6.02629	4.37137	337873	10.807	11.5455
Pf3D7_02_v3	359156	359840	WT-H3K9ac_peak-76	3.20631	28.1642	25.4571	359300	15.4092	20.9456	Pf3D7_02_v3	359172	359463	2.62394	19.8265	17.2794	359302	16.1421	16.2686
Pf3D7_02_v3	387251	388144	WT-H3K9ac_peak-77	2.07769	9.04448	7.304	387328	9.94141	14.3769	Pf3D7_02_v3	387286	388133	1.98449	8.92556	7.04828	388078	12.175	10.8108
Pf3D7_02_v3	390131	390569	WT-H3K9ac_peak-78	1.94944	7.43097	5.79261	390245	9.32007	9.04752	Pf3D7_02_v3	390294	390598	2.16089	11.5836	9.5328	390535	13.2694	14.0645
Pf3D7_02_v3	401562	401960	WT-H3K9ac_peak-79	2.84721	21.2266	18.854	401809	13.6694	17.3514	Pf3D7_02_v3	401569	401897	1.80809	6.56643	4.8679	401701	11.0806	11.5455
Pf3D7_02_v3	405993	406411	WT-H3K9ac_peak-80	3.66802	38.0648	34.8286	406265	17.646	26.3989	Pf3D7_02_v3	406016	406373	2.75624	22.4853	19.7807	406217	16.9629	24.1406
Pf3D7_02_v3	409968	410380	WT-H3K9ac_peak-81	3.89888	43.389	39.8883	410156	18.7644	21.6893	Pf3D7_02_v3	409980	410349	2.93264	26.2213	23.2914	410218	18.0573	19.3124
Pf3D7_02_v3	412501	412867	WT-H3K9ac_peak-82	2.51375	15.4601	13.3722	412651	12.054	15.3684	Pf3D7_02_v3	412525	412823	2.02859	9.56298	7.64308	412622	12.4486	14.9042
Pf3D7_02_v3	442660	442930	WT-H3K9ac_peak-83	2.3855	13.4328	11.4487	442757	11.4326	13.6333	Pf3D7_02_v3	442627	442909	1.83014	6.84413	5.12328	442746	11.2174	9.86614
Pf3D7_02_v3	444105	444454	WT-H3K9ac_peak-84	2.642	17.5959	15.3989	444227	12.6753	16.6078	Pf3D7_02_v3	444127	444484	1.91834	8.00456	6.1954	444189	11.7646	16.6885
Pf3D7_02_v3	490218	490735	WT-H3K9ac_peak-85	2.41115	13.8293	11.8247	490389	11.5569	14.3769	Pf3D7_02_v3	490245	490781	1.78604	6.2938	4.617	490395	10.9438	11.6504
Pf3D7_02_v3	493931	494327	WT-H3K9ac_peak-86	3.48847	34.0916	31.0748	494141	16.7761	22.8047	Pf3D7_02_v3	493919	494310	2.82239	23.8613	21.0759	494191	17.3733	18.6827
Pf3D7_02_v3	495163	495680	WT-H3K9ac_peak-87	2.7446	19.3793	17.0955	495372	13.1724	17.2275	Pf3D7_02_v3	495230	495615	2.42549	16.0827	13.7554	495430	14.911	15.324
Pf3D7_02_v3	507355	507893	WT-H3K9ac_peak-88	2.15464	10.0753	8.27343	507833	10.3142	13.5093	Pf3D7_02_v3	507393	507864	1.98449	8.92556	7.04828	507722	12.175	12.0703
Pf3D7_02_v3	512156	512439	WT-H3K9ac_peak-89	2.00074	8.06034	6.38066	512384	9.56861	14.5008	Pf3D7_02_v3	512225	512439	1.91834	8.00456	6.1954	512394	11.7646	16.1637
Pf3D7_02_v3	561147	561371	WT-H3K9ac_peak-90	1.84684	6.23863	4.68146	561309	8.823	13.3854	Pf3D7_02_v3	561147	561394	1.98449	8.92556	7.04828	561274	12.175	10.7058
Pf3D7_02_v3	564354	564645	WT-H3K9ac_peak-91	2.66765	18.0356	15.8165	564487	12.7996	15.9881	Pf3D7_02_v3	564338	564644	2.07269	10.2187	8.25624	564499	12.7222	12.3852
Pf3D7_02_v3	566246	566704	WT-H3K9ac_peak-92	2.4368	14.2304	12.2055	566390	11.6812	18.095	Pf3D7_02_v3	566247	566947	2.27114	13.3865	11.221	566364	13.9534	14.9042
Pf3D7_02_v3	572821	573353	WT-H3K9ac_peak-93	2.84721	21.2266	18.854	573261	13.6694	14.129	Pf3D7_02_v3	572923	573331	2.18294	11.9357	9.86208	573224	13.4062	12.4901
Pf3D7_02_v3	585083	585312	WT-H3K9ac_peak-94	1.94944	7.43097	5.79261	585180	9.32007	12.5178	Pf3D7_02_v3	585096	585301	1.67579	5.00854	3.44109	585237	10.2598	11.1256
Pf3D7_02_v3	585832	586055	WT-H3K9ac_peak-95	1.97509	7.74295	6.08382	585974	9.44434	16.7317	Pf3D7_02_v3	585844	586099	1.87424	7.41453	5.64965	586000	11.491	14.0645
Pf3D7_02_v3	588233	589037	WT-H3K9ac_peak-96	3.36022	31.348	28.4814	588877	16.1548	18.8387	Pf3D7_02_v3	588188	589023	2.64599	20.2608	17.6879	588903	16.2789	15.429
Pf3D7_02_v3	628629	629113	WT-H3K9ac_peak-97	3.15501	27.1301	24.4737	628814	15.1607	19.3344	Pf3D7_02_v3	628642	628997	3.06494	29.1594	26.042	628805	18.8781	13.9595
Pf3D7_02_v3	643088	643326	WT-H3K9ac_peak-98	2.20594	10.7877	8.94479	643206	10.5628	15.1205	Pf3D7_02_v3	643110	643330	1.87424	7.41453	5.64965	643214	11.491	11.8604
Pf3D7_02_v3	643715	644305	WT-H3K9ac_peak-99	2.66765	18.0356	15.8165	643838	12.7996	13.8811	Pf3D7_02_v3	643795	644298	1.78604	6.2938	4.617	643896	10.9438	12.3852
Pf3D7_02_v3	653060	653406	WT-H3K9ac_peak-100	2.15464	10.0753	8.27343	653188	10.3142	11.4024	Pf3D7_02_v3	653117	653406	1.85219	7.12685	5.38361	653180	11.3542	10.286
Pf3D7_02_v3	669075	669924	WT-H3K9ac_peak-101	3.84758	42.1855	38.7389	669788	18.5159	32.2241	Pf3D7_02_v3	669199	669922	3.92489	50.7832	46.3679	669752	24.2132	28.129
Pf3D7_02_v3	670477	670863	WT-H3K9ac_peak-102	2.25725	11.5196	9.63715	670771	10.8113	12.2699	Pf3D7_02_v3	670498	670836	1.87424	7.41453	5.64965	670576	11.491	11.2306
Pf3D7_02_v3	671070	671392	WT-H3K9ac_peak-103	2.15464	10.0753	8.27343	671172	10.3142	9.91509	Pf3D7_02_v3	671094	671345	1.69784	5.25502	3.66532	671131	10.3966	9.65622
Pf3D7_02_v3	675385	675894	WT-H3K9ac_peak-104	3.07806	25.6052	23.0203	675503	14.7879	28.8777	Pf3D7_02_v3	675395	675707	2.93264	26.2213	23.2914	675549	18.0573	16.4786
Pf3D7_02_v3	683039	683680	WT-H3K9ac_peak-105	2.23159	11.1512	9.28855	683148	10.687	15.9881	Pf3D7_02_v3	683097	683620	1.78604	6.2938	4.617	683585	10.9438	8.81655
Pf3D7_02_v3	731094	731355	WT-H3K9ac_peak-106	2.89851	22.1735	19.7542	731211	13.918	16.3599	Pf3D7_02_v3	731108	731320	2.31524	14.1368	11.925	731201	14.227	17.3182
Pf3D7_02_v3	734260	734555	WT-H3K9ac_peak-107	2.25725	11.5196	9.63715	734398	10.8113	11.8981	Pf3D7_02_v3	734301	734525	1.80809	6.56643	4.8679	734448	11.0806	10.6009
Pf3D7_02_v3	749942	750265	WT-H3K9ac_peak-108	3.18066	27.6454	24.964	750044	15.2849	21.5653	Pf3D7_02_v3	749963	750328	2.69009	21.1401	18.516	750043	16.5525	19.8372
Pf3D7_02_v3	751108	751719	WT-H3K9ac_peak-109	2.3855	13.4328	11.4487	751262	11.4326	12.8896	Pf3D7_02_v3	751190	751690	2.09474	10.5533	8.56874	751314	12.859	11.9653
Pf3D7_02_v3	763515	764970	WT-H3K9ac_peak-110	2.7446	19.3793	17.0955	764806	13.1724	13.0136	Pf3D7_02_v3	763503	764971	2.66804	20.6987	18.1001	764231	16.4157	13.7496
Pf3D7_02_v3	772517	772731	WT-H3K9ac_peak-111	2.61635	17.1603	14.985	772607	12.551	17.7232	Pf3D7_02_v3	772516	772718	2.29319	13.7596	11.5706	772622	14.0902	17.3182
Pf3D7_02_v3	791944	792305	WT-H3K9ac_peak-112	2.30855	12.2709	10.3485	792102	11.0598	14.3769	Pf3D7_02_v3	792007	792379	1.98449	8.92556	7.04828	792157	12.175	12.7
Pf3D7_02_v3	801375	801617	WT-H3K9ac_peak-113	2.4881	15.0458	12.9795	801520	11.9297	18.9626	Pf3D7_02_v3	801321	801614	2.09474	10.5533	8.56874	801465	12.859	15.219
Pf3D7_02_v3	833684	834655	WT-H3K9ac_peak-114	3.20631	28.1642	25.4571	834366	15.4092	30.9847	Pf3D7_02_v3	833702	833945	2.77829	22.9406	20.2095	833843	17.0997	23.1959
Pf3D7_02_v3	833684	834655	WT-H3K9ac_peak-115	3.20631	28.1642	25.4571	834366	15.4092	30.9847	Pf3D7_02_v3	834187	834644	2.51369	17.7093	15.2878	834340	15.4581	25.1901
Pf3D7_03_v3	82055	82428	WT-H3K9ac_peak-116	1.64163	4.13481	2.74403	82212	7.82886	10.6587	Pf3D7_03_v3	82104	82352	1.6317	4.53185	3.00878	82267	9.98624	8.39672
Pf3D7_03_v3	91159	91500	WT-H3K9ac_peak-117	2.02639	8.38311	6.68305	91273	9.69288	10.4108	Pf3D7_03_v3	91273	91529	1.74194	5.76395	4.13075	91391	10.6702	9.34135
Pf3D7_03_v3	92759	93038	WT-H3K9ac_peak-118	1.89814	6.82356	5.22569	92876	9.07154	13.5093	Pf3D7_03_v3	92671	93015	1.74194	5.76395	4.13075	92800	10.6702	12.4901
Pf3D7_03_v3	109461	109879	WT-H3K9ac_peak-119	3.43717	32.9845	30.0284	109620	16.5276	23.4244	Pf3D7_03_v3	109482	109830	3.17519	31.693	28.4284	109619	19.5621	20.6769
Pf3D7_03_v3	149846	150222	WT-H3K9ac_peak-120	2.12899	9.72659	7.94517	149903	10.1899	14.2529	Pf3D7_03_v3	149877	150236	1.76399	6.02629	4.37137	149925	10.807	15.5339
Pf3D7_03_v3	159289	159696	WT-H3K9ac_peak-121	2.6933	18.4795	16.2386	159385	12.9238	16.112	Pf3D7_03_v3	159331	159541	2.00654	9.24196	7.34297	159437	12.3118	15.219
Pf3D7_03_v3	161436	161670	WT-H3K9ac_peak-122	2.12899	9.72659	7.94517	161571	10.1899	15.2445	Pf3D7_03_v3	161452	161676	2.05064	9.88857	7.94729	161564	12.5854	13.5397
Pf3D7_03_v3	175311	175518	WT-H3K9ac_peak-123	2.2829	11.8929	9.99045	175422	10.9356	12.7657	Pf3D7_03_v3	175179	175501	2.13884	11.2358	9.20737	175412	13.1326	11.4405
Pf3D7_03_v3	198743	198987	WT-H3K9ac_peak-124	1.84684	6.23863	4.68146	198916	8.823	10.4108	Pf3D7_03_v3	198621	198885	1.67579	5.00854	3.44109	198787	10.2598	7.97688
Pf3D7_03_v3	217938	218574	WT-H3K9ac_peak-125	3.66802	38.0648	34.8286	218453	17.646	26.7708	Pf3D7_03_v3	217940	218572	3.35159	35.9009	32.3994	218454	20.6565	21.7265
Pf3D7_03_v3	218970	219279	WT-H3K9ac_peak-126	1.79554	5.67672	4.16001	219215	8.57447	11.8981	Pf3D7_03_v3	218992	219461	1.91834	8.00456	6.1954	219224	11.7646	11.2306
Pf3D7_03_v3	227107	227400	WT-H3K9ac_peak-127	1.79554	5.67672	4.16001	227144	8.57447	9.2954	Pf3D7_03_v3	227136	227390	1.76399	6.02629	4.37137	227232	10.807	9.9711
Pf3D7_03_v3	228406	228957	WT-H3K9ac_peak-128	2.2829	11.8929	9.99045	228831	10.9356	12.146	Pf3D7_03_v3	228386	228947	2.31524	14.1368	11.925	228560	14.227	8.81655
Pf3D7_03_v3	234051	234525	WT-H3K9ac_peak-129	2.79591	20.2951	17.9675	234347	13.4209	12.5178	Pf3D7_03_v3	234148	234583	2.31524	14.1368	11.925	234431	14.227	11.5455
Pf3D7_03_v3	234903	235411	WT-H3K9ac_peak-130	3.61672	36.9142	33.7402	235279	17.3975	25.2835	Pf3D7_03_v3	234933	235397	3.06494	29.1594	26.042	235274	18.8781	20.467
Pf3D7_03_v3	246999	247352	WT-H3K9ac_peak-131	1.61598	3.89958	2.53011	247176	7.70459	10.039	Pf3D7_03_v3	246903	247409	1.83014	6.84413	5.12328	247327	11.2174	12.1752
Pf3D7_03_v3	251220	251865	WT-H3K9ac_peak-132	2.97546	23.6221	21.1334	251354	14.2908	14.9966	Pf3D7_03_v3	251234	251770	2.22704	12.6527	10.5333	251545	13.6798	9.65622
Pf3D7_03_v3	261483	261808	WT-H3K9ac_peak-133	2.05204	8.71117	6.99109	261622	9.81714	11.5263	Pf3D7_03_v3	261504	261800	1.71989	5.50684	3.8956	261549	10.5334	9.76118
Pf3D7_03_v3	290497	290791	WT-H3K9ac_peak-134	2.3855	13.4328	11.4487	290707	11.4326	14.9966	Pf3D7_03_v3	290414	290800	2.33729	14.518	12.2833	290699	14.3638	12.4901
Pf3D7_03_v3	292947	293475	WT-H3K9ac_peak-135	2.18029	10.429	8.60645	293123	10.4385	14.3769	Pf3D7_03_v3	292986	293439	2.38139	15.2925	13.0115	293186	14.6374	13.1199
Pf3D7_03_v3	302812	303064	WT-H3K9ac_peak-136	1.56468	3.44845	2.12104	302843	7.45606	11.2784	Pf3D7_03_v3	302810	303089	1.87424	7.41453	5.64965	303015	11.491	8.1868
Pf3D7_03_v3	307473	307728	WT-H3K9ac_peak-137	2.20594	10.7877	8.94479	307594	10.5628	12.3939	Pf3D7_03_v3	307468	307805	2.02859	9.56298	7.64308	307637	12.4486	13.3298
Pf3D7_03_v3	312719	313381	WT-H3K9ac_peak-138	3.61672	36.9142	33.7402	312962	17.3975	20.3259	Pf3D7_03_v3	312737	313075	2.53574	18.1254	15.6794	312969	15.5949	15.8488
Pf3D7_03_v3	337261	337679	WT-H3K9ac_peak-139	3.33457	30.809	27.9705	337487	16.0305	23.3005	Pf3D7_03_v3	337220	337634	2.60189	19.3957	16.8742	337385	16.0053	19.2075
Pf3D7_03_v3	340262	340661	WT-H3K9ac_peak-140	1.69293	4.62422	3.19088	340639	8.0774	15.3684	Pf3D7_03_v3	340261	340766	2.00654	9.24196	7.34297	340652	12.3118	13.0149
Pf3D7_03_v3	349072	349674	WT-H3K9ac_peak-141	2.51375	15.4601	13.3722	349216	12.054	21.6893	Pf3D7_03_v3	349093	349754	2.60189	19.3957	16.8742	349234	16.0053	21.2017
Pf3D7_03_v3	353484	353794	WT-H3K9ac_peak-142	2.23159	11.1512	9.28855	353654	10.687	11.0305	Pf3D7_03_v3	353439	353716	2.05064	9.88857	7.94729	353514	12.5854	12.5951
Pf3D7_03_v3	365663	366293	WT-H3K9ac_peak-143	1.92379	7.12449	5.50659	365788	9.19581	10.039	Pf3D7_03_v3	365758	366129	1.69784	5.25502	3.66532	366033	10.3966	7.45209
Pf3D7_03_v3	369843	370313	WT-H3K9ac_peak-144	4.25799	52.1228	48.2203	369991	20.5042	29.9932	Pf3D7_03_v3	369847	370400	3.63824	43.1213	39.1453	369973	22.4348	25.1901
Pf3D7_03_v3	382726	383318	WT-H3K9ac_peak-145	3.89888	43.389	39.8883	383139	18.7644	25.5314	Pf3D7_03_v3	382830	383313	3.43979	38.0734	34.4392	383147	21.2036	24.1406
Pf3D7_03_v3	442894	443413	WT-H3K9ac_peak-146	2.642	17.5959	15.3989	443080	12.6753	14.0051	Pf3D7_03_v3	442915	443408	2.00654	9.24196	7.34297	443039	12.3118	11.8604
Pf3D7_03_v3	447693	447961	WT-H3K9ac_peak-147	1.66728	4.37638	2.96446	447868	7.95313	11.8981	Pf3D7_03_v3	447651	447880	1.5876	4.07722	2.59829	447735	9.71264	9.13143
Pf3D7_03_v3	461651	462041	WT-H3K9ac_peak-148	2.71895	18.9274	16.6646	461959	13.0481	17.7232	Pf3D7_03_v3	461661	462022	2.27114	13.3865	11.221	461735	13.9534	17.0034
Pf3D7_03_v3	472574	473190	WT-H3K9ac_peak-149	3.59107	36.3435	33.2012	473016	17.2732	23.0526	Pf3D7_03_v3	472618	473184	2.57984	18.9686	16.473	473014	15.8685	19.5224
Pf3D7_03_v3	474898	475485	WT-H3K9ac_peak-150	2.00074	8.06034	6.38066	475138	9.56861	13.8811	Pf3D7_03_v3	475064	475336	1.76399	6.02629	4.37137	475250	10.807	10.3909
Pf3D7_03_v3	497057	497462	WT-H3K9ac_peak-151	4.02713	46.4469	42.8202	497176	19.3858	18.8387	Pf3D7_03_v3	497086	497478	2.71214	21.5851	18.9342	497317	16.6893	16.6885
Pf3D7_03_v3	538019	538752	WT-H3K9ac_peak-152	2.35985	13.0409	11.0774	538325	11.3084	10.7827	Pf3D7_03_v3	538046	538426	2.18294	11.9357	9.86208	538324	13.4062	11.3356
Pf3D7_03_v3	539785	540080	WT-H3K9ac_peak-153	2.46245	14.6359	12.5902	539891	11.8054	20.6978	Pf3D7_03_v3	539805	540095	2.22704	12.6527	10.5333	539894	13.6798	18.5777
Pf3D7_03_v3	540380	541042	WT-H3K9ac_peak-154	2.5907	16.7289	14.5753	540610	12.4268	21.6893	Pf3D7_03_v3	540386	541130	2.53574	18.1254	15.6794	540605	15.5949	17.3182
Pf3D7_03_v3	547273	548232	WT-H3K9ac_peak-155	4.43754	56.6835	52.555	548032	21.374	29.8692	Pf3D7_03_v3	547335	548194	3.41774	37.5261	33.9242	548009	21.0669	30.3331
Pf3D7_03_v3	551166	551433	WT-H3K9ac_peak-156	3.33457	30.809	27.9705	551317	16.0305	22.309	Pf3D7_03_v3	551153	551401	2.77829	22.9406	20.2095	551282	17.0997	20.467
Pf3D7_03_v3	586542	587068	WT-H3K9ac_peak-157	3.33457	30.809	27.9705	586692	16.0305	22.4329	Pf3D7_03_v3	586567	587061	2.55779	18.5451	16.0742	586670	15.7317	18.8926
Pf3D7_03_v3	612848	613470	WT-H3K9ac_peak-158	3.02676	24.6064	22.0696	613287	14.5393	21.3175	Pf3D7_03_v3	612983	613437	2.75624	22.4853	19.7807	613206	16.9629	15.324
Pf3D7_03_v3	624506	624784	WT-H3K9ac_peak-159	2.15464	10.0753	8.27343	624701	10.3142	12.5178	Pf3D7_03_v3	624260	624743	2.20499	12.2921	10.1956	624597	13.543	11.0207
Pf3D7_03_v3	645989	646835	WT-H3K9ac_peak-160	2.46245	14.6359	12.5902	646196	11.8054	13.6333	Pf3D7_03_v3	646002	646730	1.98449	8.92556	7.04828	646079	12.175	11.3356
Pf3D7_03_v3	650628	650994	WT-H3K9ac_peak-161	2.35985	13.0409	11.0774	650893	11.3084	15.7402	Pf3D7_03_v3	650702	650962	1.69784	5.25502	3.66532	650897	10.3966	16.1637
Pf3D7_03_v3	677801	678014	WT-H3K9ac_peak-162	2.30855	12.2709	10.3485	677878	11.0598	18.5908	Pf3D7_03_v3	677833	678034	2.11679	10.8923	8.88573	677921	12.9958	16.7934
Pf3D7_03_v3	681042	681372	WT-H3K9ac_peak-163	3.46282	33.5364	30.5499	681243	16.6519	23.0526	Pf3D7_03_v3	681105	681365	2.53574	18.1254	15.6794	681257	15.5949	16.8984
Pf3D7_03_v3	683282	683768	WT-H3K9ac_peak-164	3.43717	32.9845	30.0284	683652	16.5276	21.0696	Pf3D7_03_v3	683283	683759	3.30749	34.8316	31.3925	683642	20.3829	17.843
Pf3D7_03_v3	684824	685135	WT-H3K9ac_peak-165	2.71895	18.9274	16.6646	684995	13.0481	15.1205	Pf3D7_03_v3	684870	685172	2.09474	10.5533	8.56874	684973	12.859	13.9595
Pf3D7_03_v3	738173	738895	WT-H3K9ac_peak-166	3.46282	33.5364	30.5499	738744	16.6519	22.9287	Pf3D7_03_v3	738270	738881	3.08699	29.6601	26.5105	738649	19.0149	17.3182
Pf3D7_03_v3	739162	740010	WT-H3K9ac_peak-167	4.36059	54.7136	50.6895	739380	21.0012	30.365	Pf3D7_03_v3	739191	739809	3.79259	47.1942	42.9405	739399	23.3924	26.8695
Pf3D7_03_v3	743935	744457	WT-H3K9ac_peak-168	3.20631	28.1642	25.4571	744202	15.4092	20.202	Pf3D7_03_v3	743987	744552	2.49164	17.2969	14.8993	744200	15.3213	20.0472
Pf3D7_03_v3	761701	761980	WT-H3K9ac_peak-169	2.5394	15.8787	13.769	761805	12.1782	13.8811	Pf3D7_03_v3	761698	762004	2.38139	15.2925	13.0115	761794	14.6374	12.91
Pf3D7_03_v3	792888	793269	WT-H3K9ac_peak-170	2.66765	18.0356	15.8165	793140	12.7996	19.4584	Pf3D7_03_v3	792813	793243	2.49164	17.2969	14.8993	793131	15.3213	17.7381
Pf3D7_03_v3	800856	801170	WT-H3K9ac_peak-171	2.6933	18.4795	16.2386	801068	12.9238	15.1205	Pf3D7_03_v3	800777	801144	1.98449	8.92556	7.04828	801067	12.175	12.2802
Pf3D7_03_v3	805196	806585	WT-H3K9ac_peak-172	3.20631	28.1642	25.4571	805770	15.4092	20.202	Pf3D7_03_v3	805318	806561	3.08699	29.6601	26.5105	805703	19.0149	18.7877
Pf3D7_03_v3	807162	807575	WT-H3K9ac_peak-173	2.5907	16.7289	14.5753	807388	12.4268	19.3344	Pf3D7_03_v3	807175	807627	2.27114	13.3865	11.221	807342	13.9534	16.1637
Pf3D7_03_v3	813173	813707	WT-H3K9ac_peak-174	2.10334	9.38297	7.62202	813584	10.0657	9.17146	Pf3D7_03_v3	813290	813683	1.87424	7.41453	5.64965	813607	11.491	9.13143
Pf3D7_03_v3	815570	816007	WT-H3K9ac_peak-175	2.5907	16.7289	14.5753	815646	12.4268	14.8726	Pf3D7_03_v3	815555	816079	2.22704	12.6527	10.5333	815646	13.6798	12.91
Pf3D7_03_v3	817840	818681	WT-H3K9ac_peak-176	3.18066	27.6454	24.964	817962	15.2849	23.0526	Pf3D7_03_v3	817870	818678	2.51369	17.7093	15.2878	817967	15.4581	18.1579
Pf3D7_03_v3	820614	820820	WT-H3K9ac_peak-177	2.00074	8.06034	6.38066	820716	9.56861	12.5178	Pf3D7_03_v3	820580	820826	1.94039	8.30681	6.47486	820636	11.9014	8.71159
Pf3D7_03_v3	821945	822216	WT-H3K9ac_peak-178	2.12899	9.72659	7.94517	822064	10.1899	9.41934	Pf3D7_03_v3	821973	822239	2.18294	11.9357	9.86208	822108	13.4062	9.13143
Pf3D7_03_v3	829459	829734	WT-H3K9ac_peak-179	2.00074	8.06034	6.38066	829563	9.56861	11.0305	Pf3D7_03_v3	829514	829765	2.02859	9.56298	7.64308	829712	12.4486	10.286
Pf3D7_03_v3	830002	830459	WT-H3K9ac_peak-180	2.12899	9.72659	7.94517	830121	10.1899	15.2445	Pf3D7_03_v3	829978	830466	2.35934	14.9033	12.6454	830374	14.5006	12.4901
Pf3D7_03_v3	833765	834798	WT-H3K9ac_peak-181	3.74497	39.8131	36.4883	833881	18.0188	18.8387	Pf3D7_03_v3	833775	834102	2.99879	27.6762	24.6532	833893	18.4677	15.429
Pf3D7_03_v3	833765	834798	WT-H3K9ac_peak-182	3.74497	39.8131	36.4883	833881	18.0188	18.8387	Pf3D7_03_v3	834391	834808	2.42549	16.0827	13.7554	834601	14.911	16.4786
Pf3D7_03_v3	842552	843327	WT-H3K9ac_peak-183	2.61635	17.1603	14.985	842729	12.551	15.8642	Pf3D7_03_v3	842578	843319	2.27114	13.3865	11.221	842936	13.9534	17.948
Pf3D7_03_v3	845711	846269	WT-H3K9ac_peak-184	3.69367	38.6446	35.3798	845891	17.7703	23.7962	Pf3D7_03_v3	845722	846258	3.52799	40.2901	36.5181	845873	21.7508	23.9306
Pf3D7_03_v3	864986	865246	WT-H3K9ac_peak-185	1.82119	5.95476	4.41788	865188	8.69874	10.5348	Pf3D7_03_v3	864999	865227	1.71989	5.50684	3.8956	865206	10.5334	9.23639
Pf3D7_03_v3	877742	878378	WT-H3K9ac_peak-186	3.36022	31.348	28.4814	877908	16.1548	20.3259	Pf3D7_03_v3	877765	878297	2.93264	26.2213	23.2914	878062	18.0573	16.8984
Pf3D7_03_v3	880274	881191	WT-H3K9ac_peak-187	2.23159	11.1512	9.28855	880836	10.687	13.5093	Pf3D7_03_v3	880225	881194	2.20499	12.2921	10.1956	880795	13.543	12.7
Pf3D7_03_v3	900753	901941	WT-H3K9ac_peak-188	3.82193	41.5881	38.1697	900936	18.3916	25.9032	Pf3D7_03_v3	900762	901904	2.80034	23.3993	20.641	900924	17.2365	24.3505
Pf3D7_03_v3	928661	929175	WT-H3K9ac_peak-189	3.59107	36.3435	33.2012	928968	17.2732	29.8692	Pf3D7_03_v3	928766	929171	3.08699	29.6601	26.5105	929066	19.0149	24.6654
Pf3D7_03_v3	932158	932424	WT-H3K9ac_peak-190	2.10334	9.38297	7.62202	932352	10.0657	11.7742	Pf3D7_03_v3	932184	932416	1.85219	7.12685	5.38361	932329	11.3542	11.2306
Pf3D7_03_v3	942463	943450	WT-H3K9ac_peak-191	3.95018	44.6038	41.0494	943101	19.013	26.275	Pf3D7_03_v3	942484	943448	3.13109	30.6705	27.4607	943060	19.2885	21.5166
Pf3D7_03_v3	965577	966566	WT-H3K9ac_peak-192	4.23233	51.4815	47.615	966421	20.3799	27.7623	Pf3D7_03_v3	965575	966577	3.61619	42.5497	38.6236	966445	22.298	22.986
Pf3D7_03_v3	968680	969122	WT-H3K9ac_peak-193	3.30892	30.2733	27.4618	968954	15.9063	22.9287	Pf3D7_03_v3	968694	969095	2.88854	25.2675	22.3955	968949	17.7837	18.6827
Pf3D7_03_v3	976922	977365	WT-H3K9ac_peak-194	2.41115	13.8293	11.8247	977133	11.5569	14.8726	Pf3D7_03_v3	977064	977397	1.78604	6.2938	4.617	977160	10.9438	12.91
Pf3D7_03_v3	978997	979326	WT-H3K9ac_peak-195	2.41115	13.8293	11.8247	979130	11.5569	13.0136	Pf3D7_03_v3	979006	979275	1.96244	8.61383	6.75915	979171	12.0382	9.55126
Pf3D7_03_v3	986259	986885	WT-H3K9ac_peak-196	2.35985	13.0409	11.0774	986516	11.3084	14.129	Pf3D7_03_v3	986444	986840	2.35934	14.9033	12.6454	986521	14.5006	13.1199
Pf3D7_03_v3	988580	989301	WT-H3K9ac_peak-197	3.64237	37.488	34.2849	988754	17.5217	22.8047	Pf3D7_03_v3	988593	989041	3.57209	41.4146	37.5685	988818	22.0244	26.1348
Pf3D7_03_v3	990110	990320	WT-H3K9ac_peak-198	1.71858	4.87825	3.42414	990178	8.20167	12.3939	Pf3D7_03_v3	990081	990879	1.80809	6.56643	4.8679	990162	11.0806	10.7058
Pf3D7_03_v3	998638	998894	WT-H3K9ac_peak-199	2.51375	15.4601	13.3722	998720	12.054	17.3514	Pf3D7_03_v3	998690	998948	1.76399	6.02629	4.37137	998744	10.807	14.9042
Pf3D7_04_v3	42001	42336	WT-H3K9ac_peak-200	2.35985	13.0409	11.0774	42166	11.3084	13.8811	Pf3D7_04_v3	42068	42303	1.80809	6.56643	4.8679	42130	11.0806	11.7554
Pf3D7_04_v3	93012	93536	WT-H3K9ac_peak-201	1.92379	7.12449	5.50659	93234	9.19581	7.31238	Pf3D7_04_v3	93305	93525	1.83014	6.84413	5.12328	93401	11.2174	11.7554
Pf3D7_04_v3	103782	104228	WT-H3K9ac_peak-202	2.41115	13.8293	11.8247	103974	11.5569	15.4923	Pf3D7_04_v3	103799	104150	1.89629	7.70711	5.92004	103860	11.6278	18.2629
Pf3D7_04_v3	108296	108686	WT-H3K9ac_peak-203	4.02713	46.4469	42.8202	108449	19.3858	29.6213	Pf3D7_04_v3	108290	109048	3.43979	38.0734	34.4392	108475	21.2036	23.4058
Pf3D7_04_v3	127522	127812	WT-H3K9ac_peak-204	1.84684	6.23863	4.68146	127589	8.823	11.1545	Pf3D7_04_v3	127498	127932	1.65374	4.76746	3.22233	127673	10.123	9.55126
Pf3D7_04_v3	147472	148142	WT-H3K9ac_peak-205	3.41152	32.4358	29.51	147836	16.4033	22.309	Pf3D7_04_v3	147495	148107	2.86649	24.7955	21.9532	147777	17.6469	17.0034
Pf3D7_04_v3	178463	178769	WT-H3K9ac_peak-206	2.56505	16.3017	14.1697	178608	12.3025	12.5178	Pf3D7_04_v3	178488	178751	1.91834	8.00456	6.1954	178572	11.7646	12.1752
Pf3D7_04_v3	179818	180248	WT-H3K9ac_peak-207	2.30855	12.2709	10.3485	180146	11.0598	13.5093	Pf3D7_04_v3	179938	180290	2.95469	26.7031	23.7422	180171	18.1941	15.324
Pf3D7_04_v3	185996	186372	WT-H3K9ac_peak-208	1.92379	7.12449	5.50659	186136	9.19581	18.095	Pf3D7_04_v3	186111	186371	1.5876	4.07722	2.59829	186323	9.71264	10.181
Pf3D7_04_v3	195481	196329	WT-H3K9ac_peak-209	3.84758	42.1855	38.7389	195655	18.5159	25.0356	Pf3D7_04_v3	195494	195783	2.97674	27.188	24.1966	195622	18.3309	20.467
Pf3D7_04_v3	208610	209212	WT-H3K9ac_peak-210	3.12936	26.6183	23.9849	209061	15.0364	24.7877	Pf3D7_04_v3	208660	209201	2.62394	19.8265	17.2794	209076	16.1421	20.1521
Pf3D7_04_v3	222475	222911	WT-H3K9ac_peak-211	2.84721	21.2266	18.854	222718	13.6694	18.9626	Pf3D7_04_v3	222515	222876	2.11679	10.8923	8.88573	222772	12.9958	19.1025
Pf3D7_04_v3	225415	225936	WT-H3K9ac_peak-212	2.3855	13.4328	11.4487	225515	11.4326	17.4754	Pf3D7_04_v3	225442	225902	2.29319	13.7596	11.5706	225772	14.0902	14.4843
Pf3D7_04_v3	232655	233163	WT-H3K9ac_peak-213	2.3342	12.6535	10.711	232905	11.1841	13.2614	Pf3D7_04_v3	232657	233096	2.05064	9.88857	7.94729	232888	12.5854	11.1256
Pf3D7_04_v3	234033	234795	WT-H3K9ac_peak-214	3.53977	35.2113	32.131	234403	17.0247	23.1765	Pf3D7_04_v3	234290	234610	2.44754	16.4836	14.1328	234406	15.0478	21.8315
Pf3D7_04_v3	241340	241641	WT-H3K9ac_peak-215	2.41115	13.8293	11.8247	241430	11.5569	15.1205	Pf3D7_04_v3	241289	241576	2.22704	12.6527	10.5333	241419	13.6798	14.1695
Pf3D7_04_v3	270637	271185	WT-H3K9ac_peak-216	3.79628	40.9935	37.6056	270991	18.2673	25.7792	Pf3D7_04_v3	270539	271161	3.06494	29.1594	26.042	270889	18.8781	26.7645
Pf3D7_04_v3	291648	291962	WT-H3K9ac_peak-217	1.97509	7.74295	6.08382	291733	9.44434	16.7317	Pf3D7_04_v3	291621	292024	2.05064	9.88857	7.94729	291680	12.5854	12.1752
Pf3D7_04_v3	302004	302268	WT-H3K9ac_peak-218	2.25725	11.5196	9.63715	302123	10.8113	11.2784	Pf3D7_04_v3	302049	302288	2.02859	9.56298	7.64308	302163	12.4486	12.3852
Pf3D7_04_v3	303344	303745	WT-H3K9ac_peak-219	2.4368	14.2304	12.2055	303616	11.6812	15.9881	Pf3D7_04_v3	303376	303948	2.44754	16.4836	14.1328	303536	15.0478	14.9042
Pf3D7_04_v3	320993	321484	WT-H3K9ac_peak-220	4.771	65.4741	60.928	321193	22.9895	33.3395	Pf3D7_04_v3	321004	321451	4.27769	60.7729	55.9494	321196	26.402	32.1174
Pf3D7_04_v3	329166	329490	WT-H3K9ac_peak-221	3.25762	29.212	26.4532	329282	15.6577	14.129	Pf3D7_04_v3	329166	329498	2.86649	24.7955	21.9532	329252	17.6469	14.4843
Pf3D7_04_v3	330590	330815	WT-H3K9ac_peak-222	2.3342	12.6535	10.711	330682	11.1841	14.3769	Pf3D7_04_v3	330617	330875	2.02859	9.56298	7.64308	330720	12.4486	11.4405
Pf3D7_04_v3	337055	337305	WT-H3K9ac_peak-223	2.02639	8.38311	6.68305	337212	9.69288	12.7657	Pf3D7_04_v3	337050	337335	2.09474	10.5533	8.56874	337244	12.859	10.0761
Pf3D7_04_v3	338956	339732	WT-H3K9ac_peak-224	3.66802	38.0648	34.8286	339109	17.646	34.7028	Pf3D7_04_v3	338957	339727	4.03514	53.8409	49.2614	339108	24.8972	25.7149
Pf3D7_04_v3	346436	346715	WT-H3K9ac_peak-225	1.82119	5.95476	4.41788	346488	8.69874	13.3854	Pf3D7_04_v3	346415	346656	2.07269	10.2187	8.25624	346555	12.7222	13.0149
Pf3D7_04_v3	360857	361754	WT-H3K9ac_peak-226	3.10371	26.1099	23.5007	361240	14.9121	19.8302	Pf3D7_04_v3	361034	361717	2.18294	11.9357	9.86208	361644	13.4062	18.5777
Pf3D7_04_v3	364493	364941	WT-H3K9ac_peak-227	2.41115	13.8293	11.8247	364768	11.5569	14.6248	Pf3D7_04_v3	364657	364916	2.02859	9.56298	7.64308	364855	12.4486	13.0149
Pf3D7_04_v3	366343	367325	WT-H3K9ac_peak-228	3.18066	27.6454	24.964	366439	15.2849	20.5738	Pf3D7_04_v3	366339	366953	3.06494	29.1594	26.042	366820	18.8781	19.5224
Pf3D7_04_v3	379968	380342	WT-H3K9ac_peak-229	2.56505	16.3017	14.1697	380111	12.3025	28.382	Pf3D7_04_v3	379738	380244	2.20499	12.2921	10.1956	380067	13.543	26.2397
Pf3D7_04_v3	402366	402711	WT-H3K9ac_peak-230	2.25725	11.5196	9.63715	402546	10.8113	13.0136	Pf3D7_04_v3	402452	402710	1.96244	8.61383	6.75915	402622	12.0382	10.8108
Pf3D7_04_v3	406212	406601	WT-H3K9ac_peak-231	2.10334	9.38297	7.62202	406487	10.0657	13.6333	Pf3D7_04_v3	406217	406573	1.94039	8.30681	6.47486	406271	11.9014	15.0091
Pf3D7_04_v3	424387	424599	WT-H3K9ac_peak-232	1.82119	5.95476	4.41788	424520	8.69874	11.7742	Pf3D7_04_v3	424369	424571	1.67579	5.00854	3.44109	424498	10.2598	10.6009
Pf3D7_04_v3	437072	438004	WT-H3K9ac_peak-233	4.20668	50.8429	47.0126	437803	20.2556	33.7113	Pf3D7_04_v3	437212	437975	3.81464	47.7862	43.5081	437799	23.5292	28.129
Pf3D7_04_v3	438892	439577	WT-H3K9ac_peak-234	2.94981	23.1355	20.6699	439019	14.1665	21.5653	Pf3D7_04_v3	438914	439578	2.66804	20.6987	18.1001	439037	16.4157	17.843
Pf3D7_04_v3	442907	444225	WT-H3K9ac_peak-235	2.89851	22.1735	19.7542	443308	13.918	18.9626	Pf3D7_04_v3	443177	444147	2.02859	9.56298	7.64308	443304	12.4486	13.9595
Pf3D7_04_v3	446017	446447	WT-H3K9ac_peak-236	2.30855	12.2709	10.3485	446169	11.0598	16.112	Pf3D7_04_v3	446044	446359	1.65374	4.76746	3.22233	446314	10.123	11.4405
Pf3D7_04_v3	459172	459397	WT-H3K9ac_peak-237	2.92416	22.6526	20.2099	459271	14.0422	18.095	Pf3D7_04_v3	459174	459388	2.53574	18.1254	15.6794	459272	15.5949	14.0645
Pf3D7_04_v3	485834	486404	WT-H3K9ac_peak-238	2.46245	14.6359	12.5902	485940	11.8054	15.3684	Pf3D7_04_v3	485843	486159	2.18294	11.9357	9.86208	485936	13.4062	14.2744
Pf3D7_04_v3	493048	493351	WT-H3K9ac_peak-239	2.5394	15.8787	13.769	493180	12.1782	11.1545	Pf3D7_04_v3	493037	493329	2.22704	12.6527	10.5333	493173	13.6798	11.6504
Pf3D7_04_v3	504527	505058	WT-H3K9ac_peak-240	2.4368	14.2304	12.2055	504918	11.6812	22.309	Pf3D7_04_v3	504568	505039	2.55779	18.5451	16.0742	504841	15.7317	14.1695
Pf3D7_04_v3	540972	541200	WT-H3K9ac_peak-241	2.00074	8.06034	6.38066	541049	9.56861	19.0866	Pf3D7_04_v3	540933	541215	2.18294	11.9357	9.86208	541035	13.4062	14.4843
Pf3D7_04_v3	541794	542143	WT-H3K9ac_peak-242	2.4881	15.0458	12.9795	542032	11.9297	14.2529	Pf3D7_04_v3	541923	542163	1.91834	8.00456	6.1954	542091	11.7646	11.0207
Pf3D7_04_v3	542417	542855	WT-H3K9ac_peak-243	2.77026	19.8352	17.529	542693	13.2966	19.5823	Pf3D7_04_v3	542432	542836	2.42549	16.0827	13.7554	542719	14.911	15.324
Pf3D7_04_v3	625584	626258	WT-H3K9ac_peak-244	2.25725	11.5196	9.63715	625828	10.8113	17.9711	Pf3D7_04_v3	625598	626285	2.40344	15.6856	13.3818	626168	14.7742	14.4843
Pf3D7_04_v3	628234	628942	WT-H3K9ac_peak-245	1.82119	5.95476	4.41788	628817	8.69874	14.8726	Pf3D7_04_v3	628495	629148	1.80809	6.56643	4.8679	628839	11.0806	11.4405
Pf3D7_04_v3	668573	669724	WT-H3K9ac_peak-246	2.61635	17.1603	14.985	668685	12.551	15.7402	Pf3D7_04_v3	668596	668880	2.07269	10.2187	8.25624	668713	12.7222	12.4901
Pf3D7_04_v3	668573	669724	WT-H3K9ac_peak-247	2.61635	17.1603	14.985	668685	12.551	15.7402	Pf3D7_04_v3	669304	669738	2.02859	9.56298	7.64308	669552	12.4486	13.1199
Pf3D7_04_v3	671345	671584	WT-H3K9ac_peak-248	1.94944	7.43097	5.79261	671472	9.32007	14.3769	Pf3D7_04_v3	671320	671577	1.89629	7.70711	5.92004	671421	11.6278	13.9595
Pf3D7_04_v3	681766	682120	WT-H3K9ac_peak-249	3.74497	39.8131	36.4883	681926	18.0188	25.6553	Pf3D7_04_v3	681800	682102	3.06494	29.1594	26.042	681921	18.8781	23.7207
Pf3D7_04_v3	686434	687062	WT-H3K9ac_peak-250	2.642	17.5959	15.3989	686978	12.6753	15.2445	Pf3D7_04_v3	686410	687040	2.40344	15.6856	13.3818	686497	14.7742	13.4347
Pf3D7_04_v3	689778	690430	WT-H3K9ac_peak-251	2.92416	22.6526	20.2099	690195	14.0422	21.0696	Pf3D7_04_v3	689803	690390	2.40344	15.6856	13.3818	690199	14.7742	17.1083
Pf3D7_04_v3	698237	698827	WT-H3K9ac_peak-252	3.77063	40.4019	37.0443	698709	18.1431	26.7708	Pf3D7_04_v3	698253	698818	3.19724	32.2088	28.9169	698693	19.6989	23.4058
Pf3D7_04_v3	706681	706929	WT-H3K9ac_peak-253	2.07769	9.04448	7.304	706829	9.94141	11.8981	Pf3D7_04_v3	706697	706944	1.69784	5.25502	3.66532	706795	10.3966	9.9711
Pf3D7_04_v3	708741	708995	WT-H3K9ac_peak-254	2.5394	15.8787	13.769	708899	12.1782	21.6893	Pf3D7_04_v3	708380	709010	3.02084	28.1675	25.113	708850	18.6045	17.843
Pf3D7_04_v3	711055	711591	WT-H3K9ac_peak-255	3.05241	25.104	22.5431	711199	14.6636	24.9117	Pf3D7_04_v3	711054	711446	2.71214	21.5851	18.9342	711182	16.6893	18.3678
Pf3D7_04_v3	739477	739841	WT-H3K9ac_peak-256	1.82119	5.95476	4.41788	739708	8.69874	14.3769	Pf3D7_04_v3	739610	739832	1.89629	7.70711	5.92004	739736	11.6278	13.6447
Pf3D7_04_v3	756466	756776	WT-H3K9ac_peak-257	1.76989	5.40457	3.90859	756578	8.4502	12.3939	Pf3D7_04_v3	756469	756795	1.74194	5.76395	4.13075	756671	10.6702	9.9711
Pf3D7_04_v3	788724	789391	WT-H3K9ac_peak-258	3.05241	25.104	22.5431	789203	14.6636	22.8047	Pf3D7_04_v3	788710	789386	2.75624	22.4853	19.7807	789254	16.9629	16.8984
Pf3D7_04_v3	817297	817841	WT-H3K9ac_peak-259	3.79628	40.9935	37.6056	817428	18.2673	22.5568	Pf3D7_04_v3	817319	817922	2.75624	22.4853	19.7807	817451	16.9629	21.7265
Pf3D7_04_v3	818385	818734	WT-H3K9ac_peak-260	2.23159	11.1512	9.28855	818569	10.687	9.54328	Pf3D7_04_v3	818464	818693	1.5876	4.07722	2.59829	818532	9.71264	8.29176
Pf3D7_04_v3	829993	830551	WT-H3K9ac_peak-261	1.87249	6.52825	4.95063	830281	8.94727	10.6587	Pf3D7_04_v3	830217	830510	1.89629	7.70711	5.92004	830305	11.6278	11.7554
Pf3D7_04_v3	831952	832480	WT-H3K9ac_peak-262	2.35985	13.0409	11.0774	832383	11.3084	17.4754	Pf3D7_04_v3	832089	832457	2.09474	10.5533	8.56874	832403	12.859	16.0587
Pf3D7_04_v3	841216	842044	WT-H3K9ac_peak-263	3.82193	41.5881	38.1697	841421	18.3916	25.7792	Pf3D7_04_v3	841219	842023	3.43979	38.0734	34.4392	841494	21.2036	21.6215
Pf3D7_04_v3	864873	865389	WT-H3K9ac_peak-264	2.00074	8.06034	6.38066	864955	9.56861	7.6842	Pf3D7_04_v3	864904	865196	1.89629	7.70711	5.92004	865023	11.6278	6.08762
Pf3D7_04_v3	866402	866610	WT-H3K9ac_peak-265	2.02639	8.38311	6.68305	866444	9.69288	16.4838	Pf3D7_04_v3	866406	866694	1.85219	7.12685	5.38361	866453	11.3542	12.7
Pf3D7_04_v3	873444	873974	WT-H3K9ac_peak-266	1.97509	7.74295	6.08382	873750	9.44434	11.0305	Pf3D7_04_v3	873538	873866	2.05064	9.88857	7.94729	873683	12.5854	8.50168
Pf3D7_04_v3	874896	875541	WT-H3K9ac_peak-267	3.20631	28.1642	25.4571	875428	15.4092	19.5823	Pf3D7_04_v3	875061	875526	2.55779	18.5451	16.0742	875429	15.7317	19.1025
Pf3D7_04_v3	929317	929991	WT-H3K9ac_peak-268	3.77063	40.4019	37.0443	929476	18.1431	28.1341	Pf3D7_04_v3	929323	930013	3.04289	28.6619	25.5766	929550	18.7413	26.2397
Pf3D7_04_v3	1001527	1002590	WT-H3K9ac_peak-269	4.69404	63.4096	58.9446	1001690	22.6167	33.7113	Pf3D7_04_v3	1001538	1002541	4.12334	56.3295	51.6073	1001678	25.4444	27.8141
Pf3D7_04_v3	1026873	1027360	WT-H3K9ac_peak-270	2.66765	18.0356	15.8165	1027219	12.7996	22.309	Pf3D7_04_v3	1026932	1027303	2.80034	23.3993	20.641	1027086	17.2365	17.1083
Pf3D7_04_v3	1029318	1029783	WT-H3K9ac_peak-271	2.66765	18.0356	15.8165	1029443	12.7996	17.4754	Pf3D7_04_v3	1029328	1029939	2.22704	12.6527	10.5333	1029395	13.6798	13.1199
Pf3D7_04_v3	1042899	1043202	WT-H3K9ac_peak-272	2.46245	14.6359	12.5902	1043108	11.8054	15.1205	Pf3D7_04_v3	1042873	1043182	1.91834	8.00456	6.1954	1043068	11.7646	12.7
Pf3D7_04_v3	1049692	1049952	WT-H3K9ac_peak-273	3.41152	32.4358	29.51	1049833	16.4033	24.9117	Pf3D7_04_v3	1049692	1049940	2.97674	27.188	24.1966	1049830	18.3309	22.0414
Pf3D7_04_v3	1050377	1051029	WT-H3K9ac_peak-274	4.20668	50.8429	47.0126	1050762	20.2556	24.4159	Pf3D7_04_v3	1050592	1051029	2.93264	26.2213	23.2914	1050705	18.0573	22.7761
Pf3D7_04_v3	1065875	1066614	WT-H3K9ac_peak-275	3.20631	28.1642	25.4571	1066260	15.4092	22.8047	Pf3D7_04_v3	1065811	1066611	2.77829	22.9406	20.2095	1066483	17.0997	18.5777
Pf3D7_04_v3	1093143	1093585	WT-H3K9ac_peak-276	2.66765	18.0356	15.8165	1093342	12.7996	19.2105	Pf3D7_04_v3	1093157	1093632	2.29319	13.7596	11.5706	1093315	14.0902	15.7438
Pf3D7_04_v3	1118812	1119200	WT-H3K9ac_peak-277	2.66765	18.0356	15.8165	1118930	12.7996	18.095	Pf3D7_04_v3	1118850	1119253	2.18294	11.9357	9.86208	1118935	13.4062	18.9976
Pf3D7_05_v3	55808	56787	WT-H3K9ac_peak-278	3.41152	32.4358	29.51	55932	16.4033	23.7962	Pf3D7_05_v3	55794	56740	2.55779	18.5451	16.0742	55909	15.7317	20.8868
Pf3D7_05_v3	81101	81702	WT-H3K9ac_peak-279	2.3855	13.4328	11.4487	81174	11.4326	4.70967	Pf3D7_05_v3	81135	81518	1.69784	5.25502	3.66532	81199	10.3966	4.40828
Pf3D7_05_v3	91372	92004	WT-H3K9ac_peak-280	1.92379	7.12449	5.50659	91433	9.19581	17.7232	Pf3D7_05_v3	91379	91994	2.18294	11.9357	9.86208	91491	13.4062	12.91
Pf3D7_05_v3	96343	96622	WT-H3K9ac_peak-281	2.00074	8.06034	6.38066	96538	9.56861	12.6417	Pf3D7_05_v3	96306	96583	1.65374	4.76746	3.22233	96333	10.123	9.55126
Pf3D7_05_v3	97506	98049	WT-H3K9ac_peak-282	2.15464	10.0753	8.27343	97660	10.3142	12.2699	Pf3D7_05_v3	97466	98054	2.22704	12.6527	10.5333	97561	13.6798	13.4347
Pf3D7_05_v3	122430	122870	WT-H3K9ac_peak-283	3.41152	32.4358	29.51	122582	16.4033	22.6808	Pf3D7_05_v3	122440	122838	3.04289	28.6619	25.5766	122584	18.7413	21.2017
Pf3D7_05_v3	128012	128614	WT-H3K9ac_peak-284	2.77026	19.8352	17.529	128268	13.2966	20.5738	Pf3D7_05_v3	127948	128616	2.55779	18.5451	16.0742	128288	15.7317	16.8984
Pf3D7_05_v3	172230	172551	WT-H3K9ac_peak-285	1.64163	4.13481	2.74403	172500	7.82886	8.05601	Pf3D7_05_v3	172230	172488	1.74194	5.76395	4.13075	172304	10.6702	8.39672
Pf3D7_05_v3	187812	188763	WT-H3K9ac_peak-286	2.15464	10.0753	8.27343	187874	10.3142	14.3769	Pf3D7_05_v3	188231	188879	1.71989	5.50684	3.8956	188371	10.5334	9.86614
Pf3D7_05_v3	245909	246893	WT-H3K9ac_peak-287	3.56542	35.7759	32.6645	246660	17.1489	26.275	Pf3D7_05_v3	245928	246910	2.69009	21.1401	18.516	246597	16.5525	20.6769
Pf3D7_05_v3	255251	255524	WT-H3K9ac_peak-288	3.64237	37.488	34.2849	255386	17.5217	25.7792	Pf3D7_05_v3	255266	255534	3.43979	38.0734	34.4392	255408	21.2036	19.7323
Pf3D7_05_v3	256235	256650	WT-H3K9ac_peak-289	1.84684	6.23863	4.68146	256274	8.823	16.112	Pf3D7_05_v3	256238	256664	2.20499	12.2921	10.1956	256580	13.543	12.0703
Pf3D7_05_v3	258082	258619	WT-H3K9ac_peak-290	3.02676	24.6064	22.0696	258492	14.5393	19.5823	Pf3D7_05_v3	258124	258607	2.33729	14.518	12.2833	258453	14.3638	20.9918
Pf3D7_05_v3	261195	261631	WT-H3K9ac_peak-291	1.89814	6.82356	5.22569	261334	9.07154	10.4108	Pf3D7_05_v3	261276	262170	2.91059	25.7428	22.8419	261974	17.9205	20.2571
Pf3D7_05_v3	261841	262190	WT-H3K9ac_peak-292	2.7446	19.3793	17.0955	261983	13.1724	21.3175	Pf3D7_05_v3	261276	262170	2.91059	25.7428	22.8419	261974	17.9205	20.2571
Pf3D7_05_v3	266765	267601	WT-H3K9ac_peak-293	2.97546	23.6221	21.1334	267321	14.2908	24.292	Pf3D7_05_v3	266769	267580	3.13109	30.6705	27.4607	267308	19.2885	22.6711
Pf3D7_05_v3	268223	268435	WT-H3K9ac_peak-294	2.25725	11.5196	9.63715	268323	10.8113	16.7317	Pf3D7_05_v3	268208	268408	2.00654	9.24196	7.34297	268348	12.3118	13.6447
Pf3D7_05_v3	269240	269600	WT-H3K9ac_peak-295	2.12899	9.72659	7.94517	269331	10.1899	16.9796	Pf3D7_05_v3	269253	269613	1.96244	8.61383	6.75915	269356	12.0382	12.7
Pf3D7_05_v3	280926	281142	WT-H3K9ac_peak-296	2.02639	8.38311	6.68305	281018	9.69288	13.6333	Pf3D7_05_v3	280928	281160	1.78604	6.2938	4.617	280972	10.9438	9.9711
Pf3D7_05_v3	318068	318348	WT-H3K9ac_peak-297	1.64163	4.13481	2.74403	318212	7.82886	12.146	Pf3D7_05_v3	318153	318358	1.87424	7.41453	5.64965	318307	11.491	9.86614
Pf3D7_05_v3	322227	322496	WT-H3K9ac_peak-298	2.41115	13.8293	11.8247	322322	11.5569	18.095	Pf3D7_05_v3	322232	322683	2.29319	13.7596	11.5706	322312	14.0902	15.219
Pf3D7_05_v3	326463	326776	WT-H3K9ac_peak-299	2.5907	16.7289	14.5753	326630	12.4268	14.6248	Pf3D7_05_v3	326503	326771	2.31524	14.1368	11.925	326621	14.227	12.3852
Pf3D7_05_v3	358258	358957	WT-H3K9ac_peak-300	3.02676	24.6064	22.0696	358607	14.5393	22.6808	Pf3D7_05_v3	358289	358989	2.42549	16.0827	13.7554	358600	14.911	23.091
Pf3D7_05_v3	363933	364394	WT-H3K9ac_peak-301	1.66728	4.37638	2.96446	363953	7.95313	13.2614	Pf3D7_05_v3	363917	364142	1.78604	6.2938	4.617	363982	10.9438	8.71159
Pf3D7_05_v3	377642	377951	WT-H3K9ac_peak-302	2.02639	8.38311	6.68305	377681	9.69288	11.2784	Pf3D7_05_v3	377653	377904	1.65374	4.76746	3.22233	377801	10.123	6.82233
Pf3D7_05_v3	378264	378495	WT-H3K9ac_peak-303	3.64237	37.488	34.2849	378387	17.5217	24.5399	Pf3D7_05_v3	378277	378498	3.02084	28.1675	25.113	378385	18.6045	23.5108
Pf3D7_05_v3	388703	389175	WT-H3K9ac_peak-304	3.48847	34.0916	31.0748	388951	16.7761	18.219	Pf3D7_05_v3	388705	389197	2.57984	18.9686	16.473	388950	15.8685	15.324
Pf3D7_05_v3	390503	390847	WT-H3K9ac_peak-305	2.18029	10.429	8.60645	390597	10.4385	14.3769	Pf3D7_05_v3	390635	390927	1.83014	6.84413	5.12328	390843	11.2174	11.2306
Pf3D7_05_v3	398663	398956	WT-H3K9ac_peak-306	2.5907	16.7289	14.5753	398833	12.4268	16.236	Pf3D7_05_v3	398643	398959	2.11679	10.8923	8.88573	398850	12.9958	14.1695
Pf3D7_05_v3	401300	402071	WT-H3K9ac_peak-307	2.56505	16.3017	14.1697	401491	12.3025	19.0866	Pf3D7_05_v3	401277	401646	2.71214	21.5851	18.9342	401453	16.6893	16.1637
Pf3D7_05_v3	402427	402732	WT-H3K9ac_peak-308	2.51375	15.4601	13.3722	402593	12.054	16.6078	Pf3D7_05_v3	402436	402752	2.18294	11.9357	9.86208	402588	13.4062	14.2744
Pf3D7_05_v3	403332	403609	WT-H3K9ac_peak-309	3.69367	38.6446	35.3798	403466	17.7703	31.6044	Pf3D7_05_v3	403338	403583	3.66029	43.6954	39.6751	403485	22.5716	27.7092
Pf3D7_05_v3	410046	410366	WT-H3K9ac_peak-310	2.2829	11.8929	9.99045	410125	10.9356	17.1035	Pf3D7_05_v3	410100	410375	2.00654	9.24196	7.34297	410286	12.3118	12.7
Pf3D7_05_v3	416225	416695	WT-H3K9ac_peak-311	2.23159	11.1512	9.28855	416371	10.687	15.4923	Pf3D7_05_v3	416275	416616	2.18294	11.9357	9.86208	416404	13.4062	17.4232
Pf3D7_05_v3	437472	438105	WT-H3K9ac_peak-312	3.43717	32.9845	30.0284	437597	16.5276	15.8642	Pf3D7_05_v3	437486	438113	2.60189	19.3957	16.8742	437916	16.0053	16.8984
Pf3D7_05_v3	447857	448705	WT-H3K9ac_peak-313	3.48847	34.0916	31.0748	448329	16.7761	21.4414	Pf3D7_05_v3	447800	448524	2.71214	21.5851	18.9342	448356	16.6893	24.2455
Pf3D7_05_v3	464304	464538	WT-H3K9ac_peak-314	1.84684	6.23863	4.68146	464429	8.823	9.66722	Pf3D7_05_v3	464308	464526	1.76399	6.02629	4.37137	464390	10.807	9.76118
Pf3D7_05_v3	466830	467092	WT-H3K9ac_peak-315	1.82119	5.95476	4.41788	466997	8.69874	12.6417	Pf3D7_05_v3	466830	467038	1.6317	4.53185	3.00878	466926	9.98624	11.0207
Pf3D7_05_v3	467772	468070	WT-H3K9ac_peak-316	1.97509	7.74295	6.08382	467911	9.44434	9.2954	Pf3D7_05_v3	467794	468052	1.87424	7.41453	5.64965	467894	11.491	10.286
Pf3D7_05_v3	469391	469755	WT-H3K9ac_peak-317	2.97546	23.6221	21.1334	469588	14.2908	16.9796	Pf3D7_05_v3	469386	469711	2.24909	13.0175	10.875	469529	13.8166	13.4347
Pf3D7_05_v3	475630	476167	WT-H3K9ac_peak-318	2.00074	8.06034	6.38066	476070	9.56861	16.112	Pf3D7_05_v3	475704	476096	1.69784	5.25502	3.66532	476031	10.3966	14.3794
Pf3D7_05_v3	482330	482587	WT-H3K9ac_peak-319	1.94944	7.43097	5.79261	482505	9.32007	8.79965	Pf3D7_05_v3	482259	482570	1.69784	5.25502	3.66532	482448	10.3966	7.97688
Pf3D7_05_v3	496649	496988	WT-H3K9ac_peak-320	1.79554	5.67672	4.16001	496678	8.57447	13.5093	Pf3D7_05_v3	496656	497178	2.05064	9.88857	7.94729	496876	12.5854	11.8604
Pf3D7_05_v3	521791	522649	WT-H3K9ac_peak-321	1.89814	6.82356	5.22569	522489	9.07154	17.7232	Pf3D7_05_v3	522112	522646	2.00654	9.24196	7.34297	522483	12.3118	10.6009
Pf3D7_05_v3	529101	529351	WT-H3K9ac_peak-322	3.07806	25.6052	23.0203	529215	14.7879	23.4244	Pf3D7_05_v3	529127	529358	2.49164	17.2969	14.8993	529238	15.3213	23.8257
Pf3D7_05_v3	531581	531813	WT-H3K9ac_peak-323	1.74423	5.13839	3.66321	531727	8.32593	13.5093	Pf3D7_05_v3	531540	531783	1.78604	6.2938	4.617	531632	10.9438	11.5455
Pf3D7_05_v3	546745	547570	WT-H3K9ac_peak-324	3.61672	36.9142	33.7402	546942	17.3975	23.1765	Pf3D7_05_v3	546744	547573	2.80034	23.3993	20.641	547121	17.2365	19.1025
Pf3D7_05_v3	553131	553386	WT-H3K9ac_peak-325	2.84721	21.2266	18.854	553292	13.6694	14.2529	Pf3D7_05_v3	553087	553361	2.16089	11.5836	9.5328	553224	13.2694	12.5951
Pf3D7_05_v3	553987	554392	WT-H3K9ac_peak-326	2.4881	15.0458	12.9795	554114	11.9297	21.1935	Pf3D7_05_v3	553992	554359	2.24909	13.0175	10.875	554090	13.8166	15.1141
Pf3D7_05_v3	569616	569920	WT-H3K9ac_peak-327	1.82119	5.95476	4.41788	569823	8.69874	15.4923	Pf3D7_05_v3	569619	569918	2.24909	13.0175	10.875	569855	13.8166	15.1141
Pf3D7_05_v3	596842	597107	WT-H3K9ac_peak-328	2.66765	18.0356	15.8165	597012	12.7996	18.4669	Pf3D7_05_v3	596855	597080	2.44754	16.4836	14.1328	596991	15.0478	15.0091
Pf3D7_05_v3	600174	600750	WT-H3K9ac_peak-329	2.4881	15.0458	12.9795	600363	11.9297	20.5738	Pf3D7_05_v3	600184	600713	2.20499	12.2921	10.1956	600368	13.543	23.1959
Pf3D7_05_v3	603062	603442	WT-H3K9ac_peak-330	2.77026	19.8352	17.529	603350	13.2966	22.185	Pf3D7_05_v3	603150	603460	2.69009	21.1401	18.516	603350	16.5525	18.5777
Pf3D7_05_v3	607262	607694	WT-H3K9ac_peak-331	2.79591	20.2951	17.9675	607508	13.4209	17.4754	Pf3D7_05_v3	607394	607657	1.94039	8.30681	6.47486	607524	11.9014	12.4901
Pf3D7_05_v3	617269	618059	WT-H3K9ac_peak-332	2.71895	18.9274	16.6646	617895	13.0481	22.185	Pf3D7_05_v3	617206	618075	2.64599	20.2608	17.6879	617939	16.2789	19.4174
Pf3D7_05_v3	618512	619666	WT-H3K9ac_peak-333	4.23233	51.4815	47.615	618733	20.3799	26.7708	Pf3D7_05_v3	618576	619451	3.10904	30.1638	26.9836	618778	19.1517	20.7819
Pf3D7_05_v3	622865	623322	WT-H3K9ac_peak-334	2.61635	17.1603	14.985	623202	12.551	17.9711	Pf3D7_05_v3	622946	623282	2.22704	12.6527	10.5333	623150	13.6798	15.8488
Pf3D7_05_v3	626225	626461	WT-H3K9ac_peak-335	1.82119	5.95476	4.41788	626373	8.69874	14.3769	Pf3D7_05_v3	626168	626458	2.22704	12.6527	10.5333	626330	13.6798	11.8604
Pf3D7_05_v3	629300	629584	WT-H3K9ac_peak-336	2.23159	11.1512	9.28855	629457	10.687	18.7147	Pf3D7_05_v3	629302	629621	2.44754	16.4836	14.1328	629504	15.0478	13.9595
Pf3D7_05_v3	639567	639966	WT-H3K9ac_peak-337	2.10334	9.38297	7.62202	639672	10.0657	12.8896	Pf3D7_05_v3	639598	639900	1.94039	8.30681	6.47486	639744	11.9014	11.0207
Pf3D7_05_v3	667632	667969	WT-H3K9ac_peak-338	2.51375	15.4601	13.3722	667743	12.054	14.129	Pf3D7_05_v3	667715	668199	1.71989	5.50684	3.8956	667868	10.5334	8.1868
Pf3D7_05_v3	675797	676630	WT-H3K9ac_peak-339	3.28327	29.741	26.956	676513	15.782	21.4414	Pf3D7_05_v3	675847	676629	2.62394	19.8265	17.2794	676510	16.1421	18.0529
Pf3D7_05_v3	682102	682451	WT-H3K9ac_peak-340	2.2829	11.8929	9.99045	682362	10.9356	13.7572	Pf3D7_05_v3	682122	682428	1.89629	7.70711	5.92004	682297	11.6278	9.44631
Pf3D7_05_v3	713198	713561	WT-H3K9ac_peak-341	3.33457	30.809	27.9705	713444	16.0305	28.0101	Pf3D7_05_v3	713177	713559	2.97674	27.188	24.1966	713424	18.3309	22.3563
Pf3D7_05_v3	720664	721171	WT-H3K9ac_peak-342	3.43717	32.9845	30.0284	720796	16.5276	31.2325	Pf3D7_05_v3	720664	721261	3.04289	28.6619	25.5766	720810	18.7413	27.2893
Pf3D7_05_v3	743135	743564	WT-H3K9ac_peak-343	2.5907	16.7289	14.5753	743284	12.4268	16.3599	Pf3D7_05_v3	743150	743393	2.16089	11.5836	9.5328	743283	13.2694	13.8546
Pf3D7_05_v3	745831	746332	WT-H3K9ac_peak-344	1.87249	6.52825	4.95063	745981	8.94727	13.0136	Pf3D7_05_v3	745852	746227	1.78604	6.2938	4.617	746026	10.9438	10.181
Pf3D7_05_v3	751029	751296	WT-H3K9ac_peak-345	2.66765	18.0356	15.8165	751133	12.7996	13.6333	Pf3D7_05_v3	751062	751307	2.16089	11.5836	9.5328	751150	13.2694	12.0703
Pf3D7_05_v3	753337	755056	WT-H3K9ac_peak-346	3.28327	29.741	26.956	753524	15.782	23.5483	Pf3D7_05_v3	753332	755053	2.97674	27.188	24.1966	753446	18.3309	21.5166
Pf3D7_05_v3	766654	766916	WT-H3K9ac_peak-347	2.4368	14.2304	12.2055	766789	11.6812	20.8217	Pf3D7_05_v3	766671	766918	2.46959	16.8884	14.5139	766796	15.1845	17.843
Pf3D7_05_v3	785668	785970	WT-H3K9ac_peak-348	2.23159	11.1512	9.28855	785767	10.687	12.8896	Pf3D7_05_v3	785654	785902	2.09474	10.5533	8.56874	785733	12.859	11.4405
Pf3D7_05_v3	788594	789392	WT-H3K9ac_peak-349	2.71895	18.9274	16.6646	788829	13.0481	17.4754	Pf3D7_05_v3	788638	789407	2.35934	14.9033	12.6454	789060	14.5006	11.8604
Pf3D7_05_v3	798371	798788	WT-H3K9ac_peak-350	3.79628	40.9935	37.6056	798594	18.2673	29.6213	Pf3D7_05_v3	798383	798779	3.79259	47.1942	42.9405	798563	23.3924	24.2455
Pf3D7_05_v3	812628	812935	WT-H3K9ac_peak-351	2.2829	11.8929	9.99045	812729	10.9356	16.4838	Pf3D7_05_v3	812625	812836	1.71989	5.50684	3.8956	812763	10.5334	11.2306
Pf3D7_05_v3	822752	823110	WT-H3K9ac_peak-352	2.07769	9.04448	7.304	822846	9.94141	9.41934	Pf3D7_05_v3	822855	823114	1.98449	8.92556	7.04828	823024	12.175	9.23639
Pf3D7_05_v3	838312	838644	WT-H3K9ac_peak-353	2.51375	15.4601	13.3722	838484	12.054	19.3344	Pf3D7_05_v3	838253	838651	2.44754	16.4836	14.1328	838486	15.0478	13.9595
Pf3D7_05_v3	841694	842641	WT-H3K9ac_peak-354	2.18029	10.429	8.60645	842487	10.4385	13.8811	Pf3D7_05_v3	841729	842535	1.91834	8.00456	6.1954	842258	11.7646	12.2802
Pf3D7_05_v3	843632	844463	WT-H3K9ac_peak-355	2.12899	9.72659	7.94517	844210	10.1899	12.6417	Pf3D7_05_v3	843589	844489	1.98449	8.92556	7.04828	844430	12.175	10.3909
Pf3D7_05_v3	845831	846288	WT-H3K9ac_peak-356	3.51412	34.6499	31.6013	846029	16.9004	22.309	Pf3D7_05_v3	845831	846379	3.24134	33.2492	29.9018	846010	19.9725	22.0414
Pf3D7_05_v3	848560	848832	WT-H3K9ac_peak-357	3.82193	41.5881	38.1697	848723	18.3916	23.1765	Pf3D7_05_v3	848544	848829	2.84444	24.3267	21.5143	848726	17.5101	21.4116
Pf3D7_05_v3	860372	861073	WT-H3K9ac_peak-358	2.41115	13.8293	11.8247	860979	11.5569	17.2275	Pf3D7_05_v3	860582	861069	2.49164	17.2969	14.8993	860997	15.3213	18.0529
Pf3D7_05_v3	862858	863091	WT-H3K9ac_peak-359	1.79554	5.67672	4.16001	862933	8.57447	10.9066	Pf3D7_05_v3	862900	863242	1.69784	5.25502	3.66532	862972	10.3966	11.2306
Pf3D7_05_v3	870649	871221	WT-H3K9ac_peak-360	1.97509	7.74295	6.08382	870777	9.44434	15.6163	Pf3D7_05_v3	870670	871200	2.05064	9.88857	7.94729	870764	12.5854	16.8984
Pf3D7_05_v3	875811	876443	WT-H3K9ac_peak-361	1.87249	6.52825	4.95063	875929	8.94727	10.4108	Pf3D7_05_v3	875865	876085	1.69784	5.25502	3.66532	875937	10.3966	10.8108
Pf3D7_05_v3	877278	877554	WT-H3K9ac_peak-362	2.30855	12.2709	10.3485	877420	11.0598	15.4923	Pf3D7_05_v3	877277	877536	2.18294	11.9357	9.86208	877403	13.4062	15.8488
Pf3D7_05_v3	877999	878400	WT-H3K9ac_peak-363	3.74497	39.8131	36.4883	878127	18.0188	25.5314	Pf3D7_05_v3	878012	878360	2.97674	27.188	24.1966	878128	18.3309	19.8372
Pf3D7_05_v3	882304	882611	WT-H3K9ac_peak-364	3.74497	39.8131	36.4883	882450	18.0188	27.3904	Pf3D7_05_v3	882320	882631	3.02084	28.1675	25.113	882441	18.6045	23.4058
Pf3D7_05_v3	885666	886358	WT-H3K9ac_peak-365	2.92416	22.6526	20.2099	885819	14.0422	19.5823	Pf3D7_05_v3	885690	886319	2.35934	14.9033	12.6454	885852	14.5006	14.4843
Pf3D7_05_v3	892104	892850	WT-H3K9ac_peak-366	2.94981	23.1355	20.6699	892249	14.1665	14.7487	Pf3D7_05_v3	892103	892818	2.53574	18.1254	15.6794	892254	15.5949	12.805
Pf3D7_05_v3	897576	897808	WT-H3K9ac_peak-367	1.53903	3.23271	1.92644	897635	7.33179	13.0136	Pf3D7_05_v3	897547	897872	1.5876	4.07722	2.59829	897571	9.71264	10.181
Pf3D7_05_v3	904331	904865	WT-H3K9ac_peak-368	2.3855	13.4328	11.4487	904592	11.4326	15.9881	Pf3D7_05_v3	904358	904837	2.40344	15.6856	13.3818	904570	14.7742	16.6885
Pf3D7_05_v3	944471	945012	WT-H3K9ac_peak-369	3.95018	44.6038	41.0494	944843	19.013	26.3989	Pf3D7_05_v3	944497	945002	3.70439	44.8515	40.746	944876	22.8452	22.986
Pf3D7_05_v3	966160	966417	WT-H3K9ac_peak-370	2.02639	8.38311	6.68305	966236	9.69288	9.91509	Pf3D7_05_v3	966158	966364	2.07269	10.2187	8.25624	966217	12.7222	11.5455
Pf3D7_05_v3	991612	992243	WT-H3K9ac_peak-371	2.61635	17.1603	14.985	991898	12.551	14.5008	Pf3D7_05_v3	991652	991986	1.85219	7.12685	5.38361	991875	11.3542	13.7496
Pf3D7_05_v3	1001606	1002122	WT-H3K9ac_peak-372	2.2829	11.8929	9.99045	1002015	10.9356	14.0051	Pf3D7_05_v3	1001732	1002093	1.89629	7.70711	5.92004	1002021	11.6278	12.91
Pf3D7_05_v3	1004252	1004962	WT-H3K9ac_peak-373	3.53977	35.2113	32.131	1004393	17.0247	26.275	Pf3D7_05_v3	1004268	1004988	3.06494	29.1594	26.042	1004384	18.8781	21.8315
Pf3D7_05_v3	1011328	1012244	WT-H3K9ac_peak-374	3.02676	24.6064	22.0696	1012124	14.5393	21.4414	Pf3D7_05_v3	1011334	1012223	2.82239	23.8613	21.0759	1012048	17.3733	18.6827
Pf3D7_05_v3	1019533	1019869	WT-H3K9ac_peak-375	2.4368	14.2304	12.2055	1019772	11.6812	17.5993	Pf3D7_05_v3	1019540	1019809	1.91834	8.00456	6.1954	1019726	11.7646	17.0034
Pf3D7_05_v3	1023070	1023348	WT-H3K9ac_peak-376	1.76989	5.40457	3.90859	1023199	8.4502	11.1545	Pf3D7_05_v3	1023031	1023345	1.69784	5.25502	3.66532	1023205	10.3966	7.76696
Pf3D7_05_v3	1024072	1024414	WT-H3K9ac_peak-377	3.12936	26.6183	23.9849	1024234	15.0364	24.292	Pf3D7_05_v3	1024098	1024400	2.86649	24.7955	21.9532	1024217	17.6469	21.6215
Pf3D7_05_v3	1046149	1046603	WT-H3K9ac_peak-378	2.5394	15.8787	13.769	1046503	12.1782	18.095	Pf3D7_05_v3	1046213	1046570	2.05064	9.88857	7.94729	1046491	12.5854	15.1141
Pf3D7_05_v3	1061222	1061869	WT-H3K9ac_peak-379	2.23159	11.1512	9.28855	1061698	10.687	12.5178	Pf3D7_05_v3	1061181	1061954	2.24909	13.0175	10.875	1061698	13.8166	15.219
Pf3D7_05_v3	1065080	1065514	WT-H3K9ac_peak-380	2.2829	11.8929	9.99045	1065367	10.9356	18.9626	Pf3D7_05_v3	1065086	1065513	2.29319	13.7596	11.5706	1065381	14.0902	16.2686
Pf3D7_05_v3	1086178	1086549	WT-H3K9ac_peak-381	2.02639	8.38311	6.68305	1086479	9.69288	12.5178	Pf3D7_05_v3	1086311	1086557	1.85219	7.12685	5.38361	1086466	11.3542	11.8604
Pf3D7_05_v3	1089116	1089386	WT-H3K9ac_peak-382	1.94944	7.43097	5.79261	1089198	9.32007	14.2529	Pf3D7_05_v3	1089124	1089404	1.78604	6.2938	4.617	1089189	10.9438	11.8604
Pf3D7_05_v3	1090877	1091367	WT-H3K9ac_peak-383	3.18066	27.6454	24.964	1091029	15.2849	21.4414	Pf3D7_05_v3	1090712	1091412	2.80034	23.3993	20.641	1091054	17.2365	23.3009
Pf3D7_05_v3	1118950	1119596	WT-H3K9ac_peak-384	3.18066	27.6454	24.964	1119445	15.2849	21.8132	Pf3D7_05_v3	1119021	1119581	2.53574	18.1254	15.6794	1119459	15.5949	18.2629
Pf3D7_05_v3	1120792	1121136	WT-H3K9ac_peak-385	1.92379	7.12449	5.50659	1120908	9.19581	14.129	Pf3D7_05_v3	1120788	1121765	2.49164	17.2969	14.8993	1121463	15.3213	19.7323
Pf3D7_05_v3	1121348	1121803	WT-H3K9ac_peak-386	2.4881	15.0458	12.9795	1121465	11.9297	17.1035	Pf3D7_05_v3	1120788	1121765	2.49164	17.2969	14.8993	1121463	15.3213	19.7323
Pf3D7_05_v3	1134236	1134961	WT-H3K9ac_peak-387	3.20631	28.1642	25.4571	1134568	15.4092	21.9371	Pf3D7_05_v3	1134179	1134880	2.93264	26.2213	23.2914	1134509	18.0573	19.3124
Pf3D7_05_v3	1139453	1139745	WT-H3K9ac_peak-388	2.3342	12.6535	10.711	1139534	11.1841	14.7487	Pf3D7_05_v3	1139434	1139762	2.16089	11.5836	9.5328	1139523	13.2694	15.0091
Pf3D7_05_v3	1153642	1154425	WT-H3K9ac_peak-389	3.95018	44.6038	41.0494	1153766	19.013	31.2325	Pf3D7_05_v3	1153629	1154339	3.19724	32.2088	28.9169	1153740	19.6989	24.5604
Pf3D7_05_v3	1156157	1156577	WT-H3K9ac_peak-390	3.20631	28.1642	25.4571	1156379	15.4092	19.5823	Pf3D7_05_v3	1156146	1156576	2.53574	18.1254	15.6794	1156339	15.5949	16.0587
Pf3D7_05_v3	1164593	1165058	WT-H3K9ac_peak-391	2.82156	20.7589	18.4088	1164778	13.5452	21.0696	Pf3D7_05_v3	1164599	1164989	2.31524	14.1368	11.925	1164716	14.227	12.4901
Pf3D7_05_v3	1166431	1166810	WT-H3K9ac_peak-392	2.3342	12.6535	10.711	1166521	11.1841	12.5178	Pf3D7_05_v3	1166472	1166843	1.85219	7.12685	5.38361	1166577	11.3542	8.81655
Pf3D7_05_v3	1176639	1177336	WT-H3K9ac_peak-393	3.89888	43.389	39.8883	1177154	18.7644	25.0356	Pf3D7_05_v3	1176661	1177351	3.08699	29.6601	26.5105	1177142	19.0149	19.9422
Pf3D7_05_v3	1178246	1178795	WT-H3K9ac_peak-394	2.07769	9.04448	7.304	1178390	9.94141	9.91509	Pf3D7_05_v3	1178300	1178705	1.74194	5.76395	4.13075	1178332	10.6702	11.5455
Pf3D7_05_v3	1181800	1182067	WT-H3K9ac_peak-395	2.30855	12.2709	10.3485	1181983	11.0598	15.7402	Pf3D7_05_v3	1181747	1182074	2.31524	14.1368	11.925	1181943	14.227	13.9595
Pf3D7_05_v3	1190761	1191602	WT-H3K9ac_peak-396	3.02676	24.6064	22.0696	1191401	14.5393	21.3175	Pf3D7_05_v3	1191201	1191611	2.40344	15.6856	13.3818	1191357	14.7742	15.0091
Pf3D7_05_v3	1211865	1212234	WT-H3K9ac_peak-397	2.79591	20.2951	17.9675	1212029	13.4209	17.3514	Pf3D7_05_v3	1211894	1212183	2.11679	10.8923	8.88573	1212013	12.9958	14.5893
Pf3D7_05_v3	1219101	1219473	WT-H3K9ac_peak-398	2.4368	14.2304	12.2055	1219269	11.6812	19.2105	Pf3D7_05_v3	1219077	1219502	2.09474	10.5533	8.56874	1219220	12.859	16.1637
Pf3D7_05_v3	1224515	1224902	WT-H3K9ac_peak-399	2.18029	10.429	8.60645	1224784	10.4385	12.146	Pf3D7_05_v3	1224560	1224829	2.09474	10.5533	8.56874	1224655	12.859	10.9157
Pf3D7_05_v3	1249652	1249984	WT-H3K9ac_peak-400	2.84721	21.2266	18.854	1249861	13.6694	17.3514	Pf3D7_05_v3	1249608	1249962	2.38139	15.2925	13.0115	1249856	14.6374	16.7934
Pf3D7_05_v3	1250568	1251050	WT-H3K9ac_peak-401	3.20631	28.1642	25.4571	1250828	15.4092	23.7962	Pf3D7_05_v3	1250594	1251070	2.95469	26.7031	23.7422	1250880	18.1941	19.5224
Pf3D7_05_v3	1253933	1254761	WT-H3K9ac_peak-402	2.4881	15.0458	12.9795	1254251	11.9297	17.7232	Pf3D7_05_v3	1253856	1254702	2.40344	15.6856	13.3818	1254117	14.7742	15.5339
Pf3D7_05_v3	1271974	1272797	WT-H3K9ac_peak-403	1.76989	5.40457	3.90859	1272734	8.4502	11.4024	Pf3D7_05_v3	1271904	1272470	1.83014	6.84413	5.12328	1271995	11.2174	13.3298
Pf3D7_05_v3	1274010	1274336	WT-H3K9ac_peak-404	1.82119	5.95476	4.41788	1274040	8.69874	10.4108	Pf3D7_05_v3	1274022	1274282	1.60965	4.30175	2.80105	1274104	9.84944	11.3356
Pf3D7_05_v3	1280030	1280609	WT-H3K9ac_peak-405	2.5907	16.7289	14.5753	1280479	12.4268	18.5908	Pf3D7_05_v3	1280101	1280601	2.22704	12.6527	10.5333	1280288	13.6798	14.3794
Pf3D7_05_v3	1285315	1286116	WT-H3K9ac_peak-406	3.51412	34.6499	31.6013	1285978	16.9004	28.7538	Pf3D7_05_v3	1285304	1286114	3.61619	42.5497	38.6236	1285978	22.298	20.8868
Pf3D7_05_v3	1301193	1301726	WT-H3K9ac_peak-407	3.33457	30.809	27.9705	1301311	16.0305	28.258	Pf3D7_05_v3	1301213	1301762	2.93264	26.2213	23.2914	1301415	18.0573	21.8315
Pf3D7_06_v3	78145	78383	WT-H3K9ac_peak-408	3.20631	28.1642	25.4571	78275	15.4092	24.168	Pf3D7_06_v3	78146	78376	3.02084	28.1675	25.113	78242	18.6045	17.843
Pf3D7_06_v3	78622	78846	WT-H3K9ac_peak-409	2.20594	10.7877	8.94479	78716	10.5628	18.219	Pf3D7_06_v3	78607	78885	2.31524	14.1368	11.925	78707	14.227	15.8488
Pf3D7_06_v3	92523	93076	WT-H3K9ac_peak-410	2.18029	10.429	8.60645	92641	10.4385	18.4669	Pf3D7_06_v3	92505	93061	2.46959	16.8884	14.5139	92581	15.1845	15.429
Pf3D7_06_v3	97924	98298	WT-H3K9ac_peak-411	3.20631	28.1642	25.4571	98048	15.4092	21.5653	Pf3D7_06_v3	97921	98318	2.82239	23.8613	21.0759	98064	17.3733	16.7934
Pf3D7_06_v3	104062	104290	WT-H3K9ac_peak-412	1.59033	3.67076	2.32208	104209	7.58033	14.2529	Pf3D7_06_v3	104161	104374	1.74194	5.76395	4.13075	104225	10.6702	11.8604
Pf3D7_06_v3	116077	116520	WT-H3K9ac_peak-413	3.12936	26.6183	23.9849	116205	15.0364	18.5908	Pf3D7_06_v3	116103	116518	2.73419	22.0335	19.3557	116306	16.8261	13.0149
Pf3D7_06_v3	129101	129325	WT-H3K9ac_peak-414	1.61598	3.89958	2.53011	129236	7.70459	11.2784	Pf3D7_06_v3	129170	129399	1.5435	3.64515	2.21022	129264	9.43904	9.02647
Pf3D7_06_v3	131290	132109	WT-H3K9ac_peak-415	3.10371	26.1099	23.5007	131975	14.9121	24.9117	Pf3D7_06_v3	131301	132106	2.71214	21.5851	18.9342	131715	16.6893	16.3736
Pf3D7_06_v3	135402	136761	WT-H3K9ac_peak-416	3.00111	24.1124	21.5997	136665	14.415	23.1765	Pf3D7_06_v3	135422	136764	2.55779	18.5451	16.0742	136386	15.7317	21.3067
Pf3D7_06_v3	148475	148954	WT-H3K9ac_peak-417	1.92379	7.12449	5.50659	148817	9.19581	13.0136	Pf3D7_06_v3	148419	148986	2.40344	15.6856	13.3818	148915	14.7742	10.9157
Pf3D7_06_v3	154150	154469	WT-H3K9ac_peak-418	2.12899	9.72659	7.94517	154309	10.1899	15.3684	Pf3D7_06_v3	154136	154412	1.83014	6.84413	5.12328	154291	11.2174	14.6943
Pf3D7_06_v3	180953	181374	WT-H3K9ac_peak-419	2.5394	15.8787	13.769	181100	12.1782	14.9966	Pf3D7_06_v3	180950	181380	2.46959	16.8884	14.5139	181233	15.1845	12.5951
Pf3D7_06_v3	182134	182568	WT-H3K9ac_peak-420	3.51412	34.6499	31.6013	182249	16.9004	21.9371	Pf3D7_06_v3	182181	182529	2.60189	19.3957	16.8742	182279	16.0053	17.1083
Pf3D7_06_v3	188895	189371	WT-H3K9ac_peak-421	2.23159	11.1512	9.28855	189125	10.687	10.163	Pf3D7_06_v3	188952	189159	1.83014	6.84413	5.12328	189006	11.2174	12.1752
Pf3D7_06_v3	213513	214102	WT-H3K9ac_peak-422	2.66765	18.0356	15.8165	213708	12.7996	18.095	Pf3D7_06_v3	213513	214109	2.40344	15.6856	13.3818	213959	14.7742	14.0645
Pf3D7_06_v3	224649	225122	WT-H3K9ac_peak-423	2.56505	16.3017	14.1697	224804	12.3025	12.7657	Pf3D7_06_v3	224686	225086	2.69009	21.1401	18.516	224896	16.5525	13.4347
Pf3D7_06_v3	290454	291109	WT-H3K9ac_peak-424	3.30892	30.2733	27.4618	290888	15.9063	18.5908	Pf3D7_06_v3	290471	291119	2.51369	17.7093	15.2878	290786	15.4581	18.2629
Pf3D7_06_v3	293116	293388	WT-H3K9ac_peak-425	3.69367	38.6446	35.3798	293261	17.7703	23.0526	Pf3D7_06_v3	293129	293371	2.60189	19.3957	16.8742	293271	16.0053	20.2571
Pf3D7_06_v3	309633	310164	WT-H3K9ac_peak-426	3.00111	24.1124	21.5997	309943	14.415	16.9796	Pf3D7_06_v3	309680	310167	2.29319	13.7596	11.5706	309859	14.0902	15.429
Pf3D7_06_v3	328346	328578	WT-H3K9ac_peak-427	1.94944	7.43097	5.79261	328461	9.32007	16.8557	Pf3D7_06_v3	328303	328589	2.42549	16.0827	13.7554	328451	14.911	12.805
Pf3D7_06_v3	332399	332803	WT-H3K9ac_peak-428	1.79554	5.67672	4.16001	332755	8.57447	10.4108	Pf3D7_06_v3	332470	332799	1.67579	5.00854	3.44109	332763	10.2598	9.02647
Pf3D7_06_v3	333257	333650	WT-H3K9ac_peak-429	1.71858	4.87825	3.42414	333600	8.20167	10.9066	Pf3D7_06_v3	333293	333653	1.71989	5.50684	3.8956	333562	10.5334	8.29176
Pf3D7_06_v3	334646	334927	WT-H3K9ac_peak-430	2.642	17.5959	15.3989	334790	12.6753	13.1375	Pf3D7_06_v3	334719	334945	1.98449	8.92556	7.04828	334847	12.175	13.6447
Pf3D7_06_v3	337697	338323	WT-H3K9ac_peak-431	3.02676	24.6064	22.0696	337800	14.5393	15.2445	Pf3D7_06_v3	337714	338197	2.66804	20.6987	18.1001	337845	16.4157	16.4786
Pf3D7_06_v3	343210	343536	WT-H3K9ac_peak-432	2.4368	14.2304	12.2055	343330	11.6812	13.5093	Pf3D7_06_v3	343246	343483	1.94039	8.30681	6.47486	343318	11.9014	14.0645
Pf3D7_06_v3	347988	348389	WT-H3K9ac_peak-433	2.642	17.5959	15.3989	348136	12.6753	17.1035	Pf3D7_06_v3	347999	348401	2.46959	16.8884	14.5139	348167	15.1845	14.6943
Pf3D7_06_v3	352147	352825	WT-H3K9ac_peak-434	4.10408	48.3148	44.6055	352688	19.7586	22.9287	Pf3D7_06_v3	352554	352822	3.17519	31.693	28.4284	352686	19.5621	20.7819
Pf3D7_06_v3	355880	356242	WT-H3K9ac_peak-435	2.51375	15.4601	13.3722	356080	12.054	19.2105	Pf3D7_06_v3	355987	356197	2.07269	10.2187	8.25624	356099	12.7222	16.6885
Pf3D7_06_v3	358360	358571	WT-H3K9ac_peak-436	2.56505	16.3017	14.1697	358448	12.3025	12.3939	Pf3D7_06_v3	358389	358656	1.89629	7.70711	5.92004	358495	11.6278	8.1868
Pf3D7_06_v3	388115	388391	WT-H3K9ac_peak-437	1.66728	4.37638	2.96446	388362	7.95313	14.6248	Pf3D7_06_v3	388047	388446	2.16089	11.5836	9.5328	388233	13.2694	12.91
Pf3D7_06_v3	398170	399144	WT-H3K9ac_peak-438	2.20594	10.7877	8.94479	398549	10.5628	11.4024	Pf3D7_06_v3	398468	398737	1.85219	7.12685	5.38361	398544	11.3542	11.3356
Pf3D7_06_v3	411535	411938	WT-H3K9ac_peak-439	1.97509	7.74295	6.08382	411762	9.44434	9.91509	Pf3D7_06_v3	411549	411935	2.02859	9.56298	7.64308	411814	12.4486	10.6009
Pf3D7_06_v3	413677	413968	WT-H3K9ac_peak-440	2.4368	14.2304	12.2055	413840	11.6812	13.5093	Pf3D7_06_v3	413676	413926	2.09474	10.5533	8.56874	413828	12.859	13.0149
Pf3D7_06_v3	425797	426235	WT-H3K9ac_peak-441	2.71895	18.9274	16.6646	425919	13.0481	15.2445	Pf3D7_06_v3	425800	426220	2.33729	14.518	12.2833	425969	14.3638	15.324
Pf3D7_06_v3	434788	435397	WT-H3K9ac_peak-442	2.23159	11.1512	9.28855	434895	10.687	17.2275	Pf3D7_06_v3	434813	435512	2.18294	11.9357	9.86208	434905	13.4062	14.4843
Pf3D7_06_v3	437651	437942	WT-H3K9ac_peak-443	2.51375	15.4601	13.3722	437778	12.054	15.9881	Pf3D7_06_v3	437656	437895	2.07269	10.2187	8.25624	437770	12.7222	11.2306
Pf3D7_06_v3	440140	440375	WT-H3K9ac_peak-444	1.84684	6.23863	4.68146	440267	8.823	11.6502	Pf3D7_06_v3	439972	440296	1.69784	5.25502	3.66532	440201	10.3966	9.76118
Pf3D7_06_v3	449994	450559	WT-H3K9ac_peak-445	2.02639	8.38311	6.68305	450470	9.69288	11.7742	Pf3D7_06_v3	450161	450535	1.91834	8.00456	6.1954	450434	11.7646	10.4959
Pf3D7_06_v3	456722	457189	WT-H3K9ac_peak-446	2.23159	11.1512	9.28855	456799	10.687	14.3769	Pf3D7_06_v3	456688	456959	1.94039	8.30681	6.47486	456806	11.9014	11.9653
Pf3D7_06_v3	459871	460565	WT-H3K9ac_peak-447	3.00111	24.1124	21.5997	460383	14.415	21.4414	Pf3D7_06_v3	459965	460544	2.46959	16.8884	14.5139	460380	15.1845	17.2133
Pf3D7_06_v3	473314	474163	WT-H3K9ac_peak-448	3.38587	31.8902	28.9943	473989	16.2791	19.4584	Pf3D7_06_v3	473336	474127	2.20499	12.2921	10.1956	473970	13.543	15.0091
Pf3D7_06_v3	490822	491407	WT-H3K9ac_peak-449	2.20594	10.7877	8.94479	491341	10.5628	13.0136	Pf3D7_06_v3	490888	491164	1.67579	5.00854	3.44109	491096	10.2598	10.286
Pf3D7_06_v3	497481	498356	WT-H3K9ac_peak-450	3.05241	25.104	22.5431	498257	14.6636	18.7147	Pf3D7_06_v3	497815	498335	2.64599	20.2608	17.6879	498178	16.2789	18.5777
Pf3D7_06_v3	510559	511160	WT-H3K9ac_peak-451	2.89851	22.1735	19.7542	511015	13.918	20.6978	Pf3D7_06_v3	510533	511137	2.57984	18.9686	16.473	510944	15.8685	15.8488
Pf3D7_06_v3	524485	525168	WT-H3K9ac_peak-452	3.56542	35.7759	32.6645	525013	17.1489	26.8947	Pf3D7_06_v3	524429	525136	2.69009	21.1401	18.516	524938	16.5525	23.6158
Pf3D7_06_v3	526038	526245	WT-H3K9ac_peak-453	1.92379	7.12449	5.50659	526136	9.19581	12.3939	Pf3D7_06_v3	526052	526304	1.69784	5.25502	3.66532	526110	10.3966	11.1256
Pf3D7_06_v3	531005	531424	WT-H3K9ac_peak-454	2.92416	22.6526	20.2099	531156	14.0422	22.8047	Pf3D7_06_v3	531027	531448	2.57984	18.9686	16.473	531184	15.8685	19.6273
Pf3D7_06_v3	537767	538273	WT-H3K9ac_peak-455	2.18029	10.429	8.60645	537869	10.4385	13.6333	Pf3D7_06_v3	537786	538067	1.85219	7.12685	5.38361	537844	11.3542	13.9595
Pf3D7_06_v3	551923	552393	WT-H3K9ac_peak-456	2.3855	13.4328	11.4487	552317	11.4326	15.2445	Pf3D7_06_v3	552142	552356	1.96244	8.61383	6.75915	552263	12.0382	16.5835
Pf3D7_06_v3	561236	561472	WT-H3K9ac_peak-457	2.20594	10.7877	8.94479	561399	10.5628	19.0866	Pf3D7_06_v3	561209	561479	2.42549	16.0827	13.7554	561371	14.911	17.0034
Pf3D7_06_v3	589444	589678	WT-H3K9ac_peak-458	2.71895	18.9274	16.6646	589586	13.0481	21.4414	Pf3D7_06_v3	589442	589766	2.42549	16.0827	13.7554	589529	14.911	18.8926
Pf3D7_06_v3	594963	595908	WT-H3K9ac_peak-459	2.79591	20.2951	17.9675	595779	13.4209	19.0866	Pf3D7_06_v3	595364	595885	2.27114	13.3865	11.221	595719	13.9534	14.0645
Pf3D7_06_v3	604548	604958	WT-H3K9ac_peak-460	2.02639	8.38311	6.68305	604814	9.69288	10.6587	Pf3D7_06_v3	604502	604916	2.35934	14.9033	12.6454	604697	14.5006	11.9653
Pf3D7_06_v3	616244	616674	WT-H3K9ac_peak-461	2.41115	13.8293	11.8247	616575	11.5569	13.3854	Pf3D7_06_v3	616223	616611	2.09474	10.5533	8.56874	616391	12.859	11.5455
Pf3D7_06_v3	621195	621458	WT-H3K9ac_peak-462	2.41115	13.8293	11.8247	621311	11.5569	15.6163	Pf3D7_06_v3	621171	621481	2.00654	9.24196	7.34297	621411	12.3118	13.5397
Pf3D7_06_v3	622305	622594	WT-H3K9ac_peak-463	2.4881	15.0458	12.9795	622468	11.9297	14.2529	Pf3D7_06_v3	622330	622598	2.09474	10.5533	8.56874	622480	12.859	12.2802
Pf3D7_06_v3	623004	623542	WT-H3K9ac_peak-464	2.7446	19.3793	17.0955	623131	13.1724	13.1375	Pf3D7_06_v3	623049	623560	2.27114	13.3865	11.221	623180	13.9534	10.6009
Pf3D7_06_v3	629879	630378	WT-H3K9ac_peak-465	2.5907	16.7289	14.5753	630191	12.4268	20.202	Pf3D7_06_v3	629904	630312	2.35934	14.9033	12.6454	630168	14.5006	19.1025
Pf3D7_06_v3	632316	632733	WT-H3K9ac_peak-466	1.76989	5.40457	3.90859	632677	8.4502	11.7742	Pf3D7_06_v3	632087	632394	1.6317	4.53185	3.00878	632344	9.98624	8.39672
Pf3D7_06_v3	652131	652404	WT-H3K9ac_peak-467	2.23159	11.1512	9.28855	652268	10.687	15.8642	Pf3D7_06_v3	652168	652461	2.11679	10.8923	8.88573	652276	12.9958	13.8546
Pf3D7_06_v3	677174	677653	WT-H3K9ac_peak-468	3.64237	37.488	34.2849	677517	17.5217	22.4329	Pf3D7_06_v3	677243	677631	2.88854	25.2675	22.3955	677536	17.7837	25.2951
Pf3D7_06_v3	699293	699645	WT-H3K9ac_peak-469	2.5907	16.7289	14.5753	699436	12.4268	17.5993	Pf3D7_06_v3	699328	699598	1.87424	7.41453	5.64965	699436	11.491	14.5893
Pf3D7_06_v3	713846	714220	WT-H3K9ac_peak-470	2.07769	9.04448	7.304	714153	9.94141	14.129	Pf3D7_06_v3	713896	714186	1.83014	6.84413	5.12328	714011	11.2174	11.8604
Pf3D7_06_v3	718036	718936	WT-H3K9ac_peak-471	2.51375	15.4601	13.3722	718863	12.054	17.9711	Pf3D7_06_v3	718247	718930	2.13884	11.2358	9.20737	718593	13.1326	13.5397
Pf3D7_06_v3	747763	748055	WT-H3K9ac_peak-472	3.02676	24.6064	22.0696	747937	14.5393	19.5823	Pf3D7_06_v3	747816	748018	2.33729	14.518	12.2833	747941	14.3638	17.948
Pf3D7_06_v3	748401	748880	WT-H3K9ac_peak-473	4.79665	66.1669	61.5846	748617	23.1138	28.258	Pf3D7_06_v3	748396	748876	4.03514	53.8409	49.2614	748739	24.8972	23.8257
Pf3D7_06_v3	754291	754785	WT-H3K9ac_peak-474	4.41189	56.0243	51.9328	754434	21.2498	25.2835	Pf3D7_06_v3	754319	754790	3.59414	41.9808	38.0958	754446	22.1612	23.3009
Pf3D7_06_v3	764654	765259	WT-H3K9ac_peak-475	2.18029	10.429	8.60645	764720	10.4385	13.7572	Pf3D7_06_v3	764820	765076	1.85219	7.12685	5.38361	764957	11.3542	9.44631
Pf3D7_06_v3	768742	768992	WT-H3K9ac_peak-476	3.64237	37.488	34.2849	768865	17.5217	27.6383	Pf3D7_06_v3	768740	768970	3.39569	36.9816	33.4105	768864	20.9301	22.4612
Pf3D7_06_v3	769194	769452	WT-H3K9ac_peak-477	2.51375	15.4601	13.3722	769319	12.054	20.9456	Pf3D7_06_v3	769175	769443	2.46959	16.8884	14.5139	769309	15.1845	19.1025
Pf3D7_06_v3	778728	778960	WT-H3K9ac_peak-478	2.56505	16.3017	14.1697	778841	12.3025	16.8557	Pf3D7_06_v3	778739	778959	2.22704	12.6527	10.5333	778871	13.6798	14.5893
Pf3D7_06_v3	783155	783419	WT-H3K9ac_peak-479	1.94944	7.43097	5.79261	783286	9.32007	13.1375	Pf3D7_06_v3	783141	783411	1.91834	8.00456	6.1954	783333	11.7646	11.3356
Pf3D7_06_v3	795542	795965	WT-H3K9ac_peak-480	3.20631	28.1642	25.4571	795672	15.4092	21.6893	Pf3D7_06_v3	795586	795965	2.40344	15.6856	13.3818	795870	14.7742	17.6331
Pf3D7_06_v3	796452	796845	WT-H3K9ac_peak-481	2.5907	16.7289	14.5753	796733	12.4268	18.4669	Pf3D7_06_v3	796377	796778	2.02859	9.56298	7.64308	796625	12.4486	15.5339
Pf3D7_06_v3	799345	799792	WT-H3K9ac_peak-482	2.7446	19.3793	17.0955	799463	13.1724	19.9541	Pf3D7_06_v3	799302	799831	2.80034	23.3993	20.641	799468	17.2365	17.5281
Pf3D7_06_v3	802444	802796	WT-H3K9ac_peak-483	2.12899	9.72659	7.94517	802683	10.1899	13.6333	Pf3D7_06_v3	802445	802784	2.07269	10.2187	8.25624	802606	12.7222	7.662
Pf3D7_06_v3	804556	804838	WT-H3K9ac_peak-484	1.82119	5.95476	4.41788	804645	8.69874	9.91509	Pf3D7_06_v3	804608	804831	1.78604	6.2938	4.617	804681	10.9438	7.13721
Pf3D7_06_v3	809691	810138	WT-H3K9ac_peak-485	3.05241	25.104	22.5431	809919	14.6636	22.0611	Pf3D7_06_v3	809654	810172	2.51369	17.7093	15.2878	809912	15.4581	19.8372
Pf3D7_06_v3	811512	812392	WT-H3K9ac_peak-486	2.30855	12.2709	10.3485	811700	11.0598	14.2529	Pf3D7_06_v3	811571	812237	1.80809	6.56643	4.8679	811715	11.0806	10.9157
Pf3D7_06_v3	817983	818282	WT-H3K9ac_peak-487	2.7446	19.3793	17.0955	818116	13.1724	17.4754	Pf3D7_06_v3	818010	818281	2.84444	24.3267	21.5143	818157	17.5101	20.9918
Pf3D7_06_v3	823725	824302	WT-H3K9ac_peak-488	3.46282	33.5364	30.5499	824169	16.6519	25.4074	Pf3D7_06_v3	823768	824296	2.44754	16.4836	14.1328	824149	15.0478	20.0472
Pf3D7_06_v3	840606	841130	WT-H3K9ac_peak-489	2.4368	14.2304	12.2055	840787	11.6812	14.3769	Pf3D7_06_v3	840591	841108	1.94039	8.30681	6.47486	840872	11.9014	11.3356
Pf3D7_06_v3	850389	850987	WT-H3K9ac_peak-490	2.6933	18.4795	16.2386	850837	12.9238	22.8047	Pf3D7_06_v3	850424	850956	2.31524	14.1368	11.925	850800	14.227	19.8372
Pf3D7_06_v3	851366	851620	WT-H3K9ac_peak-491	2.30855	12.2709	10.3485	851505	11.0598	18.3429	Pf3D7_06_v3	851386	851588	1.98449	8.92556	7.04828	851489	12.175	18.6827
Pf3D7_06_v3	855171	856160	WT-H3K9ac_peak-492	4.00148	45.8298	42.2286	855312	19.2615	27.6383	Pf3D7_06_v3	855171	856221	3.46184	38.6235	34.9576	855280	21.3404	24.8753
Pf3D7_06_v3	862768	863078	WT-H3K9ac_peak-493	1.66728	4.37638	2.96446	862880	7.95313	15.8642	Pf3D7_06_v3	862845	863182	1.80809	6.56643	4.8679	863075	11.0806	9.86614
Pf3D7_06_v3	864474	865297	WT-H3K9ac_peak-494	2.12899	9.72659	7.94517	865103	10.1899	11.6502	Pf3D7_06_v3	864635	865141	2.29319	13.7596	11.5706	864961	14.0902	12.91
Pf3D7_06_v3	871961	872191	WT-H3K9ac_peak-495	2.35985	13.0409	11.0774	872090	11.3084	15.9881	Pf3D7_06_v3	871918	872177	2.22704	12.6527	10.5333	872040	13.6798	15.5339
Pf3D7_06_v3	882646	883073	WT-H3K9ac_peak-496	3.28327	29.741	26.956	882970	15.782	17.7232	Pf3D7_06_v3	882576	883053	2.51369	17.7093	15.2878	882952	15.4581	19.6273
Pf3D7_06_v3	888631	888968	WT-H3K9ac_peak-497	2.20594	10.7877	8.94479	888821	10.5628	16.112	Pf3D7_06_v3	888608	888942	1.76399	6.02629	4.37137	888859	10.807	15.429
Pf3D7_06_v3	891967	892772	WT-H3K9ac_peak-498	3.61672	36.9142	33.7402	892114	17.3975	19.7063	Pf3D7_06_v3	891962	892795	3.02084	28.1675	25.113	892104	18.6045	19.7323
Pf3D7_06_v3	894745	895827	WT-H3K9ac_peak-499	3.30892	30.2733	27.4618	895329	15.9063	18.8387	Pf3D7_06_v3	894752	895811	2.86649	24.7955	21.9532	895675	17.6469	19.8372
Pf3D7_06_v3	905171	906293	WT-H3K9ac_peak-500	1.82119	5.95476	4.41788	905617	8.69874	9.2954	Pf3D7_06_v3	905946	906296	1.69784	5.25502	3.66532	906166	10.3966	10.9157
Pf3D7_06_v3	911535	911837	WT-H3K9ac_peak-501	2.18029	10.429	8.60645	911656	10.4385	17.4754	Pf3D7_06_v3	911530	911799	2.09474	10.5533	8.56874	911626	12.859	16.8984
Pf3D7_06_v3	939713	940092	WT-H3K9ac_peak-502	3.82193	41.5881	38.1697	939950	18.3916	27.5144	Pf3D7_06_v3	939694	940090	3.63824	43.1213	39.1453	939961	22.4348	22.0414
Pf3D7_06_v3	962102	962563	WT-H3K9ac_peak-503	2.12899	9.72659	7.94517	962412	10.1899	14.2529	Pf3D7_06_v3	962142	962434	1.65374	4.76746	3.22233	962327	10.123	12.805
Pf3D7_06_v3	991683	992224	WT-H3K9ac_peak-504	3.59107	36.3435	33.2012	992089	17.2732	24.5399	Pf3D7_06_v3	991804	992235	3.13109	30.6705	27.4607	992096	19.2885	24.6654
Pf3D7_06_v3	1035902	1036329	WT-H3K9ac_peak-505	2.56505	16.3017	14.1697	1036010	12.3025	15.6163	Pf3D7_06_v3	1035913	1036359	2.33729	14.518	12.2833	1036013	14.3638	13.6447
Pf3D7_06_v3	1039436	1039894	WT-H3K9ac_peak-506	3.41152	32.4358	29.51	1039580	16.4033	25.5314	Pf3D7_06_v3	1039442	1039747	2.91059	25.7428	22.8419	1039568	17.9205	20.2571
Pf3D7_06_v3	1042660	1042926	WT-H3K9ac_peak-507	1.89814	6.82356	5.22569	1042846	9.07154	12.0221	Pf3D7_06_v3	1042682	1042940	1.83014	6.84413	5.12328	1042867	11.2174	11.4405
Pf3D7_06_v3	1043455	1043795	WT-H3K9ac_peak-508	4.30929	53.4131	49.4514	1043603	20.7527	30.8607	Pf3D7_06_v3	1043463	1043803	3.66029	43.6954	39.6751	1043617	22.5716	29.3885
Pf3D7_06_v3	1044212	1044466	WT-H3K9ac_peak-509	1.79554	5.67672	4.16001	1044330	8.57447	12.2699	Pf3D7_06_v3	1044176	1044487	2.11679	10.8923	8.88573	1044330	12.9958	11.7554
Pf3D7_06_v3	1058905	1059460	WT-H3K9ac_peak-510	1.92379	7.12449	5.50659	1059371	9.19581	14.8726	Pf3D7_06_v3	1058956	1059439	1.74194	5.76395	4.13075	1059375	10.6702	13.2248
Pf3D7_06_v3	1075033	1075434	WT-H3K9ac_peak-511	2.15464	10.0753	8.27343	1075164	10.3142	13.6333	Pf3D7_06_v3	1075020	1075303	2.20499	12.2921	10.1956	1075118	13.543	10.3909
Pf3D7_06_v3	1089021	1089476	WT-H3K9ac_peak-512	2.3855	13.4328	11.4487	1089211	11.4326	13.2614	Pf3D7_06_v3	1088996	1089446	1.71989	5.50684	3.8956	1089086	10.5334	10.8108
Pf3D7_06_v3	1097879	1098614	WT-H3K9ac_peak-513	2.82156	20.7589	18.4088	1098390	13.5452	21.1935	Pf3D7_06_v3	1097971	1098641	2.55779	18.5451	16.0742	1098404	15.7317	17.843
Pf3D7_06_v3	1100284	1100925	WT-H3K9ac_peak-514	3.18066	27.6454	24.964	1100780	15.2849	21.6893	Pf3D7_06_v3	1100274	1100896	2.22704	12.6527	10.5333	1100797	13.6798	17.4232
Pf3D7_06_v3	1102532	1102881	WT-H3K9ac_peak-515	3.10371	26.1099	23.5007	1102618	14.9121	16.3599	Pf3D7_06_v3	1102543	1102863	2.29319	13.7596	11.5706	1102604	14.0902	14.7992
Pf3D7_06_v3	1104923	1105230	WT-H3K9ac_peak-516	2.23159	11.1512	9.28855	1105146	10.687	14.5008	Pf3D7_06_v3	1104959	1105230	1.96244	8.61383	6.75915	1105175	12.0382	11.4405
Pf3D7_06_v3	1111271	1111564	WT-H3K9ac_peak-517	1.87249	6.52825	4.95063	1111427	8.94727	16.236	Pf3D7_06_v3	1111210	1111569	2.02859	9.56298	7.64308	1111373	12.4486	13.9595
Pf3D7_06_v3	1117204	1117546	WT-H3K9ac_peak-518	3.18066	27.6454	24.964	1117375	15.2849	16.112	Pf3D7_06_v3	1117281	1117516	2.24909	13.0175	10.875	1117392	13.8166	15.8488
Pf3D7_06_v3	1179125	1179606	WT-H3K9ac_peak-519	1.94944	7.43097	5.79261	1179548	9.32007	15.3684	Pf3D7_06_v3	1179164	1179655	2.29319	13.7596	11.5706	1179516	14.0902	15.219
Pf3D7_06_v3	1183634	1184130	WT-H3K9ac_peak-520	3.07806	25.6052	23.0203	1183897	14.7879	21.5653	Pf3D7_06_v3	1183709	1184152	2.82239	23.8613	21.0759	1183942	17.3733	16.1637
Pf3D7_06_v3	1188147	1188562	WT-H3K9ac_peak-521	2.12899	9.72659	7.94517	1188424	10.1899	19.4584	Pf3D7_06_v3	1188240	1188592	2.51369	17.7093	15.2878	1188491	15.4581	16.6885
Pf3D7_06_v3	1197698	1198324	WT-H3K9ac_peak-522	1.92379	7.12449	5.50659	1197991	9.19581	10.5348	Pf3D7_06_v3	1197824	1198294	2.09474	10.5533	8.56874	1198029	12.859	11.1256
Pf3D7_06_v3	1218546	1219117	WT-H3K9ac_peak-523	2.35985	13.0409	11.0774	1218768	11.3084	16.6078	Pf3D7_06_v3	1218561	1219158	2.09474	10.5533	8.56874	1219082	12.859	11.8604
Pf3D7_06_v3	1241033	1241439	WT-H3K9ac_peak-524	1.89814	6.82356	5.22569	1241230	9.07154	9.54328	Pf3D7_06_v3	1241155	1241359	1.85219	7.12685	5.38361	1241219	11.3542	9.55126
Pf3D7_06_v3	1246493	1246917	WT-H3K9ac_peak-525	2.4881	15.0458	12.9795	1246765	11.9297	18.7147	Pf3D7_06_v3	1246516	1246934	2.35934	14.9033	12.6454	1246835	14.5006	13.6447
Pf3D7_06_v3	1256411	1256924	WT-H3K9ac_peak-526	2.05204	8.71117	6.99109	1256708	9.81714	15.3684	Pf3D7_06_v3	1256403	1256873	1.76399	6.02629	4.37137	1256683	10.807	13.0149
Pf3D7_06_v3	1276299	1277442	WT-H3K9ac_peak-527	3.77063	40.4019	37.0443	1276515	18.1431	27.8862	Pf3D7_06_v3	1276300	1277380	3.15314	31.1803	27.9416	1276564	19.4253	24.9802
Pf3D7_06_v3	1282534	1283365	WT-H3K9ac_peak-528	1.92379	7.12449	5.50659	1282997	9.19581	13.1375	Pf3D7_06_v3	1282788	1282996	1.52145	3.43772	2.02473	1282803	9.30225	8.81655
Pf3D7_06_v3	1292293	1292939	WT-H3K9ac_peak-529	2.89851	22.1735	19.7542	1292763	13.918	24.7877	Pf3D7_06_v3	1292362	1292912	2.51369	17.7093	15.2878	1292630	15.4581	16.2686
Pf3D7_07_v3	101642	102333	WT-H3K9ac_peak-530	3.66802	38.0648	34.8286	101764	17.646	20.9456	Pf3D7_07_v3	101645	101955	2.80034	23.3993	20.641	101760	17.2365	18.5777
Pf3D7_07_v3	120502	120743	WT-H3K9ac_peak-531	2.02639	8.38311	6.68305	120696	9.69288	14.2529	Pf3D7_07_v3	120401	120765	2.35934	14.9033	12.6454	120592	14.5006	9.44631
Pf3D7_07_v3	121441	121897	WT-H3K9ac_peak-532	3.07806	25.6052	23.0203	121733	14.7879	21.0696	Pf3D7_07_v3	121441	121897	2.53574	18.1254	15.6794	121589	15.5949	13.7496
Pf3D7_07_v3	128378	128953	WT-H3K9ac_peak-533	2.07769	9.04448	7.304	128549	9.94141	14.8726	Pf3D7_07_v3	128410	128725	1.78604	6.2938	4.617	128583	10.9438	10.9157
Pf3D7_07_v3	131642	131890	WT-H3K9ac_peak-534	2.4368	14.2304	12.2055	131810	11.6812	16.3599	Pf3D7_07_v3	131318	131839	1.91834	8.00456	6.1954	131382	11.7646	10.3909
Pf3D7_07_v3	165369	166442	WT-H3K9ac_peak-535	2.25725	11.5196	9.63715	166368	10.8113	13.3854	Pf3D7_07_v3	165754	166394	1.80809	6.56643	4.8679	166214	11.0806	11.9653
Pf3D7_07_v3	167474	168234	WT-H3K9ac_peak-536	2.61635	17.1603	14.985	167683	12.551	15.3684	Pf3D7_07_v3	167511	168241	2.40344	15.6856	13.3818	167654	14.7742	12.7
Pf3D7_07_v3	176803	177239	WT-H3K9ac_peak-537	2.00074	8.06034	6.38066	177154	9.56861	12.3939	Pf3D7_07_v3	176767	177213	1.65374	4.76746	3.22233	177037	10.123	9.44631
Pf3D7_07_v3	238243	238559	WT-H3K9ac_peak-538	1.82119	5.95476	4.41788	238517	8.69874	7.93208	Pf3D7_07_v3	238182	238445	1.5876	4.07722	2.59829	238274	9.71264	8.71159
Pf3D7_07_v3	249731	250212	WT-H3K9ac_peak-539	3.51412	34.6499	31.6013	250002	16.9004	27.3904	Pf3D7_07_v3	249558	250199	3.13109	30.6705	27.4607	250068	19.2885	22.7761
Pf3D7_07_v3	262043	262252	WT-H3K9ac_peak-540	1.64163	4.13481	2.74403	262103	7.82886	10.163	Pf3D7_07_v3	261726	262146	1.60965	4.30175	2.80105	261765	9.84944	13.5397
Pf3D7_07_v3	281042	281531	WT-H3K9ac_peak-541	2.25725	11.5196	9.63715	281191	10.8113	14.2529	Pf3D7_07_v3	281048	281577	2.29319	13.7596	11.5706	281173	14.0902	9.65622
Pf3D7_07_v3	285271	285842	WT-H3K9ac_peak-542	2.5394	15.8787	13.769	285699	12.1782	15.4923	Pf3D7_07_v3	285276	285824	2.27114	13.3865	11.221	285719	13.9534	13.3298
Pf3D7_07_v3	287939	288401	WT-H3K9ac_peak-543	2.02639	8.38311	6.68305	288081	9.69288	12.5178	Pf3D7_07_v3	287936	288381	1.56555	3.85834	2.40128	288341	9.57584	8.39672
Pf3D7_07_v3	293361	293666	WT-H3K9ac_peak-544	2.7446	19.3793	17.0955	293476	13.1724	21.4414	Pf3D7_07_v3	293368	293732	2.66804	20.6987	18.1001	293497	16.4157	17.6331
Pf3D7_07_v3	297918	298265	WT-H3K9ac_peak-545	1.82119	5.95476	4.41788	298176	8.69874	10.4108	Pf3D7_07_v3	298177	298663	1.60965	4.30175	2.80105	298581	9.84944	9.9711
Pf3D7_07_v3	306858	307181	WT-H3K9ac_peak-546	3.59107	36.3435	33.2012	307052	17.2732	23.4244	Pf3D7_07_v3	306852	307165	3.13109	30.6705	27.4607	307016	19.2885	20.7819
Pf3D7_07_v3	343732	344202	WT-H3K9ac_peak-547	3.07806	25.6052	23.0203	343953	14.7879	20.6978	Pf3D7_07_v3	343735	344145	1.94039	8.30681	6.47486	343837	11.9014	11.7554
Pf3D7_07_v3	353978	354664	WT-H3K9ac_peak-548	2.56505	16.3017	14.1697	354111	12.3025	21.3175	Pf3D7_07_v3	353983	354679	2.75624	22.4853	19.7807	354101	16.9629	18.4728
Pf3D7_07_v3	361309	361626	WT-H3K9ac_peak-549	3.23196	28.6864	25.9531	361419	15.5335	23.9202	Pf3D7_07_v3	361336	361587	2.20499	12.2921	10.1956	361428	13.543	16.2686
Pf3D7_07_v3	361993	362890	WT-H3K9ac_peak-550	2.07769	9.04448	7.304	362124	9.94141	13.6333	Pf3D7_07_v3	362020	362789	1.91834	8.00456	6.1954	362200	11.7646	12.3852
Pf3D7_07_v3	366911	367713	WT-H3K9ac_peak-551	3.41152	32.4358	29.51	367033	16.4033	24.292	Pf3D7_07_v3	366922	367702	2.57984	18.9686	16.473	367596	15.8685	15.429
Pf3D7_07_v3	368073	369214	WT-H3K9ac_peak-552	3.05241	25.104	22.5431	368849	14.6636	21.9371	Pf3D7_07_v3	368090	368434	2.00654	9.24196	7.34297	368184	12.3118	11.6504
Pf3D7_07_v3	368073	369214	WT-H3K9ac_peak-553	3.05241	25.104	22.5431	368849	14.6636	21.9371	Pf3D7_07_v3	368698	369200	2.51369	17.7093	15.2878	368862	15.4581	18.3678
Pf3D7_07_v3	370593	371028	WT-H3K9ac_peak-554	1.87249	6.52825	4.95063	370894	8.94727	11.1545	Pf3D7_07_v3	370620	370999	1.74194	5.76395	4.13075	370726	10.6702	8.1868
Pf3D7_07_v3	374280	374800	WT-H3K9ac_peak-555	3.28327	29.741	26.956	374428	15.782	15.8642	Pf3D7_07_v3	374300	374800	2.31524	14.1368	11.925	374425	14.227	16.4786
Pf3D7_07_v3	378228	378575	WT-H3K9ac_peak-556	2.23159	11.1512	9.28855	378351	10.687	8.92358	Pf3D7_07_v3	378282	378504	1.87424	7.41453	5.64965	378376	11.491	10.3909
Pf3D7_07_v3	381553	382039	WT-H3K9ac_peak-557	2.5394	15.8787	13.769	381722	12.1782	17.7232	Pf3D7_07_v3	381568	381928	2.02859	9.56298	7.64308	381671	12.4486	16.0587
Pf3D7_07_v3	387973	388350	WT-H3K9ac_peak-558	2.94981	23.1355	20.6699	388250	14.1665	17.1035	Pf3D7_07_v3	387977	388313	2.05064	9.88857	7.94729	388228	12.5854	15.5339
Pf3D7_07_v3	389385	389685	WT-H3K9ac_peak-559	2.66765	18.0356	15.8165	389522	12.7996	10.5348	Pf3D7_07_v3	389435	389732	1.60965	4.30175	2.80105	389513	9.84944	10.286
Pf3D7_07_v3	399314	400057	WT-H3K9ac_peak-560	2.4368	14.2304	12.2055	399892	11.6812	10.163	Pf3D7_07_v3	399376	400103	2.22704	12.6527	10.5333	399876	13.6798	8.71159
Pf3D7_07_v3	412517	413049	WT-H3K9ac_peak-561	1.74423	5.13839	3.66321	412865	8.32593	12.2699	Pf3D7_07_v3	412805	413116	1.87424	7.41453	5.64965	413022	11.491	13.5397
Pf3D7_07_v3	433359	433784	WT-H3K9ac_peak-562	2.7446	19.3793	17.0955	433592	13.1724	13.8811	Pf3D7_07_v3	433557	433767	1.94039	8.30681	6.47486	433647	11.9014	13.6447
Pf3D7_07_v3	460799	461525	WT-H3K9ac_peak-563	2.18029	10.429	8.60645	461342	10.4385	15.6163	Pf3D7_07_v3	460796	461536	1.87424	7.41453	5.64965	461242	11.491	13.7496
Pf3D7_07_v3	473069	473520	WT-H3K9ac_peak-564	1.92379	7.12449	5.50659	473238	9.19581	14.0051	Pf3D7_07_v3	473094	473517	1.67579	5.00854	3.44109	473212	10.2598	13.5397
Pf3D7_07_v3	474389	474797	WT-H3K9ac_peak-565	2.87286	21.6981	19.3018	474515	13.7937	15.8642	Pf3D7_07_v3	474445	474785	2.05064	9.88857	7.94729	474515	12.5854	12.805
Pf3D7_07_v3	478950	479196	WT-H3K9ac_peak-566	3.33457	30.809	27.9705	479086	16.0305	20.5738	Pf3D7_07_v3	478948	479171	2.88854	25.2675	22.3955	479076	17.7837	22.2513
Pf3D7_07_v3	481316	481914	WT-H3K9ac_peak-567	2.05204	8.71117	6.99109	481810	9.81714	12.8896	Pf3D7_07_v3	481439	481825	1.98449	8.92556	7.04828	481672	12.175	13.9595
Pf3D7_07_v3	482758	483898	WT-H3K9ac_peak-568	4.28364	52.7666	48.8338	482938	20.6284	22.309	Pf3D7_07_v3	482778	483897	2.71214	21.5851	18.9342	482905	16.6893	22.3563
Pf3D7_07_v3	499277	499658	WT-H3K9ac_peak-569	4.05278	47.0668	43.4125	499466	19.51	25.4074	Pf3D7_07_v3	499271	499644	3.08699	29.6601	26.5105	499432	19.0149	20.7819
Pf3D7_07_v3	501813	502638	WT-H3K9ac_peak-570	3.10371	26.1099	23.5007	502549	14.9121	23.0526	Pf3D7_07_v3	502187	502601	2.42549	16.0827	13.7554	502445	14.911	20.362
Pf3D7_07_v3	612432	613023	WT-H3K9ac_peak-571	3.51412	34.6499	31.6013	612867	16.9004	22.185	Pf3D7_07_v3	612440	613042	2.95469	26.7031	23.7422	612843	18.1941	17.2133
Pf3D7_07_v3	613450	613696	WT-H3K9ac_peak-572	1.87249	6.52825	4.95063	613622	8.94727	13.7572	Pf3D7_07_v3	613322	613667	1.71989	5.50684	3.8956	613554	10.5334	9.44631
Pf3D7_07_v3	616562	617244	WT-H3K9ac_peak-573	2.30855	12.2709	10.3485	617186	11.0598	15.1205	Pf3D7_07_v3	617045	617248	2.05064	9.88857	7.94729	617116	12.5854	13.5397
Pf3D7_07_v3	618714	619179	WT-H3K9ac_peak-574	1.97509	7.74295	6.08382	618970	9.44434	18.7147	Pf3D7_07_v3	618790	619126	2.07269	10.2187	8.25624	618915	12.7222	13.9595
Pf3D7_07_v3	627107	628094	WT-H3K9ac_peak-575	1.97509	7.74295	6.08382	627804	9.44434	10.7827	Pf3D7_07_v3	627106	628084	1.91834	8.00456	6.1954	627440	11.7646	9.65622
Pf3D7_07_v3	643112	643480	WT-H3K9ac_peak-576	2.66765	18.0356	15.8165	643359	12.7996	14.9966	Pf3D7_07_v3	643129	643493	2.16089	11.5836	9.5328	643395	13.2694	11.7554
Pf3D7_07_v3	650808	651562	WT-H3K9ac_peak-577	2.66765	18.0356	15.8165	650911	12.7996	18.7147	Pf3D7_07_v3	650793	651495	2.62394	19.8265	17.2794	650895	16.1421	15.9538
Pf3D7_07_v3	654753	654981	WT-H3K9ac_peak-578	2.35985	13.0409	11.0774	654884	11.3084	15.6163	Pf3D7_07_v3	654749	654959	2.11679	10.8923	8.88573	654888	12.9958	13.3298
Pf3D7_07_v3	659930	660231	WT-H3K9ac_peak-579	2.82156	20.7589	18.4088	660118	13.5452	15.7402	Pf3D7_07_v3	659946	660196	1.85219	7.12685	5.38361	660060	11.3542	14.9042
Pf3D7_07_v3	660601	661090	WT-H3K9ac_peak-580	2.12899	9.72659	7.94517	660854	10.1899	17.3514	Pf3D7_07_v3	660588	661238	2.38139	15.2925	13.0115	660729	14.6374	15.9538
Pf3D7_07_v3	664944	666080	WT-H3K9ac_peak-581	2.25725	11.5196	9.63715	665911	10.8113	13.1375	Pf3D7_07_v3	664931	665256	1.69784	5.25502	3.66532	665000	10.3966	12.5951
Pf3D7_07_v3	664944	666080	WT-H3K9ac_peak-582	2.25725	11.5196	9.63715	665911	10.8113	13.1375	Pf3D7_07_v3	665595	666121	2.16089	11.5836	9.5328	665895	13.2694	11.9653
Pf3D7_07_v3	673433	673931	WT-H3K9ac_peak-583	2.3855	13.4328	11.4487	673626	11.4326	15.6163	Pf3D7_07_v3	673450	673821	1.96244	8.61383	6.75915	673615	12.0382	13.2248
Pf3D7_07_v3	703199	703505	WT-H3K9ac_peak-584	2.82156	20.7589	18.4088	703298	13.5452	18.5908	Pf3D7_07_v3	703225	703574	2.55779	18.5451	16.0742	703342	15.7317	13.3298
Pf3D7_07_v3	706370	706656	WT-H3K9ac_peak-585	1.97509	7.74295	6.08382	706495	9.44434	12.7657	Pf3D7_07_v3	706377	706678	2.11679	10.8923	8.88573	706589	12.9958	14.5893
Pf3D7_07_v3	710411	710877	WT-H3K9ac_peak-586	3.82193	41.5881	38.1697	710603	18.3916	24.4159	Pf3D7_07_v3	710367	710904	2.93264	26.2213	23.2914	710683	18.0573	25.61
Pf3D7_07_v3	712446	712913	WT-H3K9ac_peak-587	3.20631	28.1642	25.4571	712615	15.4092	23.3005	Pf3D7_07_v3	712444	712892	3.10904	30.1638	26.9836	712575	19.1517	16.8984
Pf3D7_07_v3	717260	717768	WT-H3K9ac_peak-588	2.82156	20.7589	18.4088	717409	13.5452	20.202	Pf3D7_07_v3	717281	717660	2.80034	23.3993	20.641	717424	17.2365	16.531
Pf3D7_07_v3	721041	721498	WT-H3K9ac_peak-589	3.53977	35.2113	32.131	721283	17.0247	20.202	Pf3D7_07_v3	721079	721500	2.51369	17.7093	15.2878	721373	15.4581	14.1695
Pf3D7_07_v3	725960	727014	WT-H3K9ac_peak-590	2.25725	11.5196	9.63715	726057	10.8113	15.6163	Pf3D7_07_v3	725972	726201	2.38139	15.2925	13.0115	726102	14.6374	12.7
Pf3D7_07_v3	732077	732397	WT-H3K9ac_peak-591	2.82156	20.7589	18.4088	732177	13.5452	17.5993	Pf3D7_07_v3	732091	732446	2.20499	12.2921	10.1956	732177	13.543	15.6389
Pf3D7_07_v3	751746	752398	WT-H3K9ac_peak-592	2.89851	22.1735	19.7542	751863	13.918	27.5144	Pf3D7_07_v3	751757	752186	2.99879	27.6762	24.6532	751932	18.4677	22.3563
Pf3D7_07_v3	762690	763181	WT-H3K9ac_peak-593	2.92416	22.6526	20.2099	763038	14.0422	18.095	Pf3D7_07_v3	762796	763159	2.02859	9.56298	7.64308	763015	12.4486	12.3852
Pf3D7_07_v3	765881	766431	WT-H3K9ac_peak-594	2.71895	18.9274	16.6646	766315	13.0481	19.3344	Pf3D7_07_v3	765834	766415	2.55779	18.5451	16.0742	766275	15.7317	16.2686
Pf3D7_07_v3	767402	768140	WT-H3K9ac_peak-595	3.20631	28.1642	25.4571	767537	15.4092	18.219	Pf3D7_07_v3	767443	768027	2.07269	10.2187	8.25624	767506	12.7222	14.6943
Pf3D7_07_v3	776506	776799	WT-H3K9ac_peak-596	2.15464	10.0753	8.27343	776689	10.3142	15.2445	Pf3D7_07_v3	776516	776795	2.27114	13.3865	11.221	776681	13.9534	14.7992
Pf3D7_07_v3	825131	825582	WT-H3K9ac_peak-597	1.89814	6.82356	5.22569	825377	9.07154	9.91509	Pf3D7_07_v3	825163	825844	1.78604	6.2938	4.617	825463	10.9438	12.5951
Pf3D7_07_v3	832070	832935	WT-H3K9ac_peak-598	2.30855	12.2709	10.3485	832714	11.0598	22.5568	Pf3D7_07_v3	832053	832882	2.38139	15.2925	13.0115	832638	14.6374	19.9422
Pf3D7_07_v3	836590	836863	WT-H3K9ac_peak-599	2.25725	11.5196	9.63715	836714	10.8113	13.1375	Pf3D7_07_v3	836632	836856	2.13884	11.2358	9.20737	836748	13.1326	11.1256
Pf3D7_07_v3	838160	838582	WT-H3K9ac_peak-600	3.41152	32.4358	29.51	838306	16.4033	22.309	Pf3D7_07_v3	838184	838583	2.95469	26.7031	23.7422	838309	18.1941	21.8315
Pf3D7_07_v3	858838	859513	WT-H3K9ac_peak-601	2.4881	15.0458	12.9795	859122	11.9297	20.202	Pf3D7_07_v3	858805	859497	2.88854	25.2675	22.3955	859157	17.7837	20.1521
Pf3D7_07_v3	865992	866539	WT-H3K9ac_peak-602	2.4881	15.0458	12.9795	866194	11.9297	14.5008	Pf3D7_07_v3	866008	866336	2.00654	9.24196	7.34297	866186	12.3118	12.7
Pf3D7_07_v3	875366	876120	WT-H3K9ac_peak-603	2.4881	15.0458	12.9795	875519	11.9297	20.8217	Pf3D7_07_v3	875321	876112	2.29319	13.7596	11.5706	875498	14.0902	14.9042
Pf3D7_07_v3	876691	877298	WT-H3K9ac_peak-604	2.89851	22.1735	19.7542	876943	13.918	19.3344	Pf3D7_07_v3	876776	877270	2.93264	26.2213	23.2914	876902	18.0573	18.0529
Pf3D7_07_v3	878430	878851	WT-H3K9ac_peak-605	1.97509	7.74295	6.08382	878731	9.44434	11.1545	Pf3D7_07_v3	877951	878564	1.89629	7.70711	5.92004	878447	11.6278	7.87192
Pf3D7_07_v3	879448	880107	WT-H3K9ac_peak-606	2.82156	20.7589	18.4088	879590	13.5452	19.7063	Pf3D7_07_v3	879451	880053	2.51369	17.7093	15.2878	879579	15.4581	17.948
Pf3D7_07_v3	882869	883317	WT-H3K9ac_peak-607	2.94981	23.1355	20.6699	883007	14.1665	19.9541	Pf3D7_07_v3	882872	883134	2.46959	16.8884	14.5139	882968	15.1845	19.6273
Pf3D7_07_v3	922183	922594	WT-H3K9ac_peak-608	3.28327	29.741	26.956	922353	15.782	21.3175	Pf3D7_07_v3	922180	922574	2.35934	14.9033	12.6454	922339	14.5006	22.1463
Pf3D7_07_v3	925325	925894	WT-H3K9ac_peak-609	2.79591	20.2951	17.9675	925466	13.4209	17.4754	Pf3D7_07_v3	925380	925832	2.09474	10.5533	8.56874	925517	12.859	16.2686
Pf3D7_07_v3	933971	934351	WT-H3K9ac_peak-610	2.66765	18.0356	15.8165	934190	12.7996	15.9881	Pf3D7_07_v3	933980	934281	2.40344	15.6856	13.3818	934137	14.7742	12.4901
Pf3D7_07_v3	938251	938529	WT-H3K9ac_peak-611	3.15501	27.1301	24.4737	938377	15.1607	21.5653	Pf3D7_07_v3	938272	938520	2.31524	14.1368	11.925	938381	14.227	17.948
Pf3D7_07_v3	941531	942435	WT-H3K9ac_peak-612	2.3855	13.4328	11.4487	942107	11.4326	11.8981	Pf3D7_07_v3	941548	942096	1.91834	8.00456	6.1954	941659	11.7646	13.1199
Pf3D7_07_v3	944049	944441	WT-H3K9ac_peak-613	2.3342	12.6535	10.711	944207	11.1841	15.3684	Pf3D7_07_v3	944170	944453	1.87424	7.41453	5.64965	944362	11.491	8.39672
Pf3D7_07_v3	954749	955125	WT-H3K9ac_peak-614	2.25725	11.5196	9.63715	954831	10.8113	14.3769	Pf3D7_07_v3	954755	955098	2.44754	16.4836	14.1328	954951	15.0478	13.0149
Pf3D7_07_v3	957296	958081	WT-H3K9ac_peak-615	3.10371	26.1099	23.5007	957992	14.9121	19.9541	Pf3D7_07_v3	957402	958078	2.71214	21.5851	18.9342	957699	16.6893	13.6447
Pf3D7_07_v3	959972	960793	WT-H3K9ac_peak-616	3.59107	36.3435	33.2012	960647	17.2732	19.7063	Pf3D7_07_v3	959988	960767	2.55779	18.5451	16.0742	960638	15.7317	19.5224
Pf3D7_07_v3	970619	971221	WT-H3K9ac_peak-617	2.12899	9.72659	7.94517	970815	10.1899	14.7487	Pf3D7_07_v3	970586	971227	1.98449	8.92556	7.04828	971062	12.175	9.23639
Pf3D7_07_v3	973695	974246	WT-H3K9ac_peak-618	2.4368	14.2304	12.2055	974146	11.6812	14.0051	Pf3D7_07_v3	973747	974249	1.78604	6.2938	4.617	974194	10.9438	9.9711
Pf3D7_07_v3	982449	983206	WT-H3K9ac_peak-619	2.66765	18.0356	15.8165	983099	12.7996	16.4838	Pf3D7_07_v3	982531	983221	2.66804	20.6987	18.1001	983133	16.4157	15.9538
Pf3D7_07_v3	988028	988644	WT-H3K9ac_peak-620	3.77063	40.4019	37.0443	988265	18.1431	21.9371	Pf3D7_07_v3	988026	988570	2.95469	26.7031	23.7422	988378	18.1941	19.6273
Pf3D7_07_v3	993328	993779	WT-H3K9ac_peak-621	2.07769	9.04448	7.304	993416	9.94141	8.79965	Pf3D7_07_v3	993645	993847	1.6317	4.53185	3.00878	993677	9.98624	9.23639
Pf3D7_07_v3	1004302	1004841	WT-H3K9ac_peak-622	2.46245	14.6359	12.5902	1004716	11.8054	14.5008	Pf3D7_07_v3	1004333	1004813	2.31524	14.1368	11.925	1004655	14.227	13.1199
Pf3D7_07_v3	1019868	1020685	WT-H3K9ac_peak-623	3.51412	34.6499	31.6013	1020505	16.9004	25.4074	Pf3D7_07_v3	1019917	1020714	3.30749	34.8316	31.3925	1020457	20.3829	19.4174
Pf3D7_07_v3	1023607	1024113	WT-H3K9ac_peak-624	3.43717	32.9845	30.0284	1023775	16.5276	16.6078	Pf3D7_07_v3	1023582	1023984	2.71214	21.5851	18.9342	1023757	16.6893	18.4728
Pf3D7_07_v3	1032121	1033017	WT-H3K9ac_peak-625	2.3855	13.4328	11.4487	1032910	11.4326	20.0781	Pf3D7_07_v3	1032181	1033030	2.44754	16.4836	14.1328	1032824	15.0478	15.429
Pf3D7_07_v3	1044676	1045072	WT-H3K9ac_peak-626	2.84721	21.2266	18.854	1044846	13.6694	17.3514	Pf3D7_07_v3	1044750	1045057	2.22704	12.6527	10.5333	1044890	13.6798	14.2744
Pf3D7_07_v3	1045302	1046272	WT-H3K9ac_peak-627	2.23159	11.1512	9.28855	1046082	10.687	14.8726	Pf3D7_07_v3	1045326	1046402	2.05064	9.88857	7.94729	1046053	12.5854	11.8604
Pf3D7_07_v3	1065285	1066087	WT-H3K9ac_peak-628	2.61635	17.1603	14.985	1065788	12.551	20.0781	Pf3D7_07_v3	1065332	1066104	2.42549	16.0827	13.7554	1065885	14.911	20.0472
Pf3D7_07_v3	1068085	1068613	WT-H3K9ac_peak-629	1.71858	4.87825	3.42414	1068348	8.20167	11.5263	Pf3D7_07_v3	1068105	1068371	1.47735	3.04037	1.67099	1068111	9.02865	9.65622
Pf3D7_07_v3	1068962	1069336	WT-H3K9ac_peak-630	2.05204	8.71117	6.99109	1069221	9.81714	11.4024	Pf3D7_07_v3	1068845	1069192	1.96244	8.61383	6.75915	1068942	12.0382	11.0207
Pf3D7_07_v3	1069583	1070232	WT-H3K9ac_peak-631	3.10371	26.1099	23.5007	1070088	14.9121	20.8217	Pf3D7_07_v3	1069524	1070241	2.62394	19.8265	17.2794	1070130	16.1421	19.2075
Pf3D7_07_v3	1071060	1071787	WT-H3K9ac_peak-632	2.51375	15.4601	13.3722	1071528	12.054	17.2275	Pf3D7_07_v3	1071072	1071674	2.35934	14.9033	12.6454	1071168	14.5006	14.0645
Pf3D7_07_v3	1074201	1074762	WT-H3K9ac_peak-633	2.20594	10.7877	8.94479	1074667	10.5628	18.4669	Pf3D7_07_v3	1074189	1074765	2.20499	12.2921	10.1956	1074670	13.543	14.1695
Pf3D7_07_v3	1080815	1081928	WT-H3K9ac_peak-634	3.41152	32.4358	29.51	1081208	16.4033	24.6638	Pf3D7_07_v3	1080819	1081360	3.02084	28.1675	25.113	1081167	18.6045	21.6215
Pf3D7_07_v3	1080815	1081928	WT-H3K9ac_peak-635	3.41152	32.4358	29.51	1081208	16.4033	24.6638	Pf3D7_07_v3	1081563	1081928	2.84444	24.3267	21.5143	1081814	17.5101	21.4116
Pf3D7_07_v3	1092234	1092698	WT-H3K9ac_peak-636	3.66802	38.0648	34.8286	1092413	17.646	22.4329	Pf3D7_07_v3	1092232	1092750	3.79259	47.1942	42.9405	1092413	23.3924	17.948
Pf3D7_07_v3	1095295	1096013	WT-H3K9ac_peak-637	1.92379	7.12449	5.50659	1095389	9.19581	9.91509	Pf3D7_07_v3	1095369	1095770	1.91834	8.00456	6.1954	1095713	11.7646	7.97688
Pf3D7_07_v3	1144116	1144338	WT-H3K9ac_peak-638	2.4368	14.2304	12.2055	1144239	11.6812	15.9881	Pf3D7_07_v3	1144086	1144296	2.09474	10.5533	8.56874	1144214	12.859	16.0587
Pf3D7_07_v3	1145611	1146239	WT-H3K9ac_peak-639	3.15501	27.1301	24.4737	1145773	15.1607	25.4074	Pf3D7_07_v3	1145605	1146207	2.88854	25.2675	22.3955	1145768	17.7837	22.1463
Pf3D7_07_v3	1158114	1158476	WT-H3K9ac_peak-640	2.46245	14.6359	12.5902	1158247	11.8054	14.5008	Pf3D7_07_v3	1158141	1158440	2.49164	17.2969	14.8993	1158300	15.3213	12.4901
Pf3D7_07_v3	1161480	1161828	WT-H3K9ac_peak-641	2.4881	15.0458	12.9795	1161700	11.9297	15.4923	Pf3D7_07_v3	1161568	1161802	1.98449	8.92556	7.04828	1161683	12.175	12.3852
Pf3D7_07_v3	1165556	1166024	WT-H3K9ac_peak-642	2.02639	8.38311	6.68305	1165927	9.69288	11.5263	Pf3D7_07_v3	1165529	1165973	1.56555	3.85834	2.40128	1165837	9.57584	9.65622
Pf3D7_07_v3	1167471	1167985	WT-H3K9ac_peak-643	2.25725	11.5196	9.63715	1167545	10.8113	16.112	Pf3D7_07_v3	1167517	1167996	1.85219	7.12685	5.38361	1167910	11.3542	11.6504
Pf3D7_07_v3	1171305	1171728	WT-H3K9ac_peak-644	2.89851	22.1735	19.7542	1171458	13.918	21.4414	Pf3D7_07_v3	1171292	1171734	2.60189	19.3957	16.8742	1171413	16.0053	16.7934
Pf3D7_07_v3	1184544	1184763	WT-H3K9ac_peak-645	2.12899	9.72659	7.94517	1184681	10.1899	15.8642	Pf3D7_07_v3	1184410	1184727	2.29319	13.7596	11.5706	1184601	14.0902	14.6943
Pf3D7_07_v3	1189383	1190174	WT-H3K9ac_peak-646	3.15501	27.1301	24.4737	1190078	15.1607	27.7623	Pf3D7_07_v3	1189355	1190179	3.24134	33.2492	29.9018	1190061	19.9725	24.2455
Pf3D7_07_v3	1191859	1192336	WT-H3K9ac_peak-647	3.48847	34.0916	31.0748	1192185	16.7761	20.6978	Pf3D7_07_v3	1191801	1192308	2.73419	22.0335	19.3557	1192170	16.8261	18.0529
Pf3D7_07_v3	1195622	1196162	WT-H3K9ac_peak-648	1.84684	6.23863	4.68146	1196014	8.823	10.5348	Pf3D7_07_v3	1195830	1196083	1.71989	5.50684	3.8956	1195911	10.5334	9.44631
Pf3D7_07_v3	1213973	1214481	WT-H3K9ac_peak-649	2.46245	14.6359	12.5902	1214345	11.8054	13.7572	Pf3D7_07_v3	1214056	1214447	1.80809	6.56643	4.8679	1214284	11.0806	10.8108
Pf3D7_07_v3	1223129	1224178	WT-H3K9ac_peak-650	3.43717	32.9845	30.0284	1223831	16.5276	27.2665	Pf3D7_07_v3	1223276	1224155	2.88854	25.2675	22.3955	1223736	17.7837	27.0794
Pf3D7_07_v3	1231283	1231857	WT-H3K9ac_peak-651	3.15501	27.1301	24.4737	1231603	15.1607	22.4329	Pf3D7_07_v3	1230892	1231830	2.80034	23.3993	20.641	1231636	17.2365	15.324
Pf3D7_07_v3	1234439	1234675	WT-H3K9ac_peak-652	2.2829	11.8929	9.99045	1234589	10.9356	13.7572	Pf3D7_07_v3	1234484	1234688	2.00654	9.24196	7.34297	1234611	12.3118	16.4786
Pf3D7_07_v3	1238389	1239148	WT-H3K9ac_peak-653	2.6933	18.4795	16.2386	1238577	12.9238	16.9796	Pf3D7_07_v3	1238387	1239011	2.27114	13.3865	11.221	1238593	13.9534	14.4843
Pf3D7_07_v3	1250910	1251519	WT-H3K9ac_peak-654	2.6933	18.4795	16.2386	1251361	12.9238	18.095	Pf3D7_07_v3	1250794	1251518	2.71214	21.5851	18.9342	1251361	16.6893	18.0529
Pf3D7_07_v3	1255181	1255878	WT-H3K9ac_peak-655	4.54014	59.3448	55.0817	1255492	21.8711	30.9847	Pf3D7_07_v3	1255186	1256028	3.94694	51.39	46.9497	1255485	24.35	25.4001
Pf3D7_07_v3	1279164	1281421	WT-H3K9ac_peak-656	4.10408	48.3148	44.6055	1280182	19.7586	22.0611	Pf3D7_07_v3	1279134	1280864	3.63824	43.1213	39.1453	1280200	22.4348	23.091
Pf3D7_07_v3	1279164	1281421	WT-H3K9ac_peak-657	4.10408	48.3148	44.6055	1280182	19.7586	22.0611	Pf3D7_07_v3	1281094	1281411	2.53574	18.1254	15.6794	1281255	15.5949	16.6885
Pf3D7_07_v3	1281782	1282329	WT-H3K9ac_peak-658	2.56505	16.3017	14.1697	1281919	12.3025	18.8387	Pf3D7_07_v3	1281800	1282306	2.77829	22.9406	20.2095	1281942	17.0997	16.8984
Pf3D7_07_v3	1286118	1286410	WT-H3K9ac_peak-659	1.76989	5.40457	3.90859	1286364	8.4502	12.3939	Pf3D7_07_v3	1286114	1286423	1.60965	4.30175	2.80105	1286364	9.84944	9.76118
Pf3D7_07_v3	1286710	1287551	WT-H3K9ac_peak-660	2.2829	11.8929	9.99045	1287295	10.9356	12.0221	Pf3D7_07_v3	1287190	1287529	2.05064	9.88857	7.94729	1287432	12.5854	15.8488
Pf3D7_07_v3	1295385	1295837	WT-H3K9ac_peak-661	2.2829	11.8929	9.99045	1295677	10.9356	14.9966	Pf3D7_07_v3	1295389	1295805	2.27114	13.3865	11.221	1295641	13.9534	12.2802
Pf3D7_07_v3	1338567	1338913	WT-H3K9ac_peak-662	2.07769	9.04448	7.304	1338634	9.94141	17.2275	Pf3D7_07_v3	1338588	1338928	1.87424	7.41453	5.64965	1338645	11.491	15.0091
Pf3D7_08_v3	106622	107164	WT-H3K9ac_peak-663	2.84721	21.2266	18.854	107051	13.6694	17.9711	Pf3D7_08_v3	106608	107161	2.51369	17.7093	15.2878	107042	15.4581	14.9042
Pf3D7_08_v3	107528	108244	WT-H3K9ac_peak-664	3.36022	31.348	28.4814	108075	16.1548	25.1596	Pf3D7_08_v3	107515	108273	2.84444	24.3267	21.5143	108167	17.5101	22.4612
Pf3D7_08_v3	165379	165810	WT-H3K9ac_peak-665	3.25762	29.212	26.4532	165486	15.6577	26.0271	Pf3D7_08_v3	165383	165805	2.80034	23.3993	20.641	165525	17.2365	19.2075
Pf3D7_08_v3	172562	172870	WT-H3K9ac_peak-666	2.41115	13.8293	11.8247	172709	11.5569	16.7317	Pf3D7_08_v3	171973	172866	2.13884	11.2358	9.20737	172713	13.1326	12.3852
Pf3D7_08_v3	196560	197162	WT-H3K9ac_peak-667	3.12936	26.6183	23.9849	196728	15.0364	21.1935	Pf3D7_08_v3	196579	197066	2.55779	18.5451	16.0742	196745	15.7317	17.0034
Pf3D7_08_v3	202569	202962	WT-H3K9ac_peak-668	2.10334	9.38297	7.62202	202706	10.0657	11.4024	Pf3D7_08_v3	202550	202790	1.60965	4.30175	2.80105	202723	9.84944	12.0703
Pf3D7_08_v3	221448	222269	WT-H3K9ac_peak-669	2.66765	18.0356	15.8165	221637	12.7996	15.9881	Pf3D7_08_v3	221369	222271	2.66804	20.6987	18.1001	222158	16.4157	16.4786
Pf3D7_08_v3	229851	230252	WT-H3K9ac_peak-670	2.56505	16.3017	14.1697	230138	12.3025	17.3514	Pf3D7_08_v3	229715	230219	1.83014	6.84413	5.12328	230091	11.2174	13.7496
Pf3D7_08_v3	237925	238208	WT-H3K9ac_peak-671	2.642	17.5959	15.3989	238069	12.6753	17.1035	Pf3D7_08_v3	237949	238169	2.00654	9.24196	7.34297	238017	12.3118	17.0034
Pf3D7_08_v3	240750	241018	WT-H3K9ac_peak-672	2.61635	17.1603	14.985	240884	12.551	13.8811	Pf3D7_08_v3	240765	241007	2.09474	10.5533	8.56874	240903	12.859	13.8546
Pf3D7_08_v3	242098	242696	WT-H3K9ac_peak-673	2.20594	10.7877	8.94479	242497	10.5628	12.8896	Pf3D7_08_v3	242115	242556	1.91834	8.00456	6.1954	242250	11.7646	12.5951
Pf3D7_08_v3	247634	247960	WT-H3K9ac_peak-674	2.20594	10.7877	8.94479	247842	10.5628	12.3939	Pf3D7_08_v3	247728	247941	1.85219	7.12685	5.38361	247871	11.3542	8.50168
Pf3D7_08_v3	269643	270757	WT-H3K9ac_peak-675	2.7446	19.3793	17.0955	270162	13.1724	14.7487	Pf3D7_08_v3	269579	270726	2.22704	12.6527	10.5333	270136	13.6798	12.5951
Pf3D7_08_v3	271426	272065	WT-H3K9ac_peak-676	2.20594	10.7877	8.94479	271579	10.5628	13.5093	Pf3D7_08_v3	271435	272041	2.09474	10.5533	8.56874	271960	12.859	11.1256
Pf3D7_08_v3	278387	279054	WT-H3K9ac_peak-677	4.51449	58.6758	54.4459	278605	21.7468	24.7877	Pf3D7_08_v3	278403	279056	3.48389	39.1763	35.4795	278847	21.4772	21.5166
Pf3D7_08_v3	304056	304702	WT-H3K9ac_peak-678	3.69367	38.6446	35.3798	304532	17.7703	25.0356	Pf3D7_08_v3	304100	304693	2.95469	26.7031	23.7422	304506	18.1941	22.3563
Pf3D7_08_v3	305350	306435	WT-H3K9ac_peak-679	2.5394	15.8787	13.769	305425	12.1782	19.2105	Pf3D7_08_v3	305344	306266	2.09474	10.5533	8.56874	305423	12.859	14.1695
Pf3D7_08_v3	312009	312378	WT-H3K9ac_peak-680	3.10371	26.1099	23.5007	312160	14.9121	15.2445	Pf3D7_08_v3	311985	312333	2.82239	23.8613	21.0759	312150	17.3733	15.429
Pf3D7_08_v3	326369	327472	WT-H3K9ac_peak-681	1.97509	7.74295	6.08382	326463	9.44434	18.095	Pf3D7_08_v3	326348	326577	1.98449	8.92556	7.04828	326467	12.175	16.5835
Pf3D7_08_v3	329416	329956	WT-H3K9ac_peak-682	3.10371	26.1099	23.5007	329698	14.9121	25.1596	Pf3D7_08_v3	329421	329939	2.88854	25.2675	22.3955	329744	17.7837	18.6827
Pf3D7_08_v3	330524	331187	WT-H3K9ac_peak-683	3.25762	29.212	26.4532	330721	15.6577	21.0696	Pf3D7_08_v3	330542	330897	2.86649	24.7955	21.9532	330716	17.6469	21.9364
Pf3D7_08_v3	354474	354885	WT-H3K9ac_peak-684	2.92416	22.6526	20.2099	354597	14.0422	18.4669	Pf3D7_08_v3	354505	354903	2.40344	15.6856	13.3818	354609	14.7742	16.6885
Pf3D7_08_v3	355437	355738	WT-H3K9ac_peak-685	2.00074	8.06034	6.38066	355581	9.56861	9.79116	Pf3D7_08_v3	355214	355715	1.98449	8.92556	7.04828	355607	12.175	9.44631
Pf3D7_08_v3	361253	362095	WT-H3K9ac_peak-686	2.30855	12.2709	10.3485	361354	11.0598	15.3684	Pf3D7_08_v3	361232	361846	2.20499	12.2921	10.1956	361324	13.543	15.219
Pf3D7_08_v3	376260	376833	WT-H3K9ac_peak-687	2.3342	12.6535	10.711	376612	11.1841	13.6333	Pf3D7_08_v3	376315	376829	1.96244	8.61383	6.75915	376683	12.0382	9.65622
Pf3D7_08_v3	387221	387584	WT-H3K9ac_peak-688	1.79554	5.67672	4.16001	387517	8.57447	11.8981	Pf3D7_08_v3	387192	387558	1.80809	6.56643	4.8679	387252	11.0806	9.65622
Pf3D7_08_v3	388111	388386	WT-H3K9ac_peak-689	1.97509	7.74295	6.08382	388250	9.44434	10.6587	Pf3D7_08_v3	388006	388387	1.74194	5.76395	4.13075	388065	10.6702	8.39672
Pf3D7_08_v3	392828	393176	WT-H3K9ac_peak-690	2.77026	19.8352	17.529	393047	13.2966	15.3684	Pf3D7_08_v3	392819	393178	1.87424	7.41453	5.64965	393090	11.491	15.219
Pf3D7_08_v3	393545	394191	WT-H3K9ac_peak-691	3.15501	27.1301	24.4737	393689	15.1607	23.9202	Pf3D7_08_v3	393557	394128	2.66804	20.6987	18.1001	393669	16.4157	20.467
Pf3D7_08_v3	405042	405760	WT-H3K9ac_peak-692	2.66765	18.0356	15.8165	405219	12.7996	17.3514	Pf3D7_08_v3	405041	405340	2.31524	14.1368	11.925	405199	14.227	15.8488
Pf3D7_08_v3	405042	405760	WT-H3K9ac_peak-693	2.66765	18.0356	15.8165	405219	12.7996	17.3514	Pf3D7_08_v3	405582	406289	1.87424	7.41453	5.64965	405678	11.491	13.3298
Pf3D7_08_v3	406018	406393	WT-H3K9ac_peak-694	2.00074	8.06034	6.38066	406210	9.56861	15.1205	Pf3D7_08_v3	405582	406289	1.87424	7.41453	5.64965	405678	11.491	13.3298
Pf3D7_08_v3	408283	408486	WT-H3K9ac_peak-695	2.23159	11.1512	9.28855	408364	10.687	11.5263	Pf3D7_08_v3	408293	408519	2.07269	10.2187	8.25624	408368	12.7222	12.4901
Pf3D7_08_v3	408846	409088	WT-H3K9ac_peak-696	3.41152	32.4358	29.51	408998	16.4033	27.5144	Pf3D7_08_v3	408874	409083	2.91059	25.7428	22.8419	408999	17.9205	22.6711
Pf3D7_08_v3	422128	422854	WT-H3K9ac_peak-697	2.51375	15.4601	13.3722	422572	12.054	16.6078	Pf3D7_08_v3	422158	422812	2.69009	21.1401	18.516	422541	16.5525	15.7438
Pf3D7_08_v3	471453	471808	WT-H3K9ac_peak-698	1.74423	5.13839	3.66321	471571	8.32593	10.6587	Pf3D7_08_v3	471505	471805	1.69784	5.25502	3.66532	471571	10.3966	9.44631
Pf3D7_08_v3	474710	475005	WT-H3K9ac_peak-699	2.20594	10.7877	8.94479	474803	10.5628	22.185	Pf3D7_08_v3	474685	475007	2.95469	26.7031	23.7422	474811	18.1941	18.0529
Pf3D7_08_v3	477726	478016	WT-H3K9ac_peak-700	2.12899	9.72659	7.94517	477948	10.1899	11.4024	Pf3D7_08_v3	477781	478001	1.71989	5.50684	3.8956	477963	10.5334	10.6009
Pf3D7_08_v3	478266	478773	WT-H3K9ac_peak-701	3.00111	24.1124	21.5997	478588	14.415	19.8302	Pf3D7_08_v3	478472	478768	2.51369	17.7093	15.2878	478652	15.4581	16.3736
Pf3D7_08_v3	504317	504586	WT-H3K9ac_peak-702	2.07769	9.04448	7.304	504436	9.94141	15.1205	Pf3D7_08_v3	504201	504546	1.96244	8.61383	6.75915	504335	12.0382	11.9653
Pf3D7_08_v3	519420	519795	WT-H3K9ac_peak-703	1.84684	6.23863	4.68146	519442	8.823	14.129	Pf3D7_08_v3	519371	519851	2.02859	9.56298	7.64308	519467	12.4486	10.6009
Pf3D7_08_v3	532555	533338	WT-H3K9ac_peak-704	3.15501	27.1301	24.4737	533156	15.1607	24.5399	Pf3D7_08_v3	532242	533350	2.62394	19.8265	17.2794	533210	16.1421	18.5777
Pf3D7_08_v3	533643	533966	WT-H3K9ac_peak-705	2.642	17.5959	15.3989	533786	12.6753	18.8387	Pf3D7_08_v3	533650	533999	2.49164	17.2969	14.8993	533825	15.3213	12.2802
Pf3D7_08_v3	560696	561381	WT-H3K9ac_peak-706	3.12936	26.6183	23.9849	560913	15.0364	27.3904	Pf3D7_08_v3	560709	561342	2.77829	22.9406	20.2095	561218	17.0997	19.5224
Pf3D7_08_v3	563291	564344	WT-H3K9ac_peak-707	2.94981	23.1355	20.6699	564170	14.1665	14.2529	Pf3D7_08_v3	563232	564347	2.33729	14.518	12.2833	564214	14.3638	12.91
Pf3D7_08_v3	575790	576222	WT-H3K9ac_peak-708	2.3342	12.6535	10.711	575879	11.1841	17.2275	Pf3D7_08_v3	575791	576021	2.11679	10.8923	8.88573	575878	12.9958	15.429
Pf3D7_08_v3	579399	580240	WT-H3K9ac_peak-709	3.28327	29.741	26.956	579501	15.782	28.1341	Pf3D7_08_v3	579392	580290	2.95469	26.7031	23.7422	579901	18.1941	21.7265
Pf3D7_08_v3	594213	594432	WT-H3K9ac_peak-710	1.87249	6.52825	4.95063	594277	8.94727	10.5348	Pf3D7_08_v3	594303	594734	1.67579	5.00854	3.44109	594676	10.2598	6.4025
Pf3D7_08_v3	594814	595608	WT-H3K9ac_peak-711	3.00111	24.1124	21.5997	595265	14.415	18.7147	Pf3D7_08_v3	595026	595573	3.35159	35.9009	32.3994	595369	20.6565	16.4786
Pf3D7_08_v3	615562	616525	WT-H3K9ac_peak-712	2.5394	15.8787	13.769	616401	12.1782	16.236	Pf3D7_08_v3	615533	616532	2.53574	18.1254	15.6794	616417	15.5949	14.6943
Pf3D7_08_v3	623145	623449	WT-H3K9ac_peak-713	2.71895	18.9274	16.6646	623370	13.0481	18.095	Pf3D7_08_v3	623187	623452	2.09474	10.5533	8.56874	623363	12.859	14.2744
Pf3D7_08_v3	626279	626481	WT-H3K9ac_peak-714	1.82119	5.95476	4.41788	626394	8.69874	10.9066	Pf3D7_08_v3	626159	626416	1.67579	5.00854	3.44109	626182	10.2598	9.44631
Pf3D7_08_v3	628187	628917	WT-H3K9ac_peak-715	2.4881	15.0458	12.9795	628726	11.9297	14.129	Pf3D7_08_v3	628321	628919	2.11679	10.8923	8.88573	628747	12.9958	12.2802
Pf3D7_08_v3	636586	636855	WT-H3K9ac_peak-716	3.05241	25.104	22.5431	636686	14.6636	12.5178	Pf3D7_08_v3	636604	636839	2.38139	15.2925	13.0115	636724	14.6374	12.4901
Pf3D7_08_v3	638497	638773	WT-H3K9ac_peak-717	1.71858	4.87825	3.42414	638593	8.20167	11.8981	Pf3D7_08_v3	638506	639096	1.98449	8.92556	7.04828	638754	12.175	9.13143
Pf3D7_08_v3	671306	671595	WT-H3K9ac_peak-718	2.00074	8.06034	6.38066	671493	9.56861	9.91509	Pf3D7_08_v3	671186	671448	1.5435	3.64515	2.21022	671210	9.43904	8.1868
Pf3D7_08_v3	672221	672598	WT-H3K9ac_peak-719	1.61598	3.89958	2.53011	672361	7.70459	8.92358	Pf3D7_08_v3	672261	672584	2.00654	9.24196	7.34297	672431	12.3118	10.3909
Pf3D7_08_v3	675160	675586	WT-H3K9ac_peak-720	2.4881	15.0458	12.9795	675462	11.9297	20.8217	Pf3D7_08_v3	675131	675524	1.94039	8.30681	6.47486	675257	11.9014	19.5224
Pf3D7_08_v3	680942	681162	WT-H3K9ac_peak-721	2.18029	10.429	8.60645	681024	10.4385	11.8981	Pf3D7_08_v3	680951	681170	1.80809	6.56643	4.8679	681011	11.0806	10.0761
Pf3D7_08_v3	681466	681755	WT-H3K9ac_peak-722	1.84684	6.23863	4.68146	681695	8.823	9.91509	Pf3D7_08_v3	681408	681697	1.5876	4.07722	2.59829	681448	9.71264	8.60663
Pf3D7_08_v3	690654	690972	WT-H3K9ac_peak-723	1.87249	6.52825	4.95063	690754	8.94727	10.5348	Pf3D7_08_v3	690688	690973	2.11679	10.8923	8.88573	690814	12.9958	8.39672
Pf3D7_08_v3	693211	693707	WT-H3K9ac_peak-724	2.07769	9.04448	7.304	693614	9.94141	10.6587	Pf3D7_08_v3	693478	694060	2.05064	9.88857	7.94729	694007	12.5854	15.219
Pf3D7_08_v3	695196	696413	WT-H3K9ac_peak-725	3.82193	41.5881	38.1697	695734	18.3916	20.9456	Pf3D7_08_v3	695160	696485	2.49164	17.2969	14.8993	695305	15.3213	16.4786
Pf3D7_08_v3	708217	708501	WT-H3K9ac_peak-726	2.3342	12.6535	10.711	708273	11.1841	17.1035	Pf3D7_08_v3	708211	708536	2.27114	13.3865	11.221	708345	13.9534	11.4405
Pf3D7_08_v3	710316	710556	WT-H3K9ac_peak-727	2.10334	9.38297	7.62202	710493	10.0657	13.8811	Pf3D7_08_v3	710299	710559	2.02859	9.56298	7.64308	710484	12.4486	14.7992
Pf3D7_08_v3	721888	722171	WT-H3K9ac_peak-728	1.92379	7.12449	5.50659	721969	9.19581	17.9711	Pf3D7_08_v3	721890	722158	2.22704	12.6527	10.5333	721984	13.6798	15.219
Pf3D7_08_v3	730747	731144	WT-H3K9ac_peak-729	2.4368	14.2304	12.2055	731032	11.6812	16.9796	Pf3D7_08_v3	730773	731226	1.83014	6.84413	5.12328	731066	11.2174	12.91
Pf3D7_08_v3	731482	731785	WT-H3K9ac_peak-730	2.07769	9.04448	7.304	731712	9.94141	16.236	Pf3D7_08_v3	731452	731791	2.16089	11.5836	9.5328	731710	13.2694	13.2248
Pf3D7_08_v3	746015	746237	WT-H3K9ac_peak-731	2.12899	9.72659	7.94517	746100	10.1899	18.9626	Pf3D7_08_v3	746014	746251	2.35934	14.9033	12.6454	746093	14.5006	16.1637
Pf3D7_08_v3	747167	747560	WT-H3K9ac_peak-732	2.642	17.5959	15.3989	747435	12.6753	18.4669	Pf3D7_08_v3	747210	747539	2.51369	17.7093	15.2878	747418	15.4581	16.8984
Pf3D7_08_v3	748698	749296	WT-H3K9ac_peak-733	2.10334	9.38297	7.62202	748783	10.0657	11.4024	Pf3D7_08_v3	748728	749242	1.80809	6.56643	4.8679	748778	11.0806	11.0207
Pf3D7_08_v3	750143	750647	WT-H3K9ac_peak-734	2.18029	10.429	8.60645	750548	10.4385	13.0136	Pf3D7_08_v3	750164	750590	1.85219	7.12685	5.38361	750533	11.3542	9.34135
Pf3D7_08_v3	752193	753513	WT-H3K9ac_peak-735	3.18066	27.6454	24.964	752763	15.2849	20.4499	Pf3D7_08_v3	752229	753455	2.95469	26.7031	23.7422	752764	18.1941	16.8984
Pf3D7_08_v3	774205	774585	WT-H3K9ac_peak-736	2.3342	12.6535	10.711	774378	11.1841	15.7402	Pf3D7_08_v3	774304	774583	1.96244	8.61383	6.75915	774488	12.0382	14.1695
Pf3D7_08_v3	799330	799945	WT-H3K9ac_peak-737	3.53977	35.2113	32.131	799461	17.0247	19.5823	Pf3D7_08_v3	799353	799861	2.91059	25.7428	22.8419	799456	17.9205	16.6885
Pf3D7_08_v3	836063	836615	WT-H3K9ac_peak-738	2.6933	18.4795	16.2386	836291	12.9238	16.6078	Pf3D7_08_v3	836063	836608	2.51369	17.7093	15.2878	836500	15.4581	15.8488
Pf3D7_08_v3	856070	856856	WT-H3K9ac_peak-739	3.07806	25.6052	23.0203	856495	14.7879	21.3175	Pf3D7_08_v3	855997	856829	2.62394	19.8265	17.2794	856642	16.1421	22.1463
Pf3D7_08_v3	860404	860689	WT-H3K9ac_peak-740	2.10334	9.38297	7.62202	860521	10.0657	13.2614	Pf3D7_08_v3	860379	860611	2.07269	10.2187	8.25624	860468	12.7222	10.4959
Pf3D7_08_v3	869480	869840	WT-H3K9ac_peak-741	2.87286	21.6981	19.3018	869607	13.7937	19.0866	Pf3D7_08_v3	869545	869864	2.27114	13.3865	11.221	869676	13.9534	17.3182
Pf3D7_08_v3	910024	910632	WT-H3K9ac_peak-742	1.84684	6.23863	4.68146	910268	8.823	11.6502	Pf3D7_08_v3	910191	910612	1.91834	8.00456	6.1954	910277	11.7646	7.87192
Pf3D7_08_v3	925085	925593	WT-H3K9ac_peak-743	2.97546	23.6221	21.1334	925225	14.2908	19.8302	Pf3D7_08_v3	925134	925556	2.42549	16.0827	13.7554	925257	14.911	16.5835
Pf3D7_08_v3	937927	938286	WT-H3K9ac_peak-744	2.3855	13.4328	11.4487	938052	11.4326	15.4923	Pf3D7_08_v3	937871	938164	1.85219	7.12685	5.38361	937978	11.3542	14.3794
Pf3D7_08_v3	938577	938972	WT-H3K9ac_peak-745	1.76989	5.40457	3.90859	938910	8.4502	14.2529	Pf3D7_08_v3	938609	938971	1.89629	7.70711	5.92004	938879	11.6278	11.8604
Pf3D7_08_v3	943914	944388	WT-H3K9ac_peak-746	2.25725	11.5196	9.63715	944011	10.8113	11.7742	Pf3D7_08_v3	944002	944386	1.71989	5.50684	3.8956	944050	10.5334	11.6504
Pf3D7_08_v3	955809	956294	WT-H3K9ac_peak-747	1.71858	4.87825	3.42414	955999	8.20167	14.0051	Pf3D7_08_v3	955961	956288	1.74194	5.76395	4.13075	956026	10.6702	10.9157
Pf3D7_08_v3	957418	957813	WT-H3K9ac_peak-748	3.25762	29.212	26.4532	957591	15.6577	19.0866	Pf3D7_08_v3	957438	957824	2.66804	20.6987	18.1001	957580	16.4157	17.948
Pf3D7_08_v3	961391	961774	WT-H3K9ac_peak-749	2.3855	13.4328	11.4487	961595	11.4326	13.8811	Pf3D7_08_v3	961348	961771	2.20499	12.2921	10.1956	961561	13.543	13.1199
Pf3D7_08_v3	965934	966661	WT-H3K9ac_peak-750	2.35985	13.0409	11.0774	966552	11.3084	19.9541	Pf3D7_08_v3	965844	966624	1.94039	8.30681	6.47486	966420	11.9014	14.1695
Pf3D7_08_v3	967961	968874	WT-H3K9ac_peak-751	2.92416	22.6526	20.2099	968667	14.0422	18.9626	Pf3D7_08_v3	967914	968869	2.66804	20.6987	18.1001	968623	16.4157	15.6389
Pf3D7_08_v3	969622	970105	WT-H3K9ac_peak-752	3.00111	24.1124	21.5997	969730	14.415	17.5993	Pf3D7_08_v3	969632	970281	2.24909	13.0175	10.875	969768	13.8166	16.2686
Pf3D7_08_v3	970816	971535	WT-H3K9ac_peak-753	2.6933	18.4795	16.2386	971173	12.9238	17.3514	Pf3D7_08_v3	970840	971614	2.07269	10.2187	8.25624	971154	12.7222	11.7554
Pf3D7_08_v3	976303	976786	WT-H3K9ac_peak-754	2.66765	18.0356	15.8165	976660	12.7996	17.8472	Pf3D7_08_v3	976296	976783	2.31524	14.1368	11.925	976406	14.227	14.7992
Pf3D7_08_v3	981449	981810	WT-H3K9ac_peak-755	4.18103	50.2069	46.408	981680	20.1314	22.4329	Pf3D7_08_v3	981509	981797	3.04289	28.6619	25.5766	981700	18.7413	19.6273
Pf3D7_08_v3	1001007	1002516	WT-H3K9ac_peak-756	2.5907	16.7289	14.5753	1001149	12.4268	16.236	Pf3D7_08_v3	1001047	1002041	2.40344	15.6856	13.3818	1001176	14.7742	13.1199
Pf3D7_08_v3	1005851	1006909	WT-H3K9ac_peak-757	3.56542	35.7759	32.6645	1006737	17.1489	24.0441	Pf3D7_08_v3	1005886	1006898	3.24134	33.2492	29.9018	1006753	19.9725	22.986
Pf3D7_08_v3	1013079	1013437	WT-H3K9ac_peak-758	2.02639	8.38311	6.68305	1013253	9.69288	16.236	Pf3D7_08_v3	1013073	1013443	1.94039	8.30681	6.47486	1013326	11.9014	9.9711
Pf3D7_08_v3	1018056	1019336	WT-H3K9ac_peak-759	4.25799	52.1228	48.2203	1019134	20.5042	29.6213	Pf3D7_08_v3	1018050	1019319	3.28544	34.3012	30.8924	1019183	20.2461	23.9306
Pf3D7_08_v3	1029473	1029765	WT-H3K9ac_peak-760	2.25725	11.5196	9.63715	1029574	10.8113	10.9066	Pf3D7_08_v3	1029523	1029723	1.71989	5.50684	3.8956	1029602	10.5334	9.9711
Pf3D7_08_v3	1043695	1043945	WT-H3K9ac_peak-761	2.2829	11.8929	9.99045	1043831	10.9356	18.7147	Pf3D7_08_v3	1043784	1044377	2.13884	11.2358	9.20737	1043864	13.1326	17.843
Pf3D7_08_v3	1050065	1050874	WT-H3K9ac_peak-762	2.15464	10.0753	8.27343	1050554	10.3142	12.7657	Pf3D7_08_v3	1050349	1050834	1.76399	6.02629	4.37137	1050566	10.807	11.1256
Pf3D7_08_v3	1058163	1058514	WT-H3K9ac_peak-763	1.79554	5.67672	4.16001	1058298	8.57447	14.9966	Pf3D7_08_v3	1058165	1058510	1.76399	6.02629	4.37137	1058259	10.807	11.5455
Pf3D7_08_v3	1068549	1069005	WT-H3K9ac_peak-764	3.41152	32.4358	29.51	1068749	16.4033	24.0441	Pf3D7_08_v3	1068541	1069623	3.39569	36.9816	33.4105	1068752	20.9301	18.6827
Pf3D7_08_v3	1069207	1069770	WT-H3K9ac_peak-765	2.4368	14.2304	12.2055	1069322	11.6812	12.146	Pf3D7_08_v3	1068541	1069623	3.39569	36.9816	33.4105	1068752	20.9301	18.6827
Pf3D7_08_v3	1075794	1076198	WT-H3K9ac_peak-766	3.30892	30.2733	27.4618	1076002	15.9063	20.6978	Pf3D7_08_v3	1075800	1076408	2.86649	24.7955	21.9532	1075986	17.5101	19.9422
Pf3D7_08_v3	1082215	1083120	WT-H3K9ac_peak-767	3.43717	32.9845	30.0284	1082954	16.5276	25.5314	Pf3D7_08_v3	1082212	1082502	2.55779	18.5451	16.0742	1082373	15.7317	16.3736
Pf3D7_08_v3	1082215	1083120	WT-H3K9ac_peak-768	3.43717	32.9845	30.0284	1082954	16.5276	25.5314	Pf3D7_08_v3	1082799	1083089	2.84444	24.3267	21.5143	1082981	17.5101	25.2951
Pf3D7_08_v3	1086048	1086415	WT-H3K9ac_peak-769	2.20594	10.7877	8.94479	1086201	10.5628	13.2614	Pf3D7_08_v3	1085967	1086306	1.98449	8.92556	7.04828	1086113	12.175	11.7554
Pf3D7_08_v3	1089053	1089314	WT-H3K9ac_peak-770	1.92379	7.12449	5.50659	1089189	9.19581	11.4024	Pf3D7_08_v3	1089004	1089306	1.89629	7.70711	5.92004	1089198	11.6278	11.2306
Pf3D7_08_v3	1095250	1095518	WT-H3K9ac_peak-771	2.41115	13.8293	11.8247	1095390	11.5569	14.0051	Pf3D7_08_v3	1095291	1095522	1.94039	8.30681	6.47486	1095442	11.9014	11.6504
Pf3D7_08_v3	1096810	1097457	WT-H3K9ac_peak-772	3.10371	26.1099	23.5007	1097049	14.9121	18.3429	Pf3D7_08_v3	1096660	1097356	2.73419	22.0335	19.3557	1096982	16.8261	18.7877
Pf3D7_08_v3	1098601	1099439	WT-H3K9ac_peak-773	2.84721	21.2266	18.854	1098807	13.6694	18.095	Pf3D7_08_v3	1098593	1099343	2.44754	16.4836	14.1328	1098773	15.0478	14.0645
Pf3D7_08_v3	1100818	1101087	WT-H3K9ac_peak-774	1.87249	6.52825	4.95063	1100870	8.94727	9.17146	Pf3D7_08_v3	1100828	1101074	1.96244	8.61383	6.75915	1100914	12.0382	9.44631
Pf3D7_08_v3	1101866	1102491	WT-H3K9ac_peak-775	2.79591	20.2951	17.9675	1102060	13.4209	15.6163	Pf3D7_08_v3	1101866	1102711	2.18294	11.9357	9.86208	1102073	13.4062	13.7496
Pf3D7_08_v3	1103957	1104943	WT-H3K9ac_peak-776	2.97546	23.6221	21.1334	1104575	14.2908	14.129	Pf3D7_08_v3	1103915	1105029	2.29319	13.7596	11.5706	1104563	14.0902	11.7554
Pf3D7_08_v3	1106068	1107239	WT-H3K9ac_peak-777	2.97546	23.6221	21.1334	1106697	14.2908	24.292	Pf3D7_08_v3	1106536	1107280	2.38139	15.2925	13.0115	1106789	14.6374	18.6827
Pf3D7_08_v3	1107664	1107961	WT-H3K9ac_peak-778	1.82119	5.95476	4.41788	1107794	8.69874	9.54328	Pf3D7_08_v3	1107690	1107942	1.91834	8.00456	6.1954	1107814	11.7646	10.9157
Pf3D7_08_v3	1138820	1139153	WT-H3K9ac_peak-779	2.79591	20.2951	17.9675	1138971	13.4209	15.6163	Pf3D7_08_v3	1138886	1139167	2.42549	16.0827	13.7554	1139071	14.911	16.7934
Pf3D7_08_v3	1142550	1143441	WT-H3K9ac_peak-780	2.25725	11.5196	9.63715	1142835	10.8113	12.146	Pf3D7_08_v3	1142790	1143389	1.98449	8.92556	7.04828	1142948	12.175	10.0761
Pf3D7_08_v3	1152305	1152527	WT-H3K9ac_peak-781	1.89814	6.82356	5.22569	1152353	9.07154	12.2699	Pf3D7_08_v3	1152325	1152547	1.80809	6.56643	4.8679	1152364	11.0806	12.4901
Pf3D7_08_v3	1170836	1171501	WT-H3K9ac_peak-782	3.10371	26.1099	23.5007	1171379	14.9121	19.5823	Pf3D7_08_v3	1171101	1171512	3.15314	31.1803	27.9416	1171407	19.4253	20.362
Pf3D7_08_v3	1181368	1181892	WT-H3K9ac_peak-783	2.5907	16.7289	14.5753	1181471	12.4268	19.8302	Pf3D7_08_v3	1181364	1181857	2.29319	13.7596	11.5706	1181478	14.0902	18.4728
Pf3D7_08_v3	1186126	1186516	WT-H3K9ac_peak-784	2.4881	15.0458	12.9795	1186356	11.9297	14.6248	Pf3D7_08_v3	1186131	1186514	2.27114	13.3865	11.221	1186328	13.9534	14.6943
Pf3D7_08_v3	1192487	1192821	WT-H3K9ac_peak-785	2.18029	10.429	8.60645	1192673	10.4385	10.039	Pf3D7_08_v3	1192539	1192814	1.83014	6.84413	5.12328	1192728	11.2174	9.44631
Pf3D7_08_v3	1207786	1208416	WT-H3K9ac_peak-786	3.12936	26.6183	23.9849	1208288	15.0364	21.6893	Pf3D7_08_v3	1207829	1208395	2.44754	16.4836	14.1328	1208318	15.0478	21.2017
Pf3D7_08_v3	1215265	1215635	WT-H3K9ac_peak-787	2.56505	16.3017	14.1697	1215542	12.3025	20.5738	Pf3D7_08_v3	1215264	1215591	1.89629	7.70711	5.92004	1215470	11.6278	17.3182
Pf3D7_08_v3	1225241	1225468	WT-H3K9ac_peak-788	2.02639	8.38311	6.68305	1225399	9.69288	15.9881	Pf3D7_08_v3	1225225	1225455	1.98449	8.92556	7.04828	1225361	12.175	15.429
Pf3D7_08_v3	1239056	1239495	WT-H3K9ac_peak-789	2.02639	8.38311	6.68305	1239273	9.69288	14.9966	Pf3D7_08_v3	1239167	1239461	1.67579	5.00854	3.44109	1239240	10.2598	10.6009
Pf3D7_08_v3	1245231	1245482	WT-H3K9ac_peak-790	1.87249	6.52825	4.95063	1245281	8.94727	13.0136	Pf3D7_08_v3	1245211	1245588	1.96244	8.61383	6.75915	1245286	12.0382	15.429
Pf3D7_08_v3	1250753	1250967	WT-H3K9ac_peak-791	1.76989	5.40457	3.90859	1250850	8.4502	13.5093	Pf3D7_08_v3	1250716	1250942	1.76399	6.02629	4.37137	1250888	10.807	12.7
Pf3D7_08_v3	1254955	1255374	WT-H3K9ac_peak-792	3.48847	34.0916	31.0748	1255204	16.7761	20.202	Pf3D7_08_v3	1254914	1255352	2.46959	16.8884	14.5139	1255250	15.1845	17.843
Pf3D7_08_v3	1256677	1256948	WT-H3K9ac_peak-793	2.41115	13.8293	11.8247	1256757	11.5569	14.3769	Pf3D7_08_v3	1256726	1256969	1.56555	3.85834	2.40128	1256926	9.57584	8.92151
Pf3D7_08_v3	1271059	1271638	WT-H3K9ac_peak-794	2.12899	9.72659	7.94517	1271209	10.1899	11.0305	Pf3D7_08_v3	1271064	1271653	1.71989	5.50684	3.8956	1271492	10.5334	7.76696
Pf3D7_08_v3	1304506	1304809	WT-H3K9ac_peak-795	1.89814	6.82356	5.22569	1304751	9.07154	16.236	Pf3D7_08_v3	1304474	1304783	2.44754	16.4836	14.1328	1304667	15.0478	15.324
Pf3D7_08_v3	1307016	1307954	WT-H3K9ac_peak-796	2.3342	12.6535	10.711	1307384	11.1841	17.7232	Pf3D7_08_v3	1306989	1307876	2.24909	13.0175	10.875	1307432	13.8166	17.843
Pf3D7_08_v3	1312563	1316926	WT-H3K9ac_peak-797	4.02713	46.4469	42.8202	1316540	19.3858	33.3395	Pf3D7_08_v3	1312560	1316940	3.55004	40.851	37.0396	1315378	21.8876	29.3885
Pf3D7_08_v3	1317702	1318058	WT-H3K9ac_peak-798	2.30855	12.2709	10.3485	1317956	11.0598	12.7657	Pf3D7_08_v3	1317667	1318004	1.71989	5.50684	3.8956	1317882	10.5334	10.9157
Pf3D7_08_v3	1321509	1322848	WT-H3K9ac_peak-799	3.89888	43.389	39.8883	1322682	18.7644	25.4074	Pf3D7_08_v3	1321727	1322829	3.08699	29.6601	26.5105	1322693	19.0149	24.7703
Pf3D7_08_v3	1329932	1331179	WT-H3K9ac_peak-800	4.12973	48.9428	45.2081	1330138	19.8828	22.5568	Pf3D7_08_v3	1329942	1331170	3.30749	34.8316	31.3925	1330211	20.3829	20.9918
Pf3D7_08_v3	1339938	1340168	WT-H3K9ac_peak-801	2.05204	8.71117	6.99109	1340017	9.81714	15.7402	Pf3D7_08_v3	1339979	1340252	2.18294	11.9357	9.86208	1340093	13.4062	14.2744
Pf3D7_08_v3	1355898	1356313	WT-H3K9ac_peak-802	2.30855	12.2709	10.3485	1356167	11.0598	13.8811	Pf3D7_08_v3	1355882	1356347	2.27114	13.3865	11.221	1356259	13.9534	10.7058
Pf3D7_08_v3	1358437	1358946	WT-H3K9ac_peak-803	2.30855	12.2709	10.3485	1358611	11.0598	10.4108	Pf3D7_08_v3	1358399	1358693	2.07269	10.2187	8.25624	1358586	12.7222	11.3356
Pf3D7_08_v3	1380831	1381723	WT-H3K9ac_peak-804	2.25725	11.5196	9.63715	1381170	10.8113	0.123939	Pf3D7_08_v3	1380837	1381306	1.78604	6.2938	4.617	1381179	10.9438	0.104959
Pf3D7_09_v3	85223	85550	WT-H3K9ac_peak-805	1.92379	7.12449	5.50659	85474	9.19581	14.0051	Pf3D7_09_v3	85124	85511	1.69784	5.25502	3.66532	85188	10.3966	8.71159
Pf3D7_09_v3	89595	90106	WT-H3K9ac_peak-806	2.12899	9.72659	7.94517	89720	10.1899	11.7742	Pf3D7_09_v3	89647	89932	1.74194	5.76395	4.13075	89801	10.6702	9.9711
Pf3D7_09_v3	110792	111124	WT-H3K9ac_peak-807	2.23159	11.1512	9.28855	110947	10.687	10.9066	Pf3D7_09_v3	110873	111116	1.5876	4.07722	2.59829	111020	9.71264	9.44631
Pf3D7_09_v3	114780	115160	WT-H3K9ac_peak-808	1.82119	5.95476	4.41788	114906	8.69874	14.129	Pf3D7_09_v3	114662	115233	1.85219	7.12685	5.38361	115121	11.3542	11.0207
Pf3D7_09_v3	118730	119634	WT-H3K9ac_peak-809	2.00074	8.06034	6.38066	119044	9.56861	22.309	Pf3D7_09_v3	118973	119310	2.00654	9.24196	7.34297	119062	12.3118	17.2133
Pf3D7_09_v3	127413	127704	WT-H3K9ac_peak-810	2.00074	8.06034	6.38066	127562	9.56861	13.6333	Pf3D7_09_v3	127416	127676	2.13884	11.2358	9.20737	127536	13.1326	14.2744
Pf3D7_09_v3	159199	159554	WT-H3K9ac_peak-811	2.41115	13.8293	11.8247	159346	11.5569	12.5178	Pf3D7_09_v3	159189	159528	1.87424	7.41453	5.64965	159323	11.491	11.4405
Pf3D7_09_v3	162741	163518	WT-H3K9ac_peak-812	1.89814	6.82356	5.22569	163385	9.07154	13.5093	Pf3D7_09_v3	162761	163557	1.85219	7.12685	5.38361	163008	11.3542	9.65622
Pf3D7_09_v3	183681	184056	WT-H3K9ac_peak-813	2.5907	16.7289	14.5753	183919	12.4268	9.17146	Pf3D7_09_v3	183740	184016	1.65374	4.76746	3.22233	183941	10.123	12.91
Pf3D7_09_v3	185808	186342	WT-H3K9ac_peak-814	3.10371	26.1099	23.5007	186102	14.9121	18.8387	Pf3D7_09_v3	185982	186299	2.33729	14.518	12.2833	186128	14.3638	15.324
Pf3D7_09_v3	197971	198374	WT-H3K9ac_peak-815	1.79554	5.67672	4.16001	198338	8.57447	12.2699	Pf3D7_09_v3	197969	198322	1.71989	5.50684	3.8956	198044	10.5334	10.4959
Pf3D7_09_v3	200266	200624	WT-H3K9ac_peak-816	1.71858	4.87825	3.42414	200286	8.20167	13.3854	Pf3D7_09_v3	200230	200796	1.71989	5.50684	3.8956	200308	10.5334	10.9157
Pf3D7_09_v3	208312	208628	WT-H3K9ac_peak-817	1.66728	4.37638	2.96446	208547	7.95313	10.039	Pf3D7_09_v3	208484	208717	1.74194	5.76395	4.13075	208664	10.6702	8.1868
Pf3D7_09_v3	234963	235329	WT-H3K9ac_peak-818	1.71858	4.87825	3.42414	235010	8.20167	8.42783	Pf3D7_09_v3	234928	235329	1.96244	8.61383	6.75915	235021	12.0382	7.55704
Pf3D7_09_v3	247614	248865	WT-H3K9ac_peak-819	2.51375	15.4601	13.3722	248751	12.054	14.6248	Pf3D7_09_v3	247971	248820	1.78604	6.2938	4.617	248762	10.9438	15.219
Pf3D7_09_v3	292102	292527	WT-H3K9ac_peak-820	2.30855	12.2709	10.3485	292442	11.0598	15.7402	Pf3D7_09_v3	292042	292839	1.89629	7.70711	5.92004	292747	11.6278	8.81655
Pf3D7_09_v3	293528	294436	WT-H3K9ac_peak-821	3.05241	25.104	22.5431	293707	14.6636	18.9626	Pf3D7_09_v3	293516	294469	2.77829	22.9406	20.2095	293680	17.0997	18.7877
Pf3D7_09_v3	308468	308952	WT-H3K9ac_peak-822	2.02639	8.38311	6.68305	308796	9.69288	12.6417	Pf3D7_09_v3	308539	308960	1.85219	7.12685	5.38361	308677	11.3542	12.91
Pf3D7_09_v3	312822	313125	WT-H3K9ac_peak-823	1.87249	6.52825	4.95063	312970	8.94727	10.163	Pf3D7_09_v3	312705	313153	2.07269	10.2187	8.25624	312847	12.7222	9.02647
Pf3D7_09_v3	334183	334646	WT-H3K9ac_peak-824	3.10371	26.1099	23.5007	334514	14.9121	23.4244	Pf3D7_09_v3	334195	334641	2.73419	22.0335	19.3557	334554	16.8261	18.0529
Pf3D7_09_v3	335123	335354	WT-H3K9ac_peak-825	2.3855	13.4328	11.4487	335215	11.4326	20.0781	Pf3D7_09_v3	335095	335358	2.73419	22.0335	19.3557	335212	16.8261	18.4728
Pf3D7_09_v3	350460	350970	WT-H3K9ac_peak-826	2.5907	16.7289	14.5753	350768	12.4268	15.1205	Pf3D7_09_v3	350424	350962	2.13884	11.2358	9.20737	350652	13.1326	11.9653
Pf3D7_09_v3	354348	354768	WT-H3K9ac_peak-827	3.77063	40.4019	37.0443	354576	18.1431	20.6978	Pf3D7_09_v3	354337	354792	2.99879	27.6762	24.6532	354617	18.4677	20.572
Pf3D7_09_v3	360812	361156	WT-H3K9ac_peak-828	1.82119	5.95476	4.41788	361020	8.69874	11.0305	Pf3D7_09_v3	360849	361169	1.83014	6.84413	5.12328	361056	11.2174	8.92151
Pf3D7_09_v3	364549	364828	WT-H3K9ac_peak-829	2.18029	10.429	8.60645	364729	10.4385	20.4499	Pf3D7_09_v3	364307	364816	1.80809	6.56643	4.8679	364738	11.0806	15.0091
Pf3D7_09_v3	390261	390665	WT-H3K9ac_peak-830	2.12899	9.72659	7.94517	390483	10.1899	14.7487	Pf3D7_09_v3	390282	390660	1.83014	6.84413	5.12328	390488	11.2174	12.5951
Pf3D7_09_v3	400217	400735	WT-H3K9ac_peak-831	2.7446	19.3793	17.0955	400625	13.1724	19.9541	Pf3D7_09_v3	400411	400725	2.24909	13.0175	10.875	400569	13.8166	17.5281
Pf3D7_09_v3	404275	405189	WT-H3K9ac_peak-832	3.43717	32.9845	30.0284	404851	16.5276	14.8726	Pf3D7_09_v3	404322	405134	2.05064	9.88857	7.94729	404387	12.5854	20.1521
Pf3D7_09_v3	409532	409754	WT-H3K9ac_peak-833	2.46245	14.6359	12.5902	409651	11.8054	16.7317	Pf3D7_09_v3	409119	409731	2.22704	12.6527	10.5333	409641	13.6798	14.1695
Pf3D7_09_v3	410295	410566	WT-H3K9ac_peak-834	2.15464	10.0753	8.27343	410416	10.3142	16.112	Pf3D7_09_v3	410331	410533	1.91834	8.00456	6.1954	410427	11.7646	12.4901
Pf3D7_09_v3	433656	433933	WT-H3K9ac_peak-835	1.64163	4.13481	2.74403	433748	7.82886	9.04752	Pf3D7_09_v3	433623	433929	1.5876	4.07722	2.59829	433655	9.71264	7.45209
Pf3D7_09_v3	445738	446333	WT-H3K9ac_peak-836	3.07806	25.6052	23.0203	445861	14.7879	21.0696	Pf3D7_09_v3	445768	446328	2.38139	15.2925	13.0115	445867	14.6374	14.5893
Pf3D7_09_v3	448349	448648	WT-H3K9ac_peak-837	1.87249	6.52825	4.95063	448407	8.94727	11.4024	Pf3D7_09_v3	448313	448530	1.76399	6.02629	4.37137	448370	10.807	10.0761
Pf3D7_09_v3	450682	451089	WT-H3K9ac_peak-838	1.84684	6.23863	4.68146	450844	8.823	12.6417	Pf3D7_09_v3	450450	450723	1.47735	3.04037	1.67099	450715	9.02865	9.55126
Pf3D7_09_v3	453910	454234	WT-H3K9ac_peak-839	1.82119	5.95476	4.41788	453999	8.69874	11.1545	Pf3D7_09_v3	454080	454285	2.09474	10.5533	8.56874	454193	12.859	8.39672
Pf3D7_09_v3	460799	461304	WT-H3K9ac_peak-840	2.61635	17.1603	14.985	460982	12.551	21.3175	Pf3D7_09_v3	460782	461082	2.57984	18.9686	16.473	460982	15.8685	18.1579
Pf3D7_09_v3	475642	476566	WT-H3K9ac_peak-841	4.51449	58.6758	54.4459	475810	21.7468	28.382	Pf3D7_09_v3	475661	476412	3.83669	48.3807	44.0812	475799	23.666	29.1786
Pf3D7_09_v3	482466	483389	WT-H3K9ac_peak-842	2.79591	20.2951	17.9675	482619	13.4209	21.8132	Pf3D7_09_v3	482468	483341	2.55779	18.5451	16.0742	482602	15.7317	19.1025
Pf3D7_09_v3	494185	494604	WT-H3K9ac_peak-843	3.07806	25.6052	23.0203	494343	14.7879	21.4414	Pf3D7_09_v3	494216	494534	2.40344	15.6856	13.3818	494355	14.7742	14.3794
Pf3D7_09_v3	520350	520742	WT-H3K9ac_peak-844	1.84684	6.23863	4.68146	520551	8.823	10.039	Pf3D7_09_v3	520384	520825	1.89629	7.70711	5.92004	520488	11.6278	9.76118
Pf3D7_09_v3	520983	521824	WT-H3K9ac_peak-845	3.82193	41.5881	38.1697	521176	18.3916	28.382	Pf3D7_09_v3	521045	521814	3.90284	50.1789	45.7904	521185	24.0764	22.1463
Pf3D7_09_v3	525516	525831	WT-H3K9ac_peak-846	2.00074	8.06034	6.38066	525740	9.56861	16.7317	Pf3D7_09_v3	525483	525846	1.98449	8.92556	7.04828	525727	12.175	15.429
Pf3D7_09_v3	530786	531408	WT-H3K9ac_peak-847	1.69293	4.62422	3.19088	530897	8.0774	8.05601	Pf3D7_09_v3	531016	531437	1.76399	6.02629	4.37137	531389	10.807	13.2248
Pf3D7_09_v3	535266	535549	WT-H3K9ac_peak-848	2.4368	14.2304	12.2055	535422	11.6812	14.6248	Pf3D7_09_v3	535301	535529	1.98449	8.92556	7.04828	535420	12.175	13.0149
Pf3D7_09_v3	538782	539395	WT-H3K9ac_peak-849	2.82156	20.7589	18.4088	539078	13.5452	15.7402	Pf3D7_09_v3	538780	539371	2.22704	12.6527	10.5333	539234	13.6798	15.7438
Pf3D7_09_v3	541106	541431	WT-H3K9ac_peak-850	2.00074	8.06034	6.38066	541228	9.56861	10.5348	Pf3D7_09_v3	541148	541427	2.07269	10.2187	8.25624	541262	12.7222	9.02647
Pf3D7_09_v3	546777	547157	WT-H3K9ac_peak-851	2.94981	23.1355	20.6699	546978	14.1665	21.1935	Pf3D7_09_v3	546792	547173	2.91059	25.7428	22.8419	547057	17.9205	17.6331
Pf3D7_09_v3	547389	548106	WT-H3K9ac_peak-852	2.2829	11.8929	9.99045	547822	10.9356	10.9066	Pf3D7_09_v3	547821	548093	1.85219	7.12685	5.38361	547950	11.3542	11.7554
Pf3D7_09_v3	556706	557235	WT-H3K9ac_peak-853	2.97546	23.6221	21.1334	557056	14.2908	19.2105	Pf3D7_09_v3	556736	557152	2.24909	13.0175	10.875	557041	13.8166	17.3182
Pf3D7_09_v3	561690	561992	WT-H3K9ac_peak-854	2.23159	11.1512	9.28855	561877	10.687	14.129	Pf3D7_09_v3	561673	561893	1.67579	5.00854	3.44109	561783	10.2598	12.91
Pf3D7_09_v3	562436	562902	WT-H3K9ac_peak-855	2.7446	19.3793	17.0955	562768	13.1724	19.2105	Pf3D7_09_v3	562444	562907	2.13884	11.2358	9.20737	562765	13.1326	15.429
Pf3D7_09_v3	564604	565160	WT-H3K9ac_peak-856	1.84684	6.23863	4.68146	565070	8.823	9.41934	Pf3D7_09_v3	564682	565153	1.74194	5.76395	4.13075	564913	10.6702	8.08184
Pf3D7_09_v3	567309	567722	WT-H3K9ac_peak-857	2.77026	19.8352	17.529	567423	13.2966	13.3854	Pf3D7_09_v3	567321	567723	2.29319	13.7596	11.5706	567424	14.0902	13.4347
Pf3D7_09_v3	571260	571660	WT-H3K9ac_peak-858	2.15464	10.0753	8.27343	571579	10.3142	18.095	Pf3D7_09_v3	571289	571615	1.80809	6.56643	4.8679	571570	11.0806	13.4347
Pf3D7_09_v3	575680	576457	WT-H3K9ac_peak-859	2.4368	14.2304	12.2055	576201	11.6812	12.2699	Pf3D7_09_v3	575710	576453	1.98449	8.92556	7.04828	576329	12.175	12.2802
Pf3D7_09_v3	582328	583083	WT-H3K9ac_peak-860	2.89851	22.1735	19.7542	582822	13.918	16.3599	Pf3D7_09_v3	582335	583073	3.06494	29.1594	26.042	582650	18.8781	17.6331
Pf3D7_09_v3	588215	588416	WT-H3K9ac_peak-861	1.94944	7.43097	5.79261	588331	9.32007	14.7487	Pf3D7_09_v3	588251	588464	2.13884	11.2358	9.20737	588375	13.1326	12.3852
Pf3D7_09_v3	589235	589613	WT-H3K9ac_peak-862	2.79591	20.2951	17.9675	589405	13.4209	20.5738	Pf3D7_09_v3	589222	589632	2.42549	16.0827	13.7554	589396	14.911	21.0967
Pf3D7_09_v3	596817	597238	WT-H3K9ac_peak-863	2.5907	16.7289	14.5753	597071	12.4268	21.4414	Pf3D7_09_v3	596760	597259	2.93264	26.2213	23.2914	597106	18.0573	17.843
Pf3D7_09_v3	597707	598257	WT-H3K9ac_peak-864	3.38587	31.8902	28.9943	597892	16.2791	22.5568	Pf3D7_09_v3	597728	598202	2.69009	21.1401	18.516	597897	16.5525	22.3563
Pf3D7_09_v3	615014	615483	WT-H3K9ac_peak-865	3.48847	34.0916	31.0748	615324	16.7761	22.8047	Pf3D7_09_v3	615021	615476	3.26339	33.7737	30.395	615328	20.1093	22.4612
Pf3D7_09_v3	636615	637056	WT-H3K9ac_peak-866	2.642	17.5959	15.3989	636759	12.6753	16.7317	Pf3D7_09_v3	636656	637080	2.07269	10.2187	8.25624	636764	12.7222	15.9538
Pf3D7_09_v3	654375	654839	WT-H3K9ac_peak-867	2.5907	16.7289	14.5753	654665	12.4268	14.7487	Pf3D7_09_v3	654309	654827	2.00654	9.24196	7.34297	654747	12.3118	13.0149
Pf3D7_09_v3	660163	660907	WT-H3K9ac_peak-868	3.51412	34.6499	31.6013	660322	16.9004	27.6383	Pf3D7_09_v3	660202	660912	3.59414	41.9808	38.0958	660570	22.1612	22.1463
Pf3D7_09_v3	661568	661915	WT-H3K9ac_peak-869	2.5907	16.7289	14.5753	661747	12.4268	13.6333	Pf3D7_09_v3	661584	661881	1.94039	8.30681	6.47486	661793	11.9014	10.286
Pf3D7_09_v3	663975	664445	WT-H3K9ac_peak-870	2.15464	10.0753	8.27343	664131	10.3142	12.3939	Pf3D7_09_v3	664051	664458	1.89629	7.70711	5.92004	664184	11.6278	10.8108
Pf3D7_09_v3	665903	666464	WT-H3K9ac_peak-871	4.38624	55.3677	51.309	666057	21.1255	31.2325	Pf3D7_09_v3	665931	666449	3.79259	47.1942	42.9405	666075	23.3924	25.2951
Pf3D7_09_v3	674396	675025	WT-H3K9ac_peak-872	1.79554	5.67672	4.16001	674932	8.57447	14.2529	Pf3D7_09_v3	674626	675031	1.91834	8.00456	6.1954	674917	11.7646	13.2248
Pf3D7_09_v3	675818	676085	WT-H3K9ac_peak-873	2.56505	16.3017	14.1697	675944	12.3025	17.4754	Pf3D7_09_v3	675852	676058	2.35934	14.9033	12.6454	675924	14.5006	14.3794
Pf3D7_09_v3	685279	686410	WT-H3K9ac_peak-874	4.00148	45.8298	42.2286	686236	19.2615	19.8302	Pf3D7_09_v3	685341	686389	3.15314	31.1803	27.9416	686210	19.4253	21.6215
Pf3D7_09_v3	687347	688073	WT-H3K9ac_peak-875	4.10408	48.3148	44.6055	687486	19.7586	28.258	Pf3D7_09_v3	687361	688504	3.48389	39.1763	35.4795	687477	21.4772	20.0472
Pf3D7_09_v3	694591	695329	WT-H3K9ac_peak-876	4.25799	52.1228	48.2203	695185	20.5042	27.6383	Pf3D7_09_v3	694564	695300	3.35159	35.9009	32.3994	695129	20.6565	20.2571
Pf3D7_09_v3	697665	697926	WT-H3K9ac_peak-877	1.94944	7.43097	5.79261	697761	9.32007	13.2614	Pf3D7_09_v3	697569	697959	1.69784	5.25502	3.66532	697753	10.3966	10.0761
Pf3D7_09_v3	714427	715244	WT-H3K9ac_peak-878	3.82193	41.5881	38.1697	715007	18.3916	27.8862	Pf3D7_09_v3	714466	715240	3.43979	38.0734	34.4392	715064	21.2036	23.3009
Pf3D7_09_v3	731477	732182	WT-H3K9ac_peak-879	3.61672	36.9142	33.7402	732080	17.3975	26.275	Pf3D7_09_v3	731575	732181	3.08699	29.6601	26.5105	732047	19.0149	23.3009
Pf3D7_09_v3	732941	734078	WT-H3K9ac_peak-880	2.92416	22.6526	20.2099	733918	14.0422	19.0866	Pf3D7_09_v3	732917	733125	2.31524	14.1368	11.925	732984	14.227	14.9042
Pf3D7_09_v3	732941	734078	WT-H3K9ac_peak-881	2.92416	22.6526	20.2099	733918	14.0422	19.0866	Pf3D7_09_v3	733499	734049	2.75624	22.4853	19.7807	733889	16.9629	17.1083
Pf3D7_09_v3	734639	735184	WT-H3K9ac_peak-882	2.94981	23.1355	20.6699	734818	14.1665	24.168	Pf3D7_09_v3	734639	735403	2.35934	14.9033	12.6454	734811	14.5006	16.8984
Pf3D7_09_v3	751395	752447	WT-H3K9ac_peak-883	3.46282	33.5364	30.5499	752316	16.6519	25.7792	Pf3D7_09_v3	751401	752420	2.84444	24.3267	21.5143	752314	17.5101	22.5662
Pf3D7_09_v3	761832	762188	WT-H3K9ac_peak-884	2.23159	11.1512	9.28855	761979	10.687	13.2614	Pf3D7_09_v3	761854	762177	2.44754	16.4836	14.1328	762007	15.0478	11.9653
Pf3D7_09_v3	764850	765214	WT-H3K9ac_peak-885	1.79554	5.67672	4.16001	764932	8.57447	10.6587	Pf3D7_09_v3	764883	765136	1.52145	3.43772	2.02473	764930	9.30225	10.9157
Pf3D7_09_v3	801854	802261	WT-H3K9ac_peak-886	1.94944	7.43097	5.79261	802089	9.32007	14.9966	Pf3D7_09_v3	801826	802126	1.5876	4.07722	2.59829	801844	9.71264	9.02647
Pf3D7_09_v3	803014	803814	WT-H3K9ac_peak-887	3.30892	30.2733	27.4618	803155	15.9063	24.9117	Pf3D7_09_v3	803001	803779	2.99879	27.6762	24.6532	803166	18.4677	24.0356
Pf3D7_09_v3	825643	825930	WT-H3K9ac_peak-888	2.10334	9.38297	7.62202	825781	10.0657	13.5093	Pf3D7_09_v3	825677	826015	2.09474	10.5533	8.56874	825877	12.859	11.3356
Pf3D7_09_v3	833726	833985	WT-H3K9ac_peak-889	2.5907	16.7289	14.5753	833828	12.4268	14.8726	Pf3D7_09_v3	833742	833989	2.09474	10.5533	8.56874	833812	12.859	18.0529
Pf3D7_09_v3	834405	834958	WT-H3K9ac_peak-890	2.30855	12.2709	10.3485	834500	11.0598	16.3599	Pf3D7_09_v3	834450	834827	2.00654	9.24196	7.34297	834531	12.3118	12.0703
Pf3D7_09_v3	843557	843948	WT-H3K9ac_peak-891	2.25725	11.5196	9.63715	843839	10.8113	10.9066	Pf3D7_09_v3	843560	843954	1.89629	7.70711	5.92004	843893	11.6278	13.4347
Pf3D7_09_v3	863172	863677	WT-H3K9ac_peak-892	2.71895	18.9274	16.6646	863539	13.0481	17.5993	Pf3D7_09_v3	862929	863652	2.53574	18.1254	15.6794	863539	15.5949	14.9042
Pf3D7_09_v3	863930	864495	WT-H3K9ac_peak-893	1.92379	7.12449	5.50659	863999	9.19581	14.9966	Pf3D7_09_v3	863917	864531	2.22704	12.6527	10.5333	864028	13.6798	12.0703
Pf3D7_09_v3	869900	870581	WT-H3K9ac_peak-894	3.12936	26.6183	23.9849	870452	15.0364	18.5908	Pf3D7_09_v3	869846	870571	2.57984	18.9686	16.473	870444	15.8685	22.2513
Pf3D7_09_v3	884901	885694	WT-H3K9ac_peak-895	3.41152	32.4358	29.51	885401	16.4033	26.5229	Pf3D7_09_v3	884855	885575	2.38139	15.2925	13.0115	885335	14.6374	20.9918
Pf3D7_09_v3	887058	887404	WT-H3K9ac_peak-896	2.3855	13.4328	11.4487	887175	11.4326	16.4838	Pf3D7_09_v3	887079	887351	2.00654	9.24196	7.34297	887246	12.3118	14.4843
Pf3D7_09_v3	888486	889242	WT-H3K9ac_peak-897	4.9249	69.6653	64.9362	888627	23.7351	34.455	Pf3D7_09_v3	888489	889306	3.77054	46.6047	42.3854	888610	23.2556	27.3943
Pf3D7_09_v3	909282	909733	WT-H3K9ac_peak-898	1.82119	5.95476	4.41788	909439	8.69874	8.67571	Pf3D7_09_v3	909280	909798	1.60965	4.30175	2.80105	909680	9.84944	6.71737
Pf3D7_09_v3	910662	911361	WT-H3K9ac_peak-899	2.18029	10.429	8.60645	910770	10.4385	13.5093	Pf3D7_09_v3	911005	911378	2.22704	12.6527	10.5333	911250	13.6798	8.60663
Pf3D7_09_v3	920765	921148	WT-H3K9ac_peak-900	2.10334	9.38297	7.62202	921034	10.0657	15.9881	Pf3D7_09_v3	920842	921121	2.00654	9.24196	7.34297	920995	12.3118	16.1637
Pf3D7_09_v3	939986	940599	WT-H3K9ac_peak-901	3.46282	33.5364	30.5499	940482	16.6519	23.6723	Pf3D7_09_v3	940037	940587	3.39569	36.9816	33.4105	940428	20.9301	18.8926
Pf3D7_09_v3	943751	945507	WT-H3K9ac_peak-902	2.4368	14.2304	12.2055	944267	11.6812	13.2614	Pf3D7_09_v3	943763	945291	2.05064	9.88857	7.94729	945178	12.5854	14.0645
Pf3D7_09_v3	950383	951349	WT-H3K9ac_peak-903	3.46282	33.5364	30.5499	950842	16.6519	20.9456	Pf3D7_09_v3	950406	951381	2.86649	24.7955	21.9532	950645	17.6469	20.6769
Pf3D7_09_v3	953355	953663	WT-H3K9ac_peak-904	3.00111	24.1124	21.5997	953541	14.415	24.9117	Pf3D7_09_v3	953005	953667	2.31524	14.1368	11.925	953513	14.227	19.9422
Pf3D7_09_v3	967551	968127	WT-H3K9ac_peak-905	2.61635	17.1603	14.985	968019	12.551	16.236	Pf3D7_09_v3	967622	968068	2.02859	9.56298	7.64308	967744	12.4486	11.6504
Pf3D7_09_v3	979503	980000	WT-H3K9ac_peak-906	3.64237	37.488	34.2849	979845	17.5217	26.7708	Pf3D7_09_v3	979515	979987	3.02084	28.1675	25.113	979846	18.6045	23.1959
Pf3D7_09_v3	988990	989711	WT-H3K9ac_peak-907	2.89851	22.1735	19.7542	989540	13.918	17.8472	Pf3D7_09_v3	989407	989636	2.33729	14.518	12.2833	989531	14.3638	12.1752
Pf3D7_09_v3	993299	993833	WT-H3K9ac_peak-908	3.02676	24.6064	22.0696	993552	14.5393	20.0781	Pf3D7_09_v3	993297	993822	2.49164	17.2969	14.8993	993631	15.3213	16.4786
Pf3D7_09_v3	994078	994406	WT-H3K9ac_peak-909	2.10334	9.38297	7.62202	994326	10.0657	19.3344	Pf3D7_09_v3	994090	994385	2.11679	10.8923	8.88573	994184	12.9958	17.5281
Pf3D7_09_v3	1005320	1005778	WT-H3K9ac_peak-910	2.25725	11.5196	9.63715	1005484	10.8113	12.3939	Pf3D7_09_v3	1005338	1005743	2.22704	12.6527	10.5333	1005495	13.6798	9.9711
Pf3D7_09_v3	1006755	1007466	WT-H3K9ac_peak-911	3.41152	32.4358	29.51	1006900	16.4033	24.292	Pf3D7_09_v3	1006770	1007434	2.91059	25.7428	22.8419	1006971	17.9205	16.2686
Pf3D7_09_v3	1017516	1018339	WT-H3K9ac_peak-912	2.46245	14.6359	12.5902	1017968	11.8054	19.8302	Pf3D7_09_v3	1017534	1018187	2.22704	12.6527	10.5333	1017898	13.6798	17.3182
Pf3D7_09_v3	1067290	1067545	WT-H3K9ac_peak-913	1.89814	6.82356	5.22569	1067387	9.07154	10.7827	Pf3D7_09_v3	1067272	1067483	1.74194	5.76395	4.13075	1067325	10.6702	10.0761
Pf3D7_09_v3	1088973	1089323	WT-H3K9ac_peak-914	2.18029	10.429	8.60645	1089042	10.4385	16.7317	Pf3D7_09_v3	1088976	1089305	1.89629	7.70711	5.92004	1089039	11.6278	13.0149
Pf3D7_09_v3	1089908	1090558	WT-H3K9ac_peak-915	3.36022	31.348	28.4814	1090057	16.1548	20.8217	Pf3D7_09_v3	1089919	1090514	2.71214	21.5851	18.9342	1090103	16.6893	19.4174
Pf3D7_09_v3	1094553	1095972	WT-H3K9ac_peak-916	3.30892	30.2733	27.4618	1095784	15.9063	13.6333	Pf3D7_09_v3	1094590	1095994	2.71214	21.5851	18.9342	1095050	16.6893	16.4786
Pf3D7_09_v3	1096193	1096560	WT-H3K9ac_peak-917	2.97546	23.6221	21.1334	1096445	14.2908	16.112	Pf3D7_09_v3	1096297	1096582	2.29319	13.7596	11.5706	1096504	14.0902	13.5397
Pf3D7_09_v3	1097867	1098304	WT-H3K9ac_peak-918	2.66765	18.0356	15.8165	1098178	12.7996	17.1035	Pf3D7_09_v3	1097668	1098299	2.44754	16.4836	14.1328	1098144	15.0478	14.4843
Pf3D7_09_v3	1148187	1148497	WT-H3K9ac_peak-919	2.46245	14.6359	12.5902	1148352	11.8054	12.5178	Pf3D7_09_v3	1148200	1148479	2.11679	10.8923	8.88573	1148319	12.9958	10.9157
Pf3D7_09_v3	1150683	1151050	WT-H3K9ac_peak-920	1.84684	6.23863	4.68146	1150806	8.823	12.146	Pf3D7_09_v3	1150673	1150955	1.96244	8.61383	6.75915	1150834	12.0382	10.286
Pf3D7_09_v3	1159855	1160402	WT-H3K9ac_peak-921	2.6933	18.4795	16.2386	1159989	12.9238	17.8472	Pf3D7_09_v3	1159864	1160342	2.27114	13.3865	11.221	1159950	13.9534	15.324
Pf3D7_09_v3	1161477	1162526	WT-H3K9ac_peak-922	2.56505	16.3017	14.1697	1161579	12.3025	17.2275	Pf3D7_09_v3	1161467	1162509	2.53574	18.1254	15.6794	1161536	15.5949	16.5835
Pf3D7_09_v3	1171427	1172561	WT-H3K9ac_peak-923	2.2829	11.8929	9.99045	1171705	10.9356	9.79116	Pf3D7_09_v3	1171405	1171750	1.98449	8.92556	7.04828	1171579	12.175	8.81655
Pf3D7_09_v3	1181607	1181885	WT-H3K9ac_peak-924	1.89814	6.82356	5.22569	1181688	9.07154	8.79965	Pf3D7_09_v3	1181601	1181870	1.65374	4.76746	3.22233	1181676	10.123	7.24217
Pf3D7_09_v3	1194557	1195285	WT-H3K9ac_peak-925	3.36022	31.348	28.4814	1195151	16.1548	26.7708	Pf3D7_09_v3	1194615	1195296	3.21929	32.7275	29.4085	1195156	19.8357	22.0414
Pf3D7_09_v3	1207861	1208314	WT-H3K9ac_peak-926	2.15464	10.0753	8.27343	1207939	10.3142	13.3854	Pf3D7_09_v3	1207881	1208302	1.71989	5.50684	3.8956	1208244	10.5334	11.5455
Pf3D7_09_v3	1218381	1218685	WT-H3K9ac_peak-927	2.02639	8.38311	6.68305	1218555	9.69288	12.0221	Pf3D7_09_v3	1218377	1218652	2.20499	12.2921	10.1956	1218473	13.543	11.4405
Pf3D7_09_v3	1219255	1219693	WT-H3K9ac_peak-928	2.15464	10.0753	8.27343	1219562	10.3142	13.3854	Pf3D7_09_v3	1219254	1219659	1.96244	8.61383	6.75915	1219554	12.0382	9.86614
Pf3D7_09_v3	1254805	1255306	WT-H3K9ac_peak-929	2.10334	9.38297	7.62202	1254867	10.0657	11.8981	Pf3D7_09_v3	1254826	1255229	1.91834	8.00456	6.1954	1254903	11.7646	8.81655
Pf3D7_09_v3	1258571	1258839	WT-H3K9ac_peak-930	2.25725	11.5196	9.63715	1258712	10.8113	9.41934	Pf3D7_09_v3	1258664	1258997	1.69784	5.25502	3.66532	1258690	10.3966	12.0703
Pf3D7_09_v3	1263876	1264592	WT-H3K9ac_peak-931	3.00111	24.1124	21.5997	1264437	14.415	20.5738	Pf3D7_09_v3	1263934	1264587	2.53574	18.1254	15.6794	1264406	15.5949	18.1579
Pf3D7_09_v3	1273552	1273968	WT-H3K9ac_peak-932	2.82156	20.7589	18.4088	1273847	13.5452	18.3429	Pf3D7_09_v3	1273506	1273913	1.85219	7.12685	5.38361	1273817	11.3542	15.9538
Pf3D7_09_v3	1275580	1275835	WT-H3K9ac_peak-933	2.00074	8.06034	6.38066	1275765	9.56861	13.0136	Pf3D7_09_v3	1275639	1275974	1.91834	8.00456	6.1954	1275777	11.7646	11.2306
Pf3D7_09_v3	1290651	1291214	WT-H3K9ac_peak-934	3.02676	24.6064	22.0696	1290984	14.5393	16.236	Pf3D7_09_v3	1290782	1291180	2.27114	13.3865	11.221	1290994	13.9534	17.2133
Pf3D7_09_v3	1292151	1292811	WT-H3K9ac_peak-935	1.74423	5.13839	3.66321	1292566	8.32593	14.7487	Pf3D7_09_v3	1292318	1292621	1.78604	6.2938	4.617	1292537	10.9438	11.6504
Pf3D7_09_v3	1302251	1302630	WT-H3K9ac_peak-936	2.4881	15.0458	12.9795	1302467	11.9297	23.6723	Pf3D7_09_v3	1302140	1302619	2.29319	13.7596	11.5706	1302487	14.0902	20.2571
Pf3D7_09_v3	1311424	1311750	WT-H3K9ac_peak-937	3.38587	31.8902	28.9943	1311532	16.2791	22.6808	Pf3D7_09_v3	1311449	1311736	3.08699	29.6601	26.5105	1311603	19.0149	19.2075
Pf3D7_09_v3	1311986	1312441	WT-H3K9ac_peak-938	2.46245	14.6359	12.5902	1312157	11.8054	17.3514	Pf3D7_09_v3	1312035	1312352	2.35934	14.9033	12.6454	1312175	14.5006	13.4347
Pf3D7_09_v3	1320273	1320583	WT-H3K9ac_peak-939	1.79554	5.67672	4.16001	1320331	8.57447	8.92358	Pf3D7_09_v3	1320267	1320570	1.83014	6.84413	5.12328	1320428	11.2174	11.1256
Pf3D7_09_v3	1324324	1324724	WT-H3K9ac_peak-940	2.2829	11.8929	9.99045	1324584	10.9356	12.3939	Pf3D7_09_v3	1324358	1324708	2.02859	9.56298	7.64308	1324572	12.4486	10.9157
Pf3D7_09_v3	1329461	1329752	WT-H3K9ac_peak-941	2.4881	15.0458	12.9795	1329544	11.9297	15.6163	Pf3D7_09_v3	1329453	1329764	2.51369	17.7093	15.2878	1329653	15.4581	11.6504
Pf3D7_09_v3	1333049	1333264	WT-H3K9ac_peak-942	2.87286	21.6981	19.3018	1333145	13.7937	23.7962	Pf3D7_09_v3	1333040	1333251	2.75624	22.4853	19.7807	1333146	16.9629	19.9422
Pf3D7_09_v3	1343309	1343549	WT-H3K9ac_peak-943	1.94944	7.43097	5.79261	1343382	9.32007	16.4838	Pf3D7_09_v3	1343315	1343628	1.71989	5.50684	3.8956	1343409	10.5334	14.1695
Pf3D7_09_v3	1346930	1347254	WT-H3K9ac_peak-944	2.2829	11.8929	9.99045	1347145	10.9356	12.2699	Pf3D7_09_v3	1346944	1347196	1.67579	5.00854	3.44109	1347144	10.2598	11.3356
Pf3D7_09_v3	1366503	1367194	WT-H3K9ac_peak-945	3.97583	45.2154	41.6367	1367000	19.1372	22.309	Pf3D7_09_v3	1366542	1367188	3.43979	38.0734	34.4392	1367007	21.2036	19.1025
Pf3D7_09_v3	1367401	1367659	WT-H3K9ac_peak-946	2.97546	23.6221	21.1334	1367517	14.2908	21.8132	Pf3D7_09_v3	1367406	1367647	2.80034	23.3993	20.641	1367545	17.2365	16.0587
Pf3D7_09_v3	1368529	1368878	WT-H3K9ac_peak-947	2.10334	9.38297	7.62202	1368695	10.0657	13.5093	Pf3D7_09_v3	1368505	1368741	2.07269	10.2187	8.25624	1368624	12.7222	14.0645
Pf3D7_09_v3	1371392	1372056	WT-H3K9ac_peak-948	2.61635	17.1603	14.985	1371904	12.551	17.8472	Pf3D7_09_v3	1371532	1372044	2.27114	13.3865	11.221	1371760	13.9534	14.3794
Pf3D7_09_v3	1373260	1373710	WT-H3K9ac_peak-949	2.20594	10.7877	8.94479	1373414	10.5628	11.7742	Pf3D7_09_v3	1373373	1373716	1.83014	6.84413	5.12328	1373648	11.2174	12.4901
Pf3D7_09_v3	1422627	1422960	WT-H3K9ac_peak-950	2.3342	12.6535	10.711	1422822	11.1841	14.0051	Pf3D7_09_v3	1422644	1422921	1.89629	7.70711	5.92004	1422734	11.6278	14.9042
Pf3D7_09_v3	1437241	1437615	WT-H3K9ac_peak-951	2.3855	13.4328	11.4487	1437534	11.4326	11.8981	Pf3D7_09_v3	1437225	1437607	1.78604	6.2938	4.617	1437558	10.9438	9.13143
Pf3D7_10_v3	70622	70833	WT-H3K9ac_peak-952	1.97509	7.74295	6.08382	70767	9.44434	14.6248	Pf3D7_10_v3	70586	70790	1.89629	7.70711	5.92004	70689	11.6278	14.1695
Pf3D7_10_v3	96183	96693	WT-H3K9ac_peak-953	1.89814	6.82356	5.22569	96412	9.07154	10.4108	Pf3D7_10_v3	96168	96728	1.74194	5.76395	4.13075	96439	10.6702	9.13143
Pf3D7_10_v3	116449	116818	WT-H3K9ac_peak-954	2.4368	14.2304	12.2055	116626	11.6812	16.6078	Pf3D7_10_v3	116459	116811	2.29319	13.7596	11.5706	116614	14.0902	16.1637
Pf3D7_10_v3	124494	124970	WT-H3K9ac_peak-955	2.3342	12.6535	10.711	124867	11.1841	18.9626	Pf3D7_10_v3	124510	124948	2.42549	16.0827	13.7554	124837	14.911	13.9595
Pf3D7_10_v3	125347	125580	WT-H3K9ac_peak-956	3.23196	28.6864	25.9531	125476	15.5335	22.309	Pf3D7_10_v3	125339	125586	2.95469	26.7031	23.7422	125463	18.1941	18.3678
Pf3D7_10_v3	125896	126643	WT-H3K9ac_peak-957	1.87249	6.52825	4.95063	126515	8.94727	10.4108	Pf3D7_10_v3	125968	126172	1.80809	6.56643	4.8679	126088	11.0806	11.2306
Pf3D7_10_v3	126918	127240	WT-H3K9ac_peak-958	2.35985	13.0409	11.0774	127072	11.3084	10.5348	Pf3D7_10_v3	126943	127188	1.89629	7.70711	5.92004	127106	11.6278	7.97688
Pf3D7_10_v3	150349	150881	WT-H3K9ac_peak-959	4.12973	48.9428	45.2081	150694	19.8828	27.2665	Pf3D7_10_v3	150343	150902	3.06494	29.1594	26.042	150731	18.8781	27.1844
Pf3D7_10_v3	160296	161035	WT-H3K9ac_peak-960	3.46282	33.5364	30.5499	160508	16.6519	22.4329	Pf3D7_10_v3	160321	160977	2.91059	25.7428	22.8419	160522	17.9205	18.3678
Pf3D7_10_v3	176087	176495	WT-H3K9ac_peak-961	3.05241	25.104	22.5431	176346	14.6636	18.219	Pf3D7_10_v3	176118	176463	2.46959	16.8884	14.5139	176326	15.1845	12.805
Pf3D7_10_v3	179548	179970	WT-H3K9ac_peak-962	2.02639	8.38311	6.68305	179902	9.69288	17.3514	Pf3D7_10_v3	179603	179957	2.20499	12.2921	10.1956	179878	13.543	14.1695
Pf3D7_10_v3	196662	196952	WT-H3K9ac_peak-963	2.15464	10.0753	8.27343	196773	10.3142	14.5008	Pf3D7_10_v3	196663	196941	2.11679	10.8923	8.88573	196843	12.9958	14.5893
Pf3D7_10_v3	213946	214615	WT-H3K9ac_peak-964	2.56505	16.3017	14.1697	214478	12.3025	14.3769	Pf3D7_10_v3	213949	214585	1.85219	7.12685	5.38361	214083	11.3542	12.7
Pf3D7_10_v3	220715	221469	WT-H3K9ac_peak-965	2.642	17.5959	15.3989	220982	12.6753	16.4838	Pf3D7_10_v3	220786	221474	2.64599	20.2608	17.6879	221326	16.2789	13.0149
Pf3D7_10_v3	224242	224755	WT-H3K9ac_peak-966	2.6933	18.4795	16.2386	224412	12.9238	16.4838	Pf3D7_10_v3	224242	224498	2.07269	10.2187	8.25624	224376	12.7222	14.7992
Pf3D7_10_v3	228801	229197	WT-H3K9ac_peak-967	3.00111	24.1124	21.5997	228954	14.415	17.5993	Pf3D7_10_v3	228820	229153	2.40344	15.6856	13.3818	229006	14.7742	12.3852
Pf3D7_10_v3	231726	232077	WT-H3K9ac_peak-968	1.69293	4.62422	3.19088	231991	8.0774	15.6163	Pf3D7_10_v3	231804	232067	1.74194	5.76395	4.13075	232035	10.6702	8.29176
Pf3D7_10_v3	245589	246542	WT-H3K9ac_peak-969	2.20594	10.7877	8.94479	245799	10.5628	14.7487	Pf3D7_10_v3	245642	246516	2.40344	15.6856	13.3818	246358	14.7742	15.1141
Pf3D7_10_v3	247534	247834	WT-H3K9ac_peak-970	2.89851	22.1735	19.7542	247696	13.918	17.4754	Pf3D7_10_v3	247567	247797	2.49164	17.2969	14.8993	247680	15.3213	14.4843
Pf3D7_10_v3	270549	270793	WT-H3K9ac_peak-971	1.89814	6.82356	5.22569	270667	9.07154	14.9966	Pf3D7_10_v3	270596	270953	1.91834	8.00456	6.1954	270713	11.7646	14.4843
Pf3D7_10_v3	274033	274463	WT-H3K9ac_peak-972	2.642	17.5959	15.3989	274118	12.6753	13.8811	Pf3D7_10_v3	274060	274340	2.57984	18.9686	16.473	274193	15.8685	12.0703
Pf3D7_10_v3	281473	282039	WT-H3K9ac_peak-973	3.15501	27.1301	24.4737	281603	15.1607	24.5399	Pf3D7_10_v3	281473	281727	3.13109	30.6705	27.4607	281594	19.2885	24.2455
Pf3D7_10_v3	296965	297508	WT-H3K9ac_peak-974	2.05204	8.71117	6.99109	297069	9.81714	12.3939	Pf3D7_10_v3	296983	297556	1.96244	8.61383	6.75915	297181	12.0382	9.86614
Pf3D7_10_v3	298376	298614	WT-H3K9ac_peak-975	2.6933	18.4795	16.2386	298493	12.9238	20.8217	Pf3D7_10_v3	298389	298628	2.57984	18.9686	16.473	298489	15.8685	13.8546
Pf3D7_10_v3	331277	331649	WT-H3K9ac_peak-976	2.02639	8.38311	6.68305	331357	9.69288	12.3939	Pf3D7_10_v3	331278	331598	1.69784	5.25502	3.66532	331329	10.3966	9.86614
Pf3D7_10_v3	366671	367189	WT-H3K9ac_peak-977	3.56542	35.7759	32.6645	367036	17.1489	23.6723	Pf3D7_10_v3	366740	367195	3.52799	40.2901	36.5181	367038	21.7508	18.0529
Pf3D7_10_v3	370007	370289	WT-H3K9ac_peak-978	2.642	17.5959	15.3989	370152	12.6753	20.4499	Pf3D7_10_v3	370026	370302	2.64599	20.2608	17.6879	370207	16.2789	15.9538
Pf3D7_10_v3	371268	371567	WT-H3K9ac_peak-979	2.46245	14.6359	12.5902	371343	11.8054	17.3514	Pf3D7_10_v3	371285	371672	2.16089	11.5836	9.5328	371390	13.2694	17.4232
Pf3D7_10_v3	373558	374036	WT-H3K9ac_peak-980	2.05204	8.71117	6.99109	373684	9.81714	10.2869	Pf3D7_10_v3	373605	374030	2.09474	10.5533	8.56874	373672	12.859	7.662
Pf3D7_10_v3	381369	381683	WT-H3K9ac_peak-981	2.41115	13.8293	11.8247	381508	11.5569	16.6078	Pf3D7_10_v3	381373	381758	2.22704	12.6527	10.5333	381482	13.6798	14.1695
Pf3D7_10_v3	384682	384952	WT-H3K9ac_peak-982	1.66728	4.37638	2.96446	384766	7.95313	13.8811	Pf3D7_10_v3	384696	384899	1.89629	7.70711	5.92004	384772	11.6278	7.87192
Pf3D7_10_v3	386903	387865	WT-H3K9ac_peak-983	3.46282	33.5364	30.5499	387041	16.6519	26.5229	Pf3D7_10_v3	386878	387663	3.43979	38.0734	34.4392	387028	21.2036	24.6654
Pf3D7_10_v3	399185	399692	WT-H3K9ac_peak-984	2.7446	19.3793	17.0955	399394	13.1724	15.8642	Pf3D7_10_v3	399212	399716	2.33729	14.518	12.2833	399366	14.3638	15.6389
Pf3D7_10_v3	403665	404549	WT-H3K9ac_peak-985	3.25762	29.212	26.4532	403814	15.6577	17.2275	Pf3D7_10_v3	403657	404422	3.02084	28.1675	25.113	403793	18.6045	17.1083
Pf3D7_10_v3	410220	410609	WT-H3K9ac_peak-986	3.51412	34.6499	31.6013	410431	16.9004	25.6553	Pf3D7_10_v3	410177	410617	2.84444	24.3267	21.5143	410520	17.5101	23.4058
Pf3D7_10_v3	425282	425758	WT-H3K9ac_peak-987	1.94944	7.43097	5.79261	425597	9.32007	14.0051	Pf3D7_10_v3	425453	425767	2.42549	16.0827	13.7554	425631	14.911	11.9653
Pf3D7_10_v3	426607	427468	WT-H3K9ac_peak-988	2.46245	14.6359	12.5902	426840	11.8054	10.2869	Pf3D7_10_v3	426776	427371	2.07269	10.2187	8.25624	426848	12.7222	12.1752
Pf3D7_10_v3	427835	428311	WT-H3K9ac_peak-989	2.02639	8.38311	6.68305	428093	9.69288	13.3854	Pf3D7_10_v3	428063	428269	1.5876	4.07722	2.59829	428088	9.71264	12.3852
Pf3D7_10_v3	441405	441988	WT-H3K9ac_peak-990	3.66802	38.0648	34.8286	441859	17.646	27.7623	Pf3D7_10_v3	441249	441956	3.85874	48.9776	44.6545	441778	23.8028	24.0356
Pf3D7_10_v3	443981	444447	WT-H3K9ac_peak-991	2.94981	23.1355	20.6699	444296	14.1665	17.7232	Pf3D7_10_v3	443962	444441	2.35934	14.9033	12.6454	444330	14.5006	15.7438
Pf3D7_10_v3	444941	445346	WT-H3K9ac_peak-992	2.61635	17.1603	14.985	445100	12.551	11.2784	Pf3D7_10_v3	444991	445353	2.07269	10.2187	8.25624	445189	12.7222	10.181
Pf3D7_10_v3	449096	449332	WT-H3K9ac_peak-993	2.3342	12.6535	10.711	449207	11.1841	13.8811	Pf3D7_10_v3	449127	449650	2.24909	13.0175	10.875	449244	13.8166	12.3852
Pf3D7_10_v3	460298	460718	WT-H3K9ac_peak-994	2.92416	22.6526	20.2099	460410	14.0422	14.5008	Pf3D7_10_v3	460374	460728	2.00654	9.24196	7.34297	460564	12.3118	10.7058
Pf3D7_10_v3	493984	494952	WT-H3K9ac_peak-995	2.46245	14.6359	12.5902	494777	11.8054	16.6078	Pf3D7_10_v3	493929	494979	2.20499	12.2921	10.1956	494640	13.543	13.0149
Pf3D7_10_v3	505073	506400	WT-H3K9ac_peak-996	3.25762	29.212	26.4532	505891	15.6577	19.2105	Pf3D7_10_v3	505205	506391	2.95469	26.7031	23.7422	505967	18.1941	14.3794
Pf3D7_10_v3	517032	517630	WT-H3K9ac_peak-997	3.15501	27.1301	24.4737	517496	15.1607	20.4499	Pf3D7_10_v3	516949	517635	2.57984	18.9686	16.473	517526	15.8685	17.6331
Pf3D7_10_v3	520036	520484	WT-H3K9ac_peak-998	2.25725	11.5196	9.63715	520391	10.8113	15.3684	Pf3D7_10_v3	520047	520461	2.57984	18.9686	16.473	520315	15.8685	14.0645
Pf3D7_10_v3	526762	527311	WT-H3K9ac_peak-999	3.05241	25.104	22.5431	526856	14.6636	22.5568	Pf3D7_10_v3	526781	527247	2.69009	21.1401	18.516	526914	16.5525	22.7761
Pf3D7_10_v3	529713	530059	WT-H3K9ac_peak-1000	1.66728	4.37638	2.96446	529972	7.95313	12.7657	Pf3D7_10_v3	529871	530083	1.85219	7.12685	5.38361	530018	11.3542	12.2802
Pf3D7_10_v3	530943	531642	WT-H3K9ac_peak-1001	2.05204	8.71117	6.99109	531567	9.81714	11.2784	Pf3D7_10_v3	530921	531606	2.02859	9.56298	7.64308	531212	12.4486	12.91
Pf3D7_10_v3	540805	541277	WT-H3K9ac_peak-1002	1.89814	6.82356	5.22569	541204	9.07154	10.7827	Pf3D7_10_v3	540795	541261	1.89629	7.70711	5.92004	541112	11.6278	9.44631
Pf3D7_10_v3	543091	543403	WT-H3K9ac_peak-1003	2.18029	10.429	8.60645	543271	10.4385	11.0305	Pf3D7_10_v3	543050	543352	1.74194	5.76395	4.13075	543102	10.6702	8.39672
Pf3D7_10_v3	543727	544484	WT-H3K9ac_peak-1004	1.89814	6.82356	5.22569	544390	9.07154	10.4108	Pf3D7_10_v3	543833	544051	1.83014	6.84413	5.12328	543949	11.2174	10.286
Pf3D7_10_v3	545699	545985	WT-H3K9ac_peak-1005	2.20594	10.7877	8.94479	545800	10.5628	15.7402	Pf3D7_10_v3	545688	545977	2.38139	15.2925	13.0115	545770	14.6374	15.9538
Pf3D7_10_v3	566034	566279	WT-H3K9ac_peak-1006	1.92379	7.12449	5.50659	566121	9.19581	11.8981	Pf3D7_10_v3	565877	566258	1.87424	7.41453	5.64965	566021	11.491	10.0761
Pf3D7_10_v3	573879	575031	WT-H3K9ac_peak-1007	3.64237	37.488	34.2849	574189	17.5217	28.5059	Pf3D7_10_v3	573882	575050	3.30749	34.8316	31.3925	574043	20.3829	22.7761
Pf3D7_10_v3	576536	577090	WT-H3K9ac_peak-1008	3.20631	28.1642	25.4571	576664	15.4092	18.8387	Pf3D7_10_v3	576565	577039	2.42549	16.0827	13.7554	576665	14.911	17.5281
Pf3D7_10_v3	605171	605612	WT-H3K9ac_peak-1009	2.15464	10.0753	8.27343	605504	10.3142	12.5178	Pf3D7_10_v3	605255	605579	1.5876	4.07722	2.59829	605532	9.71264	12.3852
Pf3D7_10_v3	613438	613912	WT-H3K9ac_peak-1010	3.07806	25.6052	23.0203	613786	14.7879	23.5483	Pf3D7_10_v3	613476	613894	2.95469	26.7031	23.7422	613758	18.1941	19.5224
Pf3D7_10_v3	614809	615161	WT-H3K9ac_peak-1011	3.05241	25.104	22.5431	614948	14.6636	17.4754	Pf3D7_10_v3	614855	615217	2.64599	20.2608	17.6879	614945	16.2789	15.5339
Pf3D7_10_v3	616356	616780	WT-H3K9ac_peak-1012	1.97509	7.74295	6.08382	616486	9.44434	9.04752	Pf3D7_10_v3	616274	616792	1.94039	8.30681	6.47486	616721	11.9014	12.7
Pf3D7_10_v3	618774	619117	WT-H3K9ac_peak-1013	1.97509	7.74295	6.08382	618861	9.44434	16.112	Pf3D7_10_v3	618791	619095	1.5876	4.07722	2.59829	618881	9.71264	12.7
Pf3D7_10_v3	621388	622166	WT-H3K9ac_peak-1014	2.10334	9.38297	7.62202	621967	10.0657	11.0305	Pf3D7_10_v3	621343	622048	2.16089	11.5836	9.5328	621414	13.2694	12.5951
Pf3D7_10_v3	622815	623588	WT-H3K9ac_peak-1015	3.00111	24.1124	21.5997	623492	14.415	17.4754	Pf3D7_10_v3	622947	623601	3.15314	31.1803	27.9416	623419	19.4253	14.1695
Pf3D7_10_v3	624656	624931	WT-H3K9ac_peak-1016	1.71858	4.87825	3.42414	624767	8.20167	12.3939	Pf3D7_10_v3	624675	625025	1.78604	6.2938	4.617	624912	10.9438	12.0703
Pf3D7_10_v3	625288	626186	WT-H3K9ac_peak-1017	2.66765	18.0356	15.8165	625683	12.7996	22.6808	Pf3D7_10_v3	625278	626157	2.55779	18.5451	16.0742	625583	15.7317	18.7877
Pf3D7_10_v3	637706	637935	WT-H3K9ac_peak-1018	2.77026	19.8352	17.529	637795	13.2966	10.6587	Pf3D7_10_v3	637723	637983	1.98449	8.92556	7.04828	637849	12.175	8.71159
Pf3D7_10_v3	646085	646386	WT-H3K9ac_peak-1019	2.89851	22.1735	19.7542	646233	13.918	19.0866	Pf3D7_10_v3	646077	646350	2.57984	18.9686	16.473	646233	15.8685	17.0034
Pf3D7_10_v3	706100	706822	WT-H3K9ac_peak-1020	2.5394	15.8787	13.769	706265	12.1782	18.219	Pf3D7_10_v3	705922	706540	2.22704	12.6527	10.5333	706276	13.6798	16.4786
Pf3D7_10_v3	707443	708443	WT-H3K9ac_peak-1021	4.15538	49.5735	45.8081	707904	20.0071	32.348	Pf3D7_10_v3	707476	708455	3.52799	40.2901	36.5181	707934	21.7508	28.6538
Pf3D7_10_v3	713392	714634	WT-H3K9ac_peak-1022	2.89851	22.1735	19.7542	713819	13.918	20.8217	Pf3D7_10_v3	713679	714666	2.38139	15.2925	13.0115	714547	14.6374	13.7496
Pf3D7_10_v3	718450	718975	WT-H3K9ac_peak-1023	2.20594	10.7877	8.94479	718576	10.5628	20.4499	Pf3D7_10_v3	718445	718784	1.89629	7.70711	5.92004	718540	11.6278	14.1695
Pf3D7_10_v3	737699	738298	WT-H3K9ac_peak-1024	2.5907	16.7289	14.5753	737876	12.4268	14.5008	Pf3D7_10_v3	737700	738265	2.27114	13.3865	11.221	737796	13.9534	10.9157
Pf3D7_10_v3	742163	742462	WT-H3K9ac_peak-1025	1.82119	5.95476	4.41788	742299	8.69874	8.92358	Pf3D7_10_v3	742098	742945	1.80809	6.56643	4.8679	742808	11.0806	13.5397
Pf3D7_10_v3	757793	758093	WT-H3K9ac_peak-1026	2.3342	12.6535	10.711	757911	11.1841	16.7317	Pf3D7_10_v3	757798	758084	2.00654	9.24196	7.34297	757939	12.3118	15.5339
Pf3D7_10_v3	786445	787058	WT-H3K9ac_peak-1027	3.20631	28.1642	25.4571	786550	15.4092	23.3005	Pf3D7_10_v3	786473	787014	2.55779	18.5451	16.0742	786554	15.7317	18.3678
Pf3D7_10_v3	823397	824344	WT-H3K9ac_peak-1028	5.0788	73.9376	69.1141	824169	24.4807	30.7368	Pf3D7_10_v3	823244	824317	3.68234	44.2721	40.2068	824133	22.7084	26.2397
Pf3D7_10_v3	835313	835994	WT-H3K9ac_peak-1029	2.5907	16.7289	14.5753	835478	12.4268	16.4838	Pf3D7_10_v3	835314	836077	2.07269	10.2187	8.25624	835376	12.7222	16.6885
Pf3D7_10_v3	838501	838757	WT-H3K9ac_peak-1030	2.07769	9.04448	7.304	838710	9.94141	12.7657	Pf3D7_10_v3	838463	838760	2.02859	9.56298	7.64308	838617	12.4486	13.2248
Pf3D7_10_v3	850989	851525	WT-H3K9ac_peak-1031	2.02639	8.38311	6.68305	851248	9.69288	13.1375	Pf3D7_10_v3	850986	851361	2.11679	10.8923	8.88573	851065	12.9958	14.7992
Pf3D7_10_v3	863894	864787	WT-H3K9ac_peak-1032	2.2829	11.8929	9.99045	863967	10.9356	13.1375	Pf3D7_10_v3	863894	864451	2.00654	9.24196	7.34297	863989	12.3118	12.7
Pf3D7_10_v3	869184	869646	WT-H3K9ac_peak-1033	1.87249	6.52825	4.95063	869538	8.94727	18.9626	Pf3D7_10_v3	869245	869684	2.07269	10.2187	8.25624	869604	12.7222	14.0645
Pf3D7_10_v3	923541	924165	WT-H3K9ac_peak-1034	3.71932	39.2274	35.9348	923993	17.8945	18.4669	Pf3D7_10_v3	923539	924161	2.80034	23.3993	20.641	923991	17.2365	18.7877
Pf3D7_10_v3	925650	926222	WT-H3K9ac_peak-1035	4.33494	54.0621	50.0709	926089	20.877	30.241	Pf3D7_10_v3	925629	926207	3.24134	33.2492	29.9018	926076	19.9725	25.0852
Pf3D7_10_v3	927075	927506	WT-H3K9ac_peak-1036	2.5907	16.7289	14.5753	927212	12.4268	12.7657	Pf3D7_10_v3	927107	927691	2.07269	10.2187	8.25624	927220	12.7222	11.8604
Pf3D7_10_v3	941770	942485	WT-H3K9ac_peak-1037	3.18066	27.6454	24.964	942187	15.2849	20.202	Pf3D7_10_v3	941777	942257	2.22704	12.6527	10.5333	942179	13.6798	17.7381
Pf3D7_10_v3	948465	949406	WT-H3K9ac_peak-1038	4.46319	57.3451	53.18	948745	21.4983	21.3175	Pf3D7_10_v3	948513	949143	3.21929	32.7275	29.4085	948709	19.8357	22.4612
Pf3D7_10_v3	963468	964417	WT-H3K9ac_peak-1039	2.4881	15.0458	12.9795	963862	11.9297	13.0136	Pf3D7_10_v3	963467	964422	2.31524	14.1368	11.925	964067	14.227	9.13143
Pf3D7_10_v3	982167	983226	WT-H3K9ac_peak-1040	4.46319	57.3451	53.18	982328	21.4983	32.9677	Pf3D7_10_v3	982164	983229	3.99104	52.6106	48.1039	982294	24.6236	28.024
Pf3D7_10_v3	987513	987882	WT-H3K9ac_peak-1041	2.77026	19.8352	17.529	987758	13.2966	18.7147	Pf3D7_10_v3	987578	987869	2.69009	21.1401	18.516	987761	16.5525	15.9538
Pf3D7_10_v3	1013909	1014341	WT-H3K9ac_peak-1042	3.36022	31.348	28.4814	1014096	16.1548	21.0696	Pf3D7_10_v3	1013919	1014310	2.44754	16.4836	14.1328	1014091	15.0478	18.0529
Pf3D7_10_v3	1014818	1015615	WT-H3K9ac_peak-1043	3.28327	29.741	26.956	1015083	15.782	23.3005	Pf3D7_10_v3	1014863	1015570	2.88854	25.2675	22.3955	1015070	17.7837	19.8372
Pf3D7_10_v3	1044812	1045070	WT-H3K9ac_peak-1044	2.41115	13.8293	11.8247	1044968	11.5569	19.8302	Pf3D7_10_v3	1044834	1045045	2.13884	11.2358	9.20737	1044956	13.1326	18.3678
Pf3D7_10_v3	1060406	1060731	WT-H3K9ac_peak-1045	2.10334	9.38297	7.62202	1060481	10.0657	15.1205	Pf3D7_10_v3	1060408	1060693	2.11679	10.8923	8.88573	1060560	12.9958	12.2802
Pf3D7_10_v3	1103415	1103686	WT-H3K9ac_peak-1046	2.41115	13.8293	11.8247	1103552	11.5569	12.0221	Pf3D7_10_v3	1103442	1103692	1.91834	8.00456	6.1954	1103558	11.7646	10.9157
Pf3D7_10_v3	1133845	1134411	WT-H3K9ac_peak-1047	2.07769	9.04448	7.304	1133900	9.94141	15.3684	Pf3D7_10_v3	1133846	1134381	1.76399	6.02629	4.37137	1133899	10.807	14.1695
Pf3D7_10_v3	1135301	1136190	WT-H3K9ac_peak-1048	2.5907	16.7289	14.5753	1136065	12.4268	16.112	Pf3D7_10_v3	1135386	1136162	2.42549	16.0827	13.7554	1136068	14.911	15.8488
Pf3D7_10_v3	1145074	1145386	WT-H3K9ac_peak-1049	2.66765	18.0356	15.8165	1145281	12.7996	17.5993	Pf3D7_10_v3	1145135	1145422	2.84444	24.3267	21.5143	1145262	17.5101	15.1141
Pf3D7_10_v3	1146548	1146990	WT-H3K9ac_peak-1050	3.23196	28.6864	25.9531	1146709	15.5335	17.9711	Pf3D7_10_v3	1146629	1147143	2.80034	23.3993	20.641	1146838	17.2365	15.219
Pf3D7_10_v3	1154074	1154463	WT-H3K9ac_peak-1051	3.87323	42.7858	39.3128	1154306	18.6401	27.7623	Pf3D7_10_v3	1154082	1154466	3.15314	31.1803	27.9416	1154321	19.4253	23.6158
Pf3D7_10_v3	1162917	1163164	WT-H3K9ac_peak-1052	2.642	17.5959	15.3989	1163018	12.6753	16.8557	Pf3D7_10_v3	1162925	1163309	1.98449	8.92556	7.04828	1163043	12.175	13.8546
Pf3D7_10_v3	1169887	1170642	WT-H3K9ac_peak-1053	3.66802	38.0648	34.8286	1169998	17.646	24.9117	Pf3D7_10_v3	1169893	1170605	3.19724	32.2088	28.9169	1170005	19.6989	23.4058
Pf3D7_10_v3	1189284	1189540	WT-H3K9ac_peak-1054	1.79554	5.67672	4.16001	1189467	8.57447	35.8183	Pf3D7_10_v3	1189299	1189554	2.02859	9.56298	7.64308	1189433	12.4486	34.2166
Pf3D7_10_v3	1193149	1193469	WT-H3K9ac_peak-1055	1.89814	6.82356	5.22569	1193353	9.07154	27.5144	Pf3D7_10_v3	1193091	1193445	2.13884	11.2358	9.20737	1193168	13.1326	28.5488
Pf3D7_10_v3	1195618	1196066	WT-H3K9ac_peak-1056	3.56542	35.7759	32.6645	1195728	17.1489	65.4396	Pf3D7_10_v3	1195630	1196141	2.73419	22.0335	19.3557	1195726	16.8261	59.0919
Pf3D7_10_v3	1197830	1198611	WT-H3K9ac_peak-1057	3.05241	25.104	22.5431	1198310	14.6636	52.1782	Pf3D7_10_v3	1197841	1198510	2.82239	23.8613	21.0759	1198326	17.3733	48.701
Pf3D7_10_v3	1199492	1200123	WT-H3K9ac_peak-1058	3.30892	30.2733	27.4618	1199913	15.9063	61.2257	Pf3D7_10_v3	1199640	1200146	2.77829	22.9406	20.2095	1200004	17.0997	54.1588
Pf3D7_10_v3	1200957	1201397	WT-H3K9ac_peak-1059	2.2829	11.8929	9.99045	1201195	10.9356	25.4074	Pf3D7_10_v3	1200953	1201424	1.85219	7.12685	5.38361	1201082	11.3542	26.5546
Pf3D7_10_v3	1204470	1204704	WT-H3K9ac_peak-1060	2.20594	10.7877	8.94479	1204610	10.5628	38.6689	Pf3D7_10_v3	1204491	1204696	1.98449	8.92556	7.04828	1204628	12.175	32.9571
Pf3D7_10_v3	1206302	1206519	WT-H3K9ac_peak-1061	2.3855	13.4328	11.4487	1206409	11.4326	38.9167	Pf3D7_10_v3	1206319	1206571	2.35934	14.9033	12.6454	1206414	14.5006	33.3769
Pf3D7_10_v3	1222092	1222493	WT-H3K9ac_peak-1062	2.46245	14.6359	12.5902	1222262	11.8054	31.1086	Pf3D7_10_v3	1222090	1222481	2.16089	11.5836	9.5328	1222275	13.2694	31.5926
Pf3D7_10_v3	1223901	1224227	WT-H3K9ac_peak-1063	3.43717	32.9845	30.0284	1224063	16.5276	52.55	Pf3D7_10_v3	1223839	1224188	2.97674	27.188	24.1966	1224070	18.3309	42.5084
Pf3D7_10_v3	1228372	1229051	WT-H3K9ac_peak-1064	3.53977	35.2113	32.131	1228944	17.0247	66.679	Pf3D7_10_v3	1228522	1229021	2.42549	16.0827	13.7554	1228888	14.911	47.9662
Pf3D7_10_v3	1238397	1238849	WT-H3K9ac_peak-1065	2.82156	20.7589	18.4088	1238732	13.5452	51.3106	Pf3D7_10_v3	1238409	1238800	2.02859	9.56298	7.64308	1238738	12.4486	43.0332
Pf3D7_10_v3	1242744	1243069	WT-H3K9ac_peak-1066	2.15464	10.0753	8.27343	1242963	10.3142	15.7402	Pf3D7_10_v3	1242858	1243112	2.42549	16.0827	13.7554	1242974	14.911	14.9042
Pf3D7_10_v3	1244190	1244594	WT-H3K9ac_peak-1067	2.00074	8.06034	6.38066	1244328	9.56861	13.0136	Pf3D7_10_v3	1244177	1244427	1.94039	8.30681	6.47486	1244267	11.9014	11.1256
Pf3D7_10_v3	1247046	1247670	WT-H3K9ac_peak-1068	3.69367	38.6446	35.3798	1247437	17.7703	15.4923	Pf3D7_10_v3	1247161	1247654	2.71214	21.5851	18.9342	1247476	16.6893	16.2686
Pf3D7_10_v3	1248521	1249257	WT-H3K9ac_peak-1069	4.9249	69.6653	64.9362	1248765	23.7351	31.2325	Pf3D7_10_v3	1248518	1249216	3.81464	47.7862	43.5081	1248793	23.5292	28.234
Pf3D7_10_v3	1260365	1260639	WT-H3K9ac_peak-1070	1.94944	7.43097	5.79261	1260499	9.32007	12.0221	Pf3D7_10_v3	1260373	1260598	1.91834	8.00456	6.1954	1260450	11.7646	14.9042
Pf3D7_10_v3	1262626	1262960	WT-H3K9ac_peak-1071	2.18029	10.429	8.60645	1262772	10.4385	12.6417	Pf3D7_10_v3	1262661	1262957	1.74194	5.76395	4.13075	1262811	10.6702	9.55126
Pf3D7_10_v3	1270461	1270715	WT-H3K9ac_peak-1072	2.56505	16.3017	14.1697	1270568	12.3025	18.4669	Pf3D7_10_v3	1270482	1270736	2.38139	15.2925	13.0115	1270610	14.6374	15.219
Pf3D7_10_v3	1275832	1276318	WT-H3K9ac_peak-1073	3.25762	29.212	26.4532	1276186	15.6577	24.168	Pf3D7_10_v3	1275836	1276314	2.66804	20.6987	18.1001	1276172	16.4157	24.0356
Pf3D7_10_v3	1299736	1300391	WT-H3K9ac_peak-1074	2.92416	22.6526	20.2099	1300195	14.0422	20.202	Pf3D7_10_v3	1299773	1300382	2.29319	13.7596	11.5706	1300288	14.0902	15.8488
Pf3D7_10_v3	1307255	1307600	WT-H3K9ac_peak-1075	2.79591	20.2951	17.9675	1307486	13.4209	14.8726	Pf3D7_10_v3	1307239	1307553	2.16089	11.5836	9.5328	1307449	13.2694	15.1141
Pf3D7_10_v3	1311479	1312077	WT-H3K9ac_peak-1076	2.30855	12.2709	10.3485	1311692	11.0598	15.2445	Pf3D7_10_v3	1311528	1311757	1.83014	6.84413	5.12328	1311680	11.2174	14.2744
Pf3D7_10_v3	1320145	1320992	WT-H3K9ac_peak-1077	3.53977	35.2113	32.131	1320883	17.0247	29.8692	Pf3D7_10_v3	1320279	1321006	3.39569	36.9816	33.4105	1320898	20.9301	26.4497
Pf3D7_10_v3	1335215	1335668	WT-H3K9ac_peak-1078	2.4368	14.2304	12.2055	1335328	11.6812	14.8726	Pf3D7_10_v3	1335222	1335797	2.69009	21.1401	18.516	1335317	16.5525	14.4843
Pf3D7_10_v3	1339743	1340111	WT-H3K9ac_peak-1079	3.10371	26.1099	23.5007	1339905	14.9121	19.0866	Pf3D7_10_v3	1339748	1339991	2.46959	16.8884	14.5139	1339845	15.1845	15.6389
Pf3D7_10_v3	1341638	1342345	WT-H3K9ac_peak-1080	3.33457	30.809	27.9705	1341778	16.0305	23.1765	Pf3D7_10_v3	1341639	1342111	2.31524	14.1368	11.925	1341763	14.227	19.7323
Pf3D7_10_v3	1346589	1347168	WT-H3K9ac_peak-1081	3.28327	29.741	26.956	1346780	15.782	13.8811	Pf3D7_10_v3	1346635	1346882	2.02859	9.56298	7.64308	1346764	12.4486	12.2802
Pf3D7_10_v3	1359398	1359627	WT-H3K9ac_peak-1082	1.61598	3.89958	2.53011	1359603	7.70459	7.6842	Pf3D7_10_v3	1359309	1359622	1.83014	6.84413	5.12328	1359468	11.2174	6.71737
Pf3D7_10_v3	1362416	1363005	WT-H3K9ac_peak-1083	2.5394	15.8787	13.769	1362844	12.1782	15.1205	Pf3D7_10_v3	1362501	1363004	2.29319	13.7596	11.5706	1362914	14.0902	18.6827
Pf3D7_10_v3	1366434	1366682	WT-H3K9ac_peak-1084	2.07769	9.04448	7.304	1366619	9.94141	14.3769	Pf3D7_10_v3	1366397	1366680	1.94039	8.30681	6.47486	1366532	11.9014	11.2306
Pf3D7_10_v3	1383487	1383898	WT-H3K9ac_peak-1085	2.87286	21.6981	19.3018	1383680	13.7937	17.8472	Pf3D7_10_v3	1383466	1383969	2.09474	10.5533	8.56874	1383545	12.859	13.6447
Pf3D7_10_v3	1389118	1389655	WT-H3K9ac_peak-1086	2.82156	20.7589	18.4088	1389502	13.5452	22.5568	Pf3D7_10_v3	1389179	1389646	2.35934	14.9033	12.6454	1389560	14.5006	21.8315
Pf3D7_10_v3	1404346	1405262	WT-H3K9ac_peak-1087	2.3855	13.4328	11.4487	1405118	11.4326	22.0611	Pf3D7_10_v3	1404387	1405240	2.49164	17.2969	14.8993	1405149	15.3213	19.6273
Pf3D7_10_v3	1417358	1417668	WT-H3K9ac_peak-1088	2.6933	18.4795	16.2386	1417544	12.9238	19.2105	Pf3D7_10_v3	1417392	1417645	2.38139	15.2925	13.0115	1417560	14.6374	14.5893
Pf3D7_10_v3	1439468	1439800	WT-H3K9ac_peak-1089	2.15464	10.0753	8.27343	1439697	10.3142	12.6417	Pf3D7_10_v3	1439467	1439783	2.05064	9.88857	7.94729	1439624	12.5854	11.0207
Pf3D7_10_v3	1457690	1457983	WT-H3K9ac_peak-1090	2.3855	13.4328	11.4487	1457911	11.4326	19.3344	Pf3D7_10_v3	1457632	1457971	2.09474	10.5533	8.56874	1457880	12.859	15.1141
Pf3D7_10_v3	1468705	1469146	WT-H3K9ac_peak-1091	1.84684	6.23863	4.68146	1469054	8.823	11.7742	Pf3D7_10_v3	1468769	1469058	1.85219	7.12685	5.38361	1468869	11.3542	9.86614
Pf3D7_10_v3	1471838	1472297	WT-H3K9ac_peak-1092	3.36022	31.348	28.4814	1472120	16.1548	24.5399	Pf3D7_10_v3	1471872	1472287	2.38139	15.2925	13.0115	1472171	14.6374	22.0414
Pf3D7_10_v3	1489770	1490075	WT-H3K9ac_peak-1093	2.25725	11.5196	9.63715	1489910	10.8113	11.8981	Pf3D7_10_v3	1489740	1490045	1.98449	8.92556	7.04828	1489900	12.175	11.7554
Pf3D7_10_v3	1491383	1492053	WT-H3K9ac_peak-1094	2.20594	10.7877	8.94479	1491494	10.5628	12.7657	Pf3D7_10_v3	1491461	1491932	2.13884	11.2358	9.20737	1491752	13.1326	10.6009
Pf3D7_10_v3	1494768	1495014	WT-H3K9ac_peak-1095	2.10334	9.38297	7.62202	1494913	10.0657	9.91509	Pf3D7_10_v3	1494767	1495004	1.83014	6.84413	5.12328	1494858	11.2174	13.2248
Pf3D7_10_v3	1495959	1496368	WT-H3K9ac_peak-1096	2.51375	15.4601	13.3722	1496248	12.054	13.6333	Pf3D7_10_v3	1495984	1496310	2.11679	10.8923	8.88573	1496124	12.9958	9.13143
Pf3D7_10_v3	1506226	1506908	WT-H3K9ac_peak-1097	2.6933	18.4795	16.2386	1506329	12.9238	16.3599	Pf3D7_10_v3	1506235	1506944	2.29319	13.7596	11.5706	1506329	14.0902	16.8984
Pf3D7_10_v3	1507651	1508181	WT-H3K9ac_peak-1098	2.25725	11.5196	9.63715	1507766	10.8113	19.8302	Pf3D7_10_v3	1507594	1508067	2.29319	13.7596	11.5706	1507720	14.0902	15.429
Pf3D7_10_v3	1558234	1558601	WT-H3K9ac_peak-1099	1.97509	7.74295	6.08382	1558342	9.44434	10.7827	Pf3D7_10_v3	1558227	1558449	1.87424	7.41453	5.64965	1558376	11.491	8.39672
Pf3D7_11_v3	113855	114091	WT-H3K9ac_peak-1100	2.79591	20.2951	17.9675	113959	13.4209	15.7402	Pf3D7_11_v3	113854	114063	1.76399	6.02629	4.37137	113984	10.807	14.7992
Pf3D7_11_v3	123800	124491	WT-H3K9ac_peak-1101	2.6933	18.4795	16.2386	123897	12.9238	15.9881	Pf3D7_11_v3	123797	124082	2.33729	14.518	12.2833	123913	14.3638	15.0091
Pf3D7_11_v3	140596	140831	WT-H3K9ac_peak-1102	3.05241	25.104	22.5431	140751	14.6636	25.6553	Pf3D7_11_v3	140595	140837	2.64599	20.2608	17.6879	140724	16.2789	20.467
Pf3D7_11_v3	156620	156854	WT-H3K9ac_peak-1103	2.30855	12.2709	10.3485	156742	11.0598	12.8896	Pf3D7_11_v3	156668	156904	1.74194	5.76395	4.13075	156728	10.6702	12.805
Pf3D7_11_v3	160097	160769	WT-H3K9ac_peak-1104	2.77026	19.8352	17.529	160202	13.2966	16.7317	Pf3D7_11_v3	160133	160600	2.31524	14.1368	11.925	160232	14.227	15.324
Pf3D7_11_v3	177439	177851	WT-H3K9ac_peak-1105	3.18066	27.6454	24.964	177735	15.2849	20.8217	Pf3D7_11_v3	177054	177830	2.44754	16.4836	14.1328	177707	15.0478	19.5224
Pf3D7_11_v3	218489	218773	WT-H3K9ac_peak-1106	1.69293	4.62422	3.19088	218656	8.0774	17.4754	Pf3D7_11_v3	218435	218840	2.09474	10.5533	8.56874	218637	12.859	13.6447
Pf3D7_11_v3	221888	222142	WT-H3K9ac_peak-1107	2.25725	11.5196	9.63715	222035	10.8113	12.6417	Pf3D7_11_v3	221926	222141	1.89629	7.70711	5.92004	221990	11.6278	9.9711
Pf3D7_11_v3	225999	226450	WT-H3K9ac_peak-1108	3.25762	29.212	26.4532	226113	15.6577	16.7317	Pf3D7_11_v3	226011	226413	3.17519	31.693	28.4284	226152	19.5621	15.6389
Pf3D7_11_v3	233521	233737	WT-H3K9ac_peak-1109	1.84684	6.23863	4.68146	233576	8.823	10.2869	Pf3D7_11_v3	233688	233942	1.69784	5.25502	3.66532	233818	10.3966	14.0645
Pf3D7_11_v3	254542	254811	WT-H3K9ac_peak-1110	1.89814	6.82356	5.22569	254723	9.07154	11.2784	Pf3D7_11_v3	254537	254769	1.78604	6.2938	4.617	254627	10.9438	7.13721
Pf3D7_11_v3	256253	257177	WT-H3K9ac_peak-1111	3.18066	27.6454	24.964	256891	15.2849	23.6723	Pf3D7_11_v3	256576	257137	2.64599	20.2608	17.6879	256909	16.2789	18.0529
Pf3D7_11_v3	263750	264375	WT-H3K9ac_peak-1112	2.642	17.5959	15.3989	264197	12.6753	17.5993	Pf3D7_11_v3	263750	264343	1.96244	8.61383	6.75915	263990	12.0382	15.1141
Pf3D7_11_v3	266175	266680	WT-H3K9ac_peak-1113	2.94981	23.1355	20.6699	266550	14.1665	22.4329	Pf3D7_11_v3	266154	266674	2.13884	11.2358	9.20737	266565	13.1326	16.4786
Pf3D7_11_v3	273595	274580	WT-H3K9ac_peak-1114	2.94981	23.1355	20.6699	274317	14.1665	24.6638	Pf3D7_11_v3	273623	274563	3.24134	33.2492	29.9018	274337	19.9725	22.1463
Pf3D7_11_v3	278955	279662	WT-H3K9ac_peak-1115	3.71932	39.2274	35.9348	279507	17.8945	34.7028	Pf3D7_11_v3	278899	279664	3.10904	30.1638	26.9836	279518	19.1517	27.1844
Pf3D7_11_v3	282617	282912	WT-H3K9ac_peak-1116	2.66765	18.0356	15.8165	282731	12.7996	19.2105	Pf3D7_11_v3	282571	282884	2.22704	12.6527	10.5333	282750	13.6798	15.1141
Pf3D7_11_v3	283761	284139	WT-H3K9ac_peak-1117	2.89851	22.1735	19.7542	284021	13.918	17.2275	Pf3D7_11_v3	283859	284182	2.55779	18.5451	16.0742	284037	15.7317	14.2744
Pf3D7_11_v3	297733	298278	WT-H3K9ac_peak-1118	3.51412	34.6499	31.6013	297861	16.9004	23.1765	Pf3D7_11_v3	297751	298308	2.57984	18.9686	16.473	297834	15.8685	20.6769
Pf3D7_11_v3	326838	327401	WT-H3K9ac_peak-1119	3.77063	40.4019	37.0443	326955	18.1431	23.9202	Pf3D7_11_v3	326844	327509	3.66029	43.6954	39.6751	326952	22.5716	21.2017
Pf3D7_11_v3	352488	352975	WT-H3K9ac_peak-1120	2.87286	21.6981	19.3018	352613	13.7937	13.1375	Pf3D7_11_v3	352558	352924	1.83014	6.84413	5.12328	352612	11.2174	13.9595
Pf3D7_11_v3	360237	360463	WT-H3K9ac_peak-1121	2.30855	12.2709	10.3485	360369	11.0598	12.0221	Pf3D7_11_v3	360257	360461	2.11679	10.8923	8.88573	360352	12.9958	11.4405
Pf3D7_11_v3	369669	370637	WT-H3K9ac_peak-1122	2.02639	8.38311	6.68305	370387	9.69288	8.05601	Pf3D7_11_v3	369682	369956	1.89629	7.70711	5.92004	369792	11.6278	12.2802
Pf3D7_11_v3	369669	370637	WT-H3K9ac_peak-1123	2.02639	8.38311	6.68305	370387	9.69288	8.05601	Pf3D7_11_v3	370334	370627	1.67579	5.00854	3.44109	370491	10.2598	7.662
Pf3D7_11_v3	381059	381347	WT-H3K9ac_peak-1124	3.43717	32.9845	30.0284	381225	16.5276	26.275	Pf3D7_11_v3	381050	381309	2.75624	22.4853	19.7807	381220	16.9629	18.6827
Pf3D7_11_v3	393038	393390	WT-H3K9ac_peak-1125	2.51375	15.4601	13.3722	393254	12.054	19.3344	Pf3D7_11_v3	393050	393404	2.69009	21.1401	18.516	393289	16.5525	17.948
Pf3D7_11_v3	397420	397791	WT-H3K9ac_peak-1126	3.36022	31.348	28.4814	397573	16.1548	16.8557	Pf3D7_11_v3	397433	397810	2.49164	17.2969	14.8993	397518	15.3213	15.6389
Pf3D7_11_v3	400675	401453	WT-H3K9ac_peak-1127	2.4368	14.2304	12.2055	400725	11.6812	17.2275	Pf3D7_11_v3	400632	401373	2.07269	10.2187	8.25624	400730	12.7222	13.5397
Pf3D7_11_v3	433042	433586	WT-H3K9ac_peak-1128	1.92379	7.12449	5.50659	433329	9.19581	16.3599	Pf3D7_11_v3	433237	433624	2.11679	10.8923	8.88573	433405	12.9958	11.6504
Pf3D7_11_v3	434701	435022	WT-H3K9ac_peak-1129	3.41152	32.4358	29.51	434864	16.4033	19.9541	Pf3D7_11_v3	434684	435017	2.66804	20.6987	18.1001	434880	16.4157	18.8926
Pf3D7_11_v3	436170	436476	WT-H3K9ac_peak-1130	1.94944	7.43097	5.79261	436329	9.32007	13.8811	Pf3D7_11_v3	435807	436531	2.00654	9.24196	7.34297	436443	12.3118	13.4347
Pf3D7_11_v3	446105	446569	WT-H3K9ac_peak-1131	2.41115	13.8293	11.8247	446467	11.5569	19.5823	Pf3D7_11_v3	446029	446559	2.38139	15.2925	13.0115	446473	14.6374	15.324
Pf3D7_11_v3	452810	454390	WT-H3K9ac_peak-1132	2.5907	16.7289	14.5753	452934	12.4268	14.2529	Pf3D7_11_v3	452783	453113	2.18294	11.9357	9.86208	452920	13.4062	10.181
Pf3D7_11_v3	452810	454390	WT-H3K9ac_peak-1133	2.5907	16.7289	14.5753	452934	12.4268	14.2529	Pf3D7_11_v3	453350	454388	2.69009	21.1401	18.516	454117	16.5525	15.9538
Pf3D7_11_v3	459937	460147	WT-H3K9ac_peak-1134	2.3342	12.6535	10.711	460011	11.1841	12.8896	Pf3D7_11_v3	459953	460274	2.02859	9.56298	7.64308	460028	12.4486	12.3852
Pf3D7_11_v3	462805	463280	WT-H3K9ac_peak-1135	1.92379	7.12449	5.50659	462893	9.19581	14.5008	Pf3D7_11_v3	462844	463056	1.80809	6.56643	4.8679	462912	11.0806	11.6504
Pf3D7_11_v3	468648	469521	WT-H3K9ac_peak-1136	1.97509	7.74295	6.08382	469353	9.44434	11.8981	Pf3D7_11_v3	468650	469493	1.85219	7.12685	5.38361	469376	11.3542	9.65622
Pf3D7_11_v3	475917	476442	WT-H3K9ac_peak-1137	2.35985	13.0409	11.0774	476325	11.3084	13.1375	Pf3D7_11_v3	476101	476445	2.11679	10.8923	8.88573	476377	12.9958	8.92151
Pf3D7_11_v3	477444	477869	WT-H3K9ac_peak-1138	4.07843	47.6894	44.0092	477583	19.6343	23.5483	Pf3D7_11_v3	477476	477844	2.86649	24.7955	21.9532	477599	17.6469	23.9306
Pf3D7_11_v3	480582	480915	WT-H3K9ac_peak-1139	2.30855	12.2709	10.3485	480719	11.0598	13.7572	Pf3D7_11_v3	480567	480892	2.20499	12.2921	10.1956	480682	13.543	12.3852
Pf3D7_11_v3	484350	484689	WT-H3K9ac_peak-1140	2.66765	18.0356	15.8165	484540	12.7996	17.8472	Pf3D7_11_v3	484330	484720	2.62394	19.8265	17.2794	484558	16.1421	15.219
Pf3D7_11_v3	486392	486625	WT-H3K9ac_peak-1141	2.12899	9.72659	7.94517	486512	10.1899	18.8387	Pf3D7_11_v3	486367	486598	2.11679	10.8923	8.88573	486500	12.9958	14.4843
Pf3D7_11_v3	487021	487590	WT-H3K9ac_peak-1142	2.5907	16.7289	14.5753	487491	12.4268	19.3344	Pf3D7_11_v3	487139	487547	2.00654	9.24196	7.34297	487262	12.3118	14.3794
Pf3D7_11_v3	517316	518033	WT-H3K9ac_peak-1143	2.12899	9.72659	7.94517	517371	10.1899	12.2699	Pf3D7_11_v3	517309	517610	1.96244	8.61383	6.75915	517366	12.0382	10.9157
Pf3D7_11_v3	526027	526517	WT-H3K9ac_peak-1144	2.4881	15.0458	12.9795	526403	11.9297	20.5738	Pf3D7_11_v3	526190	526510	2.35934	14.9033	12.6454	526386	14.5006	13.8546
Pf3D7_11_v3	527497	528225	WT-H3K9ac_peak-1145	4.48884	58.0092	53.8066	527668	21.6226	28.7538	Pf3D7_11_v3	527523	528686	3.02084	28.1675	25.113	527690	18.6045	27.3943
Pf3D7_11_v3	528464	528711	WT-H3K9ac_peak-1146	2.23159	11.1512	9.28855	528610	10.687	12.2699	Pf3D7_11_v3	527523	528686	3.02084	28.1675	25.113	527690	18.6045	27.3943
Pf3D7_11_v3	529472	530311	WT-H3K9ac_peak-1147	3.46282	33.5364	30.5499	529603	16.6519	27.5144	Pf3D7_11_v3	529485	530086	2.84444	24.3267	21.5143	529728	17.5101	20.8868
Pf3D7_11_v3	547459	547782	WT-H3K9ac_peak-1148	2.10334	9.38297	7.62202	547619	10.0657	12.2699	Pf3D7_11_v3	547460	548279	2.05064	9.88857	7.94729	548121	12.5854	10.7058
Pf3D7_11_v3	548013	548339	WT-H3K9ac_peak-1149	2.41115	13.8293	11.8247	548179	11.5569	14.7487	Pf3D7_11_v3	547460	548279	2.05064	9.88857	7.94729	548121	12.5854	10.7058
Pf3D7_11_v3	548923	549349	WT-H3K9ac_peak-1150	2.4881	15.0458	12.9795	549204	11.9297	15.3684	Pf3D7_11_v3	548897	549284	1.74194	5.76395	4.13075	548949	10.6702	8.29176
Pf3D7_11_v3	550029	550435	WT-H3K9ac_peak-1151	2.02639	8.38311	6.68305	550117	9.69288	13.0136	Pf3D7_11_v3	550040	550697	1.91834	8.00456	6.1954	550109	11.7646	11.7554
Pf3D7_11_v3	582307	582697	WT-H3K9ac_peak-1152	2.18029	10.429	8.60645	582451	10.4385	17.8472	Pf3D7_11_v3	582343	582702	2.22704	12.6527	10.5333	582636	13.6798	16.7934
Pf3D7_11_v3	585459	585837	WT-H3K9ac_peak-1153	2.7446	19.3793	17.0955	585747	13.1724	17.7232	Pf3D7_11_v3	585405	585821	2.02859	9.56298	7.64308	585737	12.4486	15.429
Pf3D7_11_v3	588763	589052	WT-H3K9ac_peak-1154	1.94944	7.43097	5.79261	588820	9.32007	10.6587	Pf3D7_11_v3	588766	589105	1.91834	8.00456	6.1954	588933	11.7646	9.65622
Pf3D7_11_v3	593283	593672	WT-H3K9ac_peak-1155	3.05241	25.104	22.5431	593551	14.6636	21.1935	Pf3D7_11_v3	593416	593622	2.46959	16.8884	14.5139	593537	15.1845	20.0472
Pf3D7_11_v3	596349	597193	WT-H3K9ac_peak-1156	1.89814	6.82356	5.22569	597095	9.07154	10.4108	Pf3D7_11_v3	596336	597203	1.94039	8.30681	6.47486	596478	11.9014	13.2248
Pf3D7_11_v3	600648	601232	WT-H3K9ac_peak-1157	2.10334	9.38297	7.62202	601023	10.0657	11.4024	Pf3D7_11_v3	600421	601187	2.09474	10.5533	8.56874	601119	12.859	8.92151
Pf3D7_11_v3	660031	660493	WT-H3K9ac_peak-1158	3.00111	24.1124	21.5997	660372	14.415	13.2614	Pf3D7_11_v3	660121	660478	2.91059	25.7428	22.8419	660362	17.9205	14.6943
Pf3D7_11_v3	666138	666459	WT-H3K9ac_peak-1159	1.82119	5.95476	4.41788	666199	8.69874	12.146	Pf3D7_11_v3	666153	666357	1.56555	3.85834	2.40128	666239	9.57584	11.5455
Pf3D7_11_v3	667253	667693	WT-H3K9ac_peak-1160	2.51375	15.4601	13.3722	667427	12.054	13.5093	Pf3D7_11_v3	667251	667701	1.83014	6.84413	5.12328	667594	11.2174	12.4901
Pf3D7_11_v3	676961	677306	WT-H3K9ac_peak-1161	2.56505	16.3017	14.1697	677140	12.3025	16.4838	Pf3D7_11_v3	676881	677243	1.98449	8.92556	7.04828	677124	12.175	14.7992
Pf3D7_11_v3	694693	695162	WT-H3K9ac_peak-1162	2.56505	16.3017	14.1697	694856	12.3025	15.6163	Pf3D7_11_v3	694700	695068	2.09474	10.5533	8.56874	694862	12.859	13.8546
Pf3D7_11_v3	702802	703855	WT-H3K9ac_peak-1163	3.10371	26.1099	23.5007	703310	14.9121	18.095	Pf3D7_11_v3	703153	703682	2.57984	18.9686	16.473	703338	15.8685	16.1637
Pf3D7_11_v3	706716	707419	WT-H3K9ac_peak-1164	3.51412	34.6499	31.6013	707300	16.9004	27.0186	Pf3D7_11_v3	706777	707401	3.02084	28.1675	25.113	707285	18.6045	23.8257
Pf3D7_11_v3	720949	721467	WT-H3K9ac_peak-1165	2.6933	18.4795	16.2386	721012	12.9238	15.3684	Pf3D7_11_v3	720956	721438	2.51369	17.7093	15.2878	721088	15.4581	12.5951
Pf3D7_11_v3	722765	723328	WT-H3K9ac_peak-1166	2.77026	19.8352	17.529	723230	13.2966	17.9711	Pf3D7_11_v3	722754	723322	2.20499	12.2921	10.1956	723211	13.543	12.4901
Pf3D7_11_v3	740472	741666	WT-H3K9ac_peak-1167	2.84721	21.2266	18.854	741446	13.6694	16.9796	Pf3D7_11_v3	740457	741668	2.35934	14.9033	12.6454	741397	14.5006	13.6447
Pf3D7_11_v3	742882	743105	WT-H3K9ac_peak-1168	2.56505	16.3017	14.1697	743019	12.3025	13.3854	Pf3D7_11_v3	742641	743095	2.42549	16.0827	13.7554	743001	14.911	10.7058
Pf3D7_11_v3	756214	756534	WT-H3K9ac_peak-1169	2.12899	9.72659	7.94517	756310	10.1899	13.0136	Pf3D7_11_v3	756270	756557	1.87424	7.41453	5.64965	756358	11.491	11.1256
Pf3D7_11_v3	770450	770657	WT-H3K9ac_peak-1170	2.02639	8.38311	6.68305	770598	9.69288	11.4024	Pf3D7_11_v3	770426	770655	2.07269	10.2187	8.25624	770530	12.7222	8.39672
Pf3D7_11_v3	772791	773592	WT-H3K9ac_peak-1171	2.35985	13.0409	11.0774	772890	11.3084	18.095	Pf3D7_11_v3	772821	773186	1.96244	8.61383	6.75915	772886	12.0382	13.7496
Pf3D7_11_v3	781885	783213	WT-H3K9ac_peak-1172	2.3855	13.4328	11.4487	782378	11.4326	13.1375	Pf3D7_11_v3	782120	782971	2.46959	16.8884	14.5139	782761	15.1845	14.1695
Pf3D7_11_v3	795790	796067	WT-H3K9ac_peak-1173	2.00074	8.06034	6.38066	796014	9.56861	14.129	Pf3D7_11_v3	795826	796268	2.11679	10.8923	8.88573	795982	12.9958	14.0645
Pf3D7_11_v3	816143	816387	WT-H3K9ac_peak-1174	3.28327	29.741	26.956	816239	15.782	24.7877	Pf3D7_11_v3	816169	816374	2.51369	17.7093	15.2878	816268	15.4581	21.9364
Pf3D7_11_v3	820050	820481	WT-H3K9ac_peak-1175	2.94981	23.1355	20.6699	820154	14.1665	22.5568	Pf3D7_11_v3	820071	820451	2.62394	19.8265	17.2794	820241	16.1421	18.7877
Pf3D7_11_v3	841892	842403	WT-H3K9ac_peak-1176	2.23159	11.1512	9.28855	842018	10.687	11.8981	Pf3D7_11_v3	841862	842403	2.51369	17.7093	15.2878	842149	15.4581	14.3794
Pf3D7_11_v3	845209	845577	WT-H3K9ac_peak-1177	2.3342	12.6535	10.711	845333	11.1841	14.3769	Pf3D7_11_v3	845162	845561	2.07269	10.2187	8.25624	845252	12.7222	9.23639
Pf3D7_11_v3	846871	847311	WT-H3K9ac_peak-1178	2.7446	19.3793	17.0955	847088	13.1724	13.8811	Pf3D7_11_v3	846930	847282	1.89629	7.70711	5.92004	847122	11.6278	11.2306
Pf3D7_11_v3	849323	849672	WT-H3K9ac_peak-1179	2.642	17.5959	15.3989	849422	12.6753	17.1035	Pf3D7_11_v3	849348	849669	2.44754	16.4836	14.1328	849514	15.0478	13.5397
Pf3D7_11_v3	874101	874735	WT-H3K9ac_peak-1180	2.41115	13.8293	11.8247	874325	11.5569	16.6078	Pf3D7_11_v3	874089	874833	2.07269	10.2187	8.25624	874233	12.7222	14.2744
Pf3D7_11_v3	895986	896831	WT-H3K9ac_peak-1181	2.35985	13.0409	11.0774	896107	11.3084	13.6333	Pf3D7_11_v3	895992	896215	1.98449	8.92556	7.04828	896089	12.175	11.0207
Pf3D7_11_v3	895986	896831	WT-H3K9ac_peak-1182	2.35985	13.0409	11.0774	896107	11.3084	13.6333	Pf3D7_11_v3	896534	896964	1.74194	5.76395	4.13075	896643	10.6702	8.08184
Pf3D7_11_v3	902960	903359	WT-H3K9ac_peak-1183	2.12899	9.72659	7.94517	903084	10.1899	11.8981	Pf3D7_11_v3	902992	903355	2.00654	9.24196	7.34297	903159	12.3118	9.55126
Pf3D7_11_v3	909374	910167	WT-H3K9ac_peak-1184	2.25725	11.5196	9.63715	909446	10.8113	13.0136	Pf3D7_11_v3	909385	910024	2.31524	14.1368	11.925	909449	14.227	12.1752
Pf3D7_11_v3	921732	922654	WT-H3K9ac_peak-1185	2.92416	22.6526	20.2099	921858	14.0422	25.1596	Pf3D7_11_v3	921760	922611	2.60189	19.3957	16.8742	921844	16.0053	18.3678
Pf3D7_11_v3	933022	933262	WT-H3K9ac_peak-1186	2.23159	11.1512	9.28855	933164	10.687	16.6078	Pf3D7_11_v3	933025	933242	1.87424	7.41453	5.64965	933182	11.491	16.3736
Pf3D7_11_v3	943924	944380	WT-H3K9ac_peak-1187	2.77026	19.8352	17.529	944258	13.2966	15.7402	Pf3D7_11_v3	943950	944392	2.53574	18.1254	15.6794	944137	15.5949	11.1256
Pf3D7_11_v3	945430	946094	WT-H3K9ac_peak-1188	3.92453	43.995	40.4691	945539	18.8887	23.9202	Pf3D7_11_v3	945404	945725	3.79259	47.1942	42.9405	945517	23.3924	22.3563
Pf3D7_11_v3	948675	949147	WT-H3K9ac_peak-1189	2.15464	10.0753	8.27343	949027	10.3142	18.095	Pf3D7_11_v3	948687	949143	2.09474	10.5533	8.56874	948822	12.859	15.429
Pf3D7_11_v3	956052	956396	WT-H3K9ac_peak-1190	3.00111	24.1124	21.5997	956300	14.415	16.112	Pf3D7_11_v3	956073	956354	2.00654	9.24196	7.34297	956253	12.3118	12.91
Pf3D7_11_v3	964751	965401	WT-H3K9ac_peak-1191	2.23159	11.1512	9.28855	964877	10.687	14.0051	Pf3D7_11_v3	964804	965097	2.18294	11.9357	9.86208	964950	13.4062	12.4901
Pf3D7_11_v3	970809	971357	WT-H3K9ac_peak-1192	2.94981	23.1355	20.6699	971208	14.1665	14.8726	Pf3D7_11_v3	971020	971346	2.09474	10.5533	8.56874	971226	12.859	12.1752
Pf3D7_11_v3	977323	977857	WT-H3K9ac_peak-1193	3.30892	30.2733	27.4618	977652	15.9063	23.6723	Pf3D7_11_v3	977326	977862	2.88854	25.2675	22.3955	977614	17.7837	20.7819
Pf3D7_11_v3	991792	992151	WT-H3K9ac_peak-1194	2.4881	15.0458	12.9795	991894	11.9297	15.1205	Pf3D7_11_v3	991774	992249	2.02859	9.56298	7.64308	992052	12.4486	13.3298
Pf3D7_11_v3	1006875	1007274	WT-H3K9ac_peak-1195	1.89814	6.82356	5.22569	1007119	9.07154	9.79116	Pf3D7_11_v3	1006837	1007261	1.94039	8.30681	6.47486	1007128	11.9014	10.8108
Pf3D7_11_v3	1013154	1013774	WT-H3K9ac_peak-1196	3.97583	45.2154	41.6367	1013583	19.1372	28.258	Pf3D7_11_v3	1013461	1013769	3.26339	33.7737	30.395	1013596	20.1093	25.61
Pf3D7_11_v3	1016260	1017188	WT-H3K9ac_peak-1197	3.51412	34.6499	31.6013	1016856	16.9004	25.6553	Pf3D7_11_v3	1016517	1017187	3.28544	34.3012	30.8924	1016845	20.2461	20.6769
Pf3D7_11_v3	1023722	1024511	WT-H3K9ac_peak-1198	4.07843	47.6894	44.0092	1024363	19.6343	26.3989	Pf3D7_11_v3	1023829	1024485	3.06494	29.1594	26.042	1024359	18.8781	23.6158
Pf3D7_11_v3	1027020	1027333	WT-H3K9ac_peak-1199	2.05204	8.71117	6.99109	1027136	9.81714	16.6078	Pf3D7_11_v3	1027021	1027418	2.05064	9.88857	7.94729	1027137	12.5854	12.7
Pf3D7_11_v3	1030595	1031462	WT-H3K9ac_peak-1200	3.02676	24.6064	22.0696	1030693	14.5393	23.1765	Pf3D7_11_v3	1030631	1031466	2.33729	14.518	12.2833	1031005	14.3638	13.4347
Pf3D7_11_v3	1033020	1033344	WT-H3K9ac_peak-1201	3.23196	28.6864	25.9531	1033166	15.5335	19.3344	Pf3D7_11_v3	1033044	1033349	2.49164	17.2969	14.8993	1033127	15.3213	16.0587
Pf3D7_11_v3	1040780	1041134	WT-H3K9ac_peak-1202	2.97546	23.6221	21.1334	1040953	14.2908	14.3769	Pf3D7_11_v3	1040818	1041184	2.33729	14.518	12.2833	1040977	14.3638	12.3852
Pf3D7_11_v3	1054069	1054360	WT-H3K9ac_peak-1203	2.3855	13.4328	11.4487	1054146	11.4326	15.9881	Pf3D7_11_v3	1054062	1054334	2.16089	11.5836	9.5328	1054143	13.2694	16.5835
Pf3D7_11_v3	1063953	1064651	WT-H3K9ac_peak-1204	4.25799	52.1228	48.2203	1064502	20.5042	29.8692	Pf3D7_11_v3	1064013	1064641	3.52799	40.2901	36.5181	1064498	21.7508	28.5488
Pf3D7_11_v3	1077772	1079255	WT-H3K9ac_peak-1205	3.84758	42.1855	38.7389	1079050	18.5159	20.9456	Pf3D7_11_v3	1077823	1079276	3.28544	34.3012	30.8924	1079104	20.2461	20.572
Pf3D7_11_v3	1080059	1081189	WT-H3K9ac_peak-1206	3.59107	36.3435	33.2012	1080237	17.2732	20.0781	Pf3D7_11_v3	1080098	1081580	3.04289	28.6619	25.5766	1080418	18.7413	20.362
Pf3D7_11_v3	1097074	1097536	WT-H3K9ac_peak-1207	3.71932	39.2274	35.9348	1097278	17.8945	24.9117	Pf3D7_11_v3	1097062	1097527	2.91059	25.7428	22.8419	1097206	17.9205	21.7265
Pf3D7_11_v3	1125953	1126249	WT-H3K9ac_peak-1208	3.28327	29.741	26.956	1126075	15.782	21.9371	Pf3D7_11_v3	1125963	1126226	2.49164	17.2969	14.8993	1126077	15.3213	17.2133
Pf3D7_11_v3	1128727	1129123	WT-H3K9ac_peak-1209	2.79591	20.2951	17.9675	1129009	13.4209	20.8217	Pf3D7_11_v3	1128742	1129107	2.35934	14.9033	12.6454	1128832	14.5006	20.572
Pf3D7_11_v3	1161811	1162197	WT-H3K9ac_peak-1210	2.23159	11.1512	9.28855	1161991	10.687	14.6248	Pf3D7_11_v3	1161859	1162198	2.44754	16.4836	14.1328	1162034	15.0478	12.2802
Pf3D7_11_v3	1162960	1163368	WT-H3K9ac_peak-1211	3.97583	45.2154	41.6367	1163153	19.1372	22.185	Pf3D7_11_v3	1162975	1163356	3.59414	41.9808	38.0958	1163157	22.1612	19.8372
Pf3D7_11_v3	1175495	1175738	WT-H3K9ac_peak-1212	2.84721	21.2266	18.854	1175636	13.6694	23.4244	Pf3D7_11_v3	1175509	1175769	2.73419	22.0335	19.3557	1175642	16.8261	18.5777
Pf3D7_11_v3	1188579	1188920	WT-H3K9ac_peak-1213	2.2829	11.8929	9.99045	1188730	10.9356	9.79116	Pf3D7_11_v3	1188513	1188791	1.67579	5.00854	3.44109	1188630	10.2598	7.13721
Pf3D7_11_v3	1195922	1196285	WT-H3K9ac_peak-1214	2.3342	12.6535	10.711	1196165	11.1841	16.236	Pf3D7_11_v3	1195961	1196250	2.22704	12.6527	10.5333	1196128	13.6798	15.9538
Pf3D7_11_v3	1239854	1240111	WT-H3K9ac_peak-1215	2.5394	15.8787	13.769	1240002	12.1782	14.5008	Pf3D7_11_v3	1239894	1240175	2.07269	10.2187	8.25624	1240022	12.7222	12.5951
Pf3D7_11_v3	1249609	1249929	WT-H3K9ac_peak-1216	2.46245	14.6359	12.5902	1249840	11.8054	16.6078	Pf3D7_11_v3	1249640	1249930	2.16089	11.5836	9.5328	1249794	13.2694	13.5397
Pf3D7_11_v3	1253010	1253594	WT-H3K9ac_peak-1217	3.15501	27.1301	24.4737	1253170	15.1607	23.3005	Pf3D7_11_v3	1253072	1253749	2.44754	16.4836	14.1328	1253367	15.0478	17.2133
Pf3D7_11_v3	1257442	1259260	WT-H3K9ac_peak-1218	3.87323	42.7858	39.3128	1258430	18.6401	30.4889	Pf3D7_11_v3	1257963	1258617	2.93264	26.2213	23.2914	1258430	18.0573	23.3009
Pf3D7_11_v3	1257442	1259260	WT-H3K9ac_peak-1219	3.87323	42.7858	39.3128	1258430	18.6401	30.4889	Pf3D7_11_v3	1258850	1259113	1.89629	7.70711	5.92004	1258927	11.6278	15.5339
Pf3D7_11_v3	1266872	1267695	WT-H3K9ac_peak-1220	3.71932	39.2274	35.9348	1267553	17.8945	30.8607	Pf3D7_11_v3	1267070	1267677	3.28544	34.3012	30.8924	1267557	20.2461	26.8695
Pf3D7_11_v3	1273302	1274215	WT-H3K9ac_peak-1221	2.20594	10.7877	8.94479	1274097	10.5628	14.0051	Pf3D7_11_v3	1273278	1273647	2.02859	9.56298	7.64308	1273510	12.4486	15.1141
Pf3D7_11_v3	1273302	1274215	WT-H3K9ac_peak-1222	2.20594	10.7877	8.94479	1274097	10.5628	14.0051	Pf3D7_11_v3	1273957	1274158	1.80809	6.56643	4.8679	1274036	11.0806	10.8108
Pf3D7_11_v3	1277242	1278003	WT-H3K9ac_peak-1223	3.56542	35.7759	32.6645	1277419	17.1489	21.4414	Pf3D7_11_v3	1277241	1277967	3.02084	28.1675	25.113	1277385	18.6045	20.362
Pf3D7_11_v3	1278257	1278667	WT-H3K9ac_peak-1224	1.92379	7.12449	5.50659	1278484	9.19581	9.17146	Pf3D7_11_v3	1278284	1278670	1.76399	6.02629	4.37137	1278372	10.807	10.181
Pf3D7_11_v3	1299334	1299592	WT-H3K9ac_peak-1225	2.10334	9.38297	7.62202	1299442	10.0657	12.146	Pf3D7_11_v3	1299352	1299617	2.31524	14.1368	11.925	1299495	14.227	9.76118
Pf3D7_11_v3	1302206	1302541	WT-H3K9ac_peak-1226	2.84721	21.2266	18.854	1302411	13.6694	16.4838	Pf3D7_11_v3	1302197	1302543	2.49164	17.2969	14.8993	1302425	15.3213	15.324
Pf3D7_11_v3	1326716	1327164	WT-H3K9ac_peak-1227	3.18066	27.6454	24.964	1326931	15.2849	25.1596	Pf3D7_11_v3	1326687	1327642	3.02084	28.1675	25.113	1326834	18.6045	16.2686
Pf3D7_11_v3	1344094	1344794	WT-H3K9ac_peak-1228	2.2829	11.8929	9.99045	1344493	10.9356	18.4669	Pf3D7_11_v3	1344168	1344741	2.16089	11.5836	9.5328	1344545	13.2694	14.7992
Pf3D7_11_v3	1362037	1362293	WT-H3K9ac_peak-1229	1.87249	6.52825	4.95063	1362194	8.94727	11.0305	Pf3D7_11_v3	1362089	1362356	1.87424	7.41453	5.64965	1362207	11.491	8.08184
Pf3D7_11_v3	1363681	1364131	WT-H3K9ac_peak-1230	2.25725	11.5196	9.63715	1363968	10.8113	12.8896	Pf3D7_11_v3	1363683	1364117	1.98449	8.92556	7.04828	1363958	12.175	12.3852
Pf3D7_11_v3	1367154	1367427	WT-H3K9ac_peak-1231	2.23159	11.1512	9.28855	1367251	10.687	14.6248	Pf3D7_11_v3	1367168	1367436	2.18294	11.9357	9.86208	1367303	13.4062	13.2248
Pf3D7_11_v3	1370173	1370715	WT-H3K9ac_peak-1232	2.18029	10.429	8.60645	1370572	10.4385	8.30389	Pf3D7_11_v3	1370213	1370696	1.80809	6.56643	4.8679	1370642	11.0806	8.1868
Pf3D7_11_v3	1376288	1376864	WT-H3K9ac_peak-1233	2.30855	12.2709	10.3485	1376439	11.0598	12.6417	Pf3D7_11_v3	1376316	1376583	2.33729	14.518	12.2833	1376457	14.3638	13.1199
Pf3D7_11_v3	1378459	1378712	WT-H3K9ac_peak-1234	1.87249	6.52825	4.95063	1378650	8.94727	15.3684	Pf3D7_11_v3	1378498	1378746	1.94039	8.30681	6.47486	1378644	11.9014	11.1256
Pf3D7_11_v3	1381389	1382331	WT-H3K9ac_peak-1235	2.89851	22.1735	19.7542	1382185	13.918	19.2105	Pf3D7_11_v3	1381399	1382303	2.46959	16.8884	14.5139	1382207	15.1845	18.0529
Pf3D7_11_v3	1384375	1385062	WT-H3K9ac_peak-1236	2.642	17.5959	15.3989	1384835	12.6753	16.4838	Pf3D7_11_v3	1384420	1385053	2.33729	14.518	12.2833	1384886	14.3638	14.7992
Pf3D7_11_v3	1395830	1396171	WT-H3K9ac_peak-1237	2.642	17.5959	15.3989	1396082	12.6753	13.8811	Pf3D7_11_v3	1395854	1396129	1.80809	6.56643	4.8679	1396013	11.0806	11.0207
Pf3D7_11_v3	1396445	1396726	WT-H3K9ac_peak-1238	2.10334	9.38297	7.62202	1396492	10.0657	15.2445	Pf3D7_11_v3	1396438	1396736	2.16089	11.5836	9.5328	1396579	13.2694	9.23639
Pf3D7_11_v3	1397438	1397954	WT-H3K9ac_peak-1239	2.71895	18.9274	16.6646	1397885	13.0481	13.0136	Pf3D7_11_v3	1397406	1397939	2.66804	20.6987	18.1001	1397525	16.4157	12.1752
Pf3D7_11_v3	1415733	1416406	WT-H3K9ac_peak-1240	2.20594	10.7877	8.94479	1416313	10.5628	9.17146	Pf3D7_11_v3	1415778	1416341	1.91834	8.00456	6.1954	1415925	11.7646	9.55126
Pf3D7_11_v3	1425679	1426183	WT-H3K9ac_peak-1241	2.05204	8.71117	6.99109	1425777	9.81714	11.4024	Pf3D7_11_v3	1425665	1426089	1.67579	5.00854	3.44109	1425758	10.2598	9.55126
Pf3D7_11_v3	1429369	1429749	WT-H3K9ac_peak-1242	2.87286	21.6981	19.3018	1429518	13.7937	22.4329	Pf3D7_11_v3	1429355	1429745	2.80034	23.3993	20.641	1429490	17.2365	17.948
Pf3D7_11_v3	1441510	1442149	WT-H3K9ac_peak-1243	2.18029	10.429	8.60645	1441863	10.4385	12.5178	Pf3D7_11_v3	1441510	1441907	2.05064	9.88857	7.94729	1441848	12.5854	13.0149
Pf3D7_11_v3	1444870	1445454	WT-H3K9ac_peak-1244	2.6933	18.4795	16.2386	1445285	12.9238	13.8811	Pf3D7_11_v3	1444811	1445406	1.94039	8.30681	6.47486	1445223	11.9014	11.1256
Pf3D7_11_v3	1448105	1448591	WT-H3K9ac_peak-1245	2.23159	11.1512	9.28855	1448418	10.687	17.2275	Pf3D7_11_v3	1448086	1448539	1.94039	8.30681	6.47486	1448410	11.9014	13.4347
Pf3D7_11_v3	1478455	1479188	WT-H3K9ac_peak-1246	2.79591	20.2951	17.9675	1478871	13.4209	19.8302	Pf3D7_11_v3	1478520	1479193	2.40344	15.6856	13.3818	1478895	14.7742	17.948
Pf3D7_11_v3	1479448	1479836	WT-H3K9ac_peak-1247	2.02639	8.38311	6.68305	1479761	9.69288	15.2445	Pf3D7_11_v3	1479493	1479817	2.09474	10.5533	8.56874	1479683	12.859	15.429
Pf3D7_11_v3	1525733	1526084	WT-H3K9ac_peak-1248	2.02639	8.38311	6.68305	1525812	9.69288	14.6248	Pf3D7_11_v3	1525714	1526125	2.22704	12.6527	10.5333	1525822	13.6798	11.8604
Pf3D7_11_v3	1553086	1553522	WT-H3K9ac_peak-1249	2.00074	8.06034	6.38066	1553399	9.56861	12.0221	Pf3D7_11_v3	1553083	1553524	2.02859	9.56298	7.64308	1553328	12.4486	11.8604
Pf3D7_11_v3	1554671	1555546	WT-H3K9ac_peak-1250	3.23196	28.6864	25.9531	1555388	15.5335	22.4329	Pf3D7_11_v3	1554689	1555541	2.93264	26.2213	23.2914	1555420	18.0573	20.0472
Pf3D7_11_v3	1581121	1582215	WT-H3K9ac_peak-1251	3.41152	32.4358	29.51	1581334	16.4033	23.5483	Pf3D7_11_v3	1581186	1582133	2.42549	16.0827	13.7554	1581618	14.911	13.6447
Pf3D7_11_v3	1584118	1584641	WT-H3K9ac_peak-1252	2.25725	11.5196	9.63715	1584410	10.8113	14.9966	Pf3D7_11_v3	1584188	1584805	1.89629	7.70711	5.92004	1584502	11.6278	12.805
Pf3D7_11_v3	1585362	1586037	WT-H3K9ac_peak-1253	2.6933	18.4795	16.2386	1585529	12.9238	20.5738	Pf3D7_11_v3	1585379	1586166	2.64599	20.2608	17.6879	1585513	16.2789	18.7877
Pf3D7_11_v3	1591291	1591548	WT-H3K9ac_peak-1254	2.15464	10.0753	8.27343	1591411	10.3142	17.9711	Pf3D7_11_v3	1591374	1592068	2.16089	11.5836	9.5328	1591479	13.2694	11.1256
Pf3D7_11_v3	1591772	1592073	WT-H3K9ac_peak-1255	2.82156	20.7589	18.4088	1591921	13.5452	17.4754	Pf3D7_11_v3	1591374	1592068	2.16089	11.5836	9.5328	1591479	13.2694	11.1256
Pf3D7_11_v3	1593911	1594418	WT-H3K9ac_peak-1256	2.7446	19.3793	17.0955	1594021	13.1724	14.7487	Pf3D7_11_v3	1593937	1594143	2.27114	13.3865	11.221	1594036	13.9534	12.3852
Pf3D7_11_v3	1603513	1603732	WT-H3K9ac_peak-1257	2.35985	13.0409	11.0774	1603623	11.3084	14.129	Pf3D7_11_v3	1603564	1603788	2.20499	12.2921	10.1956	1603698	13.543	10.0761
Pf3D7_11_v3	1614557	1615248	WT-H3K9ac_peak-1258	2.18029	10.429	8.60645	1614728	10.4385	10.2869	Pf3D7_11_v3	1614571	1614890	2.00654	9.24196	7.34297	1614702	12.3118	10.181
Pf3D7_11_v3	1617329	1617852	WT-H3K9ac_peak-1259	1.97509	7.74295	6.08382	1617749	9.44434	9.04752	Pf3D7_11_v3	1617348	1617842	1.6317	4.53185	3.00878	1617769	9.98624	6.50746
Pf3D7_11_v3	1620610	1621441	WT-H3K9ac_peak-1260	2.07769	9.04448	7.304	1621149	9.94141	14.129	Pf3D7_11_v3	1620858	1621378	2.51369	17.7093	15.2878	1621106	15.4581	10.3909
Pf3D7_11_v3	1633979	1634277	WT-H3K9ac_peak-1261	2.35985	13.0409	11.0774	1634174	11.3084	13.2614	Pf3D7_11_v3	1634009	1634226	1.65374	4.76746	3.22233	1634136	10.123	7.24217
Pf3D7_11_v3	1645013	1646127	WT-H3K9ac_peak-1262	2.4881	15.0458	12.9795	1645308	11.9297	9.79116	Pf3D7_11_v3	1644960	1645942	2.16089	11.5836	9.5328	1645777	13.2694	12.4901
Pf3D7_11_v3	1646515	1646726	WT-H3K9ac_peak-1263	1.71858	4.87825	3.42414	1646675	8.20167	6.81663	Pf3D7_11_v3	1646551	1646847	1.78604	6.2938	4.617	1646658	10.9438	7.34713
Pf3D7_11_v3	1669830	1670468	WT-H3K9ac_peak-1264	4.33494	54.0621	50.0709	1670214	20.877	31.7283	Pf3D7_11_v3	1669856	1670449	3.66029	43.6954	39.6751	1670061	22.5716	27.9191
Pf3D7_11_v3	1692968	1693243	WT-H3K9ac_peak-1265	1.92379	7.12449	5.50659	1693128	9.19581	8.30389	Pf3D7_11_v3	1693003	1693396	1.74194	5.76395	4.13075	1693099	10.6702	7.24217
Pf3D7_11_v3	1703251	1703616	WT-H3K9ac_peak-1266	1.79554	5.67672	4.16001	1703434	8.57447	10.9066	Pf3D7_11_v3	1703312	1703542	1.91834	8.00456	6.1954	1703454	11.7646	10.9157
Pf3D7_11_v3	1706211	1706620	WT-H3K9ac_peak-1267	3.12936	26.6183	23.9849	1706489	15.0364	19.9541	Pf3D7_11_v3	1706243	1706628	2.75624	22.4853	19.7807	1706528	16.9629	19.7323
Pf3D7_11_v3	1707417	1707687	WT-H3K9ac_peak-1268	3.00111	24.1124	21.5997	1707542	14.415	17.7232	Pf3D7_11_v3	1707412	1707694	2.46959	16.8884	14.5139	1707512	15.1845	17.6331
Pf3D7_11_v3	1708514	1708761	WT-H3K9ac_peak-1269	3.36022	31.348	28.4814	1708622	16.1548	21.1935	Pf3D7_11_v3	1708513	1708726	2.62394	19.8265	17.2794	1708625	16.1421	19.5224
Pf3D7_11_v3	1711612	1712225	WT-H3K9ac_peak-1270	2.92416	22.6526	20.2099	1711989	14.0422	20.0781	Pf3D7_11_v3	1711573	1712197	2.86649	24.7955	21.9532	1711850	17.6469	18.2629
Pf3D7_11_v3	1732511	1732936	WT-H3K9ac_peak-1271	2.18029	10.429	8.60645	1732848	10.4385	16.4838	Pf3D7_11_v3	1732564	1732936	2.20499	12.2921	10.1956	1732805	13.543	12.5951
Pf3D7_11_v3	1745819	1746286	WT-H3K9ac_peak-1272	2.3855	13.4328	11.4487	1746163	11.4326	18.7147	Pf3D7_11_v3	1745836	1746291	2.16089	11.5836	9.5328	1746206	13.2694	18.4728
Pf3D7_11_v3	1750819	1751146	WT-H3K9ac_peak-1273	2.5394	15.8787	13.769	1751060	12.1782	20.5738	Pf3D7_11_v3	1750852	1751111	2.33729	14.518	12.2833	1751044	14.3638	16.1637
Pf3D7_11_v3	1751607	1751907	WT-H3K9ac_peak-1274	3.23196	28.6864	25.9531	1751774	15.5335	17.7232	Pf3D7_11_v3	1751629	1751915	2.84444	24.3267	21.5143	1751802	17.5101	15.5339
Pf3D7_11_v3	1765584	1766278	WT-H3K9ac_peak-1275	2.18029	10.429	8.60645	1765677	10.4385	12.5178	Pf3D7_11_v3	1765596	1765864	2.09474	10.5533	8.56874	1765710	12.859	11.1256
Pf3D7_11_v3	1771003	1771363	WT-H3K9ac_peak-1276	2.41115	13.8293	11.8247	1771169	11.5569	16.8557	Pf3D7_11_v3	1771016	1771884	2.27114	13.3865	11.221	1771802	13.9534	11.2306
Pf3D7_11_v3	1771575	1771920	WT-H3K9ac_peak-1277	2.2829	11.8929	9.99045	1771821	10.9356	14.3769	Pf3D7_11_v3	1771016	1771884	2.27114	13.3865	11.221	1771802	13.9534	11.2306
Pf3D7_11_v3	1786156	1786832	WT-H3K9ac_peak-1278	2.7446	19.3793	17.0955	1786477	13.1724	16.112	Pf3D7_11_v3	1786315	1786603	2.82239	23.8613	21.0759	1786464	17.3733	16.1637
Pf3D7_11_v3	1817086	1817697	WT-H3K9ac_peak-1279	3.53977	35.2113	32.131	1817547	17.0247	24.9117	Pf3D7_11_v3	1816921	1817669	3.02084	28.1675	25.113	1817553	18.6045	19.3124
Pf3D7_11_v3	1822625	1823042	WT-H3K9ac_peak-1280	3.41152	32.4358	29.51	1822876	16.4033	23.7962	Pf3D7_11_v3	1822666	1823028	2.86649	24.7955	21.9532	1822912	17.6469	20.8868
Pf3D7_11_v3	1824292	1824584	WT-H3K9ac_peak-1281	2.00074	8.06034	6.38066	1824512	9.56861	13.1375	Pf3D7_11_v3	1824294	1824600	2.02859	9.56298	7.64308	1824496	12.4486	11.7554
Pf3D7_11_v3	1831136	1831548	WT-H3K9ac_peak-1282	2.35985	13.0409	11.0774	1831344	11.3084	15.6163	Pf3D7_11_v3	1831130	1831529	2.16089	11.5836	9.5328	1831274	13.2694	12.805
Pf3D7_11_v3	1852826	1853259	WT-H3K9ac_peak-1283	2.25725	11.5196	9.63715	1853037	10.8113	14.3769	Pf3D7_11_v3	1852796	1853194	2.13884	11.2358	9.20737	1852936	13.1326	13.7496
Pf3D7_11_v3	1856389	1856720	WT-H3K9ac_peak-1284	2.89851	22.1735	19.7542	1856553	13.918	12.2699	Pf3D7_11_v3	1856394	1856631	2.02859	9.56298	7.64308	1856493	12.4486	9.76118
Pf3D7_11_v3	1889904	1890380	WT-H3K9ac_peak-1285	2.18029	10.429	8.60645	1890191	10.4385	12.0221	Pf3D7_11_v3	1890041	1890393	1.89629	7.70711	5.92004	1890245	11.6278	14.4843
Pf3D7_11_v3	1892117	1892623	WT-H3K9ac_peak-1286	2.00074	8.06034	6.38066	1892555	9.56861	14.8726	Pf3D7_11_v3	1892308	1892606	1.80809	6.56643	4.8679	1892572	11.0806	11.6504
Pf3D7_11_v3	1893326	1893569	WT-H3K9ac_peak-1287	2.6933	18.4795	16.2386	1893455	12.9238	19.8302	Pf3D7_11_v3	1893379	1893621	2.33729	14.518	12.2833	1893485	14.3638	16.6885
Pf3D7_11_v3	1903899	1905114	WT-H3K9ac_peak-1288	4.20668	50.8429	47.0126	1904051	20.2556	30.4889	Pf3D7_11_v3	1903914	1904227	3.70439	44.8515	40.746	1904070	22.8452	27.2893
Pf3D7_11_v3	1903899	1905114	WT-H3K9ac_peak-1289	4.20668	50.8429	47.0126	1904051	20.2556	30.4889	Pf3D7_11_v3	1904552	1905134	2.97674	27.188	24.1966	1904776	18.3309	15.9538
Pf3D7_11_v3	1909239	1909458	WT-H3K9ac_peak-1290	1.59033	3.67076	2.32208	1909301	7.58033	15.2445	Pf3D7_11_v3	1909207	1909500	2.29319	13.7596	11.5706	1909349	14.0902	11.5455
Pf3D7_11_v3	1912579	1913287	WT-H3K9ac_peak-1291	1.97509	7.74295	6.08382	1912978	9.44434	11.7742	Pf3D7_11_v3	1912896	1913207	1.83014	6.84413	5.12328	1912954	11.2174	8.81655
Pf3D7_11_v3	1916605	1917051	WT-H3K9ac_peak-1292	3.87323	42.7858	39.3128	1916752	18.6401	31.3565	Pf3D7_11_v3	1916639	1917030	3.19724	32.2088	28.9169	1916726	19.6989	23.1959
Pf3D7_11_v3	1918047	1918286	WT-H3K9ac_peak-1293	3.28279	29.7351	26.9501	1918165	15.7815	24.2912	Pf3D7_11_v3	1918051	1918651	2.77783	22.9345	20.2034	1918149	17.0993	20.991
Pf3D7_11_v3	1921349	1921769	WT-H3K9ac_peak-1294	1.9784	9.86451	8.0829	1921635	12.5507	19.4578	Pf3D7_11_v3	1921356	1921761	1.82127	8.62087	6.76605	1921497	15.0473	15.1135
Pf3D7_11_v3	1942126	1942579	WT-H3K9ac_peak-1295	2.35985	13.0409	11.0774	1942391	11.3084	10.7827	Pf3D7_11_v3	1942285	1942564	2.07269	10.2187	8.25624	1942513	12.7222	7.662
Pf3D7_11_v3	1945741	1946078	WT-H3K9ac_peak-1296	2.41115	13.8293	11.8247	1945868	11.5569	13.2614	Pf3D7_11_v3	1945776	1946131	2.33729	14.518	12.2833	1945999	14.3638	14.4843
Pf3D7_11_v3	1968459	1968705	WT-H3K9ac_peak-1297	1.64163	4.13481	2.74403	1968510	7.82886	6.56875	Pf3D7_11_v3	1968570	1968801	1.89629	7.70711	5.92004	1968714	11.6278	10.4959
Pf3D7_11_v3	1982616	1983059	WT-H3K9ac_peak-1298	2.3855	13.4328	11.4487	1982793	11.4326	11.7742	Pf3D7_11_v3	1982610	1983088	1.94039	8.30681	6.47486	1982911	11.9014	9.02647
Pf3D7_11_v3	1985895	1986445	WT-H3K9ac_peak-1299	2.3342	12.6535	10.711	1986301	11.1841	15.4923	Pf3D7_11_v3	1985904	1986477	1.98449	8.92556	7.04828	1986384	12.175	16.0587
Pf3D7_12_v3	48754	49382	WT-H3K9ac_peak-1300	2.89851	22.1735	19.7542	48882	13.918	17.8472	Pf3D7_12_v3	48772	49305	2.64599	20.2608	17.6879	48873	16.2789	13.5397
Pf3D7_12_v3	73179	73842	WT-H3K9ac_peak-1301	3.28327	29.741	26.956	73316	15.782	23.6723	Pf3D7_12_v3	73191	73666	3.02084	28.1675	25.113	73314	18.6045	20.9918
Pf3D7_12_v3	74091	74731	WT-H3K9ac_peak-1302	2.642	17.5959	15.3989	74505	12.6753	16.236	Pf3D7_12_v3	74191	74710	2.57984	18.9686	16.473	74557	15.8685	16.4786
Pf3D7_12_v3	93665	94216	WT-H3K9ac_peak-1303	1.71858	4.87825	3.42414	93739	8.20167	11.2784	Pf3D7_12_v3	93991	94260	2.00654	9.24196	7.34297	94107	12.3118	13.1199
Pf3D7_12_v3	98089	98331	WT-H3K9ac_peak-1304	2.51375	15.4601	13.3722	98185	12.054	15.7402	Pf3D7_12_v3	98092	98323	2.27114	13.3865	11.221	98244	13.9534	14.5893
Pf3D7_12_v3	98987	99524	WT-H3K9ac_peak-1305	2.18029	10.429	8.60645	99294	10.4385	13.7572	Pf3D7_12_v3	99040	99530	1.69784	5.25502	3.66532	99229	10.3966	12.1752
Pf3D7_12_v3	101529	102037	WT-H3K9ac_peak-1306	2.15464	10.0753	8.27343	101819	10.3142	9.91509	Pf3D7_12_v3	101544	101976	2.22704	12.6527	10.5333	101755	13.6798	10.3909
Pf3D7_12_v3	106056	106340	WT-H3K9ac_peak-1307	1.97509	7.74295	6.08382	106183	9.44434	10.6587	Pf3D7_12_v3	106128	106346	1.60965	4.30175	2.80105	106283	9.84944	10.181
Pf3D7_12_v3	108153	108549	WT-H3K9ac_peak-1308	2.5394	15.8787	13.769	108382	12.1782	16.9796	Pf3D7_12_v3	108141	108541	2.00654	9.24196	7.34297	108395	12.3118	15.8488
Pf3D7_12_v3	112322	112800	WT-H3K9ac_peak-1309	2.00074	8.06034	6.38066	112724	9.56861	16.236	Pf3D7_12_v3	112317	112791	1.78604	6.2938	4.617	112490	10.9438	10.8108
Pf3D7_12_v3	115161	115397	WT-H3K9ac_peak-1310	2.18029	10.429	8.60645	115248	10.4385	18.7147	Pf3D7_12_v3	115156	115394	2.05064	9.88857	7.94729	115266	12.5854	16.7934
Pf3D7_12_v3	137166	137493	WT-H3K9ac_peak-1311	2.89851	22.1735	19.7542	137306	13.918	15.4923	Pf3D7_12_v3	137195	137492	2.71214	21.5851	18.9342	137291	16.6893	16.0587
Pf3D7_12_v3	144126	144496	WT-H3K9ac_peak-1312	2.2829	11.8929	9.99045	144348	10.9356	12.5178	Pf3D7_12_v3	144128	144487	1.98449	8.92556	7.04828	144266	12.175	10.8108
Pf3D7_12_v3	146790	147326	WT-H3K9ac_peak-1313	3.36022	31.348	28.4814	147164	16.1548	19.0866	Pf3D7_12_v3	146759	147340	2.91059	25.7428	22.8419	147221	17.9205	20.362
Pf3D7_12_v3	154740	155490	WT-H3K9ac_peak-1314	3.66802	38.0648	34.8286	155249	17.646	24.168	Pf3D7_12_v3	154716	155484	3.08699	29.6601	26.5105	155316	19.0149	22.1463
Pf3D7_12_v3	158197	158796	WT-H3K9ac_peak-1315	2.71895	18.9274	16.6646	158287	13.0481	19.0866	Pf3D7_12_v3	158211	158790	2.18294	11.9357	9.86208	158281	13.4062	16.0587
Pf3D7_12_v3	160709	161088	WT-H3K9ac_peak-1316	2.3342	12.6535	10.711	160984	11.1841	13.6333	Pf3D7_12_v3	160726	161058	2.02859	9.56298	7.64308	160991	12.4486	11.3356
Pf3D7_12_v3	162395	162766	WT-H3K9ac_peak-1317	3.10371	26.1099	23.5007	162606	14.9121	18.219	Pf3D7_12_v3	162417	162752	2.71214	21.5851	18.9342	162601	16.6893	17.0034
Pf3D7_12_v3	172915	173236	WT-H3K9ac_peak-1318	3.00111	24.1124	21.5997	173036	14.415	16.3599	Pf3D7_12_v3	172933	173227	2.13884	11.2358	9.20737	173008	13.1326	15.8488
Pf3D7_12_v3	183721	183978	WT-H3K9ac_peak-1319	2.3855	13.4328	11.4487	183885	11.4326	13.5093	Pf3D7_12_v3	183684	183960	1.91834	8.00456	6.1954	183876	11.7646	10.6009
Pf3D7_12_v3	205758	205984	WT-H3K9ac_peak-1320	2.00074	8.06034	6.38066	205923	9.56861	13.0136	Pf3D7_12_v3	205699	205953	1.80809	6.56643	4.8679	205866	11.0806	12.3852
Pf3D7_12_v3	211865	212408	WT-H3K9ac_peak-1321	3.61672	36.9142	33.7402	212259	17.3975	20.0781	Pf3D7_12_v3	212021	212394	2.35934	14.9033	12.6454	212251	14.5006	15.8488
Pf3D7_12_v3	212844	214015	WT-H3K9ac_peak-1322	2.46245	14.6359	12.5902	213361	11.8054	19.7063	Pf3D7_12_v3	212926	213890	2.64599	20.2608	17.6879	213305	16.2789	18.8926
Pf3D7_12_v3	224934	225340	WT-H3K9ac_peak-1323	2.2829	11.8929	9.99045	225039	10.9356	16.3599	Pf3D7_12_v3	224907	225108	2.35934	14.9033	12.6454	225000	14.5006	11.2306
Pf3D7_12_v3	230921	231275	WT-H3K9ac_peak-1324	2.3342	12.6535	10.711	231061	11.1841	14.5008	Pf3D7_12_v3	230887	231253	2.05064	9.88857	7.94729	230960	12.5854	9.13143
Pf3D7_12_v3	267267	267867	WT-H3K9ac_peak-1325	2.82156	20.7589	18.4088	267672	13.5452	19.3344	Pf3D7_12_v3	267239	267854	2.62394	19.8265	17.2794	267723	16.1421	14.5893
Pf3D7_12_v3	278530	278924	WT-H3K9ac_peak-1326	2.3342	12.6535	10.711	278832	11.1841	12.3939	Pf3D7_12_v3	278572	278901	1.98449	8.92556	7.04828	278863	12.175	13.1199
Pf3D7_12_v3	283370	283722	WT-H3K9ac_peak-1327	1.84684	6.23863	4.68146	283424	8.823	8.42783	Pf3D7_12_v3	283469	283675	1.67579	5.00854	3.44109	283621	10.2598	6.71737
Pf3D7_12_v3	285648	286092	WT-H3K9ac_peak-1328	2.2829	11.8929	9.99045	285791	10.9356	14.2529	Pf3D7_12_v3	285662	286369	2.00654	9.24196	7.34297	285848	12.3118	17.0034
Pf3D7_12_v3	290786	291254	WT-H3K9ac_peak-1329	1.79554	5.67672	4.16001	291199	8.57447	9.04752	Pf3D7_12_v3	291022	291263	1.65374	4.76746	3.22233	291237	10.123	6.82233
Pf3D7_12_v3	292937	294436	WT-H3K9ac_peak-1330	2.89851	22.1735	19.7542	294331	13.918	14.8726	Pf3D7_12_v3	293966	294353	2.05064	9.88857	7.94729	294200	12.5854	13.2248
Pf3D7_12_v3	294834	295107	WT-H3K9ac_peak-1331	2.51375	15.4601	13.3722	294962	12.054	11.7742	Pf3D7_12_v3	294924	295169	2.02859	9.56298	7.64308	295054	12.4486	14.3794
Pf3D7_12_v3	299007	299372	WT-H3K9ac_peak-1332	2.79591	20.2951	17.9675	299126	13.4209	19.2105	Pf3D7_12_v3	299047	299359	2.18294	11.9357	9.86208	299195	13.4062	14.1695
Pf3D7_12_v3	301049	301455	WT-H3K9ac_peak-1333	2.3342	12.6535	10.711	301186	11.1841	16.6078	Pf3D7_12_v3	301057	301362	2.62394	19.8265	17.2794	301164	16.1421	14.6943
Pf3D7_12_v3	308313	308612	WT-H3K9ac_peak-1334	2.25725	11.5196	9.63715	308518	10.8113	12.7657	Pf3D7_12_v3	308311	308649	1.94039	8.30681	6.47486	308538	11.9014	11.9653
Pf3D7_12_v3	325839	326826	WT-H3K9ac_peak-1335	2.642	17.5959	15.3989	326511	12.6753	24.5399	Pf3D7_12_v3	325926	326817	2.31524	14.1368	11.925	326556	14.227	20.2571
Pf3D7_12_v3	349962	351072	WT-H3K9ac_peak-1336	2.18029	10.429	8.60645	350084	10.4385	10.6587	Pf3D7_12_v3	350546	351099	2.24909	13.0175	10.875	350736	13.8166	10.3909
Pf3D7_12_v3	351816	352477	WT-H3K9ac_peak-1337	3.10371	26.1099	23.5007	351972	14.9121	19.8302	Pf3D7_12_v3	351817	352459	2.91059	25.7428	22.8419	351938	17.9205	17.1083
Pf3D7_12_v3	352700	354069	WT-H3K9ac_peak-1338	2.77026	19.8352	17.529	353969	13.2966	19.8302	Pf3D7_12_v3	352717	353025	1.76399	6.02629	4.37137	352879	10.807	13.1199
Pf3D7_12_v3	352700	354069	WT-H3K9ac_peak-1339	2.77026	19.8352	17.529	353969	13.2966	19.8302	Pf3D7_12_v3	353691	354035	2.44754	16.4836	14.1328	353882	15.0478	15.9538
Pf3D7_12_v3	361718	362408	WT-H3K9ac_peak-1340	2.66765	18.0356	15.8165	361841	12.7996	21.3175	Pf3D7_12_v3	361703	362038	2.88854	25.2675	22.3955	361872	17.7837	18.2629
Pf3D7_12_v3	373110	373684	WT-H3K9ac_peak-1341	1.97509	7.74295	6.08382	373400	9.44434	15.9881	Pf3D7_12_v3	373277	373704	2.11679	10.8923	8.88573	373413	12.9958	12.5951
Pf3D7_12_v3	374412	374620	WT-H3K9ac_peak-1342	2.35985	13.0409	11.0774	374506	11.3084	19.7063	Pf3D7_12_v3	374300	374599	2.35934	14.9033	12.6454	374489	14.5006	13.0149
Pf3D7_12_v3	386396	386669	WT-H3K9ac_peak-1343	1.61598	3.89958	2.53011	386590	7.70459	9.79116	Pf3D7_12_v3	386384	386695	1.80809	6.56643	4.8679	386611	11.0806	11.7554
Pf3D7_12_v3	388604	388844	WT-H3K9ac_peak-1344	1.94944	7.43097	5.79261	388745	9.32007	12.5178	Pf3D7_12_v3	388581	388849	1.80809	6.56643	4.8679	388700	11.0806	13.7496
Pf3D7_12_v3	393603	393908	WT-H3K9ac_peak-1345	2.23159	11.1512	9.28855	393749	10.687	19.0866	Pf3D7_12_v3	393176	393901	1.65374	4.76746	3.22233	393835	10.123	13.5397
Pf3D7_12_v3	403435	404632	WT-H3K9ac_peak-1346	2.7446	19.3793	17.0955	404264	13.1724	27.1426	Pf3D7_12_v3	403411	404639	2.33729	14.518	12.2833	404323	14.3638	22.5662
Pf3D7_12_v3	408262	408839	WT-H3K9ac_peak-1347	2.30855	12.2709	10.3485	408740	11.0598	15.6163	Pf3D7_12_v3	408398	408821	2.29319	13.7596	11.5706	408611	14.0902	12.1752
Pf3D7_12_v3	421899	422223	WT-H3K9ac_peak-1348	3.77063	40.4019	37.0443	422026	18.1431	29.9932	Pf3D7_12_v3	421918	422224	3.46184	38.6235	34.9576	422062	21.3404	22.6711
Pf3D7_12_v3	432516	432941	WT-H3K9ac_peak-1349	2.2829	11.8929	9.99045	432794	10.9356	14.6248	Pf3D7_12_v3	432544	432927	2.07269	10.2187	8.25624	432689	12.7222	15.0091
Pf3D7_12_v3	444662	445015	WT-H3K9ac_peak-1350	3.53977	35.2113	32.131	444922	17.0247	24.9117	Pf3D7_12_v3	444686	445029	3.32954	35.3648	31.8935	444899	20.5197	24.2455
Pf3D7_12_v3	465140	465606	WT-H3K9ac_peak-1351	2.3342	12.6535	10.711	465466	11.1841	15.6163	Pf3D7_12_v3	465126	465665	2.20499	12.2921	10.1956	465518	13.543	15.9538
Pf3D7_12_v3	468277	469314	WT-H3K9ac_peak-1352	3.56542	35.7759	32.6645	469188	17.1489	22.6808	Pf3D7_12_v3	468494	469304	3.02084	28.1675	25.113	469140	18.6045	23.3009
Pf3D7_12_v3	475046	475452	WT-H3K9ac_peak-1353	2.82156	20.7589	18.4088	475305	13.5452	16.7317	Pf3D7_12_v3	475207	475428	2.11679	10.8923	8.88573	475332	12.9958	14.0645
Pf3D7_12_v3	479394	479608	WT-H3K9ac_peak-1354	1.64163	4.13481	2.74403	479526	7.82886	12.8896	Pf3D7_12_v3	479375	479836	2.09474	10.5533	8.56874	479731	12.859	7.45209
Pf3D7_12_v3	480572	480798	WT-H3K9ac_peak-1355	2.15464	10.0753	8.27343	480653	10.3142	12.0221	Pf3D7_12_v3	480606	480853	1.78604	6.2938	4.617	480650	10.9438	9.86614
Pf3D7_12_v3	488459	489522	WT-H3K9ac_peak-1356	2.41115	13.8293	11.8247	488805	11.5569	25.0356	Pf3D7_12_v3	488552	489350	1.94039	8.30681	6.47486	488760	11.9014	22.6711
Pf3D7_12_v3	507861	508959	WT-H3K9ac_peak-1357	2.30855	12.2709	10.3485	508364	11.0598	13.1375	Pf3D7_12_v3	507807	508947	1.91834	8.00456	6.1954	507874	11.7646	8.60663
Pf3D7_12_v3	518028	518302	WT-H3K9ac_peak-1358	2.02639	8.38311	6.68305	518143	9.69288	11.1545	Pf3D7_12_v3	518042	518300	1.83014	6.84413	5.12328	518185	11.2174	8.60663
Pf3D7_12_v3	538303	538613	WT-H3K9ac_peak-1359	2.56505	16.3017	14.1697	538456	12.3025	16.4838	Pf3D7_12_v3	538297	538579	2.71214	21.5851	18.9342	538440	16.6893	14.0645
Pf3D7_12_v3	550395	550855	WT-H3K9ac_peak-1360	1.69293	4.62422	3.19088	550721	8.0774	14.2529	Pf3D7_12_v3	550341	550714	1.71989	5.50684	3.8956	550634	10.5334	9.76118
Pf3D7_12_v3	561462	562209	WT-H3K9ac_peak-1361	2.4881	15.0458	12.9795	562065	11.9297	12.5178	Pf3D7_12_v3	561672	562153	2.05064	9.88857	7.94729	561811	12.5854	9.55126
Pf3D7_12_v3	568376	568865	WT-H3K9ac_peak-1362	2.20594	10.7877	8.94479	568455	10.5628	13.1375	Pf3D7_12_v3	568435	568774	1.6317	4.53185	3.00878	568733	9.98624	7.13721
Pf3D7_12_v3	588534	589001	WT-H3K9ac_peak-1363	3.53977	35.2113	32.131	588856	17.0247	24.168	Pf3D7_12_v3	588552	588988	3.17519	31.693	28.4284	588873	19.5621	22.6711
Pf3D7_12_v3	592107	592455	WT-H3K9ac_peak-1364	2.5907	16.7289	14.5753	592364	12.4268	18.7147	Pf3D7_12_v3	592043	592446	2.09474	10.5533	8.56874	592346	12.859	14.4843
Pf3D7_12_v3	598470	598729	WT-H3K9ac_peak-1365	1.84684	6.23863	4.68146	598662	8.823	13.3854	Pf3D7_12_v3	598331	598662	1.5876	4.07722	2.59829	598501	9.71264	6.71737
Pf3D7_12_v3	607656	607949	WT-H3K9ac_peak-1366	2.30855	12.2709	10.3485	607874	11.0598	13.7572	Pf3D7_12_v3	607636	607960	2.44754	16.4836	14.1328	607833	15.0478	11.5455
Pf3D7_12_v3	610453	610743	WT-H3K9ac_peak-1367	2.92416	22.6526	20.2099	610617	14.0422	18.5908	Pf3D7_12_v3	610436	610737	2.91059	25.7428	22.8419	610589	17.9205	16.0587
Pf3D7_12_v3	614006	614344	WT-H3K9ac_peak-1368	2.18029	10.429	8.60645	614248	10.4385	12.7657	Pf3D7_12_v3	614110	614339	2.18294	11.9357	9.86208	614274	13.4062	11.6504
Pf3D7_12_v3	627187	627627	WT-H3K9ac_peak-1369	2.23159	11.1512	9.28855	627428	10.687	14.5008	Pf3D7_12_v3	627230	627560	1.98449	8.92556	7.04828	627391	12.175	14.0645
Pf3D7_12_v3	641490	642032	WT-H3K9ac_peak-1370	3.95018	44.6038	41.0494	641679	19.013	24.9117	Pf3D7_12_v3	641512	642147	3.02084	28.1675	25.113	641680	18.6045	24.6654
Pf3D7_12_v3	644416	644975	WT-H3K9ac_peak-1371	3.38587	31.8902	28.9943	644541	16.2791	28.0101	Pf3D7_12_v3	644435	644953	2.77829	22.9406	20.2095	644548	17.0997	25.8199
Pf3D7_12_v3	647336	647842	WT-H3K9ac_peak-1372	2.10334	9.38297	7.62202	647581	10.0657	12.8896	Pf3D7_12_v3	647269	647849	1.91834	8.00456	6.1954	647633	11.7646	10.0761
Pf3D7_12_v3	678643	679620	WT-H3K9ac_peak-1373	2.84721	21.2266	18.854	678735	13.6694	20.5738	Pf3D7_12_v3	678633	679704	3.04289	28.6619	25.5766	678765	18.7413	20.362
Pf3D7_12_v3	698083	698412	WT-H3K9ac_peak-1374	2.4881	15.0458	12.9795	698247	11.9297	15.6163	Pf3D7_12_v3	698079	698408	2.53574	18.1254	15.6794	698223	15.5949	12.5951
Pf3D7_12_v3	698749	699007	WT-H3K9ac_peak-1375	2.4881	15.0458	12.9795	698898	11.9297	18.219	Pf3D7_12_v3	698761	699032	2.27114	13.3865	11.221	698870	13.9534	14.1695
Pf3D7_12_v3	728218	728845	WT-H3K9ac_peak-1376	2.3855	13.4328	11.4487	728766	11.4326	14.6248	Pf3D7_12_v3	728124	728828	1.83014	6.84413	5.12328	728731	11.2174	13.5397
Pf3D7_12_v3	729225	729745	WT-H3K9ac_peak-1377	2.6933	18.4795	16.2386	729334	12.9238	14.6248	Pf3D7_12_v3	729242	729725	2.05064	9.88857	7.94729	729344	12.5854	12.805
Pf3D7_12_v3	732363	732622	WT-H3K9ac_peak-1378	2.12899	9.72659	7.94517	732496	10.1899	17.1035	Pf3D7_12_v3	732334	732554	2.44754	16.4836	14.1328	732430	15.0478	13.4347
Pf3D7_12_v3	734096	734438	WT-H3K9ac_peak-1379	2.18029	10.429	8.60645	734314	10.4385	13.2614	Pf3D7_12_v3	733952	734403	1.98449	8.92556	7.04828	734271	12.175	11.4405
Pf3D7_12_v3	742483	743302	WT-H3K9ac_peak-1380	2.71895	18.9274	16.6646	743007	13.0481	22.309	Pf3D7_12_v3	742574	743289	3.17519	31.693	28.4284	742963	19.5621	17.4232
Pf3D7_12_v3	757617	758277	WT-H3K9ac_peak-1381	2.51375	15.4601	13.3722	757734	12.054	17.7232	Pf3D7_12_v3	757643	758064	2.55779	18.5451	16.0742	757868	15.7317	18.4728
Pf3D7_12_v3	796441	796721	WT-H3K9ac_peak-1382	2.89851	22.1735	19.7542	796530	13.918	22.6808	Pf3D7_12_v3	796456	796865	2.60189	19.3957	16.8742	796547	16.0053	19.1025
Pf3D7_12_v3	802474	803293	WT-H3K9ac_peak-1383	2.6933	18.4795	16.2386	802827	12.9238	14.9966	Pf3D7_12_v3	802367	803812	1.98449	8.92556	7.04828	803136	12.175	12.7
Pf3D7_12_v3	804167	804415	WT-H3K9ac_peak-1384	2.02639	8.38311	6.68305	804354	9.69288	14.129	Pf3D7_12_v3	804176	804422	1.87424	7.41453	5.64965	804266	11.491	10.8108
Pf3D7_12_v3	816840	817696	WT-H3K9ac_peak-1385	2.77026	19.8352	17.529	816952	13.2966	16.236	Pf3D7_12_v3	816817	817660	2.33729	14.518	12.2833	816918	14.3638	15.0091
Pf3D7_12_v3	818991	819460	WT-H3K9ac_peak-1386	2.05204	8.71117	6.99109	819153	9.81714	8.05601	Pf3D7_12_v3	819082	819496	1.71989	5.50684	3.8956	819406	10.5334	7.97688
Pf3D7_12_v3	849836	850239	WT-H3K9ac_peak-1387	1.89814	6.82356	5.22569	850155	9.07154	10.9066	Pf3D7_12_v3	849841	850206	1.78604	6.2938	4.617	850132	10.9438	8.39672
Pf3D7_12_v3	864616	865179	WT-H3K9ac_peak-1388	2.3342	12.6535	10.711	865005	11.1841	15.6163	Pf3D7_12_v3	864706	865182	1.87424	7.41453	5.64965	864983	11.491	12.805
Pf3D7_12_v3	865836	866178	WT-H3K9ac_peak-1389	1.97509	7.74295	6.08382	865913	9.44434	16.6078	Pf3D7_12_v3	865869	866214	2.00654	9.24196	7.34297	866106	12.3118	15.9538
Pf3D7_12_v3	868999	870000	WT-H3K9ac_peak-1390	2.30855	12.2709	10.3485	869387	11.0598	16.236	Pf3D7_12_v3	869302	869739	2.07269	10.2187	8.25624	869457	12.7222	10.8108
Pf3D7_12_v3	872324	872751	WT-H3K9ac_peak-1391	1.97509	7.74295	6.08382	872449	9.44434	10.4108	Pf3D7_12_v3	872227	872806	1.87424	7.41453	5.64965	872462	11.491	9.44631
Pf3D7_12_v3	876919	877681	WT-H3K9ac_peak-1392	3.77063	40.4019	37.0443	877106	18.1431	17.2275	Pf3D7_12_v3	876936	877595	2.20499	12.2921	10.1956	877171	13.543	15.0091
Pf3D7_12_v3	881954	882284	WT-H3K9ac_peak-1393	1.97509	7.74295	6.08382	882189	9.44434	14.9966	Pf3D7_12_v3	881984	882251	2.18294	11.9357	9.86208	882088	13.4062	11.6504
Pf3D7_12_v3	883691	884601	WT-H3K9ac_peak-1394	1.71858	4.87825	3.42414	884555	8.20167	7.0645	Pf3D7_12_v3	883716	883983	1.65374	4.76746	3.22233	883763	10.123	8.39672
Pf3D7_12_v3	932869	933310	WT-H3K9ac_peak-1395	2.20594	10.7877	8.94479	933057	10.5628	13.3854	Pf3D7_12_v3	932825	933187	2.42549	16.0827	13.7554	932996	14.911	13.1199
Pf3D7_12_v3	960312	960983	WT-H3K9ac_peak-1396	2.10334	9.38297	7.62202	960547	10.0657	14.129	Pf3D7_12_v3	960178	960959	1.85219	7.12685	5.38361	960857	11.3542	13.6447
Pf3D7_12_v3	974335	975622	WT-H3K9ac_peak-1397	3.96471	114.72	109.006	974582	50.7012	124.434	Pf3D7_12_v3	974337	975618	3.34184	100.116	92.7488	974582	60.6014	107.688
Pf3D7_12_v3	994568	994956	WT-H3K9ac_peak-1398	2.46245	14.6359	12.5902	994727	11.8054	13.1375	Pf3D7_12_v3	994264	994853	2.27114	13.3865	11.221	994607	13.9534	14.2744
Pf3D7_12_v3	1009477	1010117	WT-H3K9ac_peak-1399	1.82119	5.95476	4.41788	1009955	8.69874	13.6333	Pf3D7_12_v3	1009670	1010094	1.76399	6.02629	4.37137	1009749	10.807	12.0703
Pf3D7_12_v3	1010788	1011393	WT-H3K9ac_peak-1400	3.48847	34.0916	31.0748	1011032	16.7761	20.5738	Pf3D7_12_v3	1010839	1011392	3.10904	30.1638	26.9836	1011034	19.1517	20.467
Pf3D7_12_v3	1012657	1013227	WT-H3K9ac_peak-1401	2.00074	8.06034	6.38066	1013164	9.56861	13.8811	Pf3D7_12_v3	1012639	1013228	1.87424	7.41453	5.64965	1012701	11.491	13.8546
Pf3D7_12_v3	1023251	1023989	WT-H3K9ac_peak-1402	1.84684	6.23863	4.68146	1023544	8.823	15.3684	Pf3D7_12_v3	1023207	1023935	1.91834	8.00456	6.1954	1023877	11.7646	11.0207
Pf3D7_12_v3	1024459	1024754	WT-H3K9ac_peak-1403	2.5394	15.8787	13.769	1024556	12.1782	14.2529	Pf3D7_12_v3	1024496	1024735	1.74194	5.76395	4.13075	1024537	10.6702	11.2306
Pf3D7_12_v3	1026809	1027316	WT-H3K9ac_peak-1404	2.10334	9.38297	7.62202	1026952	10.0657	10.4108	Pf3D7_12_v3	1026796	1027199	1.87424	7.41453	5.64965	1026888	11.491	8.71159
Pf3D7_12_v3	1027636	1027968	WT-H3K9ac_peak-1405	2.10334	9.38297	7.62202	1027717	10.0657	10.5348	Pf3D7_12_v3	1027677	1027960	1.80809	6.56643	4.8679	1027770	11.0806	8.60663
Pf3D7_12_v3	1033523	1034537	WT-H3K9ac_peak-1406	2.84721	21.2266	18.854	1033652	13.6694	18.219	Pf3D7_12_v3	1033531	1034402	2.46959	16.8884	14.5139	1033861	15.1845	16.4786
Pf3D7_12_v3	1037515	1038181	WT-H3K9ac_peak-1407	2.89851	22.1735	19.7542	1038021	13.918	20.202	Pf3D7_12_v3	1037669	1038166	3.19724	32.2088	28.9169	1038030	19.6989	18.3678
Pf3D7_12_v3	1039444	1040125	WT-H3K9ac_peak-1408	2.02639	8.38311	6.68305	1039656	9.69288	11.0305	Pf3D7_12_v3	1039430	1040288	1.91834	8.00456	6.1954	1039876	11.7646	9.55126
Pf3D7_12_v3	1043108	1043913	WT-H3K9ac_peak-1409	3.36022	31.348	28.4814	1043800	16.1548	24.4159	Pf3D7_12_v3	1043094	1043896	2.93264	26.2213	23.2914	1043794	18.0573	19.8372
Pf3D7_12_v3	1052175	1052380	WT-H3K9ac_peak-1410	1.76989	5.40457	3.90859	1052248	8.4502	9.41934	Pf3D7_12_v3	1052183	1052390	1.69784	5.25502	3.66532	1052314	10.3966	9.44631
Pf3D7_12_v3	1053295	1053626	WT-H3K9ac_peak-1411	2.87286	21.6981	19.3018	1053482	13.7937	23.9202	Pf3D7_12_v3	1053322	1053601	2.51369	17.7093	15.2878	1053529	15.4581	19.7323
Pf3D7_12_v3	1055866	1056230	WT-H3K9ac_peak-1412	1.84684	6.23863	4.68146	1056183	8.823	18.9626	Pf3D7_12_v3	1055862	1056219	1.89629	7.70711	5.92004	1056048	11.6278	13.7496
Pf3D7_12_v3	1070125	1070579	WT-H3K9ac_peak-1413	2.61635	17.1603	14.985	1070265	12.551	14.9966	Pf3D7_12_v3	1070072	1071317	3.10904	30.1638	26.9836	1071155	19.1517	23.1959
Pf3D7_12_v3	1070959	1071320	WT-H3K9ac_peak-1414	3.84758	42.1855	38.7389	1071183	18.5159	25.7792	Pf3D7_12_v3	1070072	1071317	3.10904	30.1638	26.9836	1071155	19.1517	23.1959
Pf3D7_12_v3	1081014	1081653	WT-H3K9ac_peak-1415	3.87323	42.7858	39.3128	1081144	18.6401	24.4159	Pf3D7_12_v3	1081040	1082241	3.13109	30.6705	27.4607	1081177	19.2885	22.2513
Pf3D7_12_v3	1081857	1082391	WT-H3K9ac_peak-1416	1.97509	7.74295	6.08382	1082190	9.44434	10.6587	Pf3D7_12_v3	1081040	1082241	3.13109	30.6705	27.4607	1081177	19.2885	22.2513
Pf3D7_12_v3	1093526	1094206	WT-H3K9ac_peak-1417	2.92416	22.6526	20.2099	1093786	14.0422	21.3175	Pf3D7_12_v3	1093507	1094102	2.31524	14.1368	11.925	1093853	14.227	17.1083
Pf3D7_12_v3	1098068	1099154	WT-H3K9ac_peak-1418	3.56542	35.7759	32.6645	1098197	17.1489	27.8862	Pf3D7_12_v3	1098078	1099127	2.84444	24.3267	21.5143	1098202	17.5101	21.2017
Pf3D7_12_v3	1112069	1112493	WT-H3K9ac_peak-1419	2.07769	9.04448	7.304	1112336	9.94141	11.6502	Pf3D7_12_v3	1112169	1112402	1.76399	6.02629	4.37137	1112265	10.807	10.4959
Pf3D7_12_v3	1137021	1137598	WT-H3K9ac_peak-1420	3.92453	43.995	40.4691	1137462	18.8887	24.9117	Pf3D7_12_v3	1136944	1137580	2.71214	21.5851	18.9342	1137445	16.6893	20.2571
Pf3D7_12_v3	1185356	1185692	WT-H3K9ac_peak-1421	1.61598	3.89958	2.53011	1185657	7.70459	6.94057	Pf3D7_12_v3	1185279	1185480	1.67579	5.00854	3.44109	1185367	10.2598	10.181
Pf3D7_12_v3	1186465	1187040	WT-H3K9ac_peak-1422	2.89851	22.1735	19.7542	1186649	13.918	15.8642	Pf3D7_12_v3	1186478	1187068	2.38139	15.2925	13.0115	1186607	14.6374	14.9042
Pf3D7_12_v3	1211766	1212100	WT-H3K9ac_peak-1423	2.4881	15.0458	12.9795	1211893	11.9297	11.1545	Pf3D7_12_v3	1211778	1212231	2.00654	9.24196	7.34297	1211841	12.3118	13.1199
Pf3D7_12_v3	1217225	1217466	WT-H3K9ac_peak-1424	1.76989	5.40457	3.90859	1217274	8.38807	11.7742	Pf3D7_12_v3	1217241	1217610	1.76399	6.02629	4.37137	1217379	10.807	7.03225
Pf3D7_12_v3	1252792	1253081	WT-H3K9ac_peak-1425	2.642	17.5959	15.3989	1252923	12.6753	14.9966	Pf3D7_12_v3	1252767	1253084	2.84444	24.3267	21.5143	1252876	17.5101	15.219
Pf3D7_12_v3	1255173	1255498	WT-H3K9ac_peak-1426	2.25725	11.5196	9.63715	1255399	10.8113	14.2529	Pf3D7_12_v3	1255234	1255474	2.07269	10.2187	8.25624	1255377	12.7222	13.0149
Pf3D7_12_v3	1257670	1258121	WT-H3K9ac_peak-1427	2.51375	15.4601	13.3722	1258011	12.054	13.7572	Pf3D7_12_v3	1257766	1258125	2.31524	14.1368	11.925	1257981	14.227	10.8108
Pf3D7_12_v3	1299591	1299993	WT-H3K9ac_peak-1428	2.41115	13.8293	11.8247	1299880	11.5569	13.3854	Pf3D7_12_v3	1299643	1299977	1.69784	5.25502	3.66532	1299721	10.3966	11.3356
Pf3D7_12_v3	1337950	1338803	WT-H3K9ac_peak-1429	2.642	17.5959	15.3989	1338634	12.6753	16.4838	Pf3D7_12_v3	1338088	1338767	2.46959	16.8884	14.5139	1338613	15.1845	14.5893
Pf3D7_12_v3	1340068	1340898	WT-H3K9ac_peak-1430	3.28327	29.741	26.956	1340372	15.782	17.5993	Pf3D7_12_v3	1340000	1341198	2.71214	21.5851	18.9342	1340391	16.6893	18.2629
Pf3D7_12_v3	1344302	1344516	WT-H3K9ac_peak-1431	2.10334	9.38297	7.62202	1344393	10.0657	17.7232	Pf3D7_12_v3	1344309	1344723	1.87424	7.41453	5.64965	1344425	11.491	12.3852
Pf3D7_12_v3	1360290	1361500	WT-H3K9ac_peak-1432	2.4368	14.2304	12.2055	1360802	11.6812	20.4499	Pf3D7_12_v3	1360356	1361477	2.77829	22.9406	20.2095	1360732	17.0997	16.4786
Pf3D7_12_v3	1375296	1375627	WT-H3K9ac_peak-1433	2.5394	15.8787	13.769	1375465	12.1782	17.3514	Pf3D7_12_v3	1375328	1375588	1.87424	7.41453	5.64965	1375414	11.491	15.219
Pf3D7_12_v3	1414410	1415712	WT-H3K9ac_peak-1434	3.23196	28.6864	25.9531	1414562	15.5335	24.9117	Pf3D7_12_v3	1414398	1415793	2.80034	23.3993	20.641	1414512	17.2365	18.6827
Pf3D7_12_v3	1425001	1425288	WT-H3K9ac_peak-1435	2.15464	10.0753	8.27343	1425194	10.3142	16.112	Pf3D7_12_v3	1424953	1425266	1.91834	8.00456	6.1954	1425108	11.7646	13.7496
Pf3D7_12_v3	1431149	1431515	WT-H3K9ac_peak-1436	1.84684	6.23863	4.68146	1431313	8.823	11.0305	Pf3D7_12_v3	1431315	1431517	1.52145	3.43772	2.02473	1431329	9.30225	9.44631
Pf3D7_12_v3	1440567	1441034	WT-H3K9ac_peak-1437	3.69367	38.6446	35.3798	1440874	17.7703	21.6893	Pf3D7_12_v3	1440587	1441018	2.60189	19.3957	16.8742	1440820	16.0053	19.2075
Pf3D7_12_v3	1441755	1442282	WT-H3K9ac_peak-1438	2.84721	21.2266	18.854	1441880	13.6694	18.8387	Pf3D7_12_v3	1441782	1443122	2.66804	20.6987	18.1001	1441921	16.4157	14.6943
Pf3D7_12_v3	1442525	1443193	WT-H3K9ac_peak-1439	2.23159	11.1512	9.28855	1442809	10.687	17.7232	Pf3D7_12_v3	1441782	1443122	2.66804	20.6987	18.1001	1441921	16.4157	14.6943
Pf3D7_12_v3	1475095	1475610	WT-H3K9ac_peak-1440	2.3342	12.6535	10.711	1475304	11.1841	16.4838	Pf3D7_12_v3	1475109	1475650	2.11679	10.8923	8.88573	1475271	12.9958	11.7554
Pf3D7_12_v3	1476552	1476907	WT-H3K9ac_peak-1441	2.05204	8.71117	6.99109	1476698	9.81714	12.8896	Pf3D7_12_v3	1476553	1476862	2.27114	13.3865	11.221	1476648	13.9534	10.8108
Pf3D7_12_v3	1479750	1480001	WT-H3K9ac_peak-1442	2.20594	10.7877	8.94479	1479852	10.5628	12.146	Pf3D7_12_v3	1479759	1480049	1.69784	5.25502	3.66532	1479940	10.3966	12.4901
Pf3D7_12_v3	1480974	1481714	WT-H3K9ac_peak-1443	3.84758	42.1855	38.7389	1481148	18.5159	28.6298	Pf3D7_12_v3	1480984	1481770	3.48389	39.1763	35.4795	1481157	21.4772	25.61
Pf3D7_12_v3	1507994	1508517	WT-H3K9ac_peak-1444	1.84684	6.23863	4.68146	1508482	8.823	13.5093	Pf3D7_12_v3	1508135	1508530	1.83014	6.84413	5.12328	1508204	11.2174	10.181
Pf3D7_12_v3	1520307	1521605	WT-H3K9ac_peak-1445	2.66765	18.0356	15.8165	1520592	12.7996	23.6723	Pf3D7_12_v3	1520317	1521575	2.49164	17.2969	14.8993	1520609	15.3213	19.3124
Pf3D7_12_v3	1531117	1531430	WT-H3K9ac_peak-1446	2.94981	23.1355	20.6699	1531298	14.1665	21.9371	Pf3D7_12_v3	1531074	1531439	2.53574	18.1254	15.6794	1531305	15.5949	17.843
Pf3D7_12_v3	1550162	1551293	WT-H3K9ac_peak-1447	4.15538	49.5735	45.8081	1550365	20.0071	25.2835	Pf3D7_12_v3	1550140	1551303	2.75624	22.4853	19.7807	1550619	16.9629	18.6827
Pf3D7_12_v3	1551719	1552105	WT-H3K9ac_peak-1448	2.35985	13.0409	11.0774	1551822	11.3084	17.1035	Pf3D7_12_v3	1551736	1552056	1.74194	5.76395	4.13075	1551913	10.6702	15.0091
Pf3D7_12_v3	1584061	1584603	WT-H3K9ac_peak-1449	3.64237	37.488	34.2849	1584382	17.5217	26.0271	Pf3D7_12_v3	1584172	1584625	3.24134	33.2492	29.9018	1584376	19.9725	23.8257
Pf3D7_12_v3	1589171	1589460	WT-H3K9ac_peak-1450	2.18029	10.429	8.60645	1589274	10.4385	14.3769	Pf3D7_12_v3	1589192	1589429	1.76399	6.02629	4.37137	1589323	10.807	10.3909
Pf3D7_12_v3	1610365	1611114	WT-H3K9ac_peak-1451	2.46245	14.6359	12.5902	1610561	11.8054	15.4923	Pf3D7_12_v3	1610343	1611062	2.05064	9.88857	7.94729	1610443	12.5854	13.5397
Pf3D7_12_v3	1619237	1619617	WT-H3K9ac_peak-1452	2.2829	11.8929	9.99045	1619529	10.9356	15.3684	Pf3D7_12_v3	1619378	1619614	2.07269	10.2187	8.25624	1619547	12.7222	14.1695
Pf3D7_12_v3	1645174	1645550	WT-H3K9ac_peak-1453	2.92416	22.6526	20.2099	1645375	14.0422	19.2105	Pf3D7_12_v3	1645176	1645554	2.77829	22.9406	20.2095	1645285	17.0997	17.843
Pf3D7_12_v3	1648713	1648918	WT-H3K9ac_peak-1454	1.79554	5.67672	4.16001	1648771	8.57447	8.67571	Pf3D7_12_v3	1648760	1649644	1.85219	7.12685	5.38361	1648863	11.3542	9.34135
Pf3D7_12_v3	1655450	1655831	WT-H3K9ac_peak-1455	2.61635	17.1603	14.985	1655573	12.551	19.4584	Pf3D7_12_v3	1655507	1655823	2.09474	10.5533	8.56874	1655625	12.859	14.3794
Pf3D7_12_v3	1657670	1658037	WT-H3K9ac_peak-1456	2.18029	10.429	8.60645	1657823	10.4385	14.5008	Pf3D7_12_v3	1657650	1658037	2.18294	11.9357	9.86208	1657815	13.4062	12.3852
Pf3D7_12_v3	1663402	1663691	WT-H3K9ac_peak-1457	1.82119	5.95476	4.41788	1663571	8.69874	14.2529	Pf3D7_12_v3	1663426	1663811	1.69784	5.25502	3.66532	1663618	10.3966	13.1199
Pf3D7_12_v3	1685030	1685391	WT-H3K9ac_peak-1458	2.97546	23.6221	21.1334	1685197	14.2908	12.8896	Pf3D7_12_v3	1685064	1685362	2.05064	9.88857	7.94729	1685112	12.5854	13.9595
Pf3D7_12_v3	1688245	1688595	WT-H3K9ac_peak-1459	2.77026	19.8352	17.529	1688380	13.2966	17.3514	Pf3D7_12_v3	1688286	1688594	1.91834	8.00456	6.1954	1688453	11.7646	13.3298
Pf3D7_12_v3	1748992	1749638	WT-H3K9ac_peak-1460	1.94944	7.43097	5.79261	1749110	9.32007	14.8726	Pf3D7_12_v3	1748907	1749493	2.13884	11.2358	9.20737	1749083	13.1326	12.2802
Pf3D7_12_v3	1755198	1755508	WT-H3K9ac_peak-1461	2.23159	11.1512	9.28855	1755402	10.687	14.7487	Pf3D7_12_v3	1755285	1755489	1.87424	7.41453	5.64965	1755378	11.491	12.5951
Pf3D7_12_v3	1755840	1756386	WT-H3K9ac_peak-1462	3.69367	38.6446	35.3798	1756229	17.7703	29.0017	Pf3D7_12_v3	1755844	1756371	4.03514	53.8409	49.2614	1756232	24.8972	26.2397
Pf3D7_12_v3	1772376	1773286	WT-H3K9ac_peak-1463	3.18066	27.6454	24.964	1773137	15.2849	21.0696	Pf3D7_12_v3	1772299	1773206	2.40344	15.6856	13.3818	1773038	14.7742	20.6769
Pf3D7_12_v3	1782345	1782718	WT-H3K9ac_peak-1464	2.4881	15.0458	12.9795	1782625	11.9297	18.3429	Pf3D7_12_v3	1782412	1782713	1.94228	8.40586	6.5739	1782643	12.0382	16.8984
Pf3D7_12_v3	1790602	1790900	WT-H3K9ac_peak-1465	2.35985	13.0409	11.0774	1790676	11.3084	16.112	Pf3D7_12_v3	1790609	1790855	2.33729	14.518	12.2833	1790695	14.3638	14.5893
Pf3D7_12_v3	1798639	1799867	WT-H3K9ac_peak-1466	3.61672	36.9142	33.7402	1799727	17.3975	29.1256	Pf3D7_12_v3	1798616	1799866	3.26339	33.7737	30.395	1799715	20.1093	23.4058
Pf3D7_12_v3	1800535	1801360	WT-H3K9ac_peak-1467	2.92416	22.6526	20.2099	1800723	14.0422	19.9541	Pf3D7_12_v3	1800553	1801341	2.64599	20.2608	17.6879	1800802	16.2789	16.6885
Pf3D7_12_v3	1801656	1802368	WT-H3K9ac_peak-1468	3.00111	24.1124	21.5997	1801834	14.415	20.202	Pf3D7_12_v3	1801628	1802337	3.15314	31.1803	27.9416	1801760	19.4253	19.5224
Pf3D7_12_v3	1804051	1804402	WT-H3K9ac_peak-1469	3.61672	36.9142	33.7402	1804199	17.3975	22.9287	Pf3D7_12_v3	1804048	1804379	3.41774	37.5261	33.9242	1804170	21.0669	19.8372
Pf3D7_12_v3	1813482	1814263	WT-H3K9ac_peak-1470	4.9249	69.6653	64.9362	1814020	23.7351	38.1731	Pf3D7_12_v3	1813512	1814243	4.34384	62.7109	57.8511	1814055	26.8124	30.8579
Pf3D7_12_v3	1819987	1820202	WT-H3K9ac_peak-1471	2.00074	8.06034	6.38066	1820111	9.56861	11.8981	Pf3D7_12_v3	1819988	1820238	1.85219	7.12685	5.38361	1820182	11.3542	6.92729
Pf3D7_12_v3	1825882	1826494	WT-H3K9ac_peak-1472	3.69367	38.6446	35.3798	1825999	17.7703	23.3005	Pf3D7_12_v3	1825895	1826500	2.91059	25.7428	22.8419	1826016	17.9205	23.4058
Pf3D7_12_v3	1832636	1832982	WT-H3K9ac_peak-1473	2.25725	11.5196	9.63715	1832816	10.8113	12.146	Pf3D7_12_v3	1832703	1833010	1.98449	8.92556	7.04828	1832866	12.175	11.4405
Pf3D7_12_v3	1834028	1834418	WT-H3K9ac_peak-1474	3.05241	25.104	22.5431	1834197	14.6636	14.8726	Pf3D7_12_v3	1834028	1834388	2.73419	22.0335	19.3557	1834173	16.8261	14.3794
Pf3D7_12_v3	1847669	1848201	WT-H3K9ac_peak-1475	3.15501	27.1301	24.4737	1847804	15.1607	16.9796	Pf3D7_12_v3	1847678	1848207	2.53574	18.1254	15.6794	1847859	15.5949	14.7992
Pf3D7_12_v3	1854994	1856132	WT-H3K9ac_peak-1476	3.28327	29.741	26.956	1855578	15.782	23.5483	Pf3D7_12_v3	1855035	1856176	2.38139	15.2925	13.0115	1855647	14.6374	15.0091
Pf3D7_12_v3	1859773	1860274	WT-H3K9ac_peak-1477	2.15464	10.0753	8.27343	1860174	10.3142	16.6078	Pf3D7_12_v3	1859745	1860295	2.16089	11.5836	9.5328	1859866	13.2694	19.5224
Pf3D7_12_v3	1869172	1869549	WT-H3K9ac_peak-1478	1.94944	7.43097	5.79261	1869389	9.32007	10.9066	Pf3D7_12_v3	1869099	1869555	2.11679	10.8923	8.88573	1869443	12.9958	10.6009
Pf3D7_12_v3	1894987	1895692	WT-H3K9ac_peak-1479	2.3855	13.4328	11.4487	1895208	11.4326	16.8557	Pf3D7_12_v3	1895021	1895364	1.91834	8.00456	6.1954	1895156	11.7646	14.5893
Pf3D7_12_v3	1910941	1911305	WT-H3K9ac_peak-1480	3.07806	25.6052	23.0203	1911073	14.7879	23.0526	Pf3D7_12_v3	1910956	1911293	2.95469	26.7031	23.7422	1911077	18.1941	23.091
Pf3D7_12_v3	1926045	1926284	WT-H3K9ac_peak-1481	2.46245	14.6359	12.5902	1926202	11.8054	14.9966	Pf3D7_12_v3	1926088	1926314	2.05064	9.88857	7.94729	1926159	12.5854	13.4347
Pf3D7_12_v3	1938725	1939342	WT-H3K9ac_peak-1482	2.89851	22.1735	19.7542	1938876	13.918	21.9371	Pf3D7_12_v3	1938711	1939290	2.60189	19.3957	16.8742	1939072	16.0053	15.6389
Pf3D7_12_v3	1949643	1949911	WT-H3K9ac_peak-1483	1.94944	7.43097	5.79261	1949710	9.32007	15.7402	Pf3D7_12_v3	1949643	1949879	2.09474	10.5533	8.56874	1949790	12.859	12.7
Pf3D7_12_v3	1951098	1951542	WT-H3K9ac_peak-1484	2.66765	18.0356	15.8165	1951424	12.7996	18.219	Pf3D7_12_v3	1951113	1951542	2.13884	11.2358	9.20737	1951494	13.1326	14.6943
Pf3D7_12_v3	1952465	1953313	WT-H3K9ac_peak-1485	3.59107	36.3435	33.2012	1952624	17.2732	23.5483	Pf3D7_12_v3	1952479	1953011	3.32954	35.3648	31.8935	1952804	20.5197	20.6769
Pf3D7_12_v3	1955525	1956094	WT-H3K9ac_peak-1486	3.18066	27.6454	24.964	1955913	15.2849	29.8692	Pf3D7_12_v3	1955577	1956092	3.39569	36.9816	33.4105	1955986	20.9301	25.4001
Pf3D7_12_v3	1970760	1971173	WT-H3K9ac_peak-1487	2.5907	16.7289	14.5753	1970923	12.4268	14.6248	Pf3D7_12_v3	1970786	1971190	2.31524	14.1368	11.925	1970897	14.227	13.2248
Pf3D7_12_v3	1973527	1974240	WT-H3K9ac_peak-1488	3.64237	37.488	34.2849	1974016	17.5217	22.6808	Pf3D7_12_v3	1973655	1974230	3.08699	29.6601	26.5105	1974029	19.0149	22.7761
Pf3D7_12_v3	1975152	1975672	WT-H3K9ac_peak-1489	3.15501	27.1301	24.4737	1975269	15.1607	17.5993	Pf3D7_12_v3	1975164	1975578	2.16089	11.5836	9.5328	1975451	13.2694	13.9595
Pf3D7_12_v3	1995493	1995730	WT-H3K9ac_peak-1490	1.79554	5.67672	4.16001	1995562	8.57447	9.91509	Pf3D7_12_v3	1995258	1995529	1.4994	3.2361	1.84491	1995280	9.16545	8.08184
Pf3D7_12_v3	2003562	2004063	WT-H3K9ac_peak-1491	3.56542	35.7759	32.6645	2003905	17.1489	22.5568	Pf3D7_12_v3	2003613	2004046	2.86649	24.7955	21.9532	2003870	17.6469	19.4174
Pf3D7_12_v3	2008108	2008650	WT-H3K9ac_peak-1492	2.642	17.5959	15.3989	2008228	12.6753	14.8726	Pf3D7_12_v3	2008123	2008581	2.13884	11.2358	9.20737	2008235	13.1326	14.6943
Pf3D7_12_v3	2012778	2013248	WT-H3K9ac_peak-1493	2.02639	8.38311	6.68305	2012918	9.69288	10.2869	Pf3D7_12_v3	2012723	2013112	1.76399	6.02629	4.37137	2012837	10.807	11.8604
Pf3D7_12_v3	2019110	2019795	WT-H3K9ac_peak-1494	3.64237	37.488	34.2849	2019371	17.5217	30.6129	Pf3D7_12_v3	2019220	2019775	3.32954	35.3648	31.8935	2019397	20.5197	25.4001
Pf3D7_12_v3	2039612	2039889	WT-H3K9ac_peak-1495	3.15501	27.1301	24.4737	2039759	15.1607	18.5908	Pf3D7_12_v3	2039601	2039891	2.93264	26.2213	23.2914	2039797	18.0573	16.5835
Pf3D7_12_v3	2042916	2043181	WT-H3K9ac_peak-1496	2.4881	15.0458	12.9795	2043050	11.9297	12.5178	Pf3D7_12_v3	2042929	2043158	2.22704	12.6527	10.5333	2043015	13.6798	14.5893
Pf3D7_12_v3	2044103	2044648	WT-H3K9ac_peak-1497	2.61635	17.1603	14.985	2044184	12.551	18.219	Pf3D7_12_v3	2044113	2044615	2.29319	13.7596	11.5706	2044190	14.0902	15.6389
Pf3D7_12_v3	2068980	2069495	WT-H3K9ac_peak-1498	2.46245	14.6359	12.5902	2069225	11.8054	16.4838	Pf3D7_12_v3	2069071	2069436	2.07269	10.2187	8.25624	2069366	12.7222	11.5455
Pf3D7_12_v3	2070061	2070721	WT-H3K9ac_peak-1499	2.3855	13.4328	11.4487	2070166	11.4326	18.219	Pf3D7_12_v3	2070055	2070373	2.80034	23.3993	20.641	2070146	17.2365	18.7877
Pf3D7_12_v3	2083555	2084347	WT-H3K9ac_peak-1500	3.92453	43.995	40.4691	2084117	18.8887	25.6553	Pf3D7_12_v3	2083815	2084323	2.86649	24.7955	21.9532	2084181	17.6469	22.6711
Pf3D7_12_v3	2098564	2098914	WT-H3K9ac_peak-1501	2.2829	11.8929	9.99045	2098666	10.9356	14.129	Pf3D7_12_v3	2098581	2098880	2.02859	9.56298	7.64308	2098665	12.4486	12.7
Pf3D7_12_v3	2099863	2100769	WT-H3K9ac_peak-1502	3.15501	27.1301	24.4737	2099992	15.1607	16.7317	Pf3D7_12_v3	2099880	2100819	2.31524	14.1368	11.925	2100005	14.227	16.5835
Pf3D7_12_v3	2101613	2102154	WT-H3K9ac_peak-1503	2.51375	15.4601	13.3722	2102083	12.054	17.5993	Pf3D7_12_v3	2101616	2102155	1.91834	8.00456	6.1954	2102078	11.7646	14.3794
Pf3D7_12_v3	2103159	2103635	WT-H3K9ac_peak-1504	2.5394	15.8787	13.769	2103323	12.1782	19.3344	Pf3D7_12_v3	2103147	2103781	2.02859	9.56298	7.64308	2103291	12.4486	15.6389
Pf3D7_12_v3	2107099	2107812	WT-H3K9ac_peak-1505	2.46245	14.6359	12.5902	2107706	11.8054	21.1935	Pf3D7_12_v3	2107396	2107801	2.62394	19.8265	17.2794	2107678	16.1421	17.948
Pf3D7_12_v3	2108072	2108429	WT-H3K9ac_peak-1506	4.79665	66.1669	61.5846	2108237	23.1138	24.9117	Pf3D7_12_v3	2108088	2108394	3.46184	38.6235	34.9576	2108230	21.3404	25.61
Pf3D7_12_v3	2108867	2109210	WT-H3K9ac_peak-1507	1.76989	5.40457	3.90859	2108920	8.4502	17.3514	Pf3D7_12_v3	2108857	2109237	2.29319	13.7596	11.5706	2108957	14.0902	13.1199
Pf3D7_12_v3	2128144	2128787	WT-H3K9ac_peak-1508	2.41115	13.8293	11.8247	2128671	11.5569	15.6163	Pf3D7_12_v3	2128209	2128786	2.09474	10.5533	8.56874	2128701	12.859	12.3852
Pf3D7_12_v3	2150573	2151231	WT-H3K9ac_peak-1509	1.97509	7.74295	6.08382	2150685	9.44434	10.2869	Pf3D7_12_v3	2150591	2150963	1.96244	8.61383	6.75915	2150758	12.0382	10.6009
Pf3D7_12_v3	2171873	2172203	WT-H3K9ac_peak-1510	2.05204	8.71117	6.99109	2172110	9.81714	10.2869	Pf3D7_12_v3	2171919	2172181	1.76399	6.02629	4.37137	2171962	10.807	14.2744
Pf3D7_12_v3	2173638	2174133	WT-H3K9ac_peak-1511	2.12899	9.72659	7.94517	2174059	10.1899	15.3684	Pf3D7_12_v3	2173611	2174147	2.11679	10.8923	8.88573	2174070	12.9958	13.7496
Pf3D7_13_v3	99907	100481	WT-H3K9ac_peak-1512	2.23159	11.1512	9.28855	100404	10.687	10.2869	Pf3D7_13_v3	99946	100463	2.20499	12.2921	10.1956	100319	13.543	8.81655
Pf3D7_13_v3	131991	132596	WT-H3K9ac_peak-1513	1.84684	6.23863	4.68146	132242	8.823	11.8981	Pf3D7_13_v3	131965	132501	1.65374	4.76746	3.22233	132033	10.123	9.65622
Pf3D7_13_v3	145119	145984	WT-H3K9ac_peak-1514	2.642	17.5959	15.3989	145247	12.6753	12.2699	Pf3D7_13_v3	145131	145758	2.20499	12.2921	10.1956	145201	13.543	14.5893
Pf3D7_13_v3	151216	151648	WT-H3K9ac_peak-1515	2.18029	10.429	8.60645	151578	10.4385	15.6163	Pf3D7_13_v3	151297	151644	2.18294	11.9357	9.86208	151578	13.4062	12.805
Pf3D7_13_v3	154543	155123	WT-H3K9ac_peak-1516	1.87249	6.52825	4.95063	154732	8.94727	12.6417	Pf3D7_13_v3	154700	155199	1.87424	7.41453	5.64965	155080	11.491	14.3794
Pf3D7_13_v3	157192	157406	WT-H3K9ac_peak-1517	2.12899	9.72659	7.94517	157272	10.1899	16.7317	Pf3D7_13_v3	157058	157378	2.02859	9.56298	7.64308	157269	12.4486	11.7554
Pf3D7_13_v3	162858	163872	WT-H3K9ac_peak-1518	3.53977	35.2113	32.131	163037	17.0247	24.7877	Pf3D7_13_v3	162885	163868	3.15314	31.1803	27.9416	163054	19.4253	21.7265
Pf3D7_13_v3	167641	168078	WT-H3K9ac_peak-1519	2.92416	22.6526	20.2099	167931	14.0422	18.4669	Pf3D7_13_v3	167729	168045	2.62394	19.8265	17.2794	167905	16.1421	14.5893
Pf3D7_13_v3	234089	234424	WT-H3K9ac_peak-1520	2.3855	13.4328	11.4487	234251	11.4326	14.3769	Pf3D7_13_v3	234165	234425	1.89629	7.70711	5.92004	234380	11.6278	11.6504
Pf3D7_13_v3	241036	241372	WT-H3K9ac_peak-1521	2.30855	12.2709	10.3485	241267	11.0598	18.219	Pf3D7_13_v3	240883	241358	1.94039	8.30681	6.47486	241273	11.9014	17.948
Pf3D7_13_v3	270089	270910	WT-H3K9ac_peak-1522	4.41189	56.0243	51.9328	270754	21.2498	31.4804	Pf3D7_13_v3	270120	270888	3.55004	40.851	37.0396	270688	21.8876	24.0356
Pf3D7_13_v3	271370	271683	WT-H3K9ac_peak-1523	2.79591	20.2951	17.9675	271457	13.4209	21.5653	Pf3D7_13_v3	271378	271647	2.64599	20.2608	17.6879	271472	16.2789	19.8372
Pf3D7_13_v3	281269	281688	WT-H3K9ac_peak-1524	2.61635	17.1603	14.985	281508	12.551	17.1035	Pf3D7_13_v3	281230	281674	2.40344	15.6856	13.3818	281504	14.7742	20.2571
Pf3D7_13_v3	287265	287531	WT-H3K9ac_peak-1525	2.3342	12.6535	10.711	287396	11.1841	17.4754	Pf3D7_13_v3	287210	287504	2.16089	11.5836	9.5328	287417	13.2694	14.9042
Pf3D7_13_v3	292757	293574	WT-H3K9ac_peak-1526	1.66728	4.37638	2.96446	293197	7.95313	14.5008	Pf3D7_13_v3	292797	293278	1.67579	5.00854	3.44109	293141	10.2598	9.65622
Pf3D7_13_v3	293876	294289	WT-H3K9ac_peak-1527	1.76989	5.40457	3.90859	293910	8.4502	10.039	Pf3D7_13_v3	293837	294097	1.85219	7.12685	5.38361	293958	11.3542	12.0703
Pf3D7_13_v3	310382	310709	WT-H3K9ac_peak-1528	1.74423	5.13839	3.66321	310477	8.32593	9.54328	Pf3D7_13_v3	310547	310758	1.74194	5.76395	4.13075	310623	10.6702	10.9157
Pf3D7_13_v3	315033	315459	WT-H3K9ac_peak-1529	3.00111	24.1124	21.5997	315235	14.415	19.3344	Pf3D7_13_v3	314920	315411	2.60189	19.3957	16.8742	315182	16.0053	15.8488
Pf3D7_13_v3	316157	316522	WT-H3K9ac_peak-1530	2.2829	11.8929	9.99045	316427	10.9356	16.7317	Pf3D7_13_v3	316173	316516	2.05064	9.88857	7.94729	316321	12.5854	10.181
Pf3D7_13_v3	324491	325052	WT-H3K9ac_peak-1531	2.35985	13.0409	11.0774	324660	11.3084	11.5263	Pf3D7_13_v3	324442	325071	2.18294	11.9357	9.86208	324653	13.4062	10.9157
Pf3D7_13_v3	325822	326442	WT-H3K9ac_peak-1532	2.5394	15.8787	13.769	326321	12.1782	16.8557	Pf3D7_13_v3	325788	326416	2.35934	14.9033	12.6454	326333	14.5006	17.0034
Pf3D7_13_v3	327768	328270	WT-H3K9ac_peak-1533	1.74423	5.13839	3.66321	327813	8.32593	11.0305	Pf3D7_13_v3	327791	328282	1.89629	7.70711	5.92004	328017	11.6278	9.55126
Pf3D7_13_v3	331708	332548	WT-H3K9ac_peak-1534	3.20631	28.1642	25.4571	332222	15.4092	22.185	Pf3D7_13_v3	331717	332563	3.28544	34.3012	30.8924	332426	20.2461	20.467
Pf3D7_13_v3	333536	333921	WT-H3K9ac_peak-1535	1.87249	6.52825	4.95063	333673	8.94727	14.5008	Pf3D7_13_v3	333427	333992	2.24909	13.0175	10.875	333595	13.8166	11.0207
Pf3D7_13_v3	344446	344792	WT-H3K9ac_peak-1536	3.48847	34.0916	31.0748	344590	16.7761	21.6893	Pf3D7_13_v3	344455	344782	2.86649	24.7955	21.9532	344603	17.6469	17.5281
Pf3D7_13_v3	349991	350786	WT-H3K9ac_peak-1537	2.84721	21.2266	18.854	350517	13.6694	22.8047	Pf3D7_13_v3	350369	350781	2.77829	22.9406	20.2095	350633	17.0997	18.0529
Pf3D7_13_v3	352255	352615	WT-H3K9ac_peak-1538	1.61598	3.89958	2.53011	352578	7.70459	9.91509	Pf3D7_13_v3	352303	352522	1.60965	4.30175	2.80105	352428	9.84944	11.6504
Pf3D7_13_v3	367881	368232	WT-H3K9ac_peak-1539	2.05204	8.71117	6.99109	367984	9.81714	10.2869	Pf3D7_13_v3	367956	368216	2.02859	9.56298	7.64308	368107	12.4486	9.34135
Pf3D7_13_v3	372243	372717	WT-H3K9ac_peak-1540	3.07806	25.6052	23.0203	372352	14.7879	20.9456	Pf3D7_13_v3	372229	372666	2.91059	25.7428	22.8419	372336	17.9205	18.4728
Pf3D7_13_v3	391556	392084	WT-H3K9ac_peak-1541	2.35985	13.0409	11.0774	391968	11.3084	14.129	Pf3D7_13_v3	391560	392045	1.91834	8.00456	6.1954	392009	11.7646	14.6943
Pf3D7_13_v3	406215	406505	WT-H3K9ac_peak-1542	2.2829	11.8929	9.99045	406334	10.9356	15.2445	Pf3D7_13_v3	406300	406530	2.20499	12.2921	10.1956	406413	13.543	10.6009
Pf3D7_13_v3	415879	416317	WT-H3K9ac_peak-1543	1.94944	7.43097	5.79261	416076	9.32007	9.2954	Pf3D7_13_v3	415896	416295	1.60965	4.30175	2.80105	415967	9.84944	11.4405
Pf3D7_13_v3	429264	429878	WT-H3K9ac_peak-1544	3.43717	32.9845	30.0284	429620	16.5276	25.7792	Pf3D7_13_v3	429459	429877	3.17519	31.693	28.4284	429610	19.5621	22.0414
Pf3D7_13_v3	436891	437336	WT-H3K9ac_peak-1545	2.94981	23.1355	20.6699	437213	14.1665	17.8472	Pf3D7_13_v3	436947	437336	2.62394	19.8265	17.2794	437240	16.1421	17.3182
Pf3D7_13_v3	438621	439389	WT-H3K9ac_peak-1546	2.4368	14.2304	12.2055	439279	11.6812	14.8726	Pf3D7_13_v3	438987	439315	2.05064	9.88857	7.94729	439138	12.5854	13.6447
Pf3D7_13_v3	440321	440759	WT-H3K9ac_peak-1547	1.87249	6.52825	4.95063	440410	8.94727	12.7657	Pf3D7_13_v3	440321	440569	2.22704	12.6527	10.5333	440431	13.6798	10.9157
Pf3D7_13_v3	447812	448065	WT-H3K9ac_peak-1548	2.5394	15.8787	13.769	447973	12.1782	15.9881	Pf3D7_13_v3	447765	448045	2.18294	11.9357	9.86208	447952	13.4062	14.0645
Pf3D7_13_v3	448895	449195	WT-H3K9ac_peak-1549	2.4368	14.2304	12.2055	449025	11.6812	13.0136	Pf3D7_13_v3	448900	449190	1.96244	8.61383	6.75915	448946	12.0382	9.34135
Pf3D7_13_v3	463381	463968	WT-H3K9ac_peak-1550	3.38587	31.8902	28.9943	463625	16.2791	18.9626	Pf3D7_13_v3	463383	463932	2.88854	25.2675	22.3955	463734	17.7837	18.2629
Pf3D7_13_v3	473183	473802	WT-H3K9ac_peak-1551	3.15501	27.1301	24.4737	473689	15.1607	19.9541	Pf3D7_13_v3	473135	473786	3.24134	33.2492	29.9018	473667	19.9725	17.4232
Pf3D7_13_v3	474071	474743	WT-H3K9ac_peak-1552	2.3855	13.4328	11.4487	474161	11.4326	22.309	Pf3D7_13_v3	474072	474703	2.44754	16.4836	14.1328	474145	15.0478	18.6827
Pf3D7_13_v3	482400	483129	WT-H3K9ac_peak-1553	4.41189	56.0243	51.9328	482926	21.2498	24.9117	Pf3D7_13_v3	482465	483098	3.30749	34.8316	31.3925	482906	20.3829	23.7207
Pf3D7_13_v3	497666	498056	WT-H3K9ac_peak-1554	3.46282	33.5364	30.5499	497927	16.6519	21.8132	Pf3D7_13_v3	497654	498025	2.80034	23.3993	20.641	497908	17.2365	16.2686
Pf3D7_13_v3	501845	502139	WT-H3K9ac_peak-1555	2.23159	11.1512	9.28855	501992	10.687	13.8811	Pf3D7_13_v3	501862	502088	1.74194	5.76395	4.13075	501908	10.6702	14.3794
Pf3D7_13_v3	521041	521440	WT-H3K9ac_peak-1556	2.46245	14.6359	12.5902	521152	11.8054	15.9881	Pf3D7_13_v3	521064	521439	2.05064	9.88857	7.94729	521193	12.5854	11.8604
Pf3D7_13_v3	549216	549447	WT-H3K9ac_peak-1557	2.23159	11.1512	9.28855	549342	10.687	12.146	Pf3D7_13_v3	549242	549461	2.09474	10.5533	8.56874	549331	12.859	12.3852
Pf3D7_13_v3	569102	569444	WT-H3K9ac_peak-1558	1.76989	5.40457	3.90859	569306	8.4502	12.3939	Pf3D7_13_v3	569127	569367	1.4553	2.85057	1.50278	569197	8.89185	8.81655
Pf3D7_13_v3	571833	572252	WT-H3K9ac_peak-1559	2.6933	18.4795	16.2386	572172	12.9238	18.8387	Pf3D7_13_v3	571828	572244	2.33729	14.518	12.2833	572140	14.3638	17.6331
Pf3D7_13_v3	573115	573913	WT-H3K9ac_peak-1560	3.43717	32.9845	30.0284	573224	16.5276	18.095	Pf3D7_13_v3	573117	573641	2.80034	23.3993	20.641	573225	17.2365	18.3678
Pf3D7_13_v3	587494	587851	WT-H3K9ac_peak-1561	3.69367	38.6446	35.3798	587738	17.7703	23.1765	Pf3D7_13_v3	587507	587848	3.08699	29.6601	26.5105	587746	19.0149	21.2017
Pf3D7_13_v3	600767	601870	WT-H3K9ac_peak-1562	3.74497	39.8131	36.4883	601665	18.0188	25.6553	Pf3D7_13_v3	600803	601871	3.02084	28.1675	25.113	601305	18.6045	25.9249
Pf3D7_13_v3	606140	606642	WT-H3K9ac_peak-1563	1.97509	7.74295	6.08382	606581	9.44434	9.91509	Pf3D7_13_v3	606388	606599	1.74194	5.76395	4.13075	606511	10.6702	8.08184
Pf3D7_13_v3	609503	609988	WT-H3K9ac_peak-1564	2.4881	15.0458	12.9795	609889	11.9297	16.236	Pf3D7_13_v3	609526	609969	1.96244	8.61383	6.75915	609893	12.0382	16.7934
Pf3D7_13_v3	619776	620548	WT-H3K9ac_peak-1565	2.5907	16.7289	14.5753	620451	12.4268	19.4584	Pf3D7_13_v3	619938	620525	2.09474	10.5533	8.56874	620395	12.859	18.9976
Pf3D7_13_v3	624698	625361	WT-H3K9ac_peak-1566	2.82156	20.7589	18.4088	624821	13.5452	17.7232	Pf3D7_13_v3	624706	625389	2.91059	25.7428	22.8419	624831	17.9205	17.0034
Pf3D7_13_v3	636768	637192	WT-H3K9ac_peak-1567	3.43717	32.9845	30.0284	636945	16.5276	19.9541	Pf3D7_13_v3	636758	637127	2.27114	13.3865	11.221	636915	13.9534	18.3678
Pf3D7_13_v3	638852	639322	WT-H3K9ac_peak-1568	2.05204	8.71117	6.99109	639140	9.81714	10.4108	Pf3D7_13_v3	638852	639235	1.60965	4.30175	2.80105	639011	9.84944	7.13721
Pf3D7_13_v3	650140	650616	WT-H3K9ac_peak-1569	2.3855	13.4328	11.4487	650494	11.4326	16.3599	Pf3D7_13_v3	650364	650594	2.13884	11.2358	9.20737	650495	13.1326	12.805
Pf3D7_13_v3	658619	658949	WT-H3K9ac_peak-1570	2.25725	11.5196	9.63715	658700	10.8113	14.0051	Pf3D7_13_v3	658635	658917	1.83014	6.84413	5.12328	658707	11.2174	10.9157
Pf3D7_13_v3	673061	673286	WT-H3K9ac_peak-1571	1.94944	7.43097	5.79261	673207	9.32007	11.0305	Pf3D7_13_v3	673023	673267	2.02859	9.56298	7.64308	673116	12.4486	9.9711
Pf3D7_13_v3	678297	678559	WT-H3K9ac_peak-1572	2.642	17.5959	15.3989	678439	12.6753	15.6163	Pf3D7_13_v3	678273	678517	2.09474	10.5533	8.56874	678357	12.859	13.5397
Pf3D7_13_v3	679975	680917	WT-H3K9ac_peak-1573	2.5394	15.8787	13.769	680117	12.1782	15.4923	Pf3D7_13_v3	679913	680207	2.60189	19.3957	16.8742	680093	16.0053	14.1695
Pf3D7_13_v3	679975	680917	WT-H3K9ac_peak-1574	2.5394	15.8787	13.769	680117	12.1782	15.4923	Pf3D7_13_v3	680418	680939	1.6317	4.53185	3.00878	680833	9.98624	9.9711
Pf3D7_13_v3	688106	688736	WT-H3K9ac_peak-1575	2.5907	16.7289	14.5753	688554	12.4268	19.4584	Pf3D7_13_v3	688284	688743	2.49164	17.2969	14.8993	688642	15.3213	22.3563
Pf3D7_13_v3	708354	708705	WT-H3K9ac_peak-1576	2.51375	15.4601	13.3722	708552	12.054	10.9066	Pf3D7_13_v3	708362	708967	1.98449	8.92556	7.04828	708478	12.175	13.0149
Pf3D7_13_v3	738464	738907	WT-H3K9ac_peak-1577	1.74423	5.13839	3.66321	738505	8.32593	12.5178	Pf3D7_13_v3	738470	738883	1.94039	8.30681	6.47486	738503	11.9014	10.7058
Pf3D7_13_v3	743930	744865	WT-H3K9ac_peak-1578	2.92416	22.6526	20.2099	744611	14.0422	22.6808	Pf3D7_13_v3	743964	744844	2.60189	19.3957	16.8742	744620	16.0053	18.3678
Pf3D7_13_v3	753945	754264	WT-H3K9ac_peak-1579	2.61635	17.1603	14.985	754066	12.551	19.8302	Pf3D7_13_v3	753958	754526	2.13884	11.2358	9.20737	754089	13.1326	18.8926
Pf3D7_13_v3	762756	763503	WT-H3K9ac_peak-1580	2.61635	17.1603	14.985	762939	12.551	18.5908	Pf3D7_13_v3	762896	763645	2.31524	14.1368	11.925	763243	14.227	17.843
Pf3D7_13_v3	781330	781609	WT-H3K9ac_peak-1581	2.12899	9.72659	7.94517	781457	10.1899	15.7402	Pf3D7_13_v3	781202	781609	2.18294	11.9357	9.86208	781465	13.4062	13.9595
Pf3D7_13_v3	786538	786994	WT-H3K9ac_peak-1582	2.41115	13.8293	11.8247	786879	11.5569	10.9066	Pf3D7_13_v3	786702	786939	2.02859	9.56298	7.64308	786855	12.4486	11.0207
Pf3D7_13_v3	797945	798320	WT-H3K9ac_peak-1583	2.3342	12.6535	10.711	798201	11.1841	14.9966	Pf3D7_13_v3	797964	798346	2.66804	20.6987	18.1001	798232	16.4157	14.7992
Pf3D7_13_v3	814808	815039	WT-H3K9ac_peak-1584	2.15464	10.0753	8.27343	814943	10.3142	11.1545	Pf3D7_13_v3	814870	815082	1.74194	5.76395	4.13075	815023	10.6702	8.60663
Pf3D7_13_v3	822955	823700	WT-H3K9ac_peak-1585	2.56505	16.3017	14.1697	823549	12.3025	14.129	Pf3D7_13_v3	822954	823531	1.96244	8.61383	6.75915	823146	12.0382	12.4901
Pf3D7_13_v3	842301	842746	WT-H3K9ac_peak-1586	2.15464	10.0753	8.27343	842635	10.3142	16.4838	Pf3D7_13_v3	842384	842750	1.96244	8.61383	6.75915	842552	12.0382	9.55126
Pf3D7_13_v3	844854	845096	WT-H3K9ac_peak-1587	1.92379	7.12449	5.50659	844930	9.19581	11.2784	Pf3D7_13_v3	844849	845114	1.91834	8.00456	6.1954	845056	11.7646	9.65622
Pf3D7_13_v3	847277	847751	WT-H3K9ac_peak-1588	2.00074	8.06034	6.38066	847338	9.56861	13.0136	Pf3D7_13_v3	847390	847687	1.60965	4.30175	2.80105	847630	9.84944	9.65622
Pf3D7_13_v3	857200	857986	WT-H3K9ac_peak-1589	2.4368	14.2304	12.2055	857894	11.6812	17.3514	Pf3D7_13_v3	857276	857953	2.42549	16.0827	13.7554	857592	14.911	16.8984
Pf3D7_13_v3	864571	865381	WT-H3K9ac_peak-1590	1.89814	6.82356	5.22569	865040	9.07154	12.6417	Pf3D7_13_v3	864574	865057	1.74194	5.76395	4.13075	864967	10.6702	8.29176
Pf3D7_13_v3	884749	885591	WT-H3K9ac_peak-1591	2.12899	9.72659	7.94517	884831	10.1899	13.0136	Pf3D7_13_v3	884470	885593	1.91834	8.00456	6.1954	885035	11.7646	11.5455
Pf3D7_13_v3	887162	888523	WT-H3K9ac_peak-1592	2.89851	22.1735	19.7542	887873	13.918	16.7317	Pf3D7_13_v3	887151	887353	2.13884	11.2358	9.20737	887271	13.1326	12.91
Pf3D7_13_v3	887162	888523	WT-H3K9ac_peak-1593	2.89851	22.1735	19.7542	887873	13.918	16.7317	Pf3D7_13_v3	887748	888072	2.35934	14.9033	12.6454	887858	14.5006	15.9538
Pf3D7_13_v3	887162	888523	WT-H3K9ac_peak-1594	2.89851	22.1735	19.7542	887873	13.918	16.7317	Pf3D7_13_v3	888291	888612	1.89629	7.70711	5.92004	888504	11.6278	9.44631
Pf3D7_13_v3	902376	902866	WT-H3K9ac_peak-1595	2.77026	19.8352	17.529	902549	13.2966	17.9711	Pf3D7_13_v3	902408	902934	2.46959	16.8884	14.5139	902504	15.1845	20.1521
Pf3D7_13_v3	908487	909038	WT-H3K9ac_peak-1596	1.76989	5.40457	3.90859	908570	8.4502	11.6502	Pf3D7_13_v3	908564	909164	1.78604	6.2938	4.617	908645	10.9438	10.3909
Pf3D7_13_v3	931349	931766	WT-H3K9ac_peak-1597	2.18029	10.429	8.60645	931524	10.4385	13.2614	Pf3D7_13_v3	931368	931702	1.89629	7.70711	5.92004	931622	11.6278	12.5951
Pf3D7_13_v3	965660	966021	WT-H3K9ac_peak-1598	2.12899	9.72659	7.94517	965933	10.1899	13.6333	Pf3D7_13_v3	965772	966019	1.89629	7.70711	5.92004	965898	11.6278	12.91
Pf3D7_13_v3	968092	968845	WT-H3K9ac_peak-1599	2.2829	11.8929	9.99045	968756	10.9356	13.0136	Pf3D7_13_v3	968523	968801	1.67579	5.00854	3.44109	968753	10.2598	11.0207
Pf3D7_13_v3	988198	988657	WT-H3K9ac_peak-1600	2.07769	9.04448	7.304	988559	9.94141	13.0136	Pf3D7_13_v3	988308	988663	1.78604	6.2938	4.617	988455	10.9438	11.9653
Pf3D7_13_v3	989483	990514	WT-H3K9ac_peak-1601	2.4881	15.0458	12.9795	989615	11.9297	17.2275	Pf3D7_13_v3	989530	990419	2.40344	15.6856	13.3818	989788	14.7742	18.1579
Pf3D7_13_v3	994865	995233	WT-H3K9ac_peak-1602	2.66765	18.0356	15.8165	995121	12.7996	21.1935	Pf3D7_13_v3	994893	995222	2.57984	18.9686	16.473	995105	15.8685	17.2133
Pf3D7_13_v3	1001032	1001914	WT-H3K9ac_peak-1603	2.3855	13.4328	11.4487	1001157	11.4326	13.8811	Pf3D7_13_v3	1001001	1001887	1.94039	8.30681	6.47486	1001534	11.9014	9.13143
Pf3D7_13_v3	1019088	1019414	WT-H3K9ac_peak-1604	2.71895	18.9274	16.6646	1019234	13.0481	15.8642	Pf3D7_13_v3	1019140	1019420	2.27114	13.3865	11.221	1019355	13.9534	15.429
Pf3D7_13_v3	1038305	1038639	WT-H3K9ac_peak-1605	2.10334	9.38297	7.62202	1038522	10.0657	12.5178	Pf3D7_13_v3	1038267	1038584	1.67579	5.00854	3.44109	1038531	10.2598	9.9711
Pf3D7_13_v3	1041123	1041398	WT-H3K9ac_peak-1606	2.7446	19.3793	17.0955	1041259	13.1724	17.3514	Pf3D7_13_v3	1041126	1041407	2.60189	19.3957	16.8742	1041288	16.0053	13.3298
Pf3D7_13_v3	1042843	1043207	WT-H3K9ac_peak-1607	5.41226	83.4606	78.3105	1043020	26.0962	40.404	Pf3D7_13_v3	1042843	1043191	4.03514	53.8409	49.2614	1043040	24.8972	30.3331
Pf3D7_13_v3	1087457	1088034	WT-H3K9ac_peak-1608	3.36022	31.348	28.4814	1087581	16.1548	20.3259	Pf3D7_13_v3	1087486	1088016	2.27114	13.3865	11.221	1087581	13.9534	19.6273
Pf3D7_13_v3	1098077	1098470	WT-H3K9ac_peak-1609	2.4368	14.2304	12.2055	1098160	11.6812	13.7572	Pf3D7_13_v3	1098101	1098472	2.18294	11.9357	9.86208	1098378	13.4062	15.8488
Pf3D7_13_v3	1104772	1105814	WT-H3K9ac_peak-1610	2.41115	13.8293	11.8247	1105724	11.5569	12.7657	Pf3D7_13_v3	1104939	1105487	1.96244	8.61383	6.75915	1105372	12.0382	12.805
Pf3D7_13_v3	1129366	1130019	WT-H3K9ac_peak-1611	4.56579	60.0162	55.7135	1129717	21.9954	26.5229	Pf3D7_13_v3	1129381	1130015	3.74849	46.0177	41.8317	1129750	23.1188	28.5488
Pf3D7_13_v3	1130284	1130542	WT-H3K9ac_peak-1612	1.87249	6.52825	4.95063	1130360	8.94727	9.66722	Pf3D7_13_v3	1130245	1130499	1.6317	4.53185	3.00878	1130342	9.98624	11.2306
Pf3D7_13_v3	1134742	1135016	WT-H3K9ac_peak-1613	1.74423	5.13839	3.66321	1134808	8.32593	7.0645	Pf3D7_13_v3	1134776	1134984	1.76399	6.02629	4.37137	1134878	10.807	5.8777
Pf3D7_13_v3	1137290	1138033	WT-H3K9ac_peak-1614	2.97546	23.6221	21.1334	1137744	14.2908	21.0696	Pf3D7_13_v3	1137567	1138034	2.11679	10.8923	8.88573	1137703	12.9958	17.843
Pf3D7_13_v3	1143098	1143841	WT-H3K9ac_peak-1615	3.69367	38.6446	35.3798	1143249	17.7703	26.5229	Pf3D7_13_v3	1143108	1143812	3.35159	35.9009	32.3994	1143277	20.6565	25.61
Pf3D7_13_v3	1152792	1153426	WT-H3K9ac_peak-1616	1.94944	7.43097	5.79261	1153231	9.32007	11.0305	Pf3D7_13_v3	1152760	1153390	1.71989	5.50684	3.8956	1153016	10.5334	7.34713
Pf3D7_13_v3	1156876	1157127	WT-H3K9ac_peak-1617	2.12899	9.72659	7.94517	1157040	10.1899	10.039	Pf3D7_13_v3	1156909	1157421	1.89629	7.70711	5.92004	1157052	11.6278	9.44631
Pf3D7_13_v3	1157338	1157896	WT-H3K9ac_peak-1618	1.94944	7.43097	5.79261	1157799	9.32007	11.6502	Pf3D7_13_v3	1156909	1157421	1.89629	7.70711	5.92004	1157052	11.6278	9.44631
Pf3D7_13_v3	1157338	1157896	WT-H3K9ac_peak-1619	1.94944	7.43097	5.79261	1157799	9.32007	11.6502	Pf3D7_13_v3	1157627	1157900	2.29319	13.7596	11.5706	1157746	14.0902	11.7554
Pf3D7_13_v3	1162633	1163216	WT-H3K9ac_peak-1620	3.23196	28.6864	25.9531	1162752	15.5335	28.8777	Pf3D7_13_v3	1162623	1162984	3.52799	40.2901	36.5181	1162789	21.7508	21.779
Pf3D7_13_v3	1216659	1217398	WT-H3K9ac_peak-1621	3.64237	37.488	34.2849	1217057	17.5217	25.5314	Pf3D7_13_v3	1216611	1217167	3.43979	38.0734	34.4392	1217008	21.2036	21.4116
Pf3D7_13_v3	1225263	1225619	WT-H3K9ac_peak-1622	2.56505	16.3017	14.1697	1225479	12.3025	15.9881	Pf3D7_13_v3	1225314	1225694	2.18294	11.9357	9.86208	1225464	13.4062	15.219
Pf3D7_13_v3	1259626	1259908	WT-H3K9ac_peak-1623	2.12899	9.72659	7.94517	1259823	10.1899	15.8642	Pf3D7_13_v3	1259616	1259906	2.29319	13.7596	11.5706	1259723	14.0902	13.9595
Pf3D7_13_v3	1265154	1265417	WT-H3K9ac_peak-1624	1.84684	6.23863	4.68146	1265300	8.823	13.7572	Pf3D7_13_v3	1265142	1265389	1.85219	7.12685	5.38361	1265237	11.3542	11.7554
Pf3D7_13_v3	1269294	1269626	WT-H3K9ac_peak-1625	2.10334	9.38297	7.62202	1269542	10.0657	13.5093	Pf3D7_13_v3	1269300	1269540	2.07269	10.2187	8.25624	1269375	12.7222	12.91
Pf3D7_13_v3	1270293	1271433	WT-H3K9ac_peak-1626	2.84721	21.2266	18.854	1271320	13.6694	24.292	Pf3D7_13_v3	1270491	1271426	2.66804	20.6987	18.1001	1271257	16.4157	19.6273
Pf3D7_13_v3	1274423	1275011	WT-H3K9ac_peak-1627	2.6933	18.4795	16.2386	1274901	12.9238	20.0781	Pf3D7_13_v3	1274439	1274992	2.33729	14.518	12.2833	1274907	14.3638	17.948
Pf3D7_13_v3	1287885	1288118	WT-H3K9ac_peak-1628	2.4368	14.2304	12.2055	1287962	11.6812	16.3599	Pf3D7_13_v3	1287883	1288097	2.11679	10.8923	8.88573	1287974	12.9958	15.5339
Pf3D7_13_v3	1335439	1335669	WT-H3K9ac_peak-1629	3.02676	24.6064	22.0696	1335567	14.5393	17.2275	Pf3D7_13_v3	1335440	1335671	2.73419	22.0335	19.3557	1335558	16.8261	13.6447
Pf3D7_13_v3	1335919	1336868	WT-H3K9ac_peak-1630	2.97546	23.6221	21.1334	1336537	14.2908	25.1596	Pf3D7_13_v3	1335926	1336141	2.51369	17.7093	15.2878	1336022	15.4581	17.2133
Pf3D7_13_v3	1335919	1336868	WT-H3K9ac_peak-1631	2.97546	23.6221	21.1334	1336537	14.2908	25.1596	Pf3D7_13_v3	1336360	1336881	2.66804	20.6987	18.1001	1336456	16.4157	18.9976
Pf3D7_13_v3	1338660	1338910	WT-H3K9ac_peak-1632	1.76989	5.40457	3.90859	1338706	8.4502	12.0221	Pf3D7_13_v3	1338684	1338923	1.47735	3.04037	1.67099	1338687	9.02865	6.19258
Pf3D7_13_v3	1339314	1339654	WT-H3K9ac_peak-1633	2.20594	10.7877	8.94479	1339538	10.5628	18.5908	Pf3D7_13_v3	1339446	1339647	1.78604	6.2938	4.617	1339533	10.9438	12.91
Pf3D7_13_v3	1340804	1341331	WT-H3K9ac_peak-1634	2.23159	11.1512	9.28855	1340975	10.687	12.146	Pf3D7_13_v3	1340848	1341250	1.80809	6.56643	4.8679	1340939	11.0806	12.1752
Pf3D7_13_v3	1342690	1342974	WT-H3K9ac_peak-1635	1.97509	7.74295	6.08382	1342909	9.44434	10.4108	Pf3D7_13_v3	1342782	1343884	2.49164	17.2969	14.8993	1343696	15.3213	12.5951
Pf3D7_13_v3	1343189	1343875	WT-H3K9ac_peak-1636	2.12899	9.72659	7.94517	1343693	10.1899	15.7402	Pf3D7_13_v3	1342782	1343884	2.49164	17.2969	14.8993	1343696	15.3213	12.5951
Pf3D7_13_v3	1350033	1350840	WT-H3K9ac_peak-1637	3.87323	42.7858	39.3128	1350204	18.6401	30.4889	Pf3D7_13_v3	1350055	1350778	3.30749	34.8316	31.3925	1350203	20.3829	25.4001
Pf3D7_13_v3	1353338	1353710	WT-H3K9ac_peak-1638	2.00074	8.06034	6.38066	1353569	9.56861	14.8726	Pf3D7_13_v3	1353326	1353762	1.89629	7.70711	5.92004	1353424	11.6278	12.0703
Pf3D7_13_v3	1370001	1370822	WT-H3K9ac_peak-1639	3.43717	32.9845	30.0284	1370142	16.5276	22.8047	Pf3D7_13_v3	1370024	1370803	2.91059	25.7428	22.8419	1370257	17.9205	18.5777
Pf3D7_13_v3	1371734	1372133	WT-H3K9ac_peak-1640	1.89814	6.82356	5.22569	1371878	9.07154	8.55177	Pf3D7_13_v3	1371733	1372167	1.5876	4.07722	2.59829	1371856	9.71264	8.71159
Pf3D7_13_v3	1376301	1377416	WT-H3K9ac_peak-1641	2.92416	22.6526	20.2099	1377283	14.0422	18.9626	Pf3D7_13_v3	1376383	1377400	2.51369	17.7093	15.2878	1377278	15.4581	21.4116
Pf3D7_13_v3	1382303	1383312	WT-H3K9ac_peak-1642	3.41152	32.4358	29.51	1382791	16.4033	21.6893	Pf3D7_13_v3	1382298	1383304	3.17519	31.693	28.4284	1382761	19.5621	20.0472
Pf3D7_13_v3	1395353	1395569	WT-H3K9ac_peak-1643	2.00074	8.06034	6.38066	1395401	9.56861	10.4108	Pf3D7_13_v3	1395361	1395573	2.09474	10.5533	8.56874	1395481	12.859	10.7058
Pf3D7_13_v3	1398315	1399706	WT-H3K9ac_peak-1644	2.87286	21.6981	19.3018	1398862	13.7937	17.2275	Pf3D7_13_v3	1398533	1399797	2.77829	22.9406	20.2095	1398838	17.0997	18.0529
Pf3D7_13_v3	1413512	1413920	WT-H3K9ac_peak-1645	1.69293	4.62422	3.19088	1413618	8.0774	6.073	Pf3D7_13_v3	1413565	1413888	1.74194	5.76395	4.13075	1413806	10.6702	6.92729
Pf3D7_13_v3	1414796	1415117	WT-H3K9ac_peak-1646	1.94944	7.43097	5.79261	1414949	9.32007	8.79965	Pf3D7_13_v3	1414752	1414990	1.96244	8.61383	6.75915	1414863	12.0382	8.71159
Pf3D7_13_v3	1460722	1461206	WT-H3K9ac_peak-1647	2.56505	16.3017	14.1697	1460886	12.3025	17.3514	Pf3D7_13_v3	1460810	1461218	2.62394	19.8265	17.2794	1461003	16.1421	16.4786
Pf3D7_13_v3	1482380	1482827	WT-H3K9ac_peak-1648	3.36022	31.348	28.4814	1482684	16.1548	22.8047	Pf3D7_13_v3	1482391	1482827	2.86649	24.7955	21.9532	1482676	17.6469	17.1083
Pf3D7_13_v3	1486396	1487578	WT-H3K9ac_peak-1649	3.41152	32.4358	29.51	1486530	16.4033	23.3005	Pf3D7_13_v3	1486393	1487062	3.13109	30.6705	27.4607	1486517	19.2885	22.0414
Pf3D7_13_v3	1486396	1487578	WT-H3K9ac_peak-1650	3.41152	32.4358	29.51	1486530	16.4033	23.3005	Pf3D7_13_v3	1487341	1487585	1.74194	5.76395	4.13075	1487542	10.6702	8.71159
Pf3D7_13_v3	1488956	1489860	WT-H3K9ac_peak-1651	3.02676	24.6064	22.0696	1489727	14.5393	21.8132	Pf3D7_13_v3	1489009	1489849	2.95469	26.7031	23.7422	1489682	18.1941	16.7934
Pf3D7_13_v3	1490142	1490358	WT-H3K9ac_peak-1652	2.6933	18.4795	16.2386	1490214	12.9238	21.9371	Pf3D7_13_v3	1490141	1490342	2.71214	21.5851	18.9342	1490211	16.6893	18.4728
Pf3D7_13_v3	1492598	1494068	WT-H3K9ac_peak-1653	2.79591	20.2951	17.9675	1493491	13.4209	22.5568	Pf3D7_13_v3	1492693	1494013	2.60189	19.3957	16.8742	1493557	16.0053	20.467
Pf3D7_13_v3	1497811	1498270	WT-H3K9ac_peak-1654	3.05241	25.104	22.5431	1497971	14.6636	16.6078	Pf3D7_13_v3	1497818	1498182	2.22704	12.6527	10.5333	1497950	13.6798	15.8488
Pf3D7_13_v3	1502925	1503210	WT-H3K9ac_peak-1655	2.92416	22.6526	20.2099	1503047	14.0422	17.2275	Pf3D7_13_v3	1502940	1503214	2.20499	12.2921	10.1956	1503045	13.543	15.429
Pf3D7_13_v3	1505496	1505851	WT-H3K9ac_peak-1656	1.89814	6.82356	5.22569	1505647	9.07154	11.0305	Pf3D7_13_v3	1505510	1505753	1.69784	5.25502	3.66532	1505608	10.3966	8.39672
Pf3D7_13_v3	1507012	1507465	WT-H3K9ac_peak-1657	3.02676	24.6064	22.0696	1507260	14.5393	20.202	Pf3D7_13_v3	1507039	1507795	2.60189	19.3957	16.8742	1507222	16.0053	19.9422
Pf3D7_13_v3	1507677	1507945	WT-H3K9ac_peak-1658	1.76989	5.40457	3.90859	1507877	8.4502	9.2954	Pf3D7_13_v3	1507039	1507795	2.60189	19.3957	16.8742	1507222	16.0053	19.9422
Pf3D7_13_v3	1516284	1516707	WT-H3K9ac_peak-1659	2.89851	22.1735	19.7542	1516590	13.918	19.2105	Pf3D7_13_v3	1516342	1516710	2.53574	18.1254	15.6794	1516589	15.5949	13.8546
Pf3D7_13_v3	1517539	1517857	WT-H3K9ac_peak-1660	2.71895	18.9274	16.6646	1517645	13.0481	15.8642	Pf3D7_13_v3	1517562	1517796	1.96244	8.61383	6.75915	1517678	12.0382	13.1199
Pf3D7_13_v3	1518350	1518762	WT-H3K9ac_peak-1661	1.79554	5.67672	4.16001	1518483	8.57447	10.6587	Pf3D7_13_v3	1518518	1518774	1.85219	7.12685	5.38361	1518653	11.3542	10.8108
Pf3D7_13_v3	1542065	1542299	WT-H3K9ac_peak-1662	3.00111	24.1124	21.5997	1542173	14.415	20.9456	Pf3D7_13_v3	1542050	1542270	2.60189	19.3957	16.8742	1542135	16.0053	13.5397
Pf3D7_13_v3	1545112	1545775	WT-H3K9ac_peak-1663	4.30929	53.4131	49.4514	1545604	20.7527	28.0101	Pf3D7_13_v3	1545088	1545773	2.99879	27.6762	24.6532	1545621	18.4677	23.6158
Pf3D7_13_v3	1588257	1589414	WT-H3K9ac_peak-1664	2.4368	14.2304	12.2055	1589174	11.6812	16.112	Pf3D7_13_v3	1588274	1589227	2.33729	14.518	12.2833	1588403	14.3638	11.7554
Pf3D7_13_v3	1597130	1597543	WT-H3K9ac_peak-1665	2.05204	8.71117	6.99109	1597222	9.81714	15.1205	Pf3D7_13_v3	1597125	1597547	1.85219	7.12685	5.38361	1597229	11.3542	14.5893
Pf3D7_13_v3	1607260	1607926	WT-H3K9ac_peak-1666	2.3855	13.4328	11.4487	1607737	11.4326	13.0136	Pf3D7_13_v3	1607274	1607828	2.16089	11.5836	9.5328	1607734	13.201	11.6504
Pf3D7_13_v3	1693374	1694061	WT-H3K9ac_peak-1667	2.79591	20.2951	17.9675	1693944	13.4209	19.0866	Pf3D7_13_v3	1693361	1693995	2.07269	10.2187	8.25624	1693627	12.7222	18.3678
Pf3D7_13_v3	1699684	1700040	WT-H3K9ac_peak-1668	2.92416	22.6526	20.2099	1699794	14.0422	15.4923	Pf3D7_13_v3	1699691	1700013	2.18294	11.9357	9.86208	1699770	13.4062	12.4901
Pf3D7_13_v3	1704543	1704973	WT-H3K9ac_peak-1669	3.36022	31.348	28.4814	1704642	16.1548	23.3005	Pf3D7_13_v3	1704562	1704909	2.64599	20.2608	17.6879	1704653	16.2789	21.0967
Pf3D7_13_v3	1721908	1722229	WT-H3K9ac_peak-1670	2.15464	10.0753	8.27343	1722111	10.3142	14.2529	Pf3D7_13_v3	1721927	1722199	1.98449	8.92556	7.04828	1721991	12.175	11.9653
Pf3D7_13_v3	1723197	1724014	WT-H3K9ac_peak-1671	2.7446	19.3793	17.0955	1723937	13.1724	19.7063	Pf3D7_13_v3	1722847	1724001	2.27114	13.3865	11.221	1723521	13.9534	16.4786
Pf3D7_13_v3	1756225	1758002	WT-H3K9ac_peak-1672	2.7446	19.3793	17.0955	1756381	13.1724	20.0781	Pf3D7_13_v3	1756219	1757660	2.77829	22.9406	20.2095	1756355	17.0997	16.3736
Pf3D7_13_v3	1769065	1769532	WT-H3K9ac_peak-1673	2.3342	12.6535	10.711	1769317	11.1841	13.8811	Pf3D7_13_v3	1769072	1769463	2.35934	14.9033	12.6454	1769311	14.5006	11.8604
Pf3D7_13_v3	1771215	1771886	WT-H3K9ac_peak-1674	2.07769	9.04448	7.304	1771744	9.94141	11.1545	Pf3D7_13_v3	1771345	1771819	1.89629	7.70711	5.92004	1771754	11.6278	9.44631
Pf3D7_13_v3	1794416	1794910	WT-H3K9ac_peak-1675	3.36022	31.348	28.4814	1794652	16.1548	17.1035	Pf3D7_13_v3	1794456	1794923	2.46959	16.8884	14.5139	1794677	15.1845	14.0645
Pf3D7_13_v3	1796279	1797343	WT-H3K9ac_peak-1676	2.18029	10.429	8.60645	1797205	10.4385	11.4024	Pf3D7_13_v3	1796345	1797362	2.16089	11.5836	9.5328	1797069	13.2694	11.9653
Pf3D7_13_v3	1813300	1813921	WT-H3K9ac_peak-1677	2.7446	19.3793	17.0955	1813803	13.1724	16.8557	Pf3D7_13_v3	1813332	1813885	2.46959	16.8884	14.5139	1813749	15.1845	11.7554
Pf3D7_13_v3	1843455	1843775	WT-H3K9ac_peak-1678	2.15464	10.0753	8.27343	1843554	10.3142	12.8896	Pf3D7_13_v3	1843460	1843769	1.80809	6.56643	4.8679	1843530	11.0806	13.0149
Pf3D7_13_v3	1870574	1870864	WT-H3K9ac_peak-1679	2.84721	21.2266	18.854	1870709	13.6694	18.219	Pf3D7_13_v3	1870541	1870865	2.31524	14.1368	11.925	1870791	14.227	16.0587
Pf3D7_13_v3	1871805	1873050	WT-H3K9ac_peak-1680	3.25762	29.212	26.4532	1872009	15.6577	20.9456	Pf3D7_13_v3	1871846	1873166	2.73419	22.0335	19.3557	1872266	16.8261	17.5281
Pf3D7_13_v3	1890854	1891154	WT-H3K9ac_peak-1681	2.84721	21.2266	18.854	1891046	13.6694	19.7063	Pf3D7_13_v3	1890836	1891114	2.13884	11.2358	9.20737	1891013	13.1326	16.5835
Pf3D7_13_v3	1895926	1896430	WT-H3K9ac_peak-1682	2.61635	17.1603	14.985	1896051	12.551	18.9626	Pf3D7_13_v3	1895944	1896435	2.27114	13.3865	11.221	1896104	13.9534	16.3736
Pf3D7_13_v3	1899109	1899371	WT-H3K9ac_peak-1683	2.71895	18.9274	16.6646	1899260	13.0481	15.4923	Pf3D7_13_v3	1899125	1899334	1.96244	8.61383	6.75915	1899240	12.0382	14.4843
Pf3D7_13_v3	1904670	1905289	WT-H3K9ac_peak-1684	2.25725	11.5196	9.63715	1905187	10.8113	10.7827	Pf3D7_13_v3	1904666	1905272	2.31524	14.1368	11.925	1905192	14.227	10.8108
Pf3D7_13_v3	1926337	1926660	WT-H3K9ac_peak-1685	2.00074	8.06034	6.38066	1926465	9.56861	8.92358	Pf3D7_13_v3	1926347	1926781	1.87424	7.41453	5.64965	1926464	11.491	8.60663
Pf3D7_13_v3	1929503	1929906	WT-H3K9ac_peak-1686	3.05241	25.104	22.5431	1929682	14.6636	23.0526	Pf3D7_13_v3	1929493	1929930	2.55779	18.5451	16.0742	1929796	15.7317	18.7877
Pf3D7_13_v3	1930426	1930644	WT-H3K9ac_peak-1687	1.71858	4.87825	3.42414	1930483	8.20167	14.3769	Pf3D7_13_v3	1930382	1930595	1.94039	8.30681	6.47486	1930509	11.9014	9.65622
Pf3D7_13_v3	1965996	1966351	WT-H3K9ac_peak-1688	3.64237	37.488	34.2849	1966172	17.5217	24.5399	Pf3D7_13_v3	1966002	1966330	3.37364	36.4399	32.9031	1966141	20.7933	23.1959
Pf3D7_13_v3	1973662	1974485	WT-H3K9ac_peak-1689	2.6933	18.4795	16.2386	1974323	12.9238	20.0781	Pf3D7_13_v3	1973622	1974472	2.38139	15.2925	13.0115	1974357	14.6374	17.843
Pf3D7_13_v3	1981940	1982666	WT-H3K9ac_peak-1690	2.4881	15.0458	12.9795	1982439	11.9297	13.2614	Pf3D7_13_v3	1982335	1982661	2.07269	10.2187	8.25624	1982439	12.7222	11.7554
Pf3D7_13_v3	1983488	1983878	WT-H3K9ac_peak-1691	2.15464	10.0753	8.27343	1983543	10.3142	15.6163	Pf3D7_13_v3	1983512	1983895	1.91834	8.00456	6.1954	1983620	11.7646	10.4959
Pf3D7_13_v3	1994526	1995575	WT-H3K9ac_peak-1692	2.41115	13.8293	11.8247	1994846	11.5569	13.0136	Pf3D7_13_v3	1994695	1994998	2.22704	12.6527	10.5333	1994840	13.6798	13.4347
Pf3D7_13_v3	1994526	1995575	WT-H3K9ac_peak-1693	2.41115	13.8293	11.8247	1994846	11.5569	13.0136	Pf3D7_13_v3	1995231	1995611	1.96244	8.61383	6.75915	1995453	12.0382	7.76696
Pf3D7_13_v3	1997945	1998247	WT-H3K9ac_peak-1694	1.74423	5.13839	3.66321	1998163	8.32593	9.54328	Pf3D7_13_v3	1997915	1998221	1.5876	4.07722	2.59829	1998168	9.71264	7.97688
Pf3D7_13_v3	1998872	1999780	WT-H3K9ac_peak-1695	3.89888	43.389	39.8883	1999588	18.7644	18.8387	Pf3D7_13_v3	1999201	1999783	3.10904	30.1638	26.9836	1999650	19.1517	15.1141
Pf3D7_13_v3	2000647	2002034	WT-H3K9ac_peak-1696	2.61635	17.1603	14.985	2000933	12.551	12.7657	Pf3D7_13_v3	2000654	2001187	2.42549	16.0827	13.7554	2000709	14.911	12.91
Pf3D7_13_v3	2000647	2002034	WT-H3K9ac_peak-1697	2.61635	17.1603	14.985	2000933	12.551	12.7657	Pf3D7_13_v3	2001413	2002029	2.53574	18.1254	15.6794	2001901	15.5949	16.2686
Pf3D7_13_v3	2002361	2002964	WT-H3K9ac_peak-1698	2.15464	10.0753	8.27343	2002893	10.3142	11.4024	Pf3D7_13_v3	2002398	2002923	1.74194	5.76395	4.13075	2002583	10.6702	7.24217
Pf3D7_13_v3	2007343	2007946	WT-H3K9ac_peak-1699	3.89888	43.389	39.8883	2007827	18.7644	27.1426	Pf3D7_13_v3	2007698	2007931	3.32954	35.3648	31.8935	2007827	20.5197	23.6158
Pf3D7_13_v3	2011084	2011431	WT-H3K9ac_peak-1700	3.43717	32.9845	30.0284	2011229	16.5276	25.1596	Pf3D7_13_v3	2011093	2011465	2.82239	23.8613	21.0759	2011227	17.3733	25.9249
Pf3D7_13_v3	2011726	2012074	WT-H3K9ac_peak-1701	2.66765	18.0356	15.8165	2011943	12.7996	13.2614	Pf3D7_13_v3	2011719	2012063	2.55779	18.5451	16.0742	2011844	15.7317	13.5397
Pf3D7_13_v3	2043096	2043297	WT-H3K9ac_peak-1702	2.05204	8.71117	6.99109	2043172	9.81714	13.3854	Pf3D7_13_v3	2043080	2043317	2.27114	13.3865	11.221	2043173	13.9534	13.8546
Pf3D7_13_v3	2052330	2052577	WT-H3K9ac_peak-1703	1.89814	6.82356	5.22569	2052484	9.07154	14.129	Pf3D7_13_v3	2052313	2052515	1.89629	7.70711	5.92004	2052388	11.6278	14.0645
Pf3D7_13_v3	2065738	2066386	WT-H3K9ac_peak-1704	2.12899	9.72659	7.94517	2065804	10.1899	13.2614	Pf3D7_13_v3	2065771	2066274	1.87424	7.41453	5.64965	2066156	11.491	11.7554
Pf3D7_13_v3	2067602	2068810	WT-H3K9ac_peak-1705	4.95055	70.3718	65.6233	2068561	23.8594	30.4889	Pf3D7_13_v3	2067653	2068764	3.79259	47.1942	42.9405	2068525	23.3924	31.5926
Pf3D7_13_v3	2080681	2081380	WT-H3K9ac_peak-1706	3.33457	30.809	27.9705	2080818	16.0305	21.0696	Pf3D7_13_v3	2080692	2081400	2.64599	20.2608	17.6879	2080816	16.2789	19.9422
Pf3D7_13_v3	2093351	2093791	WT-H3K9ac_peak-1707	2.07769	9.04448	7.304	2093651	9.94141	9.54328	Pf3D7_13_v3	2093345	2093770	2.07269	10.2187	8.25624	2093470	12.7222	10.8108
Pf3D7_13_v3	2100107	2100484	WT-H3K9ac_peak-1708	2.35985	13.0409	11.0774	2100308	11.3084	13.3854	Pf3D7_13_v3	2100041	2100485	2.13884	11.2358	9.20737	2100388	13.1326	13.9595
Pf3D7_13_v3	2101432	2102255	WT-H3K9ac_peak-1709	3.05241	25.104	22.5431	2101583	14.6636	20.8217	Pf3D7_13_v3	2101481	2102153	2.49164	17.2969	14.8993	2101681	15.3213	18.1579
Pf3D7_13_v3	2110367	2111483	WT-H3K9ac_peak-1710	3.36022	31.348	28.4814	2110572	16.1548	28.8777	Pf3D7_13_v3	2110367	2111374	3.08699	29.6601	26.5105	2110624	19.0149	22.8811
Pf3D7_13_v3	2118377	2118848	WT-H3K9ac_peak-1711	2.18029	10.429	8.60645	2118611	10.4385	10.7827	Pf3D7_13_v3	2118442	2118693	1.83014	6.84413	5.12328	2118522	11.2174	9.13143
Pf3D7_13_v3	2139740	2140725	WT-H3K9ac_peak-1712	2.89851	22.1735	19.7542	2140088	13.918	15.4923	Pf3D7_13_v3	2139762	2140712	2.33729	14.518	12.2833	2140263	14.3638	16.6885
Pf3D7_13_v3	2141636	2143249	WT-H3K9ac_peak-1713	3.25762	29.212	26.4532	2143139	15.6577	20.0781	Pf3D7_13_v3	2141783	2142099	1.65374	4.76746	3.22233	2141955	10.123	10.286
Pf3D7_13_v3	2141636	2143249	WT-H3K9ac_peak-1714	3.25762	29.212	26.4532	2143139	15.6577	20.0781	Pf3D7_13_v3	2142450	2143248	2.29319	13.7596	11.5706	2143147	14.0902	19.3124
Pf3D7_13_v3	2144113	2144536	WT-H3K9ac_peak-1715	2.642	17.5959	15.3989	2144268	12.6753	17.4754	Pf3D7_13_v3	2144149	2144501	1.91834	8.00456	6.1954	2144226	11.7646	12.805
Pf3D7_13_v3	2150075	2150480	WT-H3K9ac_peak-1716	2.56505	16.3017	14.1697	2150171	12.3025	19.2105	Pf3D7_13_v3	2150092	2150480	1.85219	7.12685	5.38361	2150185	11.3542	17.2133
Pf3D7_13_v3	2162282	2162835	WT-H3K9ac_peak-1717	4.12973	48.9428	45.2081	2162694	19.8828	29.3735	Pf3D7_13_v3	2162315	2162814	3.46184	38.6235	34.9576	2162515	21.3404	20.1521
Pf3D7_13_v3	2164279	2165123	WT-H3K9ac_peak-1718	2.5394	15.8787	13.769	2164383	12.1782	17.7232	Pf3D7_13_v3	2164277	2164975	2.44754	16.4836	14.1328	2164395	15.0478	13.3298
Pf3D7_13_v3	2166868	2167404	WT-H3K9ac_peak-1719	2.77026	19.8352	17.529	2167232	13.2966	16.236	Pf3D7_13_v3	2167020	2167385	2.20499	12.2921	10.1956	2167263	13.543	17.3182
Pf3D7_13_v3	2179458	2179735	WT-H3K9ac_peak-1720	1.94944	7.43097	5.79261	2179647	9.32007	13.7572	Pf3D7_13_v3	2179343	2179826	2.09474	10.5533	8.56874	2179488	12.859	15.219
Pf3D7_13_v3	2183968	2185084	WT-H3K9ac_peak-1721	3.95018	44.6038	41.0494	2184124	19.013	23.0526	Pf3D7_13_v3	2183984	2185119	3.13109	30.6705	27.4607	2184190	19.2885	22.6187
Pf3D7_13_v3	2191126	2191912	WT-H3K9ac_peak-1722	2.4368	14.2304	12.2055	2191321	11.6812	16.236	Pf3D7_13_v3	2191130	2191908	2.29319	13.7596	11.5706	2191322	14.0902	17.843
Pf3D7_13_v3	2192315	2193584	WT-H3K9ac_peak-1723	2.5394	15.8787	13.769	2192703	12.1782	12.6417	Pf3D7_13_v3	2192592	2193625	2.80034	23.3993	20.641	2193479	17.2365	17.4232
Pf3D7_13_v3	2195428	2195688	WT-H3K9ac_peak-1724	2.6933	18.4795	16.2386	2195535	12.9238	14.9966	Pf3D7_13_v3	2195478	2195733	1.89629	7.70711	5.92004	2195583	11.6278	11.0207
Pf3D7_13_v3	2216329	2216709	WT-H3K9ac_peak-1725	2.87286	21.6981	19.3018	2216415	13.7937	16.236	Pf3D7_13_v3	2216367	2216574	2.07269	10.2187	8.25624	2216453	12.7222	14.4843
Pf3D7_13_v3	2243228	2243595	WT-H3K9ac_peak-1726	2.25725	11.5196	9.63715	2243499	10.8113	14.2529	Pf3D7_13_v3	2243332	2243574	2.24909	13.0175	10.875	2243478	13.8166	13.2248
Pf3D7_13_v3	2251659	2251881	WT-H3K9ac_peak-1727	1.82119	5.95476	4.41788	2251802	8.69874	12.0221	Pf3D7_13_v3	2251682	2251952	1.74194	5.76395	4.13075	2251744	10.6702	9.9711
Pf3D7_13_v3	2257944	2258456	WT-H3K9ac_peak-1728	2.00074	8.06034	6.38066	2258269	9.56861	14.8726	Pf3D7_13_v3	2258084	2258456	1.83014	6.84413	5.12328	2258228	11.2174	11.9653
Pf3D7_13_v3	2263345	2263756	WT-H3K9ac_peak-1729	1.66728	4.37638	2.96446	2263726	7.95313	10.2869	Pf3D7_13_v3	2263635	2264067	1.74194	5.76395	4.13075	2263714	10.6702	8.39672
Pf3D7_13_v3	2274700	2275004	WT-H3K9ac_peak-1730	2.05204	8.71117	6.99109	2274762	9.81714	9.17146	Pf3D7_13_v3	2274712	2275009	1.89629	7.70711	5.92004	2274806	11.6278	6.82233
Pf3D7_13_v3	2281487	2281989	WT-H3K9ac_peak-1731	2.79591	20.2951	17.9675	2281605	13.4209	16.112	Pf3D7_13_v3	2281498	2282092	2.66804	20.6987	18.1001	2281646	16.4157	17.0034
Pf3D7_13_v3	2289220	2289491	WT-H3K9ac_peak-1732	1.69293	4.62422	3.19088	2289423	8.0774	8.42783	Pf3D7_13_v3	2289099	2289444	1.80809	6.56643	4.8679	2289209	11.0806	4.51323
Pf3D7_13_v3	2289770	2290356	WT-H3K9ac_peak-1733	2.07769	9.04448	7.304	2290186	9.94141	14.8726	Pf3D7_13_v3	2290137	2290407	1.94039	8.30681	6.47486	2290354	11.9014	9.34135
Pf3D7_13_v3	2295775	2296324	WT-H3K9ac_peak-1734	3.53977	35.2113	32.131	2295876	17.0247	19.5823	Pf3D7_13_v3	2295771	2296334	2.77829	22.9406	20.2095	2295853	17.0997	17.7381
Pf3D7_13_v3	2305475	2305996	WT-H3K9ac_peak-1735	1.97509	7.74295	6.08382	2305849	9.44434	8.79965	Pf3D7_13_v3	2305453	2305822	2.31524	14.1368	11.925	2305644	14.227	9.86614
Pf3D7_13_v3	2307268	2307681	WT-H3K9ac_peak-1736	3.12936	26.6183	23.9849	2307568	15.0364	20.9456	Pf3D7_13_v3	2307263	2307666	2.80034	23.3993	20.641	2307566	17.2365	17.843
Pf3D7_13_v3	2309068	2309754	WT-H3K9ac_peak-1737	2.07769	9.04448	7.304	2309533	9.94141	8.55177	Pf3D7_13_v3	2309046	2309860	1.89629	7.70711	5.92004	2309471	11.6278	10.7058
Pf3D7_13_v3	2318683	2319592	WT-H3K9ac_peak-1738	3.12936	26.6183	23.9849	2319107	15.0364	18.9626	Pf3D7_13_v3	2318678	2319572	3.15314	31.1803	27.9416	2319061	19.4253	19.2075
Pf3D7_13_v3	2328518	2328961	WT-H3K9ac_peak-1739	2.07769	9.04448	7.304	2328849	9.94141	16.3599	Pf3D7_13_v3	2328543	2328935	1.94039	8.30681	6.47486	2328865	11.9014	14.4843
Pf3D7_13_v3	2334512	2334848	WT-H3K9ac_peak-1740	3.15501	27.1301	24.4737	2334715	15.1607	15.6163	Pf3D7_13_v3	2334515	2334797	2.31524	14.1368	11.925	2334627	14.227	10.7058
Pf3D7_13_v3	2345605	2345880	WT-H3K9ac_peak-1741	2.10334	9.38297	7.62202	2345794	10.0657	13.8811	Pf3D7_13_v3	2345554	2345891	2.13884	11.2358	9.20737	2345808	13.1326	15.0091
Pf3D7_13_v3	2349507	2349931	WT-H3K9ac_peak-1742	2.20594	10.7877	8.94479	2349811	10.5628	14.9966	Pf3D7_13_v3	2349562	2349945	2.24909	13.0175	10.875	2349830	13.8166	15.1141
Pf3D7_13_v3	2353618	2354456	WT-H3K9ac_peak-1743	3.59107	36.3435	33.2012	2353727	17.2732	24.292	Pf3D7_13_v3	2353645	2354196	2.82239	23.8613	21.0759	2353747	17.3733	24.6654
Pf3D7_13_v3	2377668	2378357	WT-H3K9ac_peak-1744	2.89851	22.1735	19.7542	2378231	13.918	16.4838	Pf3D7_13_v3	2377670	2378338	2.66804	20.6987	18.1001	2378218	16.4157	14.1695
Pf3D7_13_v3	2388605	2389195	WT-H3K9ac_peak-1745	2.4368	14.2304	12.2055	2388943	11.6812	15.3684	Pf3D7_13_v3	2388586	2389960	2.46959	16.8884	14.5139	2389086	15.1845	16.2686
Pf3D7_13_v3	2389661	2390041	WT-H3K9ac_peak-1746	1.89814	6.82356	5.22569	2389817	9.07154	13.8811	Pf3D7_13_v3	2388586	2389960	2.46959	16.8884	14.5139	2389086	15.1845	16.2686
Pf3D7_13_v3	2391636	2392327	WT-H3K9ac_peak-1747	3.25762	29.212	26.4532	2392154	15.6577	18.5908	Pf3D7_13_v3	2391274	2392375	2.29319	13.7596	11.5706	2391922	14.0902	13.5397
Pf3D7_13_v3	2394050	2394298	WT-H3K9ac_peak-1748	1.92379	7.12449	5.50659	2394134	9.19581	13.3854	Pf3D7_13_v3	2394077	2394291	1.89629	7.70711	5.92004	2394172	11.6278	12.1752
Pf3D7_13_v3	2403705	2403955	WT-H3K9ac_peak-1749	2.05204	8.71117	6.99109	2403789	9.81714	10.039	Pf3D7_13_v3	2403700	2403958	1.96244	8.61383	6.75915	2403887	12.0382	9.34135
Pf3D7_13_v3	2405822	2406243	WT-H3K9ac_peak-1750	2.41115	13.8293	11.8247	2406142	11.5569	14.2529	Pf3D7_13_v3	2405880	2406199	1.71989	5.50684	3.8956	2406164	10.5334	13.9595
Pf3D7_13_v3	2407157	2407438	WT-H3K9ac_peak-1751	1.97509	7.74295	6.08382	2407319	9.44434	12.5178	Pf3D7_13_v3	2407099	2407393	2.00654	9.24196	7.34297	2407193	12.3118	13.8546
Pf3D7_13_v3	2408282	2408593	WT-H3K9ac_peak-1752	2.18029	10.429	8.60645	2408479	10.4385	14.0051	Pf3D7_13_v3	2408292	2408544	2.13884	11.2358	9.20737	2408431	13.1326	11.4405
Pf3D7_13_v3	2409389	2409646	WT-H3K9ac_peak-1753	2.97546	23.6221	21.1334	2409532	14.2908	17.2275	Pf3D7_13_v3	2409396	2409613	2.40344	15.6856	13.3818	2409507	14.7742	14.2744
Pf3D7_13_v3	2409974	2410387	WT-H3K9ac_peak-1754	2.77026	19.8352	17.529	2410215	13.2966	15.7402	Pf3D7_13_v3	2409883	2410340	1.89629	7.70711	5.92004	2410258	11.6278	15.6389
Pf3D7_13_v3	2411324	2411974	WT-H3K9ac_peak-1755	3.51412	34.6499	31.6013	2411496	16.9004	24.6638	Pf3D7_13_v3	2411346	2411648	2.77829	22.9406	20.2095	2411466	17.0997	18.1579
Pf3D7_13_v3	2421045	2422468	WT-H3K9ac_peak-1756	2.77026	19.8352	17.529	2421596	13.2966	20.0781	Pf3D7_13_v3	2421070	2422383	2.44754	16.4836	14.1328	2421679	15.0478	16.1637
Pf3D7_13_v3	2446485	2447288	WT-H3K9ac_peak-1757	3.64237	37.488	34.2849	2447135	17.5217	25.0356	Pf3D7_13_v3	2446482	2447252	2.93264	26.2213	23.2914	2447098	18.0573	18.1579
Pf3D7_13_v3	2455329	2455583	WT-H3K9ac_peak-1758	3.00111	24.1124	21.5997	2455427	14.415	21.4414	Pf3D7_13_v3	2455332	2455569	2.64599	20.2608	17.6879	2455448	16.2789	19.9422
Pf3D7_13_v3	2491496	2491854	WT-H3K9ac_peak-1759	2.642	17.5959	15.3989	2491771	12.6753	15.1205	Pf3D7_13_v3	2491574	2491832	2.40344	15.6856	13.3818	2491709	14.7742	14.3794
Pf3D7_13_v3	2493097	2493648	WT-H3K9ac_peak-1760	2.46245	14.6359	12.5902	2493227	11.8054	17.9711	Pf3D7_13_v3	2493106	2493639	2.27114	13.3865	11.221	2493186	13.9534	15.0091
Pf3D7_13_v3	2495946	2496319	WT-H3K9ac_peak-1761	2.15464	10.0753	8.27343	2496187	10.3142	12.0221	Pf3D7_13_v3	2496010	2496279	1.67579	5.00854	3.44109	2496223	10.2598	9.44631
Pf3D7_13_v3	2522415	2523005	WT-H3K9ac_peak-1762	2.4368	14.2304	12.2055	2522561	11.6812	17.3514	Pf3D7_13_v3	2522367	2523000	2.35934	14.9033	12.6454	2522554	14.5006	15.6389
Pf3D7_13_v3	2526753	2527398	WT-H3K9ac_peak-1763	2.3342	12.6535	10.711	2527182	11.1841	19.3344	Pf3D7_13_v3	2526763	2527363	2.02859	9.56298	7.64308	2527136	12.4486	13.6447
Pf3D7_13_v3	2529248	2529773	WT-H3K9ac_peak-1764	1.82119	5.95476	4.41788	2529357	8.69874	17.5993	Pf3D7_13_v3	2529289	2529503	1.89629	7.70711	5.92004	2529365	11.6278	13.2248
Pf3D7_13_v3	2530198	2530757	WT-H3K9ac_peak-1765	3.41152	32.4358	29.51	2530505	16.4033	25.4074	Pf3D7_13_v3	2530234	2530751	2.91059	25.7428	22.8419	2530584	17.9205	19.9422
Pf3D7_13_v3	2531038	2531478	WT-H3K9ac_peak-1766	3.28327	29.741	26.956	2531286	15.782	16.9796	Pf3D7_13_v3	2531047	2531477	2.82239	23.8613	21.0759	2531244	17.3733	14.1695
Pf3D7_13_v3	2532182	2532596	WT-H3K9ac_peak-1767	2.15464	10.0753	8.27343	2532303	10.3142	15.1205	Pf3D7_13_v3	2532194	2532578	2.05064	9.88857	7.94729	2532268	12.5854	12.5951
Pf3D7_13_v3	2542208	2542629	WT-H3K9ac_peak-1768	3.02676	24.6064	22.0696	2542366	14.5393	22.0611	Pf3D7_13_v3	2542232	2542613	2.71214	21.5851	18.9342	2542513	16.6893	14.5893
Pf3D7_13_v3	2545961	2546361	WT-H3K9ac_peak-1769	2.20594	10.7877	8.94479	2546187	10.5628	14.129	Pf3D7_13_v3	2546043	2546384	1.94039	8.30681	6.47486	2546269	11.9014	10.8108
Pf3D7_13_v3	2551476	2551935	WT-H3K9ac_peak-1770	1.87249	6.52825	4.95063	2551546	8.94727	13.1375	Pf3D7_13_v3	2551516	2551849	1.5876	4.07722	2.59829	2551794	9.71264	11.4405
Pf3D7_13_v3	2552526	2553076	WT-H3K9ac_peak-1771	2.25725	11.5196	9.63715	2552664	10.8113	14.0051	Pf3D7_13_v3	2552568	2553108	1.78604	6.2938	4.617	2552731	10.9438	10.181
Pf3D7_13_v3	2596386	2596903	WT-H3K9ac_peak-1772	2.5394	15.8787	13.769	2596502	12.1782	16.3599	Pf3D7_13_v3	2596423	2596878	2.71214	21.5851	18.9342	2596521	16.6893	19.2075
Pf3D7_13_v3	2598681	2599300	WT-H3K9ac_peak-1773	1.89814	6.82356	5.22569	2598750	9.07154	14.2529	Pf3D7_13_v3	2598671	2599247	2.11679	10.8923	8.88573	2598751	12.9958	10.181
Pf3D7_13_v3	2606367	2606880	WT-H3K9ac_peak-1774	2.2829	11.8929	9.99045	2606568	10.9356	14.5008	Pf3D7_13_v3	2606403	2606983	1.94039	8.30681	6.47486	2606504	11.9014	12.0703
Pf3D7_13_v3	2608620	2609682	WT-H3K9ac_peak-1775	2.79591	20.2951	17.9675	2609121	13.4209	15.1205	Pf3D7_13_v3	2608627	2609625	2.33729	14.518	12.2833	2609007	14.3638	13.7496
Pf3D7_13_v3	2609887	2610643	WT-H3K9ac_peak-1776	2.77026	19.8352	17.529	2610026	13.2966	16.4838	Pf3D7_13_v3	2609913	2610139	2.31524	14.1368	11.925	2610039	14.227	14.2744
Pf3D7_13_v3	2614227	2614599	WT-H3K9ac_peak-1777	2.66765	18.0356	15.8165	2614394	12.7996	13.5093	Pf3D7_13_v3	2614253	2614646	2.20499	12.2921	10.1956	2614452	13.543	11.7554
Pf3D7_13_v3	2616259	2616613	WT-H3K9ac_peak-1778	2.23159	11.1512	9.28855	2616425	10.687	14.2529	Pf3D7_13_v3	2616256	2616587	1.76399	6.02629	4.37137	2616519	10.807	12.5951
Pf3D7_13_v3	2633043	2633332	WT-H3K9ac_peak-1779	4.36059	54.7136	50.6895	2633180	21.0012	29.3735	Pf3D7_13_v3	2633051	2633301	3.02084	28.1675	25.113	2633197	18.6045	24.1406
Pf3D7_13_v3	2638070	2638488	WT-H3K9ac_peak-1780	2.92416	22.6526	20.2099	2638267	14.0422	22.309	Pf3D7_13_v3	2638088	2638467	2.33729	14.518	12.2833	2638229	14.3638	15.6389
Pf3D7_13_v3	2640607	2640862	WT-H3K9ac_peak-1781	2.02639	8.38311	6.68305	2640742	9.69288	11.8981	Pf3D7_13_v3	2640598	2640856	1.98449	8.92556	7.04828	2640731	12.175	9.34135
Pf3D7_13_v3	2664567	2665167	WT-H3K9ac_peak-1782	2.20594	10.7877	8.94479	2664994	10.5628	13.2614	Pf3D7_13_v3	2664543	2665124	2.29319	13.7596	11.5706	2664640	14.0902	11.3356
Pf3D7_13_v3	2675740	2676208	WT-H3K9ac_peak-1783	2.35985	13.0409	11.0774	2675854	11.3084	19.7063	Pf3D7_13_v3	2675764	2676310	2.09474	10.5533	8.56874	2675852	12.859	14.3794
Pf3D7_13_v3	2681287	2681931	WT-H3K9ac_peak-1784	3.23196	28.6864	25.9531	2681452	15.5335	20.4499	Pf3D7_13_v3	2681279	2681950	2.49164	17.2969	14.8993	2681451	15.3213	17.6331
Pf3D7_13_v3	2687556	2688094	WT-H3K9ac_peak-1785	3.46282	33.5364	30.5499	2687702	16.6519	18.9626	Pf3D7_13_v3	2687585	2687911	2.75624	22.4853	19.7807	2687724	16.9629	18.9976
Pf3D7_13_v3	2693911	2694881	WT-H3K9ac_peak-1786	4.25799	52.1228	48.2203	2694697	20.5042	25.0356	Pf3D7_13_v3	2693941	2694271	2.73419	22.0335	19.3557	2694118	16.8261	14.5893
Pf3D7_13_v3	2693911	2694881	WT-H3K9ac_peak-1787	4.25799	52.1228	48.2203	2694697	20.5042	25.0356	Pf3D7_13_v3	2694504	2694863	3.61619	42.5497	38.6236	2694682	22.298	20.362
Pf3D7_13_v3	2704106	2704509	WT-H3K9ac_peak-1788	2.56505	16.3017	14.1697	2704278	12.3025	13.5093	Pf3D7_13_v3	2704122	2704428	2.38139	15.2925	13.0115	2704267	14.6374	11.4405
Pf3D7_13_v3	2711537	2711776	WT-H3K9ac_peak-1789	3.02676	24.6064	22.0696	2711666	14.5393	21.6893	Pf3D7_13_v3	2711526	2711777	2.95469	26.7031	23.7422	2711648	18.1941	19.8372
Pf3D7_13_v3	2739428	2739663	WT-H3K9ac_peak-1790	2.89851	22.1735	19.7542	2739533	13.918	22.6808	Pf3D7_13_v3	2739438	2739642	2.33729	14.518	12.2833	2739515	14.3638	18.2629
Pf3D7_13_v3	2744064	2744837	WT-H3K9ac_peak-1791	2.18029	10.429	8.60645	2744371	10.4385	12.6417	Pf3D7_13_v3	2744058	2744865	2.22704	12.6527	10.5333	2744414	13.6798	11.0207
Pf3D7_13_v3	2749192	2750059	WT-H3K9ac_peak-1792	3.64237	37.488	34.2849	2749632	17.5217	25.4074	Pf3D7_13_v3	2749231	2749778	3.55004	40.851	37.0396	2749628	21.8876	24.5604
Pf3D7_13_v3	2760831	2761032	WT-H3K9ac_peak-1793	2.02639	8.38311	6.68305	2760882	9.69288	13.3854	Pf3D7_13_v3	2760831	2761049	2.00654	9.24196	7.34297	2760905	12.3118	11.8604
Pf3D7_13_v3	2769833	2770209	WT-H3K9ac_peak-1794	3.48847	34.0916	31.0748	2770055	16.7761	23.4244	Pf3D7_13_v3	2769809	2770151	2.77829	22.9406	20.2095	2770004	17.0997	20.572
Pf3D7_13_v3	2773148	2773475	WT-H3K9ac_peak-1795	1.87249	6.52825	4.95063	2773395	8.94727	11.5263	Pf3D7_13_v3	2773148	2773478	1.69784	5.25502	3.66532	2773220	10.3966	9.13143
Pf3D7_13_v3	2776124	2776942	WT-H3K9ac_peak-1796	2.7446	19.3793	17.0955	2776852	13.1724	17.5993	Pf3D7_13_v3	2776093	2776937	2.22704	12.6527	10.5333	2776835	13.6798	13.8546
Pf3D7_13_v3	2787940	2788256	WT-H3K9ac_peak-1797	2.18029	10.429	8.60645	2788011	10.4385	13.0136	Pf3D7_13_v3	2787927	2788260	2.27114	13.3865	11.221	2788083	13.9534	9.9711
Pf3D7_13_v3	2818986	2819388	WT-H3K9ac_peak-1798	1.74423	5.13839	3.66321	2819025	8.32593	10.6587	Pf3D7_13_v3	2819241	2819494	1.83014	6.84413	5.12328	2819340	11.2174	11.5455
Pf3D7_13_v3	2830132	2830464	WT-H3K9ac_peak-1799	1.84684	6.23863	4.68146	2830356	8.823	10.9066	Pf3D7_13_v3	2829936	2830437	1.76399	6.02629	4.37137	2830168	10.807	15.5339
Pf3D7_14_v3	53375	53679	WT-H3K9ac_peak-1800	1.82119	5.95476	4.41788	53576	8.69874	14.129	Pf3D7_14_v3	53395	53715	2.07269	10.2187	8.25624	53602	12.7222	12.2802
Pf3D7_14_v3	80965	81464	WT-H3K9ac_peak-1801	2.61635	17.1603	14.985	81289	12.551	15.6163	Pf3D7_14_v3	80954	81396	1.94039	8.30681	6.47486	81267	11.9014	13.3298
Pf3D7_14_v3	87391	87866	WT-H3K9ac_peak-1802	2.35985	13.0409	11.0774	87719	11.3084	19.8302	Pf3D7_14_v3	87326	87901	2.07269	10.2187	8.25624	87553	12.7222	11.9653
Pf3D7_14_v3	89879	91099	WT-H3K9ac_peak-1803	3.56542	35.7759	32.6645	90425	17.1489	21.5653	Pf3D7_14_v3	89660	91109	3.52799	40.2901	36.5181	90982	21.7508	22.6711
Pf3D7_14_v3	94966	95522	WT-H3K9ac_peak-1804	3.59107	36.3435	33.2012	95307	17.2732	18.9626	Pf3D7_14_v3	94988	95477	2.75624	22.4853	19.7807	95274	16.9629	18.7877
Pf3D7_14_v3	121870	122700	WT-H3K9ac_peak-1805	2.71895	18.9274	16.6646	121997	13.0481	18.8387	Pf3D7_14_v3	121850	122711	2.49164	17.2969	14.8993	121985	15.3213	14.9042
Pf3D7_14_v3	130474	130783	WT-H3K9ac_peak-1806	2.3342	12.6535	10.711	130605	11.1841	15.4923	Pf3D7_14_v3	130508	131243	2.11679	10.8923	8.88573	130688	12.9958	18.8926
Pf3D7_14_v3	130995	131270	WT-H3K9ac_peak-1807	1.92379	7.12449	5.50659	131143	9.19581	12.3939	Pf3D7_14_v3	130508	131243	2.11679	10.8923	8.88573	130688	12.9958	18.8926
Pf3D7_14_v3	136612	137085	WT-H3K9ac_peak-1808	1.92379	7.12449	5.50659	136973	9.19581	13.5093	Pf3D7_14_v3	136573	137036	1.85219	7.12685	5.38361	136955	11.3542	9.86614
Pf3D7_14_v3	142680	143147	WT-H3K9ac_peak-1809	2.82156	20.7589	18.4088	143015	13.5452	17.8472	Pf3D7_14_v3	142746	143142	2.35934	14.9033	12.6454	142971	14.5006	16.8984
Pf3D7_14_v3	151909	152306	WT-H3K9ac_peak-1810	2.6933	18.4795	16.2386	152083	12.9238	15.8642	Pf3D7_14_v3	151852	152290	2.33729	14.518	12.2833	152079	14.3638	13.9595
Pf3D7_14_v3	153156	154594	WT-H3K9ac_peak-1811	3.25762	29.212	26.4532	154496	15.6577	25.9032	Pf3D7_14_v3	153240	154585	3.15314	31.1803	27.9416	154473	19.4253	20.0472
Pf3D7_14_v3	154805	155119	WT-H3K9ac_peak-1812	3.56542	35.7759	32.6645	154933	17.1489	28.7538	Pf3D7_14_v3	154821	155131	3.02084	28.1675	25.113	154939	18.6045	20.572
Pf3D7_14_v3	169989	170851	WT-H3K9ac_peak-1813	2.7446	19.3793	17.0955	170145	13.1724	17.5993	Pf3D7_14_v3	169992	170805	2.62394	19.8265	17.2794	170152	16.1421	14.2744
Pf3D7_14_v3	172879	173460	WT-H3K9ac_peak-1814	3.07806	25.6052	23.0203	173109	14.7879	19.5823	Pf3D7_14_v3	172847	173555	2.57984	18.9686	16.473	173092	15.8685	15.9538
Pf3D7_14_v3	178447	179059	WT-H3K9ac_peak-1815	2.05204	8.71117	6.99109	178792	9.81714	16.3599	Pf3D7_14_v3	178689	179630	2.09474	10.5533	8.56874	178773	12.859	13.5397
Pf3D7_14_v3	179355	179670	WT-H3K9ac_peak-1816	2.4368	14.2304	12.2055	179554	11.6812	21.4414	Pf3D7_14_v3	178689	179630	2.09474	10.5533	8.56874	178773	12.859	13.5397
Pf3D7_14_v3	190932	192221	WT-H3K9ac_peak-1817	3.61672	36.9142	33.7402	191077	17.3975	30.7368	Pf3D7_14_v3	190951	191909	3.77054	46.6047	42.3854	191072	23.2556	24.8753
Pf3D7_14_v3	198219	198535	WT-H3K9ac_peak-1818	2.77026	19.8352	17.529	198395	13.2966	19.8302	Pf3D7_14_v3	198285	198520	1.98449	8.92556	7.04828	198419	12.175	17.6331
Pf3D7_14_v3	203130	204128	WT-H3K9ac_peak-1819	3.89888	43.389	39.8883	203938	18.7644	28.1341	Pf3D7_14_v3	203157	204105	2.73419	22.0335	19.3557	203975	16.8261	19.6273
Pf3D7_14_v3	205492	205837	WT-H3K9ac_peak-1820	3.18066	27.6454	24.964	205669	15.2849	22.5568	Pf3D7_14_v3	205563	205852	2.69009	21.1401	18.516	205693	16.5525	20.467
Pf3D7_14_v3	211824	212272	WT-H3K9ac_peak-1821	1.76989	5.40457	3.90859	212174	8.4502	7.93208	Pf3D7_14_v3	212026	212428	1.65374	4.76746	3.22233	212108	10.123	7.76696
Pf3D7_14_v3	212868	213126	WT-H3K9ac_peak-1822	2.07769	9.04448	7.304	213053	9.94141	9.54328	Pf3D7_14_v3	212858	213060	1.78604	6.2938	4.617	212927	10.9438	8.08184
Pf3D7_14_v3	217857	218779	WT-H3K9ac_peak-1823	2.79591	20.2951	17.9675	218019	13.4209	21.6893	Pf3D7_14_v3	217862	218549	2.53574	18.1254	15.6794	217984	15.5949	20.7819
Pf3D7_14_v3	230774	232755	WT-H3K9ac_peak-1824	2.5907	16.7289	14.5753	231919	12.4268	15.6163	Pf3D7_14_v3	230792	231965	2.46959	16.8884	14.5139	230950	15.1845	13.5397
Pf3D7_14_v3	230774	232755	WT-H3K9ac_peak-1825	2.5907	16.7289	14.5753	231919	12.4268	15.6163	Pf3D7_14_v3	232354	232719	1.78604	6.2938	4.617	232560	10.9438	10.3909
Pf3D7_14_v3	234119	234933	WT-H3K9ac_peak-1826	2.02639	8.38311	6.68305	234864	9.69288	13.2614	Pf3D7_14_v3	234250	234906	1.83014	6.84413	5.12328	234415	11.2174	13.5397
Pf3D7_14_v3	270945	271315	WT-H3K9ac_peak-1827	3.51412	34.6499	31.6013	271085	16.9004	24.6638	Pf3D7_14_v3	270959	271325	3.06494	29.1594	26.042	271062	18.8781	22.2513
Pf3D7_14_v3	271562	272982	WT-H3K9ac_peak-1828	3.00111	24.1124	21.5997	272405	14.415	21.0696	Pf3D7_14_v3	271597	271918	1.71989	5.50684	3.8956	271633	10.5334	10.4959
Pf3D7_14_v3	271562	272982	WT-H3K9ac_peak-1829	3.00111	24.1124	21.5997	272405	14.415	21.0696	Pf3D7_14_v3	272182	272967	2.73419	22.0335	19.3557	272407	16.8261	19.1025
Pf3D7_14_v3	274189	275054	WT-H3K9ac_peak-1830	2.5394	15.8787	13.769	274528	12.1782	15.1205	Pf3D7_14_v3	274015	275085	2.05064	9.88857	7.94729	274499	12.5854	14.1695
Pf3D7_14_v3	275749	276412	WT-H3K9ac_peak-1831	2.10334	9.38297	7.62202	276049	10.0657	11.4024	Pf3D7_14_v3	275953	276444	2.05064	9.88857	7.94729	276121	12.5854	9.34135
Pf3D7_14_v3	297446	297979	WT-H3K9ac_peak-1832	2.5394	15.8787	13.769	297546	12.1782	16.9796	Pf3D7_14_v3	297476	297782	2.22704	12.6527	10.5333	297616	13.6798	12.3852
Pf3D7_14_v3	300792	301162	WT-H3K9ac_peak-1833	1.89814	6.82356	5.22569	301067	9.07154	8.67571	Pf3D7_14_v3	300784	301135	1.76399	6.02629	4.37137	300966	10.807	11.4405
Pf3D7_14_v3	320252	320819	WT-H3K9ac_peak-1834	2.5394	15.8787	13.769	320637	12.1782	18.8387	Pf3D7_14_v3	320254	320812	2.42549	16.0827	13.7554	320587	14.911	13.1199
Pf3D7_14_v3	351725	352090	WT-H3K9ac_peak-1835	2.46245	14.6359	12.5902	351993	11.8054	20.8217	Pf3D7_14_v3	351618	352088	2.69009	21.1401	18.516	351975	16.5525	18.7877
Pf3D7_14_v3	365502	365860	WT-H3K9ac_peak-1836	2.5394	15.8787	13.769	365626	12.1782	15.1205	Pf3D7_14_v3	365525	365867	2.24909	13.0175	10.875	365613	13.8166	15.0091
Pf3D7_14_v3	372095	373160	WT-H3K9ac_peak-1837	2.79591	20.2951	17.9675	372896	13.4209	16.6078	Pf3D7_14_v3	372140	373157	2.27114	13.3865	11.221	372790	13.9534	12.2802
Pf3D7_14_v3	377804	378246	WT-H3K9ac_peak-1838	2.89851	22.1735	19.7542	378010	13.918	21.6893	Pf3D7_14_v3	377844	378331	2.95469	26.7031	23.7422	378006	18.1941	20.7819
Pf3D7_14_v3	392968	393716	WT-H3K9ac_peak-1839	4.71969	64.0954	59.6006	393153	22.741	32.8438	Pf3D7_14_v3	392991	393710	3.77054	46.6047	42.3854	393206	23.2556	24.0356
Pf3D7_14_v3	404127	404614	WT-H3K9ac_peak-1840	2.61635	17.1603	14.985	404376	12.551	14.8726	Pf3D7_14_v3	404148	404967	2.42549	16.0827	13.7554	404325	14.911	15.324
Pf3D7_14_v3	404832	405092	WT-H3K9ac_peak-1841	2.18029	10.429	8.60645	404946	10.4385	12.7657	Pf3D7_14_v3	404148	404967	2.42549	16.0827	13.7554	404325	14.911	15.324
Pf3D7_14_v3	405545	406024	WT-H3K9ac_peak-1842	1.84684	6.23863	4.68146	405921	8.823	13.2614	Pf3D7_14_v3	405644	406133	2.16089	11.5836	9.5328	406034	13.2694	10.4959
Pf3D7_14_v3	437148	437779	WT-H3K9ac_peak-1843	3.38587	31.8902	28.9943	437250	16.2791	21.5653	Pf3D7_14_v3	437162	437687	3.04289	28.6619	25.5766	437255	18.7413	19.7323
Pf3D7_14_v3	441088	441348	WT-H3K9ac_peak-1844	1.66728	4.37638	2.96446	441278	7.95313	12.6417	Pf3D7_14_v3	441109	441405	1.56555	3.85834	2.40128	441143	9.57584	9.86614
Pf3D7_14_v3	469190	469658	WT-H3K9ac_peak-1845	2.51375	15.4601	13.3722	469339	12.054	14.3769	Pf3D7_14_v3	469153	469661	2.11679	10.8923	8.88573	469303	12.9958	12.91
Pf3D7_14_v3	471290	471771	WT-H3K9ac_peak-1846	1.89814	6.82356	5.22569	471396	9.07154	12.3939	Pf3D7_14_v3	471311	471706	1.85219	7.12685	5.38361	471368	11.3542	11.6504
Pf3D7_14_v3	474023	474800	WT-H3K9ac_peak-1847	3.41152	32.4358	29.51	474549	16.4033	17.3514	Pf3D7_14_v3	474383	474786	2.93264	26.2213	23.2914	474493	18.0573	15.219
Pf3D7_14_v3	475239	475547	WT-H3K9ac_peak-1848	2.79591	20.2951	17.9675	475391	13.4209	15.6163	Pf3D7_14_v3	475252	475537	2.57984	18.9686	16.473	475375	15.8685	16.7934
Pf3D7_14_v3	478136	478857	WT-H3K9ac_peak-1849	2.97546	23.6221	21.1334	478694	14.2908	20.3259	Pf3D7_14_v3	478334	478889	2.71214	21.5851	18.9342	478755	16.6893	18.8926
Pf3D7_14_v3	480273	481123	WT-H3K9ac_peak-1850	2.46245	14.6359	12.5902	481007	11.8054	10.6587	Pf3D7_14_v3	480336	481098	2.11679	10.8923	8.88573	480483	12.9958	12.0703
Pf3D7_14_v3	482724	483483	WT-H3K9ac_peak-1851	3.07806	25.6052	23.0203	483326	14.7879	22.5568	Pf3D7_14_v3	482932	483547	2.49164	17.2969	14.8993	483249	15.3213	16.3736
Pf3D7_14_v3	484393	485004	WT-H3K9ac_peak-1852	1.87249	6.52825	4.95063	484475	8.94727	12.5178	Pf3D7_14_v3	484774	485028	1.6317	4.53185	3.00878	484852	9.98624	8.1868
Pf3D7_14_v3	491698	492229	WT-H3K9ac_peak-1853	2.00074	8.06034	6.38066	492177	9.56861	15.8642	Pf3D7_14_v3	491758	492222	1.80809	6.56643	4.8679	492164	11.0806	11.5455
Pf3D7_14_v3	512311	512615	WT-H3K9ac_peak-1854	2.30855	12.2709	10.3485	512407	11.0598	17.5993	Pf3D7_14_v3	512352	512738	1.6317	4.53185	3.00878	512466	9.98624	12.5951
Pf3D7_14_v3	535054	535977	WT-H3K9ac_peak-1855	2.41115	13.8293	11.8247	535339	11.5569	13.5093	Pf3D7_14_v3	535126	535603	1.71989	5.50684	3.8956	535521	10.5334	9.65622
Pf3D7_14_v3	541806	543628	WT-H3K9ac_peak-1856	2.66765	18.0356	15.8165	542945	12.7996	14.3769	Pf3D7_14_v3	541893	542353	1.80809	6.56643	4.8679	542209	11.0806	10.6009
Pf3D7_14_v3	541806	543628	WT-H3K9ac_peak-1857	2.66765	18.0356	15.8165	542945	12.7996	14.3769	Pf3D7_14_v3	542670	543658	2.24909	13.0175	10.875	542870	13.8166	11.0207
Pf3D7_14_v3	547767	548347	WT-H3K9ac_peak-1858	2.30855	12.2709	10.3485	548003	11.0598	16.8557	Pf3D7_14_v3	547802	548233	2.20499	12.2921	10.1956	548047	13.543	14.5893
Pf3D7_14_v3	592975	593470	WT-H3K9ac_peak-1859	2.07769	9.04448	7.304	593039	9.94141	11.6502	Pf3D7_14_v3	593007	593224	1.74194	5.76395	4.13075	593080	10.6702	9.65622
Pf3D7_14_v3	596582	597120	WT-H3K9ac_peak-1860	1.97509	7.74295	6.08382	597017	9.44434	14.8726	Pf3D7_14_v3	596809	597099	2.16089	11.5836	9.5328	596992	13.2694	9.55126
Pf3D7_14_v3	599676	600155	WT-H3K9ac_peak-1861	3.36022	31.348	28.4814	599868	16.1548	18.9626	Pf3D7_14_v3	599698	600142	2.31524	14.1368	11.925	599812	14.227	15.5339
Pf3D7_14_v3	600481	600721	WT-H3K9ac_peak-1862	2.97546	23.6221	21.1334	600622	14.2908	18.7147	Pf3D7_14_v3	600482	600714	2.44754	16.4836	14.1328	600611	15.0478	17.7381
Pf3D7_14_v3	602035	602930	WT-H3K9ac_peak-1863	3.51412	34.6499	31.6013	602201	16.9004	21.5653	Pf3D7_14_v3	602049	602958	3.59414	41.9808	38.0958	602354	22.1612	19.2075
Pf3D7_14_v3	605399	605700	WT-H3K9ac_peak-1864	1.76989	5.40457	3.90859	605536	8.4502	11.5263	Pf3D7_14_v3	605446	605723	1.74194	5.76395	4.13075	605575	10.6702	11.9653
Pf3D7_14_v3	606465	607327	WT-H3K9ac_peak-1865	2.4881	15.0458	12.9795	606681	11.9297	12.6417	Pf3D7_14_v3	606522	607348	1.74194	5.76395	4.13075	606883	10.6702	8.1868
Pf3D7_14_v3	618903	619443	WT-H3K9ac_peak-1866	2.4368	14.2304	12.2055	619081	11.6812	16.6078	Pf3D7_14_v3	618953	619423	2.02859	9.56298	7.64308	619040	12.4486	16.1637
Pf3D7_14_v3	632258	632910	WT-H3K9ac_peak-1867	3.28327	29.741	26.956	632768	15.782	20.6978	Pf3D7_14_v3	632490	632890	2.49164	17.2969	14.8993	632788	15.3213	19.2075
Pf3D7_14_v3	639134	639448	WT-H3K9ac_peak-1868	1.64163	4.13481	2.74403	639393	7.82886	11.8981	Pf3D7_14_v3	639106	639458	1.67579	5.00854	3.44109	639165	10.2598	9.34135
Pf3D7_14_v3	640351	640900	WT-H3K9ac_peak-1869	3.41152	32.4358	29.51	640630	16.4033	24.168	Pf3D7_14_v3	640382	641537	3.19724	32.2088	28.9169	640573	19.6989	19.2075
Pf3D7_14_v3	641195	641577	WT-H3K9ac_peak-1870	2.41115	13.8293	11.8247	641461	11.5569	18.4669	Pf3D7_14_v3	640382	641537	3.19724	32.2088	28.9169	640573	19.6989	19.2075
Pf3D7_14_v3	642496	642825	WT-H3K9ac_peak-1871	3.10371	26.1099	23.5007	642658	14.9121	18.219	Pf3D7_14_v3	642508	642820	2.69009	21.1401	18.516	642706	16.5525	15.8488
Pf3D7_14_v3	643376	643632	WT-H3K9ac_peak-1872	3.28327	29.741	26.956	643496	15.782	19.4584	Pf3D7_14_v3	643396	643613	2.84444	24.3267	21.5143	643494	17.5101	16.6885
Pf3D7_14_v3	650502	651115	WT-H3K9ac_peak-1873	3.28327	29.741	26.956	650617	15.782	20.8217	Pf3D7_14_v3	650506	650969	2.75624	22.4853	19.7807	650640	16.9629	15.324
Pf3D7_14_v3	659531	660243	WT-H3K9ac_peak-1874	2.05204	8.71117	6.99109	659682	9.81714	14.9966	Pf3D7_14_v3	659467	659977	2.33729	14.518	12.2833	659661	14.3638	14.0645
Pf3D7_14_v3	665360	665716	WT-H3K9ac_peak-1875	2.5394	15.8787	13.769	665498	12.1782	17.8472	Pf3D7_14_v3	665369	665700	2.49164	17.2969	14.8993	665501	15.3213	15.219
Pf3D7_14_v3	674465	675640	WT-H3K9ac_peak-1876	1.92379	7.12449	5.50659	674747	9.19581	12.2699	Pf3D7_14_v3	674479	675375	1.85219	7.12685	5.38361	674768	11.3542	13.8546
Pf3D7_14_v3	682746	684022	WT-H3K9ac_peak-1877	3.12936	26.6183	23.9849	683063	15.0364	25.4074	Pf3D7_14_v3	682786	683335	2.86649	24.7955	21.9532	683129	17.6469	19.6273
Pf3D7_14_v3	682746	684022	WT-H3K9ac_peak-1878	3.12936	26.6183	23.9849	683063	15.0364	25.4074	Pf3D7_14_v3	683568	683909	1.5435	3.64515	2.21022	683897	9.43904	9.65622
Pf3D7_14_v3	685955	686376	WT-H3K9ac_peak-1879	3.07806	25.6052	23.0203	686264	14.7879	23.9202	Pf3D7_14_v3	685920	686369	2.44754	16.4836	14.1328	686288	15.0478	22.3563
Pf3D7_14_v3	694637	694924	WT-H3K9ac_peak-1880	2.23159	11.1512	9.28855	694700	10.687	14.3769	Pf3D7_14_v3	694609	694839	2.22704	12.6527	10.5333	694713	13.6798	16.0587
Pf3D7_14_v3	759269	759956	WT-H3K9ac_peak-1881	2.51375	15.4601	13.3722	759626	12.054	14.0051	Pf3D7_14_v3	759280	759723	2.31524	14.1368	11.925	759386	14.227	16.1637
Pf3D7_14_v3	761155	761404	WT-H3K9ac_peak-1882	2.4368	14.2304	12.2055	761240	11.6812	16.3599	Pf3D7_14_v3	761171	761396	2.27114	13.3865	11.221	761269	13.9534	12.0703
Pf3D7_14_v3	762607	762962	WT-H3K9ac_peak-1883	1.84684	6.23863	4.68146	762781	8.823	11.2784	Pf3D7_14_v3	762582	762920	1.83014	6.84413	5.12328	762655	11.2174	11.8604
Pf3D7_14_v3	775453	775961	WT-H3K9ac_peak-1884	2.5907	16.7289	14.5753	775598	12.4268	15.6163	Pf3D7_14_v3	775486	775968	2.09474	10.5533	8.56874	775606	12.859	15.5339
Pf3D7_14_v3	784922	785786	WT-H3K9ac_peak-1885	2.4881	15.0458	12.9795	785678	11.9297	17.4754	Pf3D7_14_v3	784880	785764	2.35934	14.9033	12.6454	785085	14.5006	14.3794
Pf3D7_14_v3	787026	787330	WT-H3K9ac_peak-1886	1.94944	7.43097	5.79261	787229	9.32007	10.163	Pf3D7_14_v3	787005	787302	1.69784	5.25502	3.66532	787066	10.3966	8.50168
Pf3D7_14_v3	793700	794334	WT-H3K9ac_peak-1887	3.66802	38.0648	34.8286	793903	17.646	21.3175	Pf3D7_14_v3	793699	794438	2.93264	26.2213	23.2914	793902	18.0573	19.2075
Pf3D7_14_v3	810748	811603	WT-H3K9ac_peak-1888	2.3342	12.6535	10.711	810947	11.1841	14.8726	Pf3D7_14_v3	810719	811559	2.18294	11.9357	9.86208	810920	13.4062	14.2744
Pf3D7_14_v3	820045	820298	WT-H3K9ac_peak-1889	2.6933	18.4795	16.2386	820161	12.9238	14.9966	Pf3D7_14_v3	820060	820301	2.22704	12.6527	10.5333	820122	13.6798	15.219
Pf3D7_14_v3	825603	826046	WT-H3K9ac_peak-1890	2.23159	11.1512	9.28855	825721	10.687	13.1375	Pf3D7_14_v3	825624	825883	1.78604	6.2938	4.617	825673	10.9438	12.3852
Pf3D7_14_v3	827033	827298	WT-H3K9ac_peak-1891	2.89851	22.1735	19.7542	827204	13.918	17.1035	Pf3D7_14_v3	827086	827289	2.11679	10.8923	8.88573	827196	12.9958	16.6885
Pf3D7_14_v3	844317	844557	WT-H3K9ac_peak-1892	1.84684	6.23863	4.68146	844430	8.823	12.146	Pf3D7_14_v3	844313	844576	1.96244	8.61383	6.75915	844504	12.0382	9.44631
Pf3D7_14_v3	846539	847255	WT-H3K9ac_peak-1893	3.12936	26.6183	23.9849	846785	15.0364	26.7708	Pf3D7_14_v3	846550	847335	3.15314	31.1803	27.9416	846664	19.4253	21.9364
Pf3D7_14_v3	855358	855845	WT-H3K9ac_peak-1894	2.35985	13.0409	11.0774	855675	11.3084	16.3599	Pf3D7_14_v3	855480	855897	1.87424	7.41453	5.64965	855682	11.491	14.9042
Pf3D7_14_v3	866509	866751	WT-H3K9ac_peak-1895	2.20594	10.7877	8.94479	866671	10.5628	12.8896	Pf3D7_14_v3	866524	866732	1.80809	6.56643	4.8679	866610	11.0806	9.55126
Pf3D7_14_v3	868038	868629	WT-H3K9ac_peak-1896	2.82156	20.7589	18.4088	868489	13.5452	16.4838	Pf3D7_14_v3	868018	868609	2.38139	15.2925	13.0115	868484	14.6374	17.0034
Pf3D7_14_v3	875746	876211	WT-H3K9ac_peak-1897	2.92416	22.6526	20.2099	876108	14.0422	16.6078	Pf3D7_14_v3	875758	876158	2.31524	14.1368	11.925	875855	14.227	13.3298
Pf3D7_14_v3	877535	878664	WT-H3K9ac_peak-1898	2.642	17.5959	15.3989	878208	12.6753	17.8472	Pf3D7_14_v3	877548	878533	2.44754	16.4836	14.1328	877705	15.0478	18.6827
Pf3D7_14_v3	883045	883436	WT-H3K9ac_peak-1899	2.00074	8.06034	6.38066	883139	9.56861	16.4838	Pf3D7_14_v3	883114	883349	1.76399	6.02629	4.37137	883230	10.807	11.8604
Pf3D7_14_v3	886440	887509	WT-H3K9ac_peak-1900	2.18029	10.429	8.60645	887373	10.4385	17.8472	Pf3D7_14_v3	886456	887496	2.07269	10.2187	8.25624	887299	12.7222	13.8546
Pf3D7_14_v3	888871	889449	WT-H3K9ac_peak-1901	2.3342	12.6535	10.711	889197	11.1841	15.8642	Pf3D7_14_v3	888872	889344	2.22704	12.6527	10.5333	889206	13.6798	11.8604
Pf3D7_14_v3	898047	898545	WT-H3K9ac_peak-1902	2.02639	8.38311	6.68305	898287	9.69288	12.5178	Pf3D7_14_v3	898076	898510	2.20499	12.2921	10.1956	898216	13.543	12.0703
Pf3D7_14_v3	900409	900682	WT-H3K9ac_peak-1903	2.07769	9.04448	7.304	900543	9.94141	15.6163	Pf3D7_14_v3	900425	900676	2.02859	9.56298	7.64308	900580	12.4486	11.9653
Pf3D7_14_v3	925461	926517	WT-H3K9ac_peak-1904	4.28364	52.7666	48.8338	926376	20.6284	29.6213	Pf3D7_14_v3	925962	926488	3.57209	41.4146	37.5685	926335	22.0244	23.5108
Pf3D7_14_v3	933006	933602	WT-H3K9ac_peak-1905	4.61709	61.3664	57.0079	933167	22.2439	38.421	Pf3D7_14_v3	933030	933634	3.81464	47.7862	43.5081	933179	23.5292	30.5431
Pf3D7_14_v3	963605	963841	WT-H3K9ac_peak-1906	2.4368	14.2304	12.2055	963719	11.6812	13.1375	Pf3D7_14_v3	963322	963791	1.85219	7.12685	5.38361	963724	11.3542	11.6504
Pf3D7_14_v3	967587	967911	WT-H3K9ac_peak-1907	3.38587	31.8902	28.9943	967771	16.2791	24.7877	Pf3D7_14_v3	967574	967896	3.13109	30.6705	27.4607	967768	19.2885	23.4058
Pf3D7_14_v3	968165	968728	WT-H3K9ac_peak-1908	2.3342	12.6535	10.711	968557	11.1841	11.5263	Pf3D7_14_v3	968100	968746	2.07269	10.2187	8.25624	968657	12.7222	12.0703
Pf3D7_14_v3	975153	975461	WT-H3K9ac_peak-1909	2.30855	12.2709	10.3485	975284	11.0598	14.3769	Pf3D7_14_v3	975132	975395	2.18294	11.9357	9.86208	975286	13.4062	17.0034
Pf3D7_14_v3	1006628	1007132	WT-H3K9ac_peak-1910	2.71895	18.9274	16.6646	1006897	13.0481	12.7657	Pf3D7_14_v3	1006619	1007120	2.20499	12.2921	10.1956	1006917	13.543	13.7496
Pf3D7_14_v3	1013300	1014303	WT-H3K9ac_peak-1911	2.97546	23.6221	21.1334	1014170	14.2908	21.4414	Pf3D7_14_v3	1013310	1014291	2.66804	20.6987	18.1001	1014142	16.4157	18.3678
Pf3D7_14_v3	1016180	1016646	WT-H3K9ac_peak-1912	3.18066	27.6454	24.964	1016500	15.2849	19.7063	Pf3D7_14_v3	1016198	1016639	2.75624	22.4853	19.7807	1016500	16.9629	18.5777
Pf3D7_14_v3	1022474	1022858	WT-H3K9ac_peak-1913	2.2829	11.8929	9.99045	1022735	10.9356	15.7402	Pf3D7_14_v3	1022570	1022790	1.52145	3.43772	2.02473	1022625	9.30225	10.8108
Pf3D7_14_v3	1023865	1024537	WT-H3K9ac_peak-1914	4.18103	50.2069	46.408	1023991	20.1314	25.2835	Pf3D7_14_v3	1023897	1024383	3.30749	34.8316	31.3925	1024029	20.3829	22.0414
Pf3D7_14_v3	1043121	1043604	WT-H3K9ac_peak-1915	2.82156	20.7589	18.4088	1043254	13.5452	19.9541	Pf3D7_14_v3	1043111	1043595	2.22704	12.6527	10.5333	1043239	13.6798	18.6827
Pf3D7_14_v3	1043888	1044171	WT-H3K9ac_peak-1916	2.30855	12.2709	10.3485	1044007	11.0598	16.3599	Pf3D7_14_v3	1043889	1044183	2.05064	9.88857	7.94729	1043959	12.5854	15.6389
Pf3D7_14_v3	1054222	1054474	WT-H3K9ac_peak-1917	1.51338	3.02363	1.73819	1054434	7.20752	9.17146	Pf3D7_14_v3	1054121	1054511	1.65374	4.76746	3.22233	1054427	10.123	7.87192
Pf3D7_14_v3	1088420	1089139	WT-H3K9ac_peak-1918	3.15501	27.1301	24.4737	1088985	15.1607	23.4244	Pf3D7_14_v3	1088448	1089131	2.44754	16.4836	14.1328	1088687	15.0478	13.6447
Pf3D7_14_v3	1102775	1103208	WT-H3K9ac_peak-1919	1.79554	5.67672	4.16001	1102905	8.57447	9.91509	Pf3D7_14_v3	1102739	1102944	1.60965	4.30175	2.80105	1102899	9.84944	7.76696
Pf3D7_14_v3	1105751	1106154	WT-H3K9ac_peak-1920	1.79554	5.67672	4.16001	1106074	8.57447	12.5178	Pf3D7_14_v3	1105858	1106123	1.74194	5.76395	4.13075	1105886	10.6702	7.55704
Pf3D7_14_v3	1133047	1133435	WT-H3K9ac_peak-1921	2.07769	9.04448	7.304	1133229	9.94141	16.8557	Pf3D7_14_v3	1133034	1133415	2.24909	13.0175	10.875	1133168	13.8166	11.7554
Pf3D7_14_v3	1140653	1141327	WT-H3K9ac_peak-1922	3.66802	38.0648	34.8286	1141175	17.646	31.3565	Pf3D7_14_v3	1140687	1141345	3.39569	36.9816	33.4105	1141193	20.9301	24.7703
Pf3D7_14_v3	1142262	1143096	WT-H3K9ac_peak-1923	1.79554	5.67672	4.16001	1142779	8.57447	10.9066	Pf3D7_14_v3	1142627	1142966	1.80809	6.56643	4.8679	1142719	11.0806	8.08184
Pf3D7_14_v3	1143431	1143786	WT-H3K9ac_peak-1924	2.30855	12.2709	10.3485	1143692	11.0598	11.8981	Pf3D7_14_v3	1143182	1143785	2.16089	11.5836	9.5328	1143683	13.2694	13.3298
Pf3D7_14_v3	1163008	1163706	WT-H3K9ac_peak-1925	3.59107	36.3435	33.2012	1163545	17.2732	26.7708	Pf3D7_14_v3	1163023	1163693	2.66804	20.6987	18.1001	1163589	16.4157	22.8811
Pf3D7_14_v3	1164383	1165111	WT-H3K9ac_peak-1926	3.05241	25.104	22.5431	1164535	14.6636	21.0696	Pf3D7_14_v3	1164393	1165112	2.64599	20.2608	17.6879	1164548	16.2789	21.8315
Pf3D7_14_v3	1167192	1167607	WT-H3K9ac_peak-1927	2.3855	13.4328	11.4487	1167242	11.4326	13.2614	Pf3D7_14_v3	1167193	1167634	2.18294	11.9357	9.86208	1167303	13.4062	12.5951
Pf3D7_14_v3	1199527	1199885	WT-H3K9ac_peak-1928	1.87249	6.52825	4.95063	1199660	8.94727	9.41934	Pf3D7_14_v3	1199579	1199846	1.91834	8.00456	6.1954	1199679	11.7646	8.29176
Pf3D7_14_v3	1206045	1206807	WT-H3K9ac_peak-1929	2.642	17.5959	15.3989	1206304	12.6753	26.5229	Pf3D7_14_v3	1205899	1206798	3.08699	29.6601	26.5105	1206281	19.0149	22.986
Pf3D7_14_v3	1224342	1224619	WT-H3K9ac_peak-1930	2.97546	23.6221	21.1334	1224467	14.2908	19.9541	Pf3D7_14_v3	1224370	1224746	2.38139	15.2925	13.0115	1224485	14.6374	13.6447
Pf3D7_14_v3	1224941	1225457	WT-H3K9ac_peak-1931	1.87249	6.52825	4.95063	1225114	8.94727	9.79116	Pf3D7_14_v3	1225002	1225482	1.65374	4.76746	3.22233	1225037	10.123	7.13721
Pf3D7_14_v3	1230942	1231184	WT-H3K9ac_peak-1932	2.35985	13.0409	11.0774	1231065	11.3084	13.8811	Pf3D7_14_v3	1230949	1231158	1.78604	6.2938	4.617	1231083	10.9438	12.2802
Pf3D7_14_v3	1247009	1247861	WT-H3K9ac_peak-1933	2.66765	18.0356	15.8165	1247107	12.7996	21.0696	Pf3D7_14_v3	1247640	1247849	1.71989	5.50684	3.8956	1247789	10.5334	9.13143
Pf3D7_14_v3	1260862	1261795	WT-H3K9ac_peak-1934	2.4368	14.2304	12.2055	1261221	11.6812	19.0866	Pf3D7_14_v3	1260895	1261477	2.18294	11.9357	9.86208	1261254	13.4062	15.9538
Pf3D7_14_v3	1269752	1270205	WT-H3K9ac_peak-1935	2.56505	16.3017	14.1697	1269984	12.3025	22.309	Pf3D7_14_v3	1269773	1270254	2.40344	15.6856	13.3818	1269979	14.7742	19.2075
Pf3D7_14_v3	1283652	1285097	WT-H3K9ac_peak-1936	3.20631	28.1642	25.4571	1283808	15.4092	26.8947	Pf3D7_14_v3	1283658	1285081	2.86649	24.7955	21.9532	1283860	17.6469	21.6215
Pf3D7_14_v3	1288347	1289418	WT-H3K9ac_peak-1937	2.82156	20.7589	18.4088	1289103	13.5452	20.0781	Pf3D7_14_v3	1288293	1288671	1.78604	6.2938	4.617	1288542	10.9438	8.39672
Pf3D7_14_v3	1288347	1289418	WT-H3K9ac_peak-1938	2.82156	20.7589	18.4088	1289103	13.5452	20.0781	Pf3D7_14_v3	1288908	1289361	2.62394	19.8265	17.2794	1289137	16.1421	15.324
Pf3D7_14_v3	1294898	1295123	WT-H3K9ac_peak-1939	2.66765	18.0356	15.8165	1295041	12.7996	16.4838	Pf3D7_14_v3	1294916	1295118	2.11679	10.8923	8.88573	1295043	12.9958	14.5893
Pf3D7_14_v3	1296556	1297277	WT-H3K9ac_peak-1940	2.2829	11.8929	9.99045	1297146	10.9356	15.2445	Pf3D7_14_v3	1296692	1297227	2.38139	15.2925	13.0115	1297061	14.6374	13.2248
Pf3D7_14_v3	1298548	1298854	WT-H3K9ac_peak-1941	2.97546	23.6221	21.1334	1298707	14.2908	13.8811	Pf3D7_14_v3	1298589	1298980	1.83014	6.84413	5.12328	1298688	11.2174	11.8604
Pf3D7_14_v3	1303214	1303663	WT-H3K9ac_peak-1942	2.25725	11.5196	9.63715	1303550	10.8113	14.6248	Pf3D7_14_v3	1303240	1303631	2.05064	9.88857	7.94729	1303555	12.5854	15.5339
Pf3D7_14_v3	1310663	1311523	WT-H3K9ac_peak-1943	2.15464	10.0753	8.27343	1310791	10.3142	18.9626	Pf3D7_14_v3	1310689	1311426	1.98449	8.92556	7.04828	1310809	12.175	17.0034
Pf3D7_14_v3	1346052	1346276	WT-H3K9ac_peak-1944	1.94944	7.43097	5.79261	1346163	9.32007	12.3939	Pf3D7_14_v3	1345880	1346322	2.07269	10.2187	8.25624	1346187	12.7222	11.5455
Pf3D7_14_v3	1350419	1350806	WT-H3K9ac_peak-1945	2.66765	18.0356	15.8165	1350547	12.7996	16.8557	Pf3D7_14_v3	1350450	1350771	1.87424	7.41453	5.64965	1350539	11.491	13.5397
Pf3D7_14_v3	1366976	1367828	WT-H3K9ac_peak-1946	2.61635	17.1603	14.985	1367148	12.551	15.6163	Pf3D7_14_v3	1367008	1367806	1.96244	8.61383	6.75915	1367146	12.0382	15.429
Pf3D7_14_v3	1372881	1373163	WT-H3K9ac_peak-1947	2.97546	23.6221	21.1334	1373007	14.2908	20.3259	Pf3D7_14_v3	1372900	1373147	2.27114	13.3865	11.221	1372994	13.9534	17.1083
Pf3D7_14_v3	1378372	1379293	WT-H3K9ac_peak-1948	3.05241	25.104	22.5431	1379056	14.6636	20.8217	Pf3D7_14_v3	1378371	1379651	3.26339	33.7737	30.395	1378891	20.1093	20.1521
Pf3D7_14_v3	1390658	1390860	WT-H3K9ac_peak-1949	2.05204	8.71117	6.99109	1390790	9.81714	11.1545	Pf3D7_14_v3	1390647	1390861	1.89629	7.70711	5.92004	1390807	11.6278	8.92151
Pf3D7_14_v3	1404335	1404697	WT-H3K9ac_peak-1950	3.02676	24.6064	22.0696	1404475	14.5393	18.9626	Pf3D7_14_v3	1404380	1404680	2.07269	10.2187	8.25624	1404504	12.7222	19.2075
Pf3D7_14_v3	1412636	1413152	WT-H3K9ac_peak-1951	2.46245	14.6359	12.5902	1412778	11.8054	15.9881	Pf3D7_14_v3	1412684	1413172	2.02859	9.56298	7.64308	1412770	12.4486	14.1695
Pf3D7_14_v3	1436787	1437051	WT-H3K9ac_peak-1952	2.30855	12.2709	10.3485	1436961	11.0598	18.4669	Pf3D7_14_v3	1436682	1437014	2.00654	9.24196	7.34297	1436852	12.3118	14.9042
Pf3D7_14_v3	1437450	1437871	WT-H3K9ac_peak-1953	3.07806	25.6052	23.0203	1437540	14.7879	22.185	Pf3D7_14_v3	1437450	1437805	2.84444	24.3267	21.5143	1437591	17.5101	19.8372
Pf3D7_14_v3	1467594	1467822	WT-H3K9ac_peak-1954	2.79591	20.2951	17.9675	1467680	13.4209	20.8217	Pf3D7_14_v3	1467582	1468319	2.49164	17.2969	14.8993	1467671	15.3213	18.4728
Pf3D7_14_v3	1468027	1468268	WT-H3K9ac_peak-1955	2.12899	9.72659	7.94517	1468143	10.1899	12.3939	Pf3D7_14_v3	1467582	1468319	2.49164	17.2969	14.8993	1467671	15.3213	18.4728
Pf3D7_14_v3	1484062	1484444	WT-H3K9ac_peak-1956	2.89851	22.1735	19.7542	1484189	13.918	20.6978	Pf3D7_14_v3	1484072	1484492	2.46959	16.8884	14.5139	1484207	15.1845	17.4232
Pf3D7_14_v3	1500516	1500919	WT-H3K9ac_peak-1957	2.56505	16.3017	14.1697	1500642	12.3025	17.4754	Pf3D7_14_v3	1500499	1500907	2.97674	27.188	24.1966	1500652	18.3309	16.5835
Pf3D7_14_v3	1518957	1519218	WT-H3K9ac_peak-1958	1.74423	5.13839	3.66321	1519004	8.32593	11.0305	Pf3D7_14_v3	1518975	1519285	1.60965	4.30175	2.80105	1519059	9.84944	11.0207
Pf3D7_14_v3	1530291	1530806	WT-H3K9ac_peak-1959	2.20594	10.7877	8.94479	1530399	10.5628	14.9966	Pf3D7_14_v3	1530333	1530764	1.80809	6.56643	4.8679	1530547	11.0806	11.9653
Pf3D7_14_v3	1538033	1538430	WT-H3K9ac_peak-1960	2.05204	8.71117	6.99109	1538136	9.81714	7.18844	Pf3D7_14_v3	1538055	1538416	1.94039	8.30681	6.47486	1538347	11.9014	11.7554
Pf3D7_14_v3	1542291	1542653	WT-H3K9ac_peak-1961	2.51375	15.4601	13.3722	1542501	12.054	15.7402	Pf3D7_14_v3	1542206	1542646	2.00654	9.24196	7.34297	1542603	12.3118	12.805
Pf3D7_14_v3	1557519	1557835	WT-H3K9ac_peak-1962	2.25725	11.5196	9.63715	1557629	10.8113	14.8726	Pf3D7_14_v3	1557539	1557759	1.80809	6.56643	4.8679	1557648	11.0806	11.6504
Pf3D7_14_v3	1575984	1576293	WT-H3K9ac_peak-1963	3.12936	26.6183	23.9849	1576135	15.0364	12.6417	Pf3D7_14_v3	1575975	1576492	2.80034	23.3993	20.641	1576110	17.2365	13.3298
Pf3D7_14_v3	1671212	1671692	WT-H3K9ac_peak-1964	3.05241	25.104	22.5431	1671595	14.6636	17.1035	Pf3D7_14_v3	1671260	1671685	2.62394	19.8265	17.2794	1671594	16.1421	15.6389
Pf3D7_14_v3	1673848	1674126	WT-H3K9ac_peak-1965	2.71895	18.9274	16.6646	1674012	13.0481	15.7402	Pf3D7_14_v3	1673820	1674093	2.33729	14.518	12.2833	1673989	14.3638	12.0703
Pf3D7_14_v3	1704545	1704893	WT-H3K9ac_peak-1966	3.28327	29.741	26.956	1704712	15.782	25.6553	Pf3D7_14_v3	1704554	1704880	2.71214	21.5851	18.9342	1704737	16.6893	19.8372
Pf3D7_14_v3	1708541	1709040	WT-H3K9ac_peak-1967	2.3342	12.6535	10.711	1708863	11.1841	12.0221	Pf3D7_14_v3	1708529	1708964	2.20499	12.2921	10.1956	1708817	13.543	12.3852
Pf3D7_14_v3	1711235	1711451	WT-H3K9ac_peak-1968	1.69293	4.62422	3.19088	1711411	8.0774	10.7827	Pf3D7_14_v3	1711195	1711468	1.67579	5.00854	3.44109	1711254	10.2598	7.34713
Pf3D7_14_v3	1717177	1717480	WT-H3K9ac_peak-1969	1.89814	6.82356	5.22569	1717233	9.07154	13.5093	Pf3D7_14_v3	1717179	1717490	2.02859	9.56298	7.64308	1717280	12.4486	11.8604
Pf3D7_14_v3	1727173	1727504	WT-H3K9ac_peak-1970	3.79628	40.9935	37.6056	1727366	18.2673	26.275	Pf3D7_14_v3	1727156	1727492	3.48389	39.1763	35.4795	1727384	21.4772	24.5604
Pf3D7_14_v3	1733774	1735932	WT-H3K9ac_peak-1971	3.48847	34.0916	31.0748	1734733	16.7761	19.3344	Pf3D7_14_v3	1733839	1735746	2.35934	14.9033	12.6454	1734754	14.5006	19.2075
Pf3D7_14_v3	1738241	1740250	WT-H3K9ac_peak-1972	3.71932	39.2274	35.9348	1739559	17.8945	35.9422	Pf3D7_14_v3	1738243	1740065	3.10904	30.1638	26.9836	1738446	19.1517	40.7766
Pf3D7_14_v3	1750511	1751474	WT-H3K9ac_peak-1973	3.43717	32.9845	30.0284	1751120	16.5276	16.8557	Pf3D7_14_v3	1750510	1751431	2.73419	22.0335	19.3557	1751000	16.8261	15.5339
Pf3D7_14_v3	1774923	1775247	WT-H3K9ac_peak-1974	2.82156	20.7589	18.4088	1775148	13.5452	13.0136	Pf3D7_14_v3	1774990	1775190	2.11679	10.8923	8.88573	1775119	12.9958	11.1256
Pf3D7_14_v3	1775971	1776666	WT-H3K9ac_peak-1975	2.77026	19.8352	17.529	1776332	13.2966	19.7063	Pf3D7_14_v3	1775967	1776629	2.42549	16.0827	13.7554	1776044	14.911	17.4232
Pf3D7_14_v3	1779117	1779715	WT-H3K9ac_peak-1976	2.66765	18.0356	15.8165	1779578	12.7996	21.3175	Pf3D7_14_v3	1779080	1779289	1.71989	5.50684	3.8956	1779211	10.5334	16.8984
Pf3D7_14_v3	1792656	1793009	WT-H3K9ac_peak-1977	2.18029	10.429	8.60645	1792731	10.4385	11.1545	Pf3D7_14_v3	1792359	1792962	1.87424	7.41453	5.64965	1792717	11.491	9.65622
Pf3D7_14_v3	1795197	1795960	WT-H3K9ac_peak-1978	2.56505	16.3017	14.1697	1795587	12.3025	13.2614	Pf3D7_14_v3	1794822	1795247	1.69784	5.25502	3.66532	1795170	10.3966	8.08184
Pf3D7_14_v3	1795197	1795960	WT-H3K9ac_peak-1979	2.56505	16.3017	14.1697	1795587	12.3025	13.2614	Pf3D7_14_v3	1795453	1795954	2.38139	15.2925	13.0115	1795741	14.6374	9.02647
Pf3D7_14_v3	1797333	1797859	WT-H3K9ac_peak-1980	2.20594	10.7877	8.94479	1797515	10.5628	16.4838	Pf3D7_14_v3	1797469	1797791	1.76399	6.02629	4.37137	1797616	10.807	14.9042
Pf3D7_14_v3	1804920	1805985	WT-H3K9ac_peak-1981	2.23159	11.1512	9.28855	1805797	10.687	17.3514	Pf3D7_14_v3	1805024	1805979	2.07269	10.2187	8.25624	1805861	12.7222	13.7496
Pf3D7_14_v3	1828585	1828949	WT-H3K9ac_peak-1982	3.33457	30.809	27.9705	1828717	16.0305	16.6078	Pf3D7_14_v3	1828600	1828929	2.97674	27.188	24.1966	1828695	18.3309	18.1579
Pf3D7_14_v3	1829238	1829996	WT-H3K9ac_peak-1983	2.25725	11.5196	9.63715	1829943	10.8113	9.2954	Pf3D7_14_v3	1829253	1829552	1.85219	7.12685	5.38361	1829357	11.3542	8.50168
Pf3D7_14_v3	1830977	1831481	WT-H3K9ac_peak-1984	3.20631	28.1642	25.4571	1831330	15.4092	20.9456	Pf3D7_14_v3	1830966	1831434	2.38139	15.2925	13.0115	1831327	14.6374	18.1579
Pf3D7_14_v3	1844905	1845201	WT-H3K9ac_peak-1985	2.89851	22.1735	19.7542	1845098	13.918	18.4669	Pf3D7_14_v3	1844905	1845407	2.75624	22.4853	19.7807	1845095	16.9629	16.5835
Pf3D7_14_v3	1848323	1848789	WT-H3K9ac_peak-1986	2.25725	11.5196	9.63715	1848682	10.8113	15.3684	Pf3D7_14_v3	1848300	1848728	2.11679	10.8923	8.88573	1848385	12.9958	12.7
Pf3D7_14_v3	1851863	1852127	WT-H3K9ac_peak-1987	1.87249	6.52825	4.95063	1852018	8.94727	9.79116	Pf3D7_14_v3	1851809	1852048	1.83014	6.84413	5.12328	1851950	11.2174	9.23639
Pf3D7_14_v3	1854810	1855036	WT-H3K9ac_peak-1988	2.3342	12.6535	10.711	1854944	11.1841	13.7572	Pf3D7_14_v3	1854809	1855029	2.09474	10.5533	8.56874	1854941	12.859	11.7554
Pf3D7_14_v3	1856697	1857272	WT-H3K9ac_peak-1989	2.46245	14.6359	12.5902	1857069	11.8054	11.8981	Pf3D7_14_v3	1856857	1857210	2.02859	9.56298	7.64308	1857074	12.4486	9.44631
Pf3D7_14_v3	1858919	1859343	WT-H3K9ac_peak-1990	2.82156	20.7589	18.4088	1859150	13.5452	16.112	Pf3D7_14_v3	1858928	1859310	1.94039	8.30681	6.47486	1859203	11.9014	15.429
Pf3D7_14_v3	1864970	1865312	WT-H3K9ac_peak-1991	1.84684	6.23863	4.68146	1865250	8.823	12.2699	Pf3D7_14_v3	1864997	1865326	1.96244	8.61383	6.75915	1865134	12.0382	7.97688
Pf3D7_14_v3	1882150	1882419	WT-H3K9ac_peak-1992	1.84684	6.23863	4.68146	1882311	8.823	10.163	Pf3D7_14_v3	1882187	1882445	1.78604	6.2938	4.617	1882331	10.9438	8.1868
Pf3D7_14_v3	1885496	1885748	WT-H3K9ac_peak-1993	2.00074	8.06034	6.38066	1885582	9.56861	13.8811	Pf3D7_14_v3	1885482	1885898	2.18294	11.9357	9.86208	1885586	13.4062	12.1752
Pf3D7_14_v3	1888084	1888307	WT-H3K9ac_peak-1994	2.02639	8.38311	6.68305	1888229	9.69288	10.163	Pf3D7_14_v3	1887885	1888255	1.71989	5.50684	3.8956	1888141	10.5334	10.4959
Pf3D7_14_v3	1890038	1890521	WT-H3K9ac_peak-1995	2.10334	9.38297	7.62202	1890421	10.0657	12.8896	Pf3D7_14_v3	1890048	1890499	2.05064	9.88857	7.94729	1890352	12.5854	11.9653
Pf3D7_14_v3	1894096	1894835	WT-H3K9ac_peak-1996	3.66802	38.0648	34.8286	1894734	17.646	29.2495	Pf3D7_14_v3	1894198	1894824	3.02084	28.1675	25.113	1894701	18.6045	23.9306
Pf3D7_14_v3	1907076	1907578	WT-H3K9ac_peak-1997	2.79591	20.2951	17.9675	1907257	13.4209	15.8642	Pf3D7_14_v3	1907107	1907726	2.40344	15.6856	13.3818	1907287	14.7742	14.1695
Pf3D7_14_v3	1930145	1930380	WT-H3K9ac_peak-1998	2.5394	15.8787	13.769	1930255	12.1782	19.8302	Pf3D7_14_v3	1930161	1930367	2.24909	13.0175	10.875	1930242	13.8166	18.7877
[truncated: 140 more rows]

## Sheet: WT-H3K14ac
Replicate 1										Replicate 2
Chromosome	Start	End	ID	Fold-change at peak summit	-log10pvalue at peak summit	-log10qvalue at peak summit	Position of peak summit	Calibrated CPM at peak summit	Calibrated CPM at peak summit in Sir2a-KO replicate 1	Chromosome	Start	End	Fold-change at peak summit	-log10pvalue at peak summit	-log10qvalue at peak summit	Position of peak summit	Calibrated CPM at peak summit	Calibrated CPM at peak summit in Sir2a-KO replicate 2
Pf3D7_01_v3	101454	101746	WT-H3K14ac_peak-1	1.65936	9.66584	8.34097	101569	4.27562	7.85222	Pf3D7_01_v3	101482	101722	1.70341	8.90757	7.56255	101603	4.71943	6.45419
Pf3D7_01_v3	109414	109641	WT-H3K14ac_peak-2	1.64982	9.43825	8.12098	109486	4.2509	8.40742	Pf3D7_01_v3	109319	109603	1.68034	8.43495	7.10737	109455	4.65507	8.37912
Pf3D7_01_v3	126959	127195	WT-H3K14ac_peak-3	2.05989	21.2728	19.6458	127105	5.31363	9.41208	Pf3D7_01_v3	126963	127174	2.01103	16.3555	14.787	127105	5.5775	8.06774
Pf3D7_01_v3	130156	130815	WT-H3K14ac_peak-4	4.49172	151.427	148.338	130647	11.6158	19.6173	Pf3D7_01_v3	130176	130812	4.72575	139.326	136.193	130649	13.15	18.4001
Pf3D7_01_v3	134273	134624	WT-H3K14ac_peak-5	1.83102	14.1655	12.7078	134439	4.72048	7.93153	Pf3D7_01_v3	134299	134603	2.01103	16.3555	14.787	134461	5.5775	7.67143
Pf3D7_01_v3	138728	139264	WT-H3K14ac_peak-6	2.31738	30.63	28.8282	139155	5.98092	16.0217	Pf3D7_01_v3	138763	139259	2.64933	36.8236	34.847	139159	7.35801	14.5785
Pf3D7_01_v3	141495	142337	WT-H3K14ac_peak-7	3.63343	96.2576	93.6623	142180	9.39153	17.1321	Pf3D7_01_v3	141476	142333	4.24894	111.726	108.867	142180	11.82	15.8524
Pf3D7_01_v3	143550	143871	WT-H3K14ac_peak-8	2.7656	49.9252	47.8336	143665	7.14251	9.38564	Pf3D7_01_v3	143583	143853	2.38786	27.868	26.0466	143673	6.62865	8.52066
Pf3D7_01_v3	145632	146694	WT-H3K14ac_peak-9	2.83236	53.094	50.9605	146339	7.31551	12.5318	Pf3D7_01_v3	145616	146696	3.18766	58.9096	56.6127	146323	8.85965	11.4647
Pf3D7_01_v3	161029	161438	WT-H3K14ac_peak-10	3.78601	105.448	102.777	161198	9.78697	15.2285	Pf3D7_01_v3	161035	161438	3.82597	89.7138	87.0742	161223	10.6402	13.9841
Pf3D7_01_v3	166034	166982	WT-H3K14ac_peak-11	4.15794	129	126.116	166718	10.7508	16.2861	Pf3D7_01_v3	166000	166969	4.01823	99.2985	96.5651	166646	11.1765	13.7293
Pf3D7_01_v3	169177	169756	WT-H3K14ac_peak-12	2.28877	29.5239	27.7408	169296	5.90678	10.6018	Pf3D7_01_v3	169176	169754	2.09562	18.5894	16.9611	169283	5.81347	9.03021
Pf3D7_01_v3	172835	173758	WT-H3K14ac_peak-13	5.37861	216.295	212.725	173023	13.9143	25.1958	Pf3D7_01_v3	172839	173686	5.50248	187.147	183.625	173014	15.3167	23.5238
Pf3D7_01_v3	179936	180395	WT-H3K14ac_peak-14	1.61168	8.55235	7.2651	180191	4.15205	7.24413	Pf3D7_01_v3	179726	180370	1.69572	8.90757	7.56255	180127	4.69797	6.25604
Pf3D7_01_v3	183286	183912	WT-H3K14ac_peak-15	1.92638	16.9798	15.4501	183484	4.96763	7.66715	Pf3D7_01_v3	183298	183972	1.67265	8.43495	7.10737	183875	4.63362	6.51081
Pf3D7_01_v3	201031	201320	WT-H3K14ac_peak-16	2.05989	21.2728	19.6458	201216	5.31363	7.11194	Pf3D7_01_v3	201069	201272	1.98027	15.4346	13.8875	201191	5.49169	6.8505
Pf3D7_01_v3	202556	203269	WT-H3K14ac_peak-17	2.79421	51.2744	49.1647	202730	7.21665	14.6205	Pf3D7_01_v3	202560	203252	2.81083	43.0023	40.9251	202768	7.8085	13.8708
Pf3D7_01_v3	204572	205505	WT-H3K14ac_peak-18	4.29145	137.83	134.864	205172	11.0968	21.2565	Pf3D7_01_v3	204570	205495	4.10282	104.211	101.432	205173	11.4124	20.3533
Pf3D7_01_v3	209064	209880	WT-H3K14ac_peak-19	1.84055	14.4372	12.9722	209481	4.7452	9.38564	Pf3D7_01_v3	209084	209767	1.58037	6.66173	5.40479	209405	4.37619	7.50158
Pf3D7_01_v3	211701	212595	WT-H3K14ac_peak-20	2.58441	41.6968	39.7187	212354	6.67293	11.5007	Pf3D7_01_v3	211507	212482	2.74931	40.7547	38.7143	212343	7.63689	10.7853
Pf3D7_01_v3	218558	219260	WT-H3K14ac_peak-21	2.75606	49.4784	47.3929	219153	7.11779	12.9284	Pf3D7_01_v3	218610	219236	2.44938	29.8187	27.9643	219096	6.80026	10.1625
Pf3D7_01_v3	223699	224068	WT-H3K14ac_peak-22	2.81328	52.1813	50.0597	223905	7.26608	15.8102	Pf3D7_01_v3	223718	224064	2.98771	50.4885	48.302	223905	8.3019	12.5404
Pf3D7_01_v3	228883	229876	WT-H3K14ac_peak-23	3.48084	87.3575	84.8492	229375	8.9961	21.1507	Pf3D7_01_v3	228905	229882	3.72599	84.468	81.8847	229360	10.3613	17.4376
Pf3D7_01_v3	230345	231334	WT-H3K14ac_peak-24	1.9836	18.7705	17.1988	230484	5.11591	8.01085	Pf3D7_01_v3	230348	231320	2.14177	19.9181	18.2579	230491	5.94219	7.89789
Pf3D7_01_v3	232430	233409	WT-H3K14ac_peak-25	2.38414	33.2724	31.4262	232910	6.15393	9.04195	Pf3D7_01_v3	232414	233434	2.37248	27.1021	25.2951	232976	6.58574	7.50158
Pf3D7_01_v3	233919	234626	WT-H3K14ac_peak-26	2.28877	29.5239	27.7408	234359	5.90678	11.4478	Pf3D7_01_v3	233814	234533	2.61857	35.9705	34.008	234361	7.27221	9.82282
Pf3D7_01_v3	235325	235583	WT-H3K14ac_peak-27	2.03129	20.3193	18.713	235446	5.23949	5.92221	Pf3D7_01_v3	235344	235550	1.80339	11.1741	9.75337	235440	4.9983	5.06711
Pf3D7_01_v3	272440	272974	WT-H3K14ac_peak-28	3.14706	68.9658	66.6449	272746	8.13109	13.2457	Pf3D7_01_v3	272444	272986	3.05693	53.4073	51.182	272724	8.49497	13.1348
Pf3D7_01_v3	279818	280066	WT-H3K14ac_peak-29	2.41275	34.4308	32.5659	279953	6.22807	10.0466	Pf3D7_01_v3	279799	280055	2.434	29.4245	27.5749	279935	6.75736	8.15266
Pf3D7_01_v3	281117	282038	WT-H3K14ac_peak-30	4.28191	137.193	134.233	281292	11.0721	17.7666	Pf3D7_01_v3	281116	281986	4.62577	133.248	130.178	281288	12.8712	16.0222
Pf3D7_01_v3	295319	295533	WT-H3K14ac_peak-31	1.80241	13.364	11.9277	295419	4.64634	6.02796	Pf3D7_01_v3	295329	295531	1.73418	9.63793	8.26964	295407	4.80523	5.91634
Pf3D7_01_v3	296664	296963	WT-H3K14ac_peak-32	2.79421	51.2744	49.1647	296828	7.21665	14.171	Pf3D7_01_v3	296677	296942	2.57243	34.2871	32.3528	296829	7.14349	12.5121
Pf3D7_01_v3	304311	304701	WT-H3K14ac_peak-33	1.85009	14.711	13.2388	304384	4.76991	8.67181	Pf3D7_01_v3	304310	304718	1.89567	13.3737	11.887	304382	5.25572	7.24681
Pf3D7_01_v3	318323	318859	WT-H3K14ac_peak-34	1.72612	11.3262	9.94836	318731	4.44862	6.68892	Pf3D7_01_v3	318458	318829	1.50346	5.26953	4.07839	318733	4.16167	6.34096
Pf3D7_01_v3	322289	323723	WT-H3K14ac_peak-35	4.22469	133.391	130.465	322584	10.9238	22.0232	Pf3D7_01_v3	322307	322739	4.44889	123.313	120.343	322605	12.3778	19.5041
Pf3D7_01_v3	322289	323723	WT-H3K14ac_peak-36	4.22469	133.391	130.465	322584	10.9238	22.0232	Pf3D7_01_v3	322945	323768	2.10332	18.9181	17.2843	323071	5.83493	10.8419
Pf3D7_01_v3	326410	327230	WT-H3K14ac_peak-37	2.72745	48.1471	46.0792	327073	7.04365	12.2146	Pf3D7_01_v3	326428	327221	3.01848	51.4549	49.2549	327057	8.38771	11.0684
Pf3D7_01_v3	328958	329682	WT-H3K14ac_peak-38	1.91685	16.6887	15.1661	329220	4.94291	7.40276	Pf3D7_01_v3	328976	329351	2.24943	23.4002	21.6641	329276	6.24251	6.28434
Pf3D7_01_v3	349298	349684	WT-H3K14ac_peak-39	1.58307	7.914	6.64932	349531	4.0779	6.63605	Pf3D7_01_v3	349333	349693	1.94182	14.5361	13.0164	349510	5.38444	7.27512
Pf3D7_01_v3	350038	350661	WT-H3K14ac_peak-40	1.78333	12.8408	11.4191	350544	4.59691	7.45564	Pf3D7_01_v3	350269	350631	1.84184	11.979	10.5308	350343	5.10556	6.36927
Pf3D7_01_v3	355653	356221	WT-H3K14ac_peak-41	2.79421	51.2744	49.1647	356101	7.21665	14.8848	Pf3D7_01_v3	355556	356208	3.24919	61.9912	59.654	356046	9.03126	11.9176
Pf3D7_01_v3	358855	359138	WT-H3K14ac_peak-42	1.75473	12.0731	10.6732	359015	4.52276	9.96729	Pf3D7_01_v3	358870	359119	1.77263	10.3936	8.99575	359028	4.91249	9.51144
Pf3D7_01_v3	367022	367253	WT-H3K14ac_peak-43	1.65936	9.66584	8.34097	367143	4.27562	9.35921	Pf3D7_01_v3	366835	367253	1.68034	8.43495	7.10737	366981	4.65507	8.52066
Pf3D7_01_v3	369461	370222	WT-H3K14ac_peak-44	2.69884	46.8293	44.7792	370067	6.96951	11.6065	Pf3D7_01_v3	369462	370226	2.93388	48.102	45.9515	370108	8.15173	11.3231
Pf3D7_01_v3	372311	372600	WT-H3K14ac_peak-45	1.64029	9.21309	7.90332	372400	4.22619	8.01085	Pf3D7_01_v3	372292	372630	1.7957	10.9112	9.496	372374	4.97685	6.62404
Pf3D7_01_v3	377802	378483	WT-H3K14ac_peak-46	3.29011	76.6608	74.2588	377980	8.50181	14.1446	Pf3D7_01_v3	377798	378251	3.50297	73.7535	71.2828	377977	9.73918	12.4838
Pf3D7_01_v3	379225	379811	WT-H3K14ac_peak-47	2.36506	32.5087	30.675	379389	6.1045	9.35921	Pf3D7_01_v3	379237	379812	2.14177	19.9181	18.2579	379431	5.94219	7.5582
Pf3D7_01_v3	380594	381808	WT-H3K14ac_peak-48	3.59528	94.0048	91.4304	380732	9.29267	17.0528	Pf3D7_01_v3	380598	381384	3.56449	76.5246	74.0247	380733	9.91079	15.0315
Pf3D7_01_v3	380594	381808	WT-H3K14ac_peak-49	3.59528	94.0048	91.4304	380732	9.29267	17.0528	Pf3D7_01_v3	381586	381812	1.68034	8.43495	7.10737	381673	4.65507	7.98281
Pf3D7_01_v3	382191	382408	WT-H3K14ac_peak-50	1.73565	11.5729	10.1876	382309	4.47334	8.40742	Pf3D7_01_v3	382160	382429	2.01103	16.3555	14.787	382346	5.5775	8.03943
Pf3D7_01_v3	385401	386023	WT-H3K14ac_peak-51	2.15526	24.5786	22.8863	385916	5.56078	10.5489	Pf3D7_01_v3	385394	386010	2.22636	22.6858	20.9646	385915	6.17816	9.62467
Pf3D7_01_v3	390124	391337	WT-H3K14ac_peak-52	2.02175	20.0055	18.4062	390745	5.21477	10.4961	Pf3D7_01_v3	390117	392151	3.70292	83.3169	80.746	391965	10.2969	11.4081
Pf3D7_01_v3	391596	392164	WT-H3K14ac_peak-53	3.59528	94.0048	91.4304	392009	9.29267	12.4789	Pf3D7_01_v3	390117	392151	3.70292	83.3169	80.746	391965	10.2969	11.4081
Pf3D7_01_v3	392526	393105	WT-H3K14ac_peak-54	6.37042	296.699	292.702	392716	16.4846	31.5411	Pf3D7_01_v3	392543	393096	7.21744	307.434	303.111	392719	20.1005	28.4211
Pf3D7_01_v3	393917	394973	WT-H3K14ac_peak-55	4.71106	166.784	163.56	394778	12.1843	18.4012	Pf3D7_01_v3	393934	394975	4.65653	135.264	132.171	394804	12.957	15.541
Pf3D7_01_v3	402539	403283	WT-H3K14ac_peak-56	1.80241	13.364	11.9277	402869	4.64634	7.4292	Pf3D7_01_v3	402504	403211	1.81877	11.4397	10.008	402907	5.0412	6.73727
Pf3D7_01_v3	405782	406157	WT-H3K14ac_peak-57	2.17433	25.2628	23.5577	406029	5.6102	9.86154	Pf3D7_01_v3	405782	406127	2.53398	32.6346	30.7279	405916	7.03623	8.03943
Pf3D7_01_v3	409697	410036	WT-H3K14ac_peak-58	1.49724	6.13681	4.94011	409770	3.85547	6.79468	Pf3D7_01_v3	409698	410081	1.60344	7.08715	5.81243	409993	4.44055	5.74649
Pf3D7_01_v3	410351	410946	WT-H3K14ac_peak-59	2.26016	28.434	26.6701	410708	5.83264	12.0031	Pf3D7_01_v3	410358	410963	2.20329	21.9804	20.2742	410691	6.1138	9.87944
Pf3D7_01_v3	417890	418188	WT-H3K14ac_peak-60	2.09804	22.5718	20.918	417980	5.41249	10.3374	Pf3D7_01_v3	417870	418168	2.49553	31.4159	29.5329	417983	6.92897	8.43574
Pf3D7_01_v3	419325	419745	WT-H3K14ac_peak-61	1.58307	7.914	6.64932	419432	4.0779	6.42454	Pf3D7_01_v3	419358	419644	1.65727	7.97391	6.66385	419494	4.59071	6.36927
Pf3D7_01_v3	420338	420970	WT-H3K14ac_peak-62	6.40856	299.94	295.927	420794	16.5835	28.5535	Pf3D7_01_v3	420303	420963	6.55607	259.372	255.343	420778	18.2556	25.0241
Pf3D7_01_v3	432047	432728	WT-H3K14ac_peak-63	1.76426	12.3267	10.9196	432491	4.54748	10.7604	Pf3D7_01_v3	432412	432716	1.5573	6.24847	5.00932	432553	4.31184	10.1342
Pf3D7_01_v3	450461	450807	WT-H3K14ac_peak-64	2.14572	24.2393	22.5534	450591	5.53606	10.7869	Pf3D7_01_v3	450466	450871	2.23405	22.6858	20.9646	450591	6.19961	9.76621
Pf3D7_01_v3	451648	451919	WT-H3K14ac_peak-65	1.97407	18.4669	16.9021	451728	5.0912	9.72934	Pf3D7_01_v3	451618	452348	2.40324	28.254	26.428	451739	6.67155	9.17174
Pf3D7_01_v3	454890	455169	WT-H3K14ac_peak-66	1.58307	7.914	6.64932	454980	4.0779	4.1244	Pf3D7_01_v3	454864	455115	1.66496	8.20297	6.88705	454986	4.61217	4.13295
Pf3D7_01_v3	466527	467145	WT-H3K14ac_peak-67	2.10758	22.9015	21.2411	466866	5.4372	6.95331	Pf3D7_01_v3	466579	467131	1.84184	11.979	10.5308	466807	5.10556	6.4825
Pf3D7_01_v3	472325	472553	WT-H3K14ac_peak-68	1.92638	16.9798	15.4501	472437	4.96763	6.34522	Pf3D7_01_v3	472326	472556	2.1956	21.631	19.9348	472459	6.09235	5.46342
Pf3D7_01_v3	497163	497847	WT-H3K14ac_peak-69	1.88824	15.8282	14.327	497671	4.86877	9.17414	Pf3D7_01_v3	497201	497797	1.84953	12.2527	10.799	497616	5.12701	8.03943
Pf3D7_01_v3	521174	521733	WT-H3K14ac_peak-70	2.63209	43.8081	41.8005	521516	6.7965	13.2721	Pf3D7_01_v3	521172	521791	2.52629	32.6346	30.7279	521485	7.01478	11.3514
Pf3D7_01_v3	522032	522482	WT-H3K14ac_peak-71	2.13619	23.902	22.2224	522261	5.51135	7.72002	Pf3D7_01_v3	522015	522475	2.18791	21.2839	19.5927	522185	6.0709	8.2942
Pf3D7_01_v3	535338	536148	WT-H3K14ac_peak-72	2.04082	20.6352	19.0218	535463	5.2642	8.19592	Pf3D7_01_v3	535360	536072	1.69572	8.90757	7.56255	535484	4.69797	7.89789
Pf3D7_02_v3	78018	78772	WT-H3K14ac_peak-73	1.86916	15.2652	13.7784	78679	4.81934	7.66715	Pf3D7_02_v3	77778	78759	1.90336	13.6604	12.1627	78691	5.27718	6.90712
Pf3D7_02_v3	81320	81605	WT-H3K14ac_peak-74	2.39367	33.6568	31.8043	81437	6.17864	16.1803	Pf3D7_02_v3	81331	81567	2.09562	18.5894	16.9611	81431	5.81347	14.4653
Pf3D7_02_v3	109620	110137	WT-H3K14ac_peak-75	3.27104	75.6182	73.2264	109797	8.45238	15.5722	Pf3D7_02_v3	109607	110119	3.67985	82.1712	79.6122	109801	10.2326	11.493
Pf3D7_02_v3	112666	113075	WT-H3K14ac_peak-76	1.88824	15.8282	14.327	112888	4.86877	8.85688	Pf3D7_02_v3	112633	113102	2.08024	18.2631	16.6457	112958	5.77057	7.98281
Pf3D7_02_v3	127928	128306	WT-H3K14ac_peak-77	2.69884	46.8293	44.7792	128055	6.96951	12.8491	Pf3D7_02_v3	127918	128243	2.98002	50.0079	47.8304	128028	8.28045	11.3231
Pf3D7_02_v3	131564	131887	WT-H3K14ac_peak-78	1.62121	8.77012	7.47541	131713	4.17676	5.94865	Pf3D7_02_v3	131556	131806	1.54961	6.04645	4.81929	131704	4.29039	4.92557
Pf3D7_02_v3	132943	133735	WT-H3K14ac_peak-79	1.73565	11.5729	10.1876	133456	4.47334	8.53961	Pf3D7_02_v3	132957	133571	1.65727	7.97391	6.66385	133480	4.59071	7.98281
Pf3D7_02_v3	136371	137080	WT-H3K14ac_peak-80	1.85963	14.987	13.5074	136494	4.76991	9.1477	Pf3D7_02_v3	136380	137072	1.92644	14.2416	12.7275	136518	5.34153	6.42588
Pf3D7_02_v3	141624	141853	WT-H3K14ac_peak-81	2.00268	19.3839	17.7985	141716	5.16534	10.6811	Pf3D7_02_v3	141620	141829	1.99565	16.046	14.4829	141710	5.5346	8.88867
Pf3D7_02_v3	155775	156206	WT-H3K14ac_peak-82	1.51631	6.51356	5.30148	156111	3.9049	10.0202	Pf3D7_02_v3	155864	156231	1.75725	10.1389	8.75289	156006	4.86959	6.53911
Pf3D7_02_v3	156477	157011	WT-H3K14ac_peak-83	2.86097	54.474	52.3229	156779	7.38965	14.832	Pf3D7_02_v3	156461	156999	2.97233	49.5289	47.356	156643	8.25899	13.8142
Pf3D7_02_v3	158774	159733	WT-H3K14ac_peak-84	4.52986	154.064	150.95	159544	11.7147	18.454	Pf3D7_02_v3	158814	159729	5.04106	158.066	154.783	159540	14.0296	17.2961
Pf3D7_02_v3	169789	170212	WT-H3K14ac_peak-85	2.67977	45.9584	43.9204	170094	6.92008	14.9377	Pf3D7_02_v3	169599	170211	2.92619	47.6298	45.4839	170083	8.13028	11.9459
Pf3D7_02_v3	171514	172536	WT-H3K14ac_peak-86	2.34599	31.752	29.9311	172304	6.05507	9.99373	Pf3D7_02_v3	171931	172538	2.52629	32.6346	30.7279	172386	7.01478	8.20928
Pf3D7_02_v3	176493	176890	WT-H3K14ac_peak-87	1.71658	11.0819	9.71165	176585	4.42391	9.22701	Pf3D7_02_v3	176511	176911	1.59575	6.87293	5.61007	176576	4.4191	7.07696
Pf3D7_02_v3	182516	183458	WT-H3K14ac_peak-88	2.04082	20.6352	19.0218	183130	5.2642	13.0077	Pf3D7_02_v3	182516	183480	1.89567	13.3737	11.887	183110	5.25572	12.5687
Pf3D7_02_v3	184645	185063	WT-H3K14ac_peak-89	1.47817	5.77064	4.58944	184789	3.80604	6.58317	Pf3D7_02_v3	184648	185069	1.62651	7.5246	6.23206	184827	4.50491	5.4068
Pf3D7_02_v3	185408	187037	WT-H3K14ac_peak-90	2.9754	60.1221	57.902	186484	7.68623	22.7635	Pf3D7_02_v3	185585	187019	3.09538	54.8887	52.6458	186474	8.60222	20.4949
Pf3D7_02_v3	194820	195874	WT-H3K14ac_peak-91	2.57487	41.2793	39.3074	194954	6.64822	8.96263	Pf3D7_02_v3	194825	195709	2.18022	21.2839	19.5927	194944	6.04944	8.97359
Pf3D7_02_v3	197211	197516	WT-H3K14ac_peak-92	2.24109	27.7164	25.9657	197394	5.78321	8.09016	Pf3D7_02_v3	197241	197489	1.88798	13.0895	11.6082	197375	5.23427	6.62404
Pf3D7_02_v3	199241	199547	WT-H3K14ac_peak-93	1.78333	12.8408	11.4191	199374	4.59691	8.48674	Pf3D7_02_v3	199257	199558	1.67265	8.43495	7.10737	199489	4.63362	8.35082
Pf3D7_02_v3	200392	201637	WT-H3K14ac_peak-94	2.86097	54.474	52.3229	200524	7.38965	9.91441	Pf3D7_02_v3	200404	201620	2.94157	48.576	46.4162	200515	8.17319	9.51144
Pf3D7_02_v3	203200	204187	WT-H3K14ac_peak-95	3.63343	96.2576	93.6623	203952	9.39153	18.0575	Pf3D7_02_v3	203215	204180	3.97209	96.8719	94.1611	203965	11.0477	15.9373
Pf3D7_02_v3	210568	210977	WT-H3K14ac_peak-96	2.13619	23.902	22.2224	210860	5.51135	10.1524	Pf3D7_02_v3	210566	210959	2.11101	19.2491	17.6048	210824	5.85638	10.0493
Pf3D7_02_v3	212977	214048	WT-H3K14ac_peak-97	4.70152	166.107	162.888	213563	12.1596	28.2891	Pf3D7_02_v3	212977	214041	5.11796	163.045	159.714	213563	14.2441	26.4678
Pf3D7_02_v3	223410	224986	WT-H3K14ac_peak-98	2.61301	42.9588	40.9628	224250	6.74707	11.5536	Pf3D7_02_v3	223405	224988	2.79545	42.5492	40.4808	224180	7.7656	9.05851
Pf3D7_02_v3	225570	226070	WT-H3K14ac_peak-99	2.31738	30.63	28.8282	225686	5.98092	9.46496	Pf3D7_02_v3	225541	226050	2.48784	31.0136	29.1353	225688	6.90752	9.03021
Pf3D7_02_v3	231016	231517	WT-H3K14ac_peak-100	3.23289	73.5482	71.1777	231161	8.35352	13.2192	Pf3D7_02_v3	231017	231506	3.74906	85.6245	83.0288	231171	10.4256	11.6628
Pf3D7_02_v3	239712	240173	WT-H3K14ac_peak-101	1.8787	15.5456	14.0515	240037	4.84405	9.20058	Pf3D7_02_v3	239757	240159	1.7111	9.14819	7.7974	240024	4.74088	7.95451
Pf3D7_02_v3	245173	245699	WT-H3K14ac_peak-102	1.97407	18.4669	16.9021	245574	5.0912	8.85688	Pf3D7_02_v3	245162	245702	2.10332	18.9181	17.2843	245586	5.83493	7.95451
Pf3D7_02_v3	250576	250797	WT-H3K14ac_peak-103	1.61168	8.55235	7.2651	250688	4.15205	8.16948	Pf3D7_02_v3	250421	250796	1.75725	10.1389	8.75289	250625	4.86959	6.22773
Pf3D7_02_v3	252740	253487	WT-H3K14ac_peak-104	1.6689	9.89586	8.56331	253418	4.30033	10.2581	Pf3D7_02_v3	252391	253503	1.94951	14.8331	13.3025	252471	5.40589	6.28434
Pf3D7_02_v3	271294	271936	WT-H3K14ac_peak-105	2.36506	32.5087	30.675	271678	6.1045	9.17414	Pf3D7_02_v3	271302	271902	2.51091	31.8201	29.9278	271658	6.97188	8.15266
Pf3D7_02_v3	277510	277902	WT-H3K14ac_peak-106	2.45089	35.9992	34.1088	277652	6.32693	12.1352	Pf3D7_02_v3	277506	277900	2.57243	34.2871	32.3528	277647	7.14349	11.6628
Pf3D7_02_v3	283774	284095	WT-H3K14ac_peak-107	1.42095	4.73677	3.60221	283817	3.65775	8.56605	Pf3D7_02_v3	283782	284065	1.35734	3.10159	2.02595	283797	3.75409	6.51081
Pf3D7_02_v3	284898	285294	WT-H3K14ac_peak-108	1.61168	8.55235	7.2651	285233	4.15205	7.48208	Pf3D7_02_v3	285023	285263	1.52653	5.65172	4.44257	285207	4.22603	7.27512
Pf3D7_02_v3	288345	288591	WT-H3K14ac_peak-109	1.79287	13.1012	11.6722	288517	4.62162	8.53961	Pf3D7_02_v3	288163	288593	2.04948	17.2984	15.703	288446	5.68476	8.60559
Pf3D7_02_v3	303613	304007	WT-H3K14ac_peak-110	1.53538	6.90079	5.67359	303732	3.95433	8.51318	Pf3D7_02_v3	303636	303929	1.6342	7.5246	6.23206	303778	4.52636	7.47327
Pf3D7_02_v3	323487	323717	WT-H3K14ac_peak-111	1.5926	8.12428	6.85207	323631	4.10262	5.20837	Pf3D7_02_v3	323510	323713	1.58806	6.66173	5.40479	323639	4.39765	5.83142
Pf3D7_02_v3	333167	333895	WT-H3K14ac_peak-112	1.81194	13.6289	12.1855	333821	4.67105	7.03262	Pf3D7_02_v3	333183	333862	2.14177	19.9181	18.2579	333286	5.94219	6.90712
Pf3D7_02_v3	334228	335239	WT-H3K14ac_peak-113	3.08984	65.9696	63.6835	334429	7.9828	10.6415	Pf3D7_02_v3	334240	334659	2.78776	42.0979	40.034	334445	7.74415	10.2191
Pf3D7_02_v3	334228	335239	WT-H3K14ac_peak-114	3.08984	65.9696	63.6835	334429	7.9828	10.6415	Pf3D7_02_v3	335005	335236	1.84184	11.979	10.5308	335155	5.10556	5.63326
Pf3D7_02_v3	336334	336633	WT-H3K14ac_peak-115	2.3746	32.8897	31.0497	336513	6.12921	10.3374	Pf3D7_02_v3	336375	336649	2.77238	41.6484	39.5936	336551	7.70124	9.90775
Pf3D7_02_v3	337575	337934	WT-H3K14ac_peak-116	1.80241	13.364	11.9277	337648	4.64634	7.90509	Pf3D7_02_v3	337576	337919	1.81108	11.4397	10.008	337660	5.01975	6.76558
Pf3D7_02_v3	350022	350306	WT-H3K14ac_peak-117	2.35553	32.1295	30.3021	350137	6.07978	10.2581	Pf3D7_02_v3	350026	350310	2.15715	20.5964	18.9206	350140	5.98509	8.52066
Pf3D7_02_v3	355760	356150	WT-H3K14ac_peak-118	1.64982	9.43825	8.12098	356018	4.2509	6.87399	Pf3D7_02_v3	355783	356133	1.60344	7.08715	5.81243	355954	4.44055	5.60495
Pf3D7_02_v3	359145	359799	WT-H3K14ac_peak-119	2.9754	60.1221	57.902	359298	7.68623	10.4961	Pf3D7_02_v3	359135	359855	3.28764	63.5527	61.1986	359291	9.13852	10.4739
Pf3D7_02_v3	361964	362649	WT-H3K14ac_peak-120	1.84055	14.4372	12.9722	362239	4.7452	10.6547	Pf3D7_02_v3	361906	362629	1.74187	9.88703	8.50696	362252	4.82668	9.79452
Pf3D7_02_v3	372645	373317	WT-H3K14ac_peak-121	1.76426	12.3267	10.9196	373195	4.54748	8.83044	Pf3D7_02_v3	372730	373329	2.01103	16.3555	14.787	373209	5.5775	8.06774
Pf3D7_02_v3	376157	377467	WT-H3K14ac_peak-122	2.50811	38.4018	36.4735	377082	6.47521	14.8584	Pf3D7_02_v3	376004	377501	2.51091	31.8201	29.9278	376845	6.97188	13.1632
Pf3D7_02_v3	383095	383438	WT-H3K14ac_peak-123	1.89777	16.1129	14.6045	383334	4.89348	6.95331	Pf3D7_02_v3	383110	383408	2.04179	17.2984	15.703	383301	5.66331	5.83142
Pf3D7_02_v3	384310	384575	WT-H3K14ac_peak-124	2.75606	49.4784	47.3929	384429	7.11779	11.2892	Pf3D7_02_v3	384325	384551	2.64164	36.8236	34.847	384407	7.33656	9.56805
Pf3D7_02_v3	384838	385100	WT-H3K14ac_peak-125	1.79287	13.1012	11.6722	384917	4.62162	8.19592	Pf3D7_02_v3	384848	385069	1.97258	15.4346	13.8875	384932	5.47024	7.89789
Pf3D7_02_v3	386429	386685	WT-H3K14ac_peak-126	2.52719	39.2159	37.275	386566	6.52464	12.2674	Pf3D7_02_v3	386426	386699	2.9185	47.6298	45.4839	386581	8.10883	10.6438
Pf3D7_02_v3	387221	388143	WT-H3K14ac_peak-127	2.29831	29.8908	28.1014	387342	5.93149	10.9191	Pf3D7_02_v3	387209	388143	2.30327	24.8552	23.09	387366	6.39268	8.35082
Pf3D7_02_v3	390225	390636	WT-H3K14ac_peak-128	3.04216	63.5093	61.2506	390496	7.85923	12.2146	Pf3D7_02_v3	390246	390636	3.27995	63.0307	60.6807	390526	9.11707	9.79452
Pf3D7_02_v3	401581	401894	WT-H3K14ac_peak-129	1.82148	13.8961	12.4456	401752	4.69577	7.50852	Pf3D7_02_v3	401584	401912	1.91105	13.6604	12.1627	401829	5.29863	7.52989
Pf3D7_02_v3	406024	406400	WT-H3K14ac_peak-130	3.35687	80.349	77.911	406242	8.67481	14.5411	Pf3D7_02_v3	406036	406400	3.08769	54.3933	52.1547	406226	8.58077	13.1632
Pf3D7_02_v3	409961	410336	WT-H3K14ac_peak-131	3.29965	77.1839	74.7768	410144	8.52652	14.3296	Pf3D7_02_v3	409969	410351	3.83366	89.7138	87.0742	410121	10.6616	11.861
Pf3D7_02_v3	412511	412860	WT-H3K14ac_peak-132	2.1648	24.9198	23.221	412662	5.58549	9.43852	Pf3D7_02_v3	412494	412867	2.55705	33.457	31.5365	412660	7.10059	7.69974
Pf3D7_02_v3	438739	438961	WT-H3K14ac_peak-133	2.15526	24.5786	22.8863	438875	5.56078	9.30633	Pf3D7_02_v3	438735	438948	1.97258	15.4346	13.8875	438872	5.47024	8.18097
Pf3D7_02_v3	442677	442942	WT-H3K14ac_peak-134	1.85009	14.711	13.2388	442824	4.76991	8.1166	Pf3D7_02_v3	442636	442948	2.10332	18.9181	17.2843	442845	5.83493	6.87881
Pf3D7_02_v3	444099	444466	WT-H3K14ac_peak-135	2.32692	31.0022	29.1942	444201	6.00564	11.4214	Pf3D7_02_v3	444086	444481	2.26481	23.7607	22.0196	444188	6.28542	10.1625
Pf3D7_02_v3	451698	452020	WT-H3K14ac_peak-136	1.61168	8.55235	7.2651	451771	4.15205	10.2317	Pf3D7_02_v3	451686	451994	1.84953	12.2527	10.799	451881	5.12701	7.30343
Pf3D7_02_v3	469968	470253	WT-H3K14ac_peak-137	1.6689	9.89586	8.56331	470182	4.30033	5.79002	Pf3D7_02_v3	469889	470298	1.61113	7.08715	5.81243	469966	4.462	5.52003
Pf3D7_02_v3	475250	475576	WT-H3K14ac_peak-138	1.73565	11.5729	10.1876	475305	4.47334	6.79468	Pf3D7_02_v3	475276	475648	1.68803	8.66982	7.33633	475407	4.67652	6.73727
Pf3D7_02_v3	493821	494321	WT-H3K14ac_peak-139	3.16613	69.975	67.6426	494178	8.18052	12.7698	Pf3D7_02_v3	493869	494307	3.39531	68.3186	65.9072	494137	9.43885	11.4081
Pf3D7_02_v3	495156	495686	WT-H3K14ac_peak-140	2.36506	32.5087	30.675	495405	6.1045	11.0248	Pf3D7_02_v3	495154	495666	2.46476	30.215	28.3511	495317	6.84317	9.62467
Pf3D7_02_v3	499290	499796	WT-H3K14ac_peak-141	1.64982	9.43825	8.12098	499688	4.2509	6.92687	Pf3D7_02_v3	499373	499785	1.6342	7.5246	6.23206	499661	4.52636	6.51081
Pf3D7_02_v3	507376	507889	WT-H3K14ac_peak-142	1.74519	11.8218	10.4293	507819	4.49805	8.35455	Pf3D7_02_v3	507378	507883	1.84953	12.2527	10.799	507788	5.12701	6.51081
Pf3D7_02_v3	510713	512774	WT-H3K14ac_peak-143	2.98494	60.6018	58.3764	512379	7.71094	14.171	Pf3D7_02_v3	510723	512499	2.6801	38.1173	36.1214	512363	7.44382	11.493
Pf3D7_02_v3	524704	525113	WT-H3K14ac_peak-144	1.99314	19.0762	17.4977	524802	5.14063	11.2628	Pf3D7_02_v3	524700	525244	2.20329	21.9804	20.2742	524768	6.1138	9.28498
Pf3D7_02_v3	525567	526114	WT-H3K14ac_peak-145	2.46997	36.7934	34.8902	525983	6.37636	12.0031	Pf3D7_02_v3	525642	526070	2.47246	30.6133	28.7445	525983	6.86462	10.5871
Pf3D7_02_v3	545213	545978	WT-H3K14ac_peak-146	3.9386	114.919	112.166	545840	10.1824	16.4183	Pf3D7_02_v3	545239	545977	4.54887	128.581	125.557	545842	12.6566	13.5878
Pf3D7_02_v3	549893	550450	WT-H3K14ac_peak-147	1.69751	10.6004	9.24511	550040	4.37448	9.91441	Pf3D7_02_v3	549838	550118	1.98027	15.4346	13.8875	550019	5.49169	9.82282
Pf3D7_02_v3	561167	561407	WT-H3K14ac_peak-148	1.76426	12.3267	10.9196	561266	4.54748	9.72934	Pf3D7_02_v3	561157	561402	1.76494	10.3936	8.99575	561266	4.89104	8.86036
Pf3D7_02_v3	564319	564656	WT-H3K14ac_peak-149	2.04082	20.6352	19.0218	564499	5.2642	9.20058	Pf3D7_02_v3	564323	564626	1.83415	11.979	10.5308	564415	5.08411	6.8505
Pf3D7_02_v3	566249	567077	WT-H3K14ac_peak-150	2.03129	20.3193	18.713	566375	5.23949	9.27989	Pf3D7_02_v3	566246	567052	2.42631	29.0323	27.1921	566390	6.73591	8.83205
Pf3D7_02_v3	572947	573345	WT-H3K14ac_peak-151	2.11711	23.233	21.5662	573211	5.46192	7.48208	Pf3D7_02_v3	573063	573334	2.12639	19.5824	17.9327	573240	5.89928	7.13358
Pf3D7_02_v3	584274	584627	WT-H3K14ac_peak-152	1.8787	15.5456	14.0515	584445	4.84405	7.37632	Pf3D7_02_v3	584282	584600	1.66496	8.20297	6.88705	584411	4.61217	6.45419
Pf3D7_02_v3	584963	585344	WT-H3K14ac_peak-153	2.22202	27.0061	25.2685	585170	5.73378	15.0435	Pf3D7_02_v3	584996	585343	2.36479	27.1021	25.2951	585171	6.56429	13.5878
Pf3D7_02_v3	585703	586124	WT-H3K14ac_peak-154	1.83102	14.1655	12.7078	585986	4.72048	13.6951	Pf3D7_02_v3	585783	586121	2.31096	25.2243	23.4544	585960	6.41413	12.1158
Pf3D7_02_v3	587101	587629	WT-H3K14ac_peak-155	1.97407	18.4669	16.9021	587185	5.0912	9.67647	Pf3D7_02_v3	587095	587638	1.96489	15.1326	13.5965	587199	5.44879	7.52989
Pf3D7_02_v3	588162	589064	WT-H3K14ac_peak-156	2.5558	40.4491	38.4894	588880	6.59879	10.8662	Pf3D7_02_v3	588195	589057	2.81083	43.0023	40.9251	588902	7.8085	8.71882
Pf3D7_02_v3	595935	596257	WT-H3K14ac_peak-157	1.72612	11.3262	9.94836	596061	4.44862	6.55673	Pf3D7_02_v3	595945	596146	1.61882	7.30438	6.02374	596017	4.48345	6.28434
Pf3D7_02_v3	597515	598461	WT-H3K14ac_peak-158	2.18387	25.6077	23.8961	597597	5.63492	10.311	Pf3D7_02_v3	597507	597976	2.21867	22.332	20.6209	597605	6.1567	10.7853
Pf3D7_02_v3	605456	605694	WT-H3K14ac_peak-159	1.76426	12.3267	10.9196	605557	4.54748	8.22235	Pf3D7_02_v3	605474	605678	1.74187	9.88703	8.50696	605601	4.82668	8.37912
Pf3D7_02_v3	605982	606418	WT-H3K14ac_peak-160	1.83102	14.1655	12.7078	606242	4.72048	6.02796	Pf3D7_02_v3	605926	606409	1.88029	13.0895	11.6082	606236	5.21282	5.20864
Pf3D7_02_v3	608912	609408	WT-H3K14ac_peak-161	1.84055	14.4372	12.9722	609288	4.7452	8.48674	Pf3D7_02_v3	608956	609369	1.85722	12.529	11.0643	609252	5.14846	6.70896
Pf3D7_02_v3	628641	629130	WT-H3K14ac_peak-162	2.46997	36.7934	34.8902	628780	6.37636	10.6811	Pf3D7_02_v3	628642	629132	2.51091	31.8201	29.9278	628777	6.97188	9.42651
Pf3D7_02_v3	636172	636474	WT-H3K14ac_peak-163	1.5926	8.12428	6.85207	636322	4.10262	7.79934	Pf3D7_02_v3	635974	636489	1.65727	7.97391	6.66385	636361	4.59071	6.62404
Pf3D7_02_v3	643100	643333	WT-H3K14ac_peak-164	1.70704	10.8399	9.47719	643233	4.39919	8.804	Pf3D7_02_v3	643101	643333	1.81877	11.4397	10.008	643235	5.0412	7.86958
Pf3D7_02_v3	643722	644320	WT-H3K14ac_peak-165	2.45089	35.9992	34.1088	643850	6.32693	10.4961	Pf3D7_02_v3	643747	644295	2.39555	27.868	26.0466	643849	6.6501	9.25667
Pf3D7_02_v3	645857	646195	WT-H3K14ac_peak-166	2.18387	25.6077	23.8961	645962	5.63492	9.04195	Pf3D7_02_v3	645894	646187	1.98027	15.4346	13.8875	645961	5.49169	7.89789
Pf3D7_02_v3	652311	652875	WT-H3K14ac_peak-167	1.55446	7.29839	6.05615	652742	4.00376	8.1166	Pf3D7_02_v3	652343	653402	2.1187	19.2491	17.6048	653235	5.87783	8.74713
Pf3D7_02_v3	653101	653396	WT-H3K14ac_peak-168	1.76426	12.3267	10.9196	653256	4.54748	10.2052	Pf3D7_02_v3	652343	653402	2.1187	19.2491	17.6048	653235	5.87783	8.74713
Pf3D7_02_v3	669174	669950	WT-H3K14ac_peak-169	6.90446	342.981	338.745	669765	17.8686	28.6593	Pf3D7_02_v3	669170	669953	7.31742	315.234	310.827	669766	20.3793	27.034
Pf3D7_02_v3	670443	671702	WT-H3K14ac_peak-170	2.04082	20.6352	19.0218	670538	5.2642	9.86154	Pf3D7_02_v3	670428	671696	2.31865	25.5957	23.8162	670552	6.43558	8.54897
Pf3D7_02_v3	675381	675955	WT-H3K14ac_peak-171	3.12799	67.9617	65.6526	675532	8.08166	16.6562	Pf3D7_02_v3	675391	675885	3.34147	66.1855	63.7974	675527	9.28869	14.9749
Pf3D7_02_v3	682521	683651	WT-H3K14ac_peak-172	2.32692	31.0022	29.1942	683257	6.00564	11.6065	Pf3D7_02_v3	682697	683647	2.58781	34.7051	32.766	683269	7.1864	10.8136
Pf3D7_02_v3	693139	693710	WT-H3K14ac_peak-173	1.50678	6.32386	5.11941	693198	3.88019	5.79002	Pf3D7_02_v3	693220	693693	1.61113	7.08715	5.81243	693296	4.462	7.04866
Pf3D7_02_v3	701218	701478	WT-H3K14ac_peak-174	2.11711	23.233	21.5662	701321	5.46192	9.67647	Pf3D7_02_v3	701228	701493	1.99565	16.046	14.4829	701307	5.5346	7.69974
Pf3D7_02_v3	712530	712963	WT-H3K14ac_peak-175	2.03129	20.3193	18.713	712670	5.23949	9.01551	Pf3D7_02_v3	712560	712919	1.89567	13.3737	11.887	712700	5.25572	7.19019
Pf3D7_02_v3	730354	730597	WT-H3K14ac_peak-176	2.72745	48.1471	46.0792	730490	7.04365	12.241	Pf3D7_02_v3	730358	730594	2.6801	38.1173	36.1214	730480	7.44382	9.25667
Pf3D7_02_v3	731076	731363	WT-H3K14ac_peak-177	3.03262	63.0214	60.7682	731213	7.83452	11.2099	Pf3D7_02_v3	731067	731347	3.17997	58.9096	56.6127	731193	8.8382	11.2382
Pf3D7_02_v3	732805	733045	WT-H3K14ac_peak-178	2.62255	43.3827	41.3808	732940	6.77179	10.6018	Pf3D7_02_v3	732811	733044	2.80314	43.0023	40.9251	732938	7.78705	9.59636
Pf3D7_02_v3	734268	734513	WT-H3K14ac_peak-179	1.63075	8.99037	7.68807	734352	4.20148	7.00619	Pf3D7_02_v3	734261	734554	1.93413	14.2416	12.7275	734338	5.36298	6.82219
Pf3D7_02_v3	743392	743860	WT-H3K14ac_peak-180	1.56399	7.50104	6.25125	743573	4.02847	6.18659	Pf3D7_02_v3	743490	743980	1.68034	8.43495	7.10737	743815	4.65507	6.42588
Pf3D7_02_v3	749052	749266	WT-H3K14ac_peak-181	1.57353	7.70625	6.44898	749156	4.05319	7.90509	Pf3D7_02_v3	749052	749305	1.69572	8.90757	7.56255	749189	4.69797	6.00126
Pf3D7_02_v3	749936	750409	WT-H3K14ac_peak-182	3.06123	64.4894	62.2195	750097	7.90866	13.5365	Pf3D7_02_v3	749946	750387	2.89543	46.6905	44.5584	750098	8.04447	11.4081
Pf3D7_02_v3	751111	751732	WT-H3K14ac_peak-183	2.29831	29.8908	28.1014	751614	5.93149	9.35921	Pf3D7_02_v3	751101	751742	2.66472	37.6842	35.6932	751600	7.40092	8.91697
Pf3D7_02_v3	759617	760308	WT-H3K14ac_peak-184	2.50811	38.4018	36.4735	759725	6.47521	9.65003	Pf3D7_02_v3	759621	760250	2.54936	33.457	31.5365	759746	7.07914	8.2942
Pf3D7_02_v3	763500	764968	WT-H3K14ac_peak-185	2.48904	37.5943	35.6786	764202	6.42579	10.073	Pf3D7_02_v3	763507	764337	2.31865	25.5957	23.8162	764000	6.43558	8.54897
Pf3D7_02_v3	763500	764968	WT-H3K14ac_peak-186	2.48904	37.5943	35.6786	764202	6.42579	10.073	Pf3D7_02_v3	764660	764948	2.10332	18.9181	17.2843	764772	5.83493	6.62404
Pf3D7_02_v3	772493	772747	WT-H3K14ac_peak-187	3.08984	65.9696	63.6835	772614	7.9828	10.8662	Pf3D7_02_v3	772490	772750	3.31071	64.6013	62.2344	772612	9.20288	9.51144
Pf3D7_02_v3	773446	773741	WT-H3K14ac_peak-188	1.8787	15.5456	14.0515	773636	4.84405	8.35455	Pf3D7_02_v3	773436	773744	1.98796	15.7391	14.1866	773664	5.51315	7.69974
Pf3D7_02_v3	792052	792309	WT-H3K14ac_peak-189	1.62121	8.77012	7.47541	792193	4.17676	7.69358	Pf3D7_02_v3	792054	792333	1.49577	5.08318	3.89809	792186	4.14022	6.34096
Pf3D7_02_v3	801315	801624	WT-H3K14ac_peak-190	2.09804	22.5718	20.918	801489	5.41249	12.7169	Pf3D7_02_v3	801298	801626	2.11101	19.2491	17.6048	801485	5.85638	10.7004
Pf3D7_02_v3	807430	807704	WT-H3K14ac_peak-191	1.79287	13.1012	11.6722	807586	4.62162	8.85688	Pf3D7_02_v3	807484	807703	1.69572	8.90757	7.56255	807606	4.69797	7.81297
Pf3D7_02_v3	833667	834688	WT-H3K14ac_peak-192	3.2615	75.0988	72.712	833820	8.42766	17.8195	Pf3D7_02_v3	833683	834653	3.21843	60.4434	58.1283	833831	8.94546	15.3145
Pf3D7_03_v3	82090	82324	WT-H3K14ac_peak-193	1.4877	5.95239	4.76351	82167	3.83076	5.94865	Pf3D7_03_v3	82038	82416	1.80339	11.1741	9.75337	82115	4.9983	5.4068
Pf3D7_03_v3	92421	93016	WT-H3K14ac_peak-194	1.7738	12.5826	11.1682	92817	4.57219	6.87399	Pf3D7_03_v3	92362	93053	1.86491	12.529	11.0643	92846	5.16992	5.97296
Pf3D7_03_v3	109474	109862	WT-H3K14ac_peak-195	2.82282	52.6369	50.5092	109695	7.29079	13.6951	Pf3D7_03_v3	109478	109875	3.18766	58.9096	56.6127	109722	8.85965	11.0118
Pf3D7_03_v3	134662	134949	WT-H3K14ac_peak-196	1.90731	16.3997	14.8841	134795	4.9182	9.96729	Pf3D7_03_v3	134666	134951	1.82646	11.708	10.2708	134760	5.06266	8.09605
Pf3D7_03_v3	148883	149148	WT-H3K14ac_peak-197	1.73565	11.5729	10.1876	148954	4.47334	5.47276	Pf3D7_03_v3	148889	149172	1.59575	6.87293	5.61007	148935	4.4191	5.91634
Pf3D7_03_v3	149865	150262	WT-H3K14ac_peak-198	1.80241	13.364	11.9277	150172	4.64634	7.61427	Pf3D7_03_v3	149890	150241	1.58806	6.66173	5.40479	150171	4.39765	7.13358
Pf3D7_03_v3	159327	159569	WT-H3K14ac_peak-199	1.89777	16.1129	14.6045	159411	4.89348	9.1477	Pf3D7_03_v3	159312	159593	2.24943	23.4002	21.6641	159407	6.24251	9.25667
Pf3D7_03_v3	161347	161716	WT-H3K14ac_peak-200	2.96587	59.6437	57.4296	161563	7.66151	10.5754	Pf3D7_03_v3	161395	161711	3.11845	55.8844	53.628	161578	8.66658	10.3324
Pf3D7_03_v3	162801	163030	WT-H3K14ac_peak-201	1.60214	8.33706	7.05738	162901	4.12733	7.56139	Pf3D7_03_v3	162781	163032	1.85722	12.529	11.0643	162891	5.14846	6.45419
Pf3D7_03_v3	163379	163855	WT-H3K14ac_peak-202	1.50678	6.32386	5.11941	163553	3.88019	6.58317	Pf3D7_03_v3	163285	163646	1.35734	3.10159	2.02595	163593	3.75409	6.51081
Pf3D7_03_v3	166219	167102	WT-H3K14ac_peak-203	2.17433	25.2628	23.5577	166735	5.6102	11.0513	Pf3D7_03_v3	166568	167075	2.36479	27.1021	25.2951	166714	6.56429	9.93606
Pf3D7_03_v3	175153	175500	WT-H3K14ac_peak-204	2.04082	20.6352	19.0218	175398	5.2642	7.24413	Pf3D7_03_v3	175129	175511	2.32634	25.5957	23.8162	175388	6.45703	6.39757
Pf3D7_03_v3	179212	179453	WT-H3K14ac_peak-205	1.70704	10.8399	9.47719	179347	4.39919	7.13838	Pf3D7_03_v3	179251	179539	1.54961	6.04645	4.81929	179343	4.29039	7.02035
Pf3D7_03_v3	184881	185290	WT-H3K14ac_peak-206	1.51631	6.51356	5.30148	184926	3.9049	4.30947	Pf3D7_03_v3	185031	185242	1.41887	4.03285	2.90263	185169	3.9257	5.26526
Pf3D7_03_v3	198674	199763	WT-H3K14ac_peak-207	2.03129	20.3193	18.713	198874	5.23949	6.50386	Pf3D7_03_v3	198724	199791	2.05717	17.6176	16.0167	198870	5.70621	6.31265
Pf3D7_03_v3	217889	218569	WT-H3K14ac_peak-208	3.64296	96.8236	94.2233	218015	9.41625	14.5411	Pf3D7_03_v3	217900	218567	3.51835	74.3049	71.8299	218041	9.78208	13.7576
Pf3D7_03_v3	219026	219286	WT-H3K14ac_peak-209	1.62121	8.77012	7.47541	219103	4.17676	6.84755	Pf3D7_03_v3	219040	219436	1.68034	8.43495	7.10737	219177	4.65507	5.32188
Pf3D7_03_v3	228372	228965	WT-H3K14ac_peak-210	2.10758	22.9015	21.2411	228836	5.4372	8.43386	Pf3D7_03_v3	228391	228956	2.10332	18.9181	17.2843	228584	5.83493	7.81297
Pf3D7_03_v3	234023	235433	WT-H3K14ac_peak-211	3.84323	108.968	106.266	235263	9.93525	18.877	Pf3D7_03_v3	234029	235438	4.29508	114.268	111.383	235282	11.9487	17.8339
Pf3D7_03_v3	235811	236074	WT-H3K14ac_peak-212	3.39501	82.4837	80.0242	235949	8.77367	16.8413	Pf3D7_03_v3	235819	236053	2.95695	49.0516	46.8875	235949	8.21609	12.4271
Pf3D7_03_v3	241265	241674	WT-H3K14ac_peak-213	2.25063	28.0743	26.3171	241526	5.80792	12.3732	Pf3D7_03_v3	241252	241676	2.20329	21.9804	20.2742	241506	6.1138	8.91697
Pf3D7_03_v3	246719	247410	WT-H3K14ac_peak-214	2.09804	22.5718	20.918	247140	5.41249	10.3374	Pf3D7_03_v3	246683	247393	1.7111	9.14819	7.7974	246974	4.74088	8.40743
Pf3D7_03_v3	251229	251764	WT-H3K14ac_peak-215	2.30785	30.2595	28.4639	251367	5.95621	8.98907	Pf3D7_03_v3	251219	251625	2.38017	27.484	25.6721	251319	6.6072	8.18097
Pf3D7_03_v3	261517	261968	WT-H3K14ac_peak-216	2.00268	19.3839	17.7985	261768	5.16534	7.19125	Pf3D7_03_v3	261503	261864	1.74187	9.88703	8.50696	261753	4.82668	6.4825
Pf3D7_03_v3	275914	276216	WT-H3K14ac_peak-217	1.65936	9.66584	8.34097	276012	4.27562	4.89111	Pf3D7_03_v3	275943	276277	1.41118	3.86925	2.75106	276163	3.90425	5.32188
Pf3D7_03_v3	290490	290751	WT-H3K14ac_peak-218	1.65936	9.66584	8.34097	290669	4.27562	7.03262	Pf3D7_03_v3	290551	290760	1.68034	8.43495	7.10737	290676	4.65507	6.22773
Pf3D7_03_v3	292941	293470	WT-H3K14ac_peak-219	3.14706	68.9658	66.6449	293203	8.13109	9.88798	Pf3D7_03_v3	292938	293500	3.11076	55.3857	53.1337	293206	8.64513	10.2191
Pf3D7_03_v3	294055	294304	WT-H3K14ac_peak-220	1.70704	10.8399	9.47719	294127	4.39919	6.68892	Pf3D7_03_v3	294055	294357	1.99565	16.046	14.4829	294200	5.5346	5.4068
Pf3D7_03_v3	295475	295709	WT-H3K14ac_peak-221	1.95499	17.8658	16.3151	295593	5.04177	7.50852	Pf3D7_03_v3	295537	295969	1.52653	5.65172	4.44257	295590	4.22603	5.83142
Pf3D7_03_v3	306123	306492	WT-H3K14ac_peak-222	1.90731	16.3997	14.8841	306259	4.9182	7.13838	Pf3D7_03_v3	306125	306565	2.14946	20.2561	18.5906	306256	5.96364	5.91634
Pf3D7_03_v3	307187	307806	WT-H3K14ac_peak-223	2.19341	25.9545	24.2363	307548	5.65963	8.72468	Pf3D7_03_v3	307311	307797	2.58781	34.7051	32.766	307633	7.1864	7.67143
Pf3D7_03_v3	312726	313411	WT-H3K14ac_peak-224	2.73699	48.5894	46.5157	312921	7.06836	9.59715	Pf3D7_03_v3	312715	313392	2.46476	30.215	28.3511	312921	6.84317	9.68129
Pf3D7_03_v3	337180	337721	WT-H3K14ac_peak-225	4.58708	158.046	154.895	337460	11.863	19.538	Pf3D7_03_v3	337185	337722	4.32585	116.187	113.286	337478	12.0345	16.0222
Pf3D7_03_v3	340301	341103	WT-H3K14ac_peak-226	1.76426	12.3267	10.9196	340647	4.54748	13.1663	Pf3D7_03_v3	340176	341137	2.05717	17.6176	16.0167	340640	5.70621	10.6721
Pf3D7_03_v3	348728	350099	WT-H3K14ac_peak-227	4.16747	129.624	126.734	349225	10.7755	20.9392	Pf3D7_03_v3	348745	350115	4.14897	106.697	103.893	349233	11.5411	20.0703
Pf3D7_03_v3	353430	353749	WT-H3K14ac_peak-228	1.97407	18.4669	16.9021	353543	5.0912	9.94085	Pf3D7_03_v3	353447	353747	2.17253	20.939	19.2579	353589	6.02799	8.74713
Pf3D7_03_v3	357562	357916	WT-H3K14ac_peak-229	1.70704	10.8399	9.47719	357728	4.39919	7.58783	Pf3D7_03_v3	357550	357868	1.59575	6.87293	5.61007	357664	4.4191	6.42588
Pf3D7_03_v3	363462	364024	WT-H3K14ac_peak-230	2.75606	49.4784	47.3929	363888	7.11779	9.8351	Pf3D7_03_v3	363402	364031	2.6801	38.1173	36.1214	363890	7.44382	8.09605
Pf3D7_03_v3	365660	366298	WT-H3K14ac_peak-231	1.64029	9.21309	7.90332	365761	4.22619	6.71536	Pf3D7_03_v3	365654	365863	1.61113	7.08715	5.81243	365737	4.462	6.25604
Pf3D7_03_v3	369823	370425	WT-H3K14ac_peak-232	4.41542	146.198	143.156	369975	11.4181	24.7993	Pf3D7_03_v3	369834	370415	4.74113	140.006	136.869	369975	13.1929	20.1835
Pf3D7_03_v3	372040	372429	WT-H3K14ac_peak-233	1.92638	16.9798	15.4501	372312	4.96763	8.32811	Pf3D7_03_v3	372044	372420	1.83415	11.979	10.5308	372319	5.08411	7.10527
Pf3D7_03_v3	372759	373113	WT-H3K14ac_peak-234	1.68797	10.3631	9.0154	372893	4.34976	6.45098	Pf3D7_03_v3	372734	373100	1.61882	7.30438	6.02374	372952	4.48345	5.49172
Pf3D7_03_v3	378070	378516	WT-H3K14ac_peak-235	1.83102	14.1655	12.7078	378436	4.72048	7.79934	Pf3D7_03_v3	378075	378523	2.01872	16.6674	15.0882	378189	5.59895	7.36004
Pf3D7_03_v3	382734	383332	WT-H3K14ac_peak-236	3.88138	111.335	108.614	383169	10.0341	16.8413	Pf3D7_03_v3	382762	383339	4.17204	107.947	105.13	383176	11.6055	15.0881
Pf3D7_03_v3	384414	384692	WT-H3K14ac_peak-237	1.79287	13.1012	11.6722	384514	4.62162	7.85222	Pf3D7_03_v3	384414	384649	1.86491	12.529	11.0643	384493	5.16992	7.38835
Pf3D7_03_v3	401237	401463	WT-H3K14ac_peak-238	1.52585	6.70587	5.48618	401350	3.92961	5.97509	Pf3D7_03_v3	401236	401451	1.4727	4.72009	3.55341	401274	4.07587	6.1145
Pf3D7_03_v3	420597	420842	WT-H3K14ac_peak-239	1.63075	8.99037	7.68807	420688	4.20148	7.61427	Pf3D7_03_v3	420593	420878	1.90336	13.6604	12.1627	420673	5.27718	6.56742
Pf3D7_03_v3	442881	443459	WT-H3K14ac_peak-240	2.31738	30.63	28.8282	443324	5.98092	7.50852	Pf3D7_03_v3	442884	443386	1.99565	16.046	14.4829	443005	5.5346	7.5865
Pf3D7_03_v3	447660	447998	WT-H3K14ac_peak-241	1.57353	7.70625	6.44898	447878	4.05319	9.25345	Pf3D7_03_v3	447619	447983	1.74187	9.88703	8.50696	447917	4.82668	7.81297
Pf3D7_03_v3	461634	462068	WT-H3K14ac_peak-242	2.95633	59.1667	56.9583	461951	7.6368	13.1663	Pf3D7_03_v3	461649	462059	2.68779	38.5523	36.5466	461959	7.46527	13.3896
Pf3D7_03_v3	469753	469992	WT-H3K14ac_peak-243	1.49724	6.13681	4.94011	469855	3.85547	5.07618	Pf3D7_03_v3	469748	469964	1.74956	9.88703	8.50696	469860	4.84814	4.16125
Pf3D7_03_v3	472584	473501	WT-H3K14ac_peak-244	3.02309	62.5347	60.2871	473076	7.8098	13.8273	Pf3D7_03_v3	472630	473522	3.41069	69.394	66.9707	473046	9.48175	12.0025
Pf3D7_03_v3	474086	474563	WT-H3K14ac_peak-245	2.07897	21.9184	20.2779	474386	5.36306	9.88798	Pf3D7_03_v3	474333	474569	1.94182	14.5361	13.0164	474436	5.38444	9.70959
Pf3D7_03_v3	474822	475629	WT-H3K14ac_peak-246	2.23155	27.3603	25.6161	475237	5.75849	9.4914	Pf3D7_03_v3	474839	475619	2.1187	19.2491	17.6048	475189	5.87783	8.6339
Pf3D7_03_v3	476689	477099	WT-H3K14ac_peak-247	1.85009	14.711	13.2388	476824	4.76991	6.34522	Pf3D7_03_v3	476744	476967	1.58806	6.66173	5.40479	476849	4.39765	5.4068
Pf3D7_03_v3	477490	477852	WT-H3K14ac_peak-248	1.75473	12.0731	10.6732	477600	4.52276	7.32345	Pf3D7_03_v3	477522	477921	1.7111	9.14819	7.7974	477639	4.74088	6.22773
Pf3D7_03_v3	497091	497473	WT-H3K14ac_peak-249	3.18521	70.9895	68.6463	497284	8.22995	13.6158	Pf3D7_03_v3	497075	497477	3.22612	60.9578	58.6338	497302	8.96691	11.125
Pf3D7_03_v3	504873	505222	WT-H3K14ac_peak-250	1.97407	18.4669	16.9021	505138	5.0912	7.56139	Pf3D7_03_v3	504868	505230	1.99565	16.046	14.4829	505129	5.5346	5.66157
Pf3D7_03_v3	509877	511008	WT-H3K14ac_peak-251	2.13619	23.902	22.2224	509985	5.51135	8.77756	Pf3D7_03_v3	509897	510665	2.1956	21.631	19.9348	509997	6.09235	8.46405
Pf3D7_03_v3	511233	511678	WT-H3K14ac_peak-252	2.15526	24.5786	22.8863	511586	5.56078	13.2985	Pf3D7_03_v3	511212	511654	1.85722	12.529	11.0643	511569	5.14846	10.5871
Pf3D7_03_v3	521991	522302	WT-H3K14ac_peak-253	2.57487	41.2793	39.3074	522124	6.64822	8.35455	Pf3D7_03_v3	521977	522320	2.63395	36.3961	34.4289	522102	7.31511	9.39821
Pf3D7_03_v3	528656	529265	WT-H3K14ac_peak-254	1.73565	11.5729	10.1876	529115	4.47334	6.92687	Pf3D7_03_v3	529038	529267	1.71879	9.39165	8.02917	529152	4.76233	6.76558
Pf3D7_03_v3	538011	538775	WT-H3K14ac_peak-255	2.15526	24.5786	22.8863	538680	5.56078	8.61893	Pf3D7_03_v3	538047	538778	2.34172	26.3447	24.5515	538685	6.49994	7.44497
Pf3D7_03_v3	539782	540119	WT-H3K14ac_peak-256	2.33645	31.3762	29.5616	539896	6.03035	14.7526	Pf3D7_03_v3	539775	540090	2.81852	43.4572	41.3754	539920	7.82996	14.8899
Pf3D7_03_v3	540383	541204	WT-H3K14ac_peak-257	2.62255	43.3827	41.3808	540639	6.77179	12.7433	Pf3D7_03_v3	540390	541241	2.96464	49.5289	47.356	540857	8.23754	11.3798
Pf3D7_03_v3	547256	548233	WT-H3K14ac_peak-258	6.00803	266.444	262.616	548044	15.5455	26.0683	Pf3D7_03_v3	547228	548238	6.38688	247.126	243.18	548045	17.7837	21.6555
Pf3D7_03_v3	548721	548987	WT-H3K14ac_peak-259	2.57487	41.2793	39.3074	548849	6.64822	10.9455	Pf3D7_03_v3	548715	548991	2.97233	49.5289	47.356	548837	8.25899	9.31328
Pf3D7_03_v3	551133	551433	WT-H3K14ac_peak-260	3.01355	62.0494	59.8072	551279	7.78509	15.9159	Pf3D7_03_v3	551130	551437	3.25688	61.9912	59.654	551298	9.05272	13.5312
Pf3D7_03_v3	552011	552280	WT-H3K14ac_peak-261	2.00268	19.3839	17.7985	552127	5.16534	5.92221	Pf3D7_03_v3	552020	552230	1.88029	13.0895	11.6082	552105	5.21282	4.47264
Pf3D7_03_v3	577152	577587	WT-H3K14ac_peak-262	1.63075	8.99037	7.68807	577238	4.20148	8.61893	Pf3D7_03_v3	577127	577625	1.81108	11.4397	10.008	577261	5.01975	9.03021
Pf3D7_03_v3	583734	583952	WT-H3K14ac_peak-263	2.42228	34.8204	32.9491	583815	6.25278	11.0248	Pf3D7_03_v3	583731	583960	2.76469	41.2006	39.1506	583842	7.67979	11.6628
Pf3D7_03_v3	586523	587089	WT-H3K14ac_peak-264	3.3664	80.8809	78.4381	586663	8.69952	15.44	Pf3D7_03_v3	586528	587073	3.37992	67.7831	65.3794	586654	9.39595	14.0124
Pf3D7_03_v3	606726	607017	WT-H3K14ac_peak-265	1.5926	8.12428	6.85207	606796	4.10262	4.83823	Pf3D7_03_v3	606787	606992	1.51115	5.45905	4.25593	606908	4.18313	4.84064
Pf3D7_03_v3	610439	610812	WT-H3K14ac_peak-266	2.06943	21.5946	19.9609	610653	5.33834	10.5489	Pf3D7_03_v3	610422	610800	2.06486	17.9391	16.3271	610658	5.72767	9.99267
Pf3D7_03_v3	612905	613436	WT-H3K14ac_peak-267	2.74653	49.0331	46.9535	613208	7.09308	11.9766	Pf3D7_03_v3	612895	613436	3.09538	54.8887	52.6458	613223	8.60222	10.1625
Pf3D7_03_v3	623435	624789	WT-H3K14ac_peak-268	2.07897	21.9184	20.2779	624592	5.36306	11.157	Pf3D7_03_v3	623431	624801	2.22636	22.6858	20.9646	623530	6.17816	7.44497
Pf3D7_03_v3	633232	633556	WT-H3K14ac_peak-269	1.84055	14.4372	12.9722	633434	4.7452	11.7122	Pf3D7_03_v3	633289	633542	1.97258	15.4346	13.8875	633406	5.47024	9.96436
Pf3D7_03_v3	639117	639836	WT-H3K14ac_peak-270	1.89777	16.1129	14.6045	639211	4.89348	8.8701	Pf3D7_03_v3	639550	639797	1.57268	6.45357	5.20843	639682	4.35474	5.15203
Pf3D7_03_v3	641477	641744	WT-H3K14ac_peak-271	1.57353	7.70625	6.44898	641536	4.05319	6.13372	Pf3D7_03_v3	641476	641757	1.74187	9.88703	8.50696	641615	4.82668	5.46342
Pf3D7_03_v3	645975	646785	WT-H3K14ac_peak-272	2.04082	20.6352	19.0218	646693	5.2642	9.01551	Pf3D7_03_v3	645984	646817	2.21867	22.332	20.6209	646680	6.1567	8.43574
Pf3D7_03_v3	650559	651029	WT-H3K14ac_peak-273	2.71792	47.7063	45.6443	650901	7.01893	15.8102	Pf3D7_03_v3	650603	651029	2.93388	48.102	45.9515	650864	8.15173	12.8801
Pf3D7_03_v3	651901	652146	WT-H3K14ac_peak-274	1.92638	16.9798	15.4501	652007	4.96763	8.96263	Pf3D7_03_v3	651912	652117	1.92644	14.2416	12.7275	652032	5.34153	8.01112
Pf3D7_03_v3	667030	667572	WT-H3K14ac_peak-275	2.01221	19.6937	18.1013	667225	5.19006	10.311	Pf3D7_03_v3	667028	667818	2.16484	20.5964	18.9206	667280	6.00654	9.56805
Pf3D7_03_v3	677815	678034	WT-H3K14ac_peak-276	1.9836	18.7705	17.1988	677905	5.11591	9.57071	Pf3D7_03_v3	677823	678031	2.12639	19.5824	17.9327	677882	5.89928	7.75635
Pf3D7_03_v3	681066	681370	WT-H3K14ac_peak-277	2.88004	55.4011	53.2381	681207	7.43908	12.6111	Pf3D7_03_v3	681045	681379	3.29533	64.0763	61.7135	681214	9.15998	11.7195
Pf3D7_03_v3	683293	683781	WT-H3K14ac_peak-278	3.45223	85.7221	83.23	683652	8.92196	15.3607	Pf3D7_03_v3	683317	683780	3.51066	73.7535	71.2828	683656	9.76063	13.7576
Pf3D7_03_v3	684798	685139	WT-H3K14ac_peak-279	2.60348	42.5366	40.5464	684967	6.72236	10.2581	Pf3D7_03_v3	684797	685139	2.78776	42.0979	40.034	684949	7.74415	9.53975
Pf3D7_03_v3	720862	721117	WT-H3K14ac_peak-280	1.64029	9.21309	7.90332	721004	4.22619	6.31879	Pf3D7_03_v3	720872	721088	1.66496	8.20297	6.88705	720939	4.61217	6.39757
Pf3D7_03_v3	725515	725731	WT-H3K14ac_peak-281	1.80241	13.364	11.9277	725603	4.64634	8.09016	Pf3D7_03_v3	725496	725710	2.08793	18.5894	16.9611	725584	5.79202	6.02957
Pf3D7_03_v3	734375	734843	WT-H3K14ac_peak-282	1.70704	10.8399	9.47719	734736	4.39919	6.47742	Pf3D7_03_v3	734399	734849	1.91105	13.6604	12.1627	734763	5.29863	5.60495
Pf3D7_03_v3	738196	740212	WT-H3K14ac_peak-283	6.63744	319.596	315.493	739371	17.1766	27.8397	Pf3D7_03_v3	738148	738932	3.94133	95.6661	92.9674	738792	10.9619	13.9558
Pf3D7_03_v3	738196	740212	WT-H3K14ac_peak-284	6.63744	319.596	315.493	739371	17.1766	27.8397	Pf3D7_03_v3	739146	740213	6.7714	274.293	270.183	739398	18.8562	23.0709
Pf3D7_03_v3	742342	742768	WT-H3K14ac_peak-285	1.63075	8.99037	7.68807	742483	4.20148	5.63139	Pf3D7_03_v3	742344	742740	1.52653	5.65172	4.44257	742663	4.22603	5.46342
Pf3D7_03_v3	743926	744948	WT-H3K14ac_peak-286	2.81328	52.1813	50.0597	744189	7.26608	14.1446	Pf3D7_03_v3	743915	744983	2.94926	48.576	46.4162	744189	8.19464	13.2198
Pf3D7_03_v3	761678	761998	WT-H3K14ac_peak-287	2.6607	45.0936	43.0678	761822	6.87065	11.5272	Pf3D7_03_v3	761692	761984	2.66472	37.6842	35.6932	761797	7.40092	9.0019
Pf3D7_03_v3	762541	762835	WT-H3K14ac_peak-288	1.95499	17.8658	16.3151	762675	5.04177	7.82578	Pf3D7_03_v3	762543	762827	2.14946	20.2561	18.5906	762664	5.96364	7.33173
Pf3D7_03_v3	771064	771979	WT-H3K14ac_peak-289	1.85963	14.987	13.5074	771539	4.79462	6.26591	Pf3D7_03_v3	771143	771960	2.01872	16.6674	15.0882	771642	5.59895	6.8505
Pf3D7_03_v3	772967	773770	WT-H3K14ac_peak-290	1.8787	15.5456	14.0515	773465	4.84405	6.42454	Pf3D7_03_v3	772960	773732	1.77263	10.3936	8.99575	773366	4.91249	5.91634
Pf3D7_03_v3	778059	778822	WT-H3K14ac_peak-291	1.85963	14.987	13.5074	778481	4.79462	8.09016	Pf3D7_03_v3	778055	778774	1.92644	14.2416	12.7275	778511	5.34153	6.51081
Pf3D7_03_v3	780000	780316	WT-H3K14ac_peak-292	1.54492	7.0983	5.8636	780098	3.97904	5.68426	Pf3D7_03_v3	780048	780310	1.6342	7.5246	6.23206	780255	4.52636	5.23695
Pf3D7_03_v3	791805	792178	WT-H3K14ac_peak-293	2.40321	34.043	32.1843	791958	6.20335	8.03728	Pf3D7_03_v3	791830	792197	2.34941	26.3447	24.5515	792058	6.52139	7.72804
Pf3D7_03_v3	792874	793306	WT-H3K14ac_peak-294	2.59394	42.1159	40.1317	793131	6.69765	11.9237	Pf3D7_03_v3	792860	793250	2.78776	42.0979	40.034	793128	7.74415	9.62467
Pf3D7_03_v3	795807	796356	WT-H3K14ac_peak-295	1.76426	12.3267	10.9196	796068	4.54748	6.71536	Pf3D7_03_v3	795760	796360	1.85722	12.529	11.0643	796053	5.14846	7.04866
Pf3D7_03_v3	800749	801172	WT-H3K14ac_peak-296	2.95633	59.1667	56.9583	801042	7.6368	13.1928	Pf3D7_03_v3	800753	801172	3.05693	53.4073	51.182	801012	8.49497	11.2382
Pf3D7_03_v3	802298	802577	WT-H3K14ac_peak-297	2.60348	42.5366	40.5464	802429	6.72236	10.4961	Pf3D7_03_v3	802284	802591	2.98771	50.4885	48.302	802441	8.3019	9.25667
Pf3D7_03_v3	804510	806842	WT-H3K14ac_peak-298	3.60482	94.5663	91.9866	806149	9.31739	12.5054	Pf3D7_03_v3	804584	806845	3.7183	83.8918	81.3127	806190	10.3398	12.4555
Pf3D7_03_v3	807134	807640	WT-H3K14ac_peak-299	2.81328	52.1813	50.0597	807302	7.26608	13.5894	Pf3D7_03_v3	807136	807658	3.24919	61.9912	59.654	807326	9.03126	12.5687
Pf3D7_03_v3	813004	814121	WT-H3K14ac_peak-300	2.56533	40.8634	38.8976	813326	6.6235	11.6065	Pf3D7_03_v3	812980	814087	2.53398	32.6346	30.7279	813362	7.03623	9.3699
Pf3D7_03_v3	815512	815950	WT-H3K14ac_peak-301	3.32826	78.7609	76.3385	815649	8.60067	11.1835	Pf3D7_03_v3	815519	815910	3.10307	55.3857	53.1337	815640	8.62368	10.7004
Pf3D7_03_v3	817808	818684	WT-H3K14ac_peak-302	3.87184	110.742	108.025	817962	10.0094	17.0264	Pf3D7_03_v3	817819	818674	3.98747	98.0827	95.3602	817963	11.0906	16.1072
Pf3D7_03_v3	820576	820830	WT-H3K14ac_peak-303	2.0885	22.2441	20.5969	820709	5.38777	6.42454	Pf3D7_03_v3	820578	820802	1.92644	14.2416	12.7275	820648	5.34153	4.95387
Pf3D7_03_v3	821994	822491	WT-H3K14ac_peak-304	2.20294	26.3032	24.5786	822118	5.68435	7.05906	Pf3D7_03_v3	821982	822280	2.44169	29.4245	27.5749	822118	6.77881	6.70896
Pf3D7_03_v3	829545	829777	WT-H3K14ac_peak-305	1.67843	10.1283	8.78812	829698	4.32505	6.0544	Pf3D7_03_v3	829523	829750	1.68034	8.43495	7.10737	829693	4.65507	5.97296
Pf3D7_03_v3	829998	830480	WT-H3K14ac_peak-306	1.88824	15.8282	14.327	830379	4.86877	6.82112	Pf3D7_03_v3	829974	830464	1.99565	16.046	14.4829	830070	5.5346	6.02957
Pf3D7_03_v3	833770	834806	WT-H3K14ac_peak-307	2.84189	53.5526	51.4131	833878	7.34022	12.5054	Pf3D7_03_v3	833775	834820	3.25688	61.9912	59.654	833895	9.05272	11.9459
Pf3D7_03_v3	842529	843723	WT-H3K14ac_peak-308	3.5476	91.2147	88.6674	842915	9.1691	18.454	Pf3D7_03_v3	842526	843727	3.50297	73.7535	71.2828	842921	9.73918	16.1355
Pf3D7_03_v3	844005	844275	WT-H3K14ac_peak-309	1.83102	14.1655	12.7078	844150	4.72048	7.34989	Pf3D7_03_v3	843986	844298	1.66496	8.20297	6.88705	844126	4.61217	6.73727
Pf3D7_03_v3	845690	846350	WT-H3K14ac_peak-310	4.56801	156.715	153.577	845840	11.8136	19.961	Pf3D7_03_v3	845683	846341	5.47172	184.914	181.404	845840	15.2309	17.2112
Pf3D7_03_v3	848267	848641	WT-H3K14ac_peak-311	2.42228	34.8204	32.9491	848406	6.25278	12.3732	Pf3D7_03_v3	848281	848582	2.48015	31.0136	29.1353	848384	6.88607	10.6154
Pf3D7_03_v3	864934	865211	WT-H3K14ac_peak-312	1.6689	9.89586	8.56331	865028	4.30033	7.50852	Pf3D7_03_v3	864975	865240	1.65727	7.97391	6.66385	865030	4.59071	8.03943
Pf3D7_03_v3	877698	878381	WT-H3K14ac_peak-313	4.40589	145.549	142.513	877891	11.3934	16.7355	Pf3D7_03_v3	877714	878377	3.94133	95.6661	92.9674	877881	10.9619	14.5219
Pf3D7_03_v3	880228	881553	WT-H3K14ac_peak-314	2.57487	41.2793	39.3074	880827	6.64822	10.5225	Pf3D7_03_v3	880269	881251	2.78776	42.0979	40.034	880829	7.74415	9.31328
Pf3D7_03_v3	900712	902349	WT-H3K14ac_peak-315	4.55847	156.051	152.919	900979	11.7888	20.4898	Pf3D7_03_v3	900720	902318	5.0872	160.905	157.597	900932	14.1583	18.4284
Pf3D7_03_v3	905330	906022	WT-H3K14ac_peak-316	2.24109	27.7164	25.9657	905887	5.78321	11.6065	Pf3D7_03_v3	905325	905990	1.73418	9.63793	8.26964	905915	4.80523	9.56805
Pf3D7_03_v3	915126	915468	WT-H3K14ac_peak-317	1.45909	5.41517	4.24944	915348	3.75661	7.53495	Pf3D7_03_v3	915188	915468	1.54961	6.04645	4.81929	915391	4.29039	5.88803
Pf3D7_03_v3	920469	920908	WT-H3K14ac_peak-318	1.70704	10.8399	9.47719	920719	4.39919	8.32811	Pf3D7_03_v3	920445	920910	1.77263	10.3936	8.99575	920804	4.91249	7.52989
Pf3D7_03_v3	928682	929206	WT-H3K14ac_peak-319	3.6525	97.3908	94.7853	929033	9.44096	21.4416	Pf3D7_03_v3	928657	929195	3.85673	90.894	88.2424	928979	10.726	17.2961
Pf3D7_03_v3	932181	932861	WT-H3K14ac_peak-320	2.5558	40.4491	38.4894	932737	6.59879	11.9766	Pf3D7_03_v3	932133	932421	1.94182	14.5361	13.0164	932309	5.38444	7.13358
Pf3D7_03_v3	933272	933510	WT-H3K14ac_peak-321	1.68797	10.3631	9.0154	933433	4.34976	6.21303	Pf3D7_03_v3	933285	933497	1.76494	10.3936	8.99575	933379	4.89104	6.82219
Pf3D7_03_v3	942434	943458	WT-H3K14ac_peak-322	3.45223	85.7221	83.23	942581	8.92196	15.7573	Pf3D7_03_v3	942453	943453	3.44914	71.018	68.5794	943153	9.58901	14.0124
Pf3D7_03_v3	949246	949777	WT-H3K14ac_peak-323	2.02175	20.0055	18.4062	949362	5.21477	8.90975	Pf3D7_03_v3	949280	949740	1.88029	13.0895	11.6082	949357	5.21282	7.98281
Pf3D7_03_v3	951715	952796	WT-H3K14ac_peak-324	2.60348	42.5366	40.5464	952666	6.72236	9.25345	Pf3D7_03_v3	951945	952304	1.98027	15.4346	13.8875	952198	5.49169	7.24681
Pf3D7_03_v3	951715	952796	WT-H3K14ac_peak-325	2.60348	42.5366	40.5464	952666	6.72236	9.25345	Pf3D7_03_v3	952530	952786	2.61088	35.5468	33.5937	952661	7.25075	8.15266
Pf3D7_03_v3	954951	955708	WT-H3K14ac_peak-326	1.7738	12.5826	11.1682	955579	4.57219	8.88331	Pf3D7_03_v3	955309	955720	1.70341	8.90757	7.56255	955461	4.71943	6.42588
Pf3D7_03_v3	961193	961583	WT-H3K14ac_peak-327	1.67843	10.1283	8.78812	961367	4.32505	7.13838	Pf3D7_03_v3	961215	961418	1.64958	7.97391	6.66385	961317	4.56926	6.28434
Pf3D7_03_v3	965562	966599	WT-H3K14ac_peak-328	4.98762	186.807	183.42	966436	12.901	22.2083	Pf3D7_03_v3	965554	966595	5.36405	178.264	174.808	966431	14.9305	21.2026
Pf3D7_03_v3	967837	968065	WT-H3K14ac_peak-329	1.69751	10.6004	9.24511	967983	4.37448	8.56605	Pf3D7_03_v3	967827	968045	1.93413	14.2416	12.7275	967932	5.36298	6.45419
Pf3D7_03_v3	968703	969149	WT-H3K14ac_peak-330	3.10892	66.963	64.6657	968977	8.03223	14.9642	Pf3D7_03_v3	968681	969145	3.32609	65.1279	62.7526	968971	9.23506	14.4653
Pf3D7_03_v3	973119	973553	WT-H3K14ac_peak-331	2.1648	24.9198	23.221	973298	5.58549	9.01551	Pf3D7_03_v3	973089	973567	2.30327	24.8552	23.09	973337	6.39268	8.60559
Pf3D7_03_v3	973864	974113	WT-H3K14ac_peak-332	1.99314	19.0762	17.4977	973963	5.14063	6.84755	Pf3D7_03_v3	973896	974099	1.69572	8.90757	7.56255	973980	4.69797	5.97296
Pf3D7_03_v3	976920	977972	WT-H3K14ac_peak-333	1.93592	17.2731	15.7363	977376	4.99234	10.4432	Pf3D7_03_v3	976919	977930	1.92644	14.2416	12.7275	977111	5.34153	9.79452
Pf3D7_03_v3	978971	979364	WT-H3K14ac_peak-334	1.95499	17.8658	16.3151	979090	5.04177	7.7729	Pf3D7_03_v3	978973	979330	2.07255	17.9391	16.3271	979101	5.74912	6.68065
Pf3D7_03_v3	986250	986882	WT-H3K14ac_peak-335	2.03129	20.3193	18.713	986529	5.23949	7.7729	Pf3D7_03_v3	986444	986893	2.28019	24.1233	22.3726	986517	6.32832	7.30343
Pf3D7_03_v3	988556	989316	WT-H3K14ac_peak-336	4.21516	132.76	129.841	988793	10.8991	19.2736	Pf3D7_03_v3	988570	989265	4.17973	107.947	105.13	988784	11.6269	17.6358
Pf3D7_03_v3	990061	990875	WT-H3K14ac_peak-337	1.9836	18.7705	17.1988	990239	5.11591	8.83044	Pf3D7_03_v3	990079	990882	2.01872	16.6674	15.0882	990249	5.59895	7.5582
Pf3D7_03_v3	998654	998952	WT-H3K14ac_peak-338	1.75473	12.0731	10.6732	998732	4.52276	9.38564	Pf3D7_03_v3	998639	998942	1.9572	14.8331	13.3025	998717	5.42734	9.28498
Pf3D7_03_v3	999534	999913	WT-H3K14ac_peak-339	1.57353	7.70625	6.44898	999833	4.05319	6.58317	Pf3D7_03_v3	999493	999868	1.50346	5.26953	4.07839	999543	4.16167	4.78403
Pf3D7_03_v3	1000368	1000681	WT-H3K14ac_peak-340	1.72612	11.3262	9.94836	1000596	4.44862	7.19125	Pf3D7_03_v3	1000335	1000655	1.81108	11.4397	10.008	1000432	5.01975	7.33173
Pf3D7_03_v3	1001079	1001567	WT-H3K14ac_peak-341	1.75473	12.0731	10.6732	1001456	4.52276	7.85222	Pf3D7_03_v3	1001096	1001574	1.98027	15.4346	13.8875	1001459	5.49169	7.52989
Pf3D7_04_v3	41968	42391	WT-H3K14ac_peak-342	2.60348	42.5366	40.5464	42204	6.72236	9.59715	Pf3D7_04_v3	41977	42389	2.52629	32.6346	30.7279	42144	7.01478	9.25667
Pf3D7_04_v3	93110	93517	WT-H3K14ac_peak-343	1.52585	6.70587	5.48618	93421	3.92961	6.3981	Pf3D7_04_v3	93177	93494	1.44963	4.36993	3.22157	93377	4.01151	5.83142
Pf3D7_04_v3	103757	104288	WT-H3K14ac_peak-344	2.17433	25.2628	23.5577	103941	5.6102	13.0077	Pf3D7_04_v3	103752	104317	2.54167	33.0448	31.1335	103939	7.05769	12.1158
Pf3D7_04_v3	108261	109037	WT-H3K14ac_peak-345	4.63476	161.389	158.21	108428	11.9866	22.8692	Pf3D7_04_v3	108264	108983	4.74882	140.688	137.541	108417	13.2144	18.2586
Pf3D7_04_v3	127518	128313	WT-H3K14ac_peak-346	2.02175	20.0055	18.4062	127763	5.21477	7.61427	Pf3D7_04_v3	127481	128334	2.14177	19.9181	18.2579	127610	5.94219	7.10527
Pf3D7_04_v3	129346	129789	WT-H3K14ac_peak-347	1.57353	7.70625	6.44898	129631	4.05319	8.75112	Pf3D7_04_v3	129322	129806	1.78801	10.9112	9.496	129635	4.9554	7.36004
Pf3D7_04_v3	147466	148128	WT-H3K14ac_peak-348	2.77514	50.3735	48.2758	147881	7.16722	11.0248	Pf3D7_04_v3	147471	148104	2.8339	43.9139	41.8228	147831	7.87286	11.0684
Pf3D7_04_v3	176873	177287	WT-H3K14ac_peak-349	1.81194	13.6289	12.1855	177191	4.67105	5.97509	Pf3D7_04_v3	176880	177284	1.7111	9.14819	7.7974	177137	4.74088	5.18034
Pf3D7_04_v3	179821	180287	WT-H3K14ac_peak-350	3.1566	69.4697	67.143	180117	8.1558	12.8491	Pf3D7_04_v3	179828	180275	3.08	54.3933	52.1547	180104	8.55932	10.8985
Pf3D7_04_v3	185849	187492	WT-H3K14ac_peak-351	2.46043	36.3955	34.4986	187366	6.35164	13.9066	Pf3D7_04_v3	185861	187463	2.36479	27.1021	25.2951	186137	6.56429	9.93606
Pf3D7_04_v3	195458	196317	WT-H3K14ac_peak-352	4.79689	172.921	169.65	195643	12.4067	22.6842	Pf3D7_04_v3	195468	196351	4.32585	116.187	113.286	195631	12.0345	19.8721
Pf3D7_04_v3	208430	209216	WT-H3K14ac_peak-353	2.74653	49.0331	46.9535	209077	7.09308	13.1928	Pf3D7_04_v3	208525	209220	2.89543	46.6905	44.5584	209073	8.04447	11.9459
Pf3D7_04_v3	222364	222969	WT-H3K14ac_peak-354	2.8705	54.9368	52.7799	222759	7.41437	18.9035	Pf3D7_04_v3	222366	222920	3.09538	54.8887	52.6458	222762	8.60222	16.6733
Pf3D7_04_v3	225404	225981	WT-H3K14ac_peak-355	2.56533	40.8634	38.8976	225822	6.6235	12.5583	Pf3D7_04_v3	225419	225972	2.48015	31.0136	29.1353	225840	6.88607	11.0118
Pf3D7_04_v3	232785	233203	WT-H3K14ac_peak-356	2.07897	21.9184	20.2779	232946	5.36306	9.78222	Pf3D7_04_v3	232803	233204	1.9572	14.8331	13.3025	232904	5.42734	8.06774
Pf3D7_04_v3	234266	234842	WT-H3K14ac_peak-357	2.91818	57.2726	55.0869	234438	7.53794	13.8009	Pf3D7_04_v3	234257	234805	3.14152	56.8865	54.6173	234402	8.73094	12.5404
Pf3D7_04_v3	235079	235335	WT-H3K14ac_peak-358	1.95499	17.8658	16.3151	235200	5.04177	7.72002	Pf3D7_04_v3	235089	235358	1.94951	14.8331	13.3025	235207	5.40589	6.65235
Pf3D7_04_v3	240969	241629	WT-H3K14ac_peak-359	2.11711	23.233	21.5662	241416	5.46192	9.12126	Pf3D7_04_v3	240978	241625	2.42631	29.0323	27.1921	241436	6.73591	8.52066
Pf3D7_04_v3	270514	271219	WT-H3K14ac_peak-360	4.78735	172.236	168.971	271050	12.382	21.5473	Pf3D7_04_v3	270626	271199	4.28739	114.268	111.383	271048	11.9273	17.9472
Pf3D7_04_v3	291637	292094	WT-H3K14ac_peak-361	1.67843	10.1283	8.78812	291955	4.32505	6.26591	Pf3D7_04_v3	291639	292071	1.70341	8.90757	7.56255	291962	4.71943	5.29357
Pf3D7_04_v3	302064	302315	WT-H3K14ac_peak-362	2.2697	28.7955	27.0251	302220	5.85735	9.06838	Pf3D7_04_v3	302075	302303	2.10332	18.9181	17.2843	302221	5.83493	8.12435
Pf3D7_04_v3	303297	303733	WT-H3K14ac_peak-363	2.25063	28.0743	26.3171	303552	5.80792	10.8133	Pf3D7_04_v3	303314	303724	2.5186	32.2264	30.3292	303518	6.99333	9.65298
Pf3D7_04_v3	306516	307253	WT-H3K14ac_peak-364	2.43182	35.2116	33.334	306831	6.2775	9.80866	Pf3D7_04_v3	306541	307309	2.22636	22.6858	20.9646	306840	6.17816	9.11513
Pf3D7_04_v3	312413	312925	WT-H3K14ac_peak-365	1.91685	16.6887	15.1661	312763	4.94291	6.47742	Pf3D7_04_v3	312440	312847	1.56499	6.24847	5.00932	312785	4.33329	6.56742
Pf3D7_04_v3	315620	315845	WT-H3K14ac_peak-366	1.78333	12.8408	11.4191	315717	4.59691	7.34989	Pf3D7_04_v3	315618	315833	1.85722	12.529	11.0643	315745	5.14846	5.74649
Pf3D7_04_v3	320950	321494	WT-H3K14ac_peak-367	6.2369	285.441	281.5	321175	16.1386	27.258	Pf3D7_04_v3	320969	321467	6.24845	237.456	233.587	321226	17.3975	23.5238
Pf3D7_04_v3	329136	329542	WT-H3K14ac_peak-368	4.01489	119.755	116.96	329309	10.3801	11.6329	Pf3D7_04_v3	329150	329508	4.17204	107.947	105.13	329300	11.6055	10.1625
Pf3D7_04_v3	330615	330873	WT-H3K14ac_peak-369	2.0885	22.2441	20.5969	330713	5.38777	8.53961	Pf3D7_04_v3	330600	330862	2.11101	19.2491	17.6048	330679	5.85638	6.90712
Pf3D7_04_v3	336881	337354	WT-H3K14ac_peak-370	2.58441	41.6968	39.7187	337123	6.67293	10.3639	Pf3D7_04_v3	336879	337356	2.94926	48.576	46.4162	337123	8.19464	8.93113
Pf3D7_04_v3	337700	337961	WT-H3K14ac_peak-371	2.85143	54.0125	51.8673	337833	7.36494	12.3996	Pf3D7_04_v3	337707	337958	3.00309	50.9709	48.7797	337838	8.3448	12.1158
Pf3D7_04_v3	338882	339709	WT-H3K14ac_peak-372	4.92086	181.908	178.562	339118	12.728	22.129	Pf3D7_04_v3	338939	339695	5.23332	170.24	166.846	339116	14.5659	21.2875
Pf3D7_04_v3	346420	346690	WT-H3K14ac_peak-373	1.76426	12.3267	10.9196	346564	4.54748	8.804	Pf3D7_04_v3	346459	346682	1.72648	9.39165	8.02917	346567	4.78378	7.72804
Pf3D7_04_v3	356551	358609	WT-H3K14ac_peak-374	2.15526	24.5786	22.8863	358490	5.56078	6.79468	Pf3D7_04_v3	356495	357640	2.24943	23.4002	21.6641	357277	6.24251	8.54897
Pf3D7_04_v3	356551	358609	WT-H3K14ac_peak-375	2.15526	24.5786	22.8863	358490	5.56078	6.79468	Pf3D7_04_v3	357942	358589	2.00334	16.046	14.4829	358504	5.55605	6.02957
Pf3D7_04_v3	361068	361805	WT-H3K14ac_peak-376	4.16747	129.624	126.734	361656	10.7755	17.5022	Pf3D7_04_v3	361060	361779	3.9644	96.8719	94.1611	361647	11.0263	15.9373
[truncated: 3,196 more rows]

## Sheet: WT-H4K12ac
Replicate 1										Replicate 2
[truncated: 2,119 more rows]

## Sheet: WT-H4K16ac
Replicate 1										Replicate 2
[truncated: 1,110 more rows]

[truncated: 4 more sheets: Sir2aKO-H3K9ac, Sir2aKO-H3K14ac, Sir2aKO-H4K12ac, Sir2aKO-H4K16ac]
