# Supplementary material for: A metabolism-chromatin axis promotes differential ribosomal RNA transcription in the human malaria parasite
Source: Nat Commun. 2025 Dec 19;17:818. doi: 10.1038/s41467-025-67522-w (PMC12824157; doi:10.1038/s41467-025-67522-w)
Supplement: Supplementary file 13 — Supplementary Data 11 [file 41467_2025_67522_MOESM13_ESM.xlsx]

## Sheet: Supplementary Data 11
Supplementary Data 11: 6mA enrichments in rDNA upstream regions
Chromosome	Start	End	Region	Maximal 6mA occupancy
Pf3D7_01_v3	473400	473500	S1-upstream	51.4286
Pf3D7_11_v3	1922970	1923070	S2-upstream	301.111
Pf3D7_13_v3	2796840	2796940	S3-upstream	253.333
Pf3D7_05_v3	1287270	1287370	A1-upstream	35.4167
Pf3D7_07_v3	1083100	1083200	A2-upstream	22.5
