# Supplementary material for: A metabolism-chromatin axis promotes differential ribosomal RNA transcription in the human malaria parasite
Source: Nat Commun. 2025 Dec 19;17:818. doi: 10.1038/s41467-025-67522-w (PMC12824157; doi:10.1038/s41467-025-67522-w)
Supplement: Supplementary file 14 — Supplementary Data 12 [file 41467_2025_67522_MOESM14_ESM.xlsx]

## Sheet: Supplementary Data 12
Supplementary Data 12: Primers used for plasmid cloning and verification of cell lines
Cloning primers
Name	Sequence
GSG_F	TATGCTCACGGGGTGGCTAGCGGTAGTGGTGAAGGAAGAGGAAGT
GSG_R	CTTCCTCTTCCTTCACCACTACCGCTAGCCACCCCGTGAGCATA
Nico_F	AGCTGCGGCCGCTAAGCAATGCATATTTCTTTTGCCGAAACTC
Nico_R	TCCACCGCCCCTAGGTGACAAAAGTTTTGATGAGTTAATAAATTTGATTC
LDH_F	AGCTGCGGCCGCTAATTGGCTGGAGCAGATGTAGTAATAGTAA
LDH_R	TCCACCGCCCCTAGGAGCTAATGCCTTCATTCTCTTAGTTTCAG
HMGB1_F	ACTCAAGCTGCGGCCGCTAAAGGCATAGCATAGTTTTATTTTTATAAACCTTTGC
HMGB1_R	AGGGTATCCACCGCCAGCTTTCATTTTCATATTTGCATATTCTGC
HMGB2_F	ACTCAAGCTGCGGCCGCTAATGGTTGTGCGGTGATTCGACT
HMGB2_R	AGGGTATCCACCGCCTTCTTGATTTTTCTTTCTATATTCTTCTATTTCTTTTGAATATCG
Sir2a_F	AGCTGCGGCCGCTAAGGAACTATATGGGGTTTTTGGAA
Sir2a_R	AAGGGTATCCACCGCCCATTATTTTCTTATTTTTTTCACTTGACCC
Sir2a-madID_R	ATTAAGACTTCCACCCATTATTTTCTTATTTTTTTCACTTGACCC
HA_F	GATTCTTCAATGCCTAGGGGCGGTGGATACCCTTACGA
HA_R	CGGATTATGCTCACGGGGTGGTCGACGGAGAAGGAAGA
GlmS_F	GACGAGTTCTTCTAAGGTCTTGTTCTTATTTTCTCAATAG
GlmS_R	TAAGCTGCCATATCCGTCCCCTCCTACATGTTTTTTG
pSLI_yDHODH_F	AATATATCAGGATCCATGACAGCCAGTTTAACTACCAAG
pSLI_yDHODH_R	TTATTAAATAAGCTTAAATGCTGTTCAACTTCCCACG
pFIO_yDHODH_F	ATTATACGAAGTTATATGACAGCCAGTTTAACTACCAAG
pFIO_yDHODH_R	GCTATACGAAGTTATGATATCAATTCTAGATTTAATAAATATGTTCTTATATATAATGAGAAA
Lox_HindIII_F	TTGAACAGCATTTAAATAACTTCGTATAGCATACATTATACGAAGTTATAAGCTTCTTAATACTGTAAA
Lox_HindIII_R	TTTACAGTATTAAGAAGCTTATAACTTCGTATAATGTATGCTATACGAAGTTATTTAAATGCTGTTCAA
pFIO_madID_F	CGAAGTTATAAGCTTCTTAATACTGTAAAAATATCCAGTTGTGAGTTAATC
pFIO_madID_R	ATTATTAAATAAATGTTACACCCCGTGAGCATAATCC
pFIO_NLS_F	ATTATACGAAGTTATATGGCCCCAAAGAAGAAGCGGAAGGTCGGTATCCACGGAGTCCCAGCAGCCCTTAATACTGTAAAA
pFIO_NLS_R	TTTTACAGTATTAAGGGCTGCTGGGACTCCGTGGATACCGACCTTCCGCTTCTTCTTTGGGGCCATATAACTTCGTATAAT
pFIO_HP1_F	ATTATACGAAGTTATATGACAGGGTCAGATGAAG
pFIO_HP1_R	TTACAGTATTAAGACTTCCACCAGCTGTACGGTATCTTAG
madID_F	GAGCAAAACATAACACCTAGGGGTGGAAGTCTTAATACTGTAAAAATATCCAGTTGTGAG
madID_R	AGGGTATCCACCGCCAACGATTAAATCCTGAACTTCCCTG
Cell line verification
Forward		Reverse
ID	Sequence	ID	Sequence	cell line	insert size
p1	GATTTATCCAGACCTGTTTGTTGC	p2	GCCCAGTCATAGCCGAATAGCC	HMGB2-HA	1146
p3	ACCGAACGGATCATTTAACTCGAAAGC	p2	GCCCAGTCATAGCCGAATAGCC	Nico_glmS	1488
p4	TTGGCTCAGGTATGATTGGAGGAG	p2	GCCCAGTCATAGCCGAATAGCC	LDH_glmS	1162
p5	CACAAAGTATTACTTTGGAGGAGCTAGCC	p6	CAGGCACATCGTAAGGGTATCCACC	Sir2a-HA	810
p7	CTTAACAGGGTCAGGTACATCTGC	p8	AATGTCAGATGCCAGGCGATG	Sir2a-madID	994
p9	CTTCCCACATTTCGAATAAAATAACTTCGTATAGC	p10	TTCAGGTAATCATCGTCGCCCTTC	NLS-madID	1254/275
