# Supplementary material for: A metabolism-chromatin axis promotes differential ribosomal RNA transcription in the human malaria parasite
Source: Nat Commun. 2025 Dec 19;17:818. doi: 10.1038/s41467-025-67522-w (PMC12824157; doi:10.1038/s41467-025-67522-w)
Supplement: Supplementary file 15 — Supplementary Data 13 [file 41467_2025_67522_MOESM15_ESM.xlsx]

## Sheet: Supplementary Table 13
Supplementary Data 13: Parasite Growth curve measurements
Name	Cell_type	Events	RBCs	Singlets	FITC+	Parasitemia
Nico_noGlu_blood1_day0_rep1	Nico_Crtl	36424	30015	29943	108	0.36
Nico_noGlu_blood1_day0_rep2	Nico_Crtl	39021	30003	29925	97	0.32
Nico_noGlu_blood1_day0_rep3	Nico_Crtl	41510	30005	29934	95	0.32
Nico_noGlu_blood2_day0_rep1	Nico_Crtl	50398	30039	29987	108	0.36
Nico_noGlu_blood2_day0_rep2	Nico_Crtl	48037	30024	29968	99	0.33
Nico_noGlu_blood2_day0_rep3	Nico_Crtl	38289	30015	29963	94	0.31
Nico_noGlu_blood3_day0_rep1	Nico_Crtl	35074	30022	29934	98	0.33
Nico_noGlu_blood3_day0_rep2	Nico_Crtl	36366	30127	30062	112	0.37
Nico_noGlu_blood3_day0_rep3	Nico_Crtl	39386	30096	30027	107	0.36
Nico_Glu_blood1_day0_rep1	Nico_Gln	43795	30038	29959	97	0.32
Nico_Glu_blood1_day0_rep2	Nico_Gln	40567	30045	29984	95	0.32
Nico_Glu_blood1_day0_rep3	Nico_Gln	43841	30168	30074	109	0.36
Nico_Glu_blood2_day0_rep1	Nico_Gln	40248	30085	30039	82	0.27
Nico_Glu_blood2_day0_rep2	Nico_Gln	38740	30092	30035	96	0.32
Nico_Glu_blood2_day0_rep3	Nico_Gln	43829	30064	30013	90	0.3
Nico_Glu_blood3_day0_rep1	Nico_Gln	40928	30202	30094	107	0.36
Nico_Glu_blood3_day0_rep2	Nico_Gln	38588	30136	30068	124	0.41
Nico_Glu_blood3_day0_rep3	Nico_Gln	36972	30131	30055	105	0.35
NF54_37_blood1_6hpi_rep1	NF54_37	47066	30081	30035	76	0.25
NF54_37_blood1_6hpi_rep2	NF54_37	57112	30056	30005	82	0.27
NF54_37_blood1_6hpi_rep3	NF54_37	98461	30036	29994	81	0.27
NF54_37_blood2_6hpi_rep1	NF54_37	56073	30060	30012	82	0.27
NF54_37_blood2_6hpi_rep2	NF54_37	71932	30074	30035	79	0.26
NF54_37_blood2_6hpi_rep3	NF54_37	65439	30059	30028	68	0.23
NF54_37_blood3_6hpi_rep1	NF54_37	79553	30113	30057	69	0.23
NF54_37_blood3_6hpi_rep2	NF54_37	43322	30093	30011	69	0.23
NF54_37_blood3_6hpi_rep3	NF54_37	48556	30356	30248	72	0.24
uRBC_blood1_day0_6phi_rep1	uRBC	52921	30033	29965	26	0.087
uRBC_blood1_day0_6phi_rep2	uRBC	74372	30035	29968	25	0.083
uRBC_blood1_day0_6phi_rep3	uRBC	63834	30051	30012	15	0.05
uRBC_blood2_day0_6phi_rep1	uRBC	86459	30059	30004	14	0.047
uRBC_blood2_day0_6phi_rep2	uRBC	75140	30092	30055	13	0.043
uRBC_blood2_day0_6phi_rep3	uRBC	67241	30075	30025	14	0.047
uRBC_blood3_day0_6phi_rep1	uRBC	65507	30117	30046	40	0.13
uRBC_blood3_day0_6phi_rep2	uRBC	70159	30115	30050	48	0.16
uRBC_blood3_day0_6phi_rep3	uRBC	54504	30068	29966	40	0.13
NF54_32_blood1_6hpi_rep1	NF54_32	46313	30193	30086	71	0.24
NF54_32_blood1_6hpi_rep2	NF54_32	49594	30090	30007	91	0.3
NF54_32_blood1_6hpi_rep3	NF54_32	57835	30115	30047	63	0.21
NF54_32_blood2_6hpi_rep1	NF54_32	66863	30049	29971	72	0.24
NF54_32_blood2_6hpi_rep2	NF54_32	65678	30055	29996	72	0.24
NF54_32_blood2_6hpi_rep3	NF54_32	51710	30007	29935	77	0.26
NF54_32_blood3_6hpi_rep1	NF54_32	50188	30027	29955	75	0.25
NF54_32_blood3_6hpi_rep2	NF54_32	57954	30016	29956	67	0.22
NF54_32_blood3_6hpi_rep3	NF54_32	43882	30055	29973	63	0.21
NF54_37_blood1_18hpi_rep1	NF54_37	40521	29983	29878	75	0.25
NF54_37_blood1_18hpi_rep2	NF54_37	39304	30006	29890	60	0.2
NF54_37_blood1_18hpi_rep3	NF54_37	41644	30023	29891	58	0.19
NF54_37_blood2_18hpi_rep1	NF54_37	39718	30051	29935	71	0.24
NF54_37_blood2_18hpi_rep2	NF54_37	41102	30055	29958	62	0.21
NF54_37_blood2_18hpi_rep3	NF54_37	41211	30059	29924	52	0.17
NF54_37_blood3_18hpi_rep1	NF54_37	40943	30045	29887	48	0.16
NF54_37_blood3_18hpi_rep2	NF54_37	38275	30067	29928	51	0.17
NF54_37_blood3_18hpi_rep3	NF54_37	38998	30042	29915	51	0.17
NF54_37_blood1_42hpi_rep1	NF54_37	46086	30595	30516	133	0.44
NF54_37_blood1_42hpi_rep2	NF54_37	44203	31017	30927	157	0.51
NF54_37_blood1_42hpi_rep3	NF54_37	43254	30644	30484	126	0.41
NF54_37_blood2_42hpi_rep1	NF54_37	45903	30905	30751	116	0.38
NF54_37_blood2_42hpi_rep2	NF54_37	44635	30730	30599	101	0.33
NF54_37_blood2_42hpi_rep3	NF54_37	44550	30284	30196	103	0.34
NF54_37_blood3_42hpi_rep1	NF54_37	42448	30839	30634	105	0.34
NF54_37_blood3_42hpi_rep2	NF54_37	41434	30654	30471	91	0.3
NF54_37_blood3_42hpi_rep3	NF54_37	40245	30249	30141	94	0.31
NF54_37_blood1_44hpi_rep1	NF54_37	43194	30833	30733	223	0.73
NF54_37_blood1_44hpi_rep2	NF54_37	50684	31315	31247	200	0.64
NF54_37_blood1_44hpi_rep3	NF54_37	57302	33346	33272	265	0.8
NF54_37_blood2_44hpi_rep1	NF54_37	59463	34160	34026	237	0.7
NF54_37_blood2_44hpi_rep2	NF54_37	57298	34412	34279	268	0.78
NF54_37_blood2_44hpi_rep3	NF54_37	54487	34800	34684	204	0.59
NF54_37_blood3_44hpi_rep1	NF54_37	58774	35460	35297	253	0.72
NF54_37_blood3_44hpi_rep2	NF54_37	60242	35099	34991	282	0.81
NF54_37_blood3_44hpi_rep3	NF54_37	59765	35369	35204	232	0.66
NF54_37_blood1_66hpi_rep1	NF54_37	58296	29779	29453	307	1.04
NF54_37_blood1_66hpi_rep2	NF54_37	46777	29764	29415	289	0.98
NF54_37_blood1_66hpi_rep3	NF54_37	45755	29755	29480	296	1
NF54_37_blood2_66hpi_rep1	NF54_37	44560	29861	29564	293	0.99
NF54_37_blood2_66hpi_rep2	NF54_37	43847	29849	29568	314	1.06
NF54_37_blood2_66hpi_rep3	NF54_37	42929	29858	29544	295	1
NF54_37_blood3_66hpi_rep1	NF54_37	41842	29780	29360	262	0.89
NF54_37_blood3_66hpi_rep2	NF54_37	40664	29805	29417	285	0.97
NF54_37_blood3_66hpi_rep3	NF54_37	40926	29786	29405	278	0.95
NF54_32_blood1_68hpi_rep1	NF54_32	48959	29994	29900	149	0.5
NF54_32_blood1_68hpi_rep2	NF54_32	54868	30009	29926	157	0.52
NF54_32_blood1_68hpi_rep3	NF54_32	45464	29998	29921	135	0.45
NF54_32_blood2_68hpi_rep1	NF54_32	44420	30036	29970	160	0.53
NF54_32_blood2_68hpi_rep2	NF54_32	47069	30040	29985	145	0.48
NF54_32_blood2_68hpi_rep3	NF54_32	45166	30031	29960	136	0.45
NF54_32_blood3_68hpi_rep1	NF54_32	43643	30028	29957	155	0.52
NF54_32_blood3_68hpi_rep2	NF54_32	43429	30022	29952	152	0.51
NF54_32_blood3_68hpi_rep3	NF54_32	42737	30023	29931	140	0.47
NF54_32_blood1_18hpi_rep1	NF54_32	35731	30000	29822	68	0.23
NF54_32_blood1_18hpi_rep2	NF54_32	37512	30052	29911	75	0.25
NF54_32_blood1_18hpi_rep3	NF54_32	38220	30006	29857	83	0.28
NF54_32_blood2_18hpi_rep1	NF54_32	38269	30052	29936	73	0.24
NF54_32_blood2_18hpi_rep2	NF54_32	38346	30016	29863	70	0.23
NF54_32_blood2_18hpi_rep3	NF54_32	39732	30022	29897	71	0.24
NF54_32_blood3_18hpi_rep1	NF54_32	38374	30002	29816	72	0.24
NF54_32_blood3_18hpi_rep2	NF54_32	38250	30030	29926	74	0.25
NF54_32_blood3_18hpi_rep3	NF54_32	38508	30010	29900	75	0.25
NF54_32_blood1_42hpi_rep1	NF54_32	41309	30131	30012	68	0.23
NF54_32_blood1_42hpi_rep2	NF54_32	42627	30288	30202	78	0.26
NF54_32_blood1_42hpi_rep3	NF54_32	42896	30253	30125	75	0.25
NF54_32_blood2_42hpi_rep1	NF54_32	41272	30328	30193	63	0.21
NF54_32_blood2_42hpi_rep2	NF54_32	42568	30170	30051	70	0.23
NF54_32_blood2_42hpi_rep3	NF54_32	41262	30162	30043	63	0.21
NF54_32_blood3_42hpi_rep1	NF54_32	40410	30154	29970	53	0.18
NF54_32_blood3_42hpi_rep2	NF54_32	40373	30125	29959	62	0.21
NF54_32_blood3_42hpi_rep3	NF54_32	39487	30120	29912	59	0.2
NF54_32_blood1_60hpi_rep1	NF54_32	43830	29955	29856	67	0.22
NF54_32_blood1_60hpi_rep2	NF54_32	47448	29994	29940	60	0.2
NF54_32_blood1_60hpi_rep3	NF54_32	53053	29980	29924	54	0.18
NF54_32_blood2_60hpi_rep1	NF54_32	48308	30012	29945	77	0.26
NF54_32_blood2_60hpi_rep2	NF54_32	48362	30004	29946	81	0.27
NF54_32_blood2_60hpi_rep3	NF54_32	48579	30014	29962	92	0.31
NF54_32_blood3_60hpi_rep1	NF54_32	41507	29974	29866	74	0.25
NF54_32_blood3_60hpi_rep2	NF54_32	41801	29950	29854	70	0.23
NF54_32_blood3_60hpi_rep3	NF54_32	46392	30006	29953	73	0.24
NF54_32_blood1_62hpi_rep1	NF54_32	41876	30014	29905	102	0.34
NF54_32_blood1_62hpi_rep2	NF54_32	42948	30008	29926	80	0.27
NF54_32_blood1_62hpi_rep3	NF54_32	42803	30006	29917	92	0.31
NF54_32_blood2_62hpi_rep1	NF54_32	43939	30029	29949	88	0.29
NF54_32_blood2_62hpi_rep2	NF54_32	43914	30031	29966	105	0.35
NF54_32_blood2_62hpi_rep3	NF54_32	44029	30022	29948	95	0.32
NF54_32_blood3_62hpi_rep1	NF54_32	39899	30002	29902	84	0.28
NF54_32_blood3_62hpi_rep2	NF54_32	40125	30023	29911	74	0.25
NF54_32_blood3_62hpi_rep3	NF54_32	41949	30020	29940	81	0.27
NF54_32_blood1_64hpi_rep1	NF54_32	41540	29995	29859	98	0.33
NF54_32_blood1_64hpi_rep2	NF54_32	42439	29975	29879	115	0.38
NF54_32_blood1_64hpi_rep3	NF54_32	41076	30004	29875	100	0.33
NF54_32_blood2_64hpi_rep1	NF54_32	42111	30016	29915	83	0.28
NF54_32_blood2_64hpi_rep2	NF54_32	39884	30020	29950	103	0.34
NF54_32_blood2_64hpi_rep3	NF54_32	42003	30014	29931	127	0.42
NF54_32_blood3_64hpi_rep1	NF54_32	37619	29998	29885	101	0.34
NF54_32_blood3_64hpi_rep2	NF54_32	38334	30017	29942	86	0.29
NF54_32_blood3_64hpi_rep3	NF54_32	38022	29999	29912	107	0.36
NF54_32_blood1_66hpi_rep1	NF54_32	40234	29994	29868	131	0.44
NF54_32_blood1_66hpi_rep2	NF54_32	43491	30009	29914	109	0.36
NF54_32_blood1_66hpi_rep3	NF54_32	44332	30007	29928	116	0.39
NF54_32_blood2_66hpi_rep1	NF54_32	46897	30043	29978	122	0.41
NF54_32_blood2_66hpi_rep2	NF54_32	45048	30055	29972	125	0.42
NF54_32_blood2_66hpi_rep3	NF54_32	43981	22289	22255	111	0.5
NF54_32_blood3_66hpi_rep1	NF54_32	41220	30034	29937	107	0.36
NF54_32_blood3_66hpi_rep2	NF54_32	43163	30030	29947	99	0.33
NF54_32_blood3_66hpi_rep3	NF54_32	41633	30026	29948	110	0.37
Nico_noGlu_blood1_day1_rep1	Nico_Crtl	139454	29945	29819	87	0.29
Nico_noGlu_blood1_day1_rep2	Nico_Crtl	129387	29926	29801	89	0.3
Nico_noGlu_blood1_day1_rep3	Nico_Crtl	161123	29952	29807	85	0.29
Nico_noGlu_blood2_day1_rep1	Nico_Crtl	103703	30011	29851	101	0.34
Nico_noGlu_blood2_day1_rep2	Nico_Crtl	178972	30032	29896	125	0.42
Nico_noGlu_blood2_day1_rep3	Nico_Crtl	119195	29989	29824	108	0.36
Nico_noGlu_blood3_day1_rep1	Nico_Crtl	129230	30003	29831	109	0.37
Nico_noGlu_blood3_day1_rep2	Nico_Crtl	146430	30027	29917	106	0.35
Nico_noGlu_blood3_day1_rep3	Nico_Crtl	186603	30004	29864	101	0.34
Nico_Glu_blood1_day1_rep1	Nico_Gln	100449	29960	29845	124	0.42
Nico_Glu_blood1_day1_rep2	Nico_Gln	118684	30000	29872	109	0.36
Nico_Glu_blood1_day1_rep3	Nico_Gln	163622	29995	29862	113	0.38
Nico_Glu_blood2_day1_rep1	Nico_Gln	95127	30043	29905	115	0.38
Nico_Glu_blood2_day1_rep2	Nico_Gln	96201	30059	29942	96	0.32
Nico_Glu_blood2_day1_rep3	Nico_Gln	131205	30029	29915	92	0.31
Nico_Glu_blood3_day1_rep1	Nico_Gln	76693	30057	29907	119	0.4
Nico_Glu_blood3_day1_rep2	Nico_Gln	74188	30020	29876	97	0.32
Nico_Glu_blood3_day1_rep3	Nico_Gln	95600	29991	29879	105	0.35
NF54_37_blood1_30hpi_rep1	NF54_37	48053	30005	29876	75	0.25
NF54_37_blood1_30hpi_rep2	NF54_37	39370	30024	29917	74	0.25
NF54_37_blood1_30hpi_rep3	NF54_37	45799	30022	29942	76	0.25
NF54_37_blood2_30hpi_rep1	NF54_37	42576	30062	29948	57	0.19
NF54_37_blood2_30hpi_rep2	NF54_37	41741	30057	29962	65	0.22
NF54_37_blood2_30hpi_rep3	NF54_37	45574	30063	29951	64	0.21
NF54_37_blood3_30hpi_rep1	NF54_37	39899	30073	29913	79	0.26
NF54_37_blood3_30hpi_rep2	NF54_37	38177	30084	29909	68	0.23
NF54_37_blood3_30hpi_rep3	NF54_37	38176	30060	29915	67	0.22
uRBC_blood1_day1_30hpi_rep1	uRBC	42431	29992	29847	16	0.054
uRBC_blood1_day1_30hpi_rep2	uRBC	40812	29992	29893	22	0.074
uRBC_blood1_day1_30hpi_rep3	uRBC	42138	30062	29964	17	0.057
uRBC_blood2_day1_30hpi_rep1	uRBC	44119	30053	29964	16	0.053
uRBC_blood2_day1_30hpi_rep2	uRBC	41400	30073	29966	13	0.043
uRBC_blood2_day1_30hpi_rep3	uRBC	38301	30068	29972	12	0.04
uRBC_blood3_day1_30hpi_rep1	uRBC	36604	30037	29918	27	0.09
uRBC_blood3_day1_30hpi_rep2	uRBC	37385	30011	29913	53	0.18
uRBC_blood3_day1_30hpi_rep3	uRBC	38644	29996	29907	32	0.11
NF54_32_blood1_30hpi_rep1	NF54_32	40997	29988	29903	78	0.26
NF54_32_blood1_30hpi_rep2	NF54_32	41993	29998	29885	64	0.21
NF54_32_blood1_30hpi_rep3	NF54_32	39949	30014	29917	57	0.19
NF54_32_blood2_30hpi_rep1	NF54_32	37312	30029	29942	74	0.25
NF54_32_blood2_30hpi_rep2	NF54_32	36828	30043	29953	84	0.28
NF54_32_blood2_30hpi_rep3	NF54_32	38091	30045	29976	64	0.21
NF54_32_blood3_30hpi_rep1	NF54_32	37728	30020	29911	60	0.2
NF54_32_blood3_30hpi_rep2	NF54_32	37437	30016	29897	68	0.23
NF54_32_blood3_30hpi_rep3	NF54_32	38246	30035	29931	64	0.21
Nico_noGlu_blood1_day2_rep1	Nico_Crtl	38959	29950	29880	444	1.49
Nico_noGlu_blood1_day2_rep2	Nico_Crtl	39055	29960	29904	422	1.41
Nico_noGlu_blood1_day2_rep3	Nico_Crtl	42174	29959	29905	419	1.4
Nico_noGlu_blood2_day2_rep1	Nico_Crtl	39402	30024	29924	463	1.55
Nico_noGlu_blood2_day2_rep2	Nico_Crtl	40269	30032	29926	456	1.52
Nico_noGlu_blood2_day2_rep3	Nico_Crtl	40621	30028	29927	427	1.43
Nico_noGlu_blood3_day2_rep1	Nico_Crtl	38739	30029	29935	429	1.43
Nico_noGlu_blood3_day2_rep2	Nico_Crtl	38143	30021	29913	422	1.41
Nico_noGlu_blood3_day2_rep3	Nico_Crtl	38520	30006	29920	430	1.44
Nico_Glu_blood1_day2_rep1	Nico_Gln	41334	30000	29937	423	1.41
Nico_Glu_blood1_day2_rep2	Nico_Gln	42307	30003	29925	466	1.56
Nico_Glu_blood1_day2_rep3	Nico_Gln	41948	30024	29978	487	1.62
Nico_Glu_blood2_day2_rep1	Nico_Gln	39011	30028	29949	504	1.68
Nico_Glu_blood2_day2_rep2	Nico_Gln	37168	30031	29936	480	1.6
Nico_Glu_blood2_day2_rep3	Nico_Gln	37410	30022	29918	507	1.69
Nico_Glu_blood3_day2_rep1	Nico_Gln	36029	30011	29872	425	1.42
Nico_Glu_blood3_day2_rep2	Nico_Gln	37066	30018	29860	435	1.46
Nico_Glu_blood3_day2_rep3	Nico_Gln	39264	30018	29937	476	1.59
NF54_37_blood1_54hpi_rep1	NF54_37	38866	30002	29911	285	0.95
NF54_37_blood1_54hpi_rep2	NF54_37	41012	29979	29898	277	0.93
NF54_37_blood1_54hpi_rep3	NF54_37	42084	30014	29936	291	0.97
NF54_37_blood2_54hpi_rep1	NF54_37	39498	30036	29946	267	0.89
NF54_37_blood2_54hpi_rep2	NF54_37	37591	30053	29971	343	1.14
NF54_37_blood2_54hpi_rep3	NF54_37	47479	30026	29953	274	0.91
NF54_37_blood3_54hpi_rep1	NF54_37	37867	30004	29890	289	0.97
NF54_37_blood3_54hpi_rep2	NF54_37	39418	30018	29908	258	0.86
NF54_37_blood3_54hpi_rep3	NF54_37	37838	30000	29900	230	0.77
uRBC_blood1_day2_54hpi_rep1	uRBC	47976	29990	29902	15	0.05
uRBC_blood1_day2_54hpi_rep2	uRBC	54191	29996	29928	17	0.057
uRBC_blood1_day2_54hpi_rep3	uRBC	67099	30009	29961	7	0.023
uRBC_blood2_day2_54hpi_rep1	uRBC	45219	30014	29934	7	0.023
uRBC_blood2_day2_54hpi_rep2	uRBC	41166	30022	29928	8	0.027
uRBC_blood2_day2_54hpi_rep3	uRBC	46556	30012	29955	13	0.043
uRBC_blood3_day2_54hpi_rep1	uRBC	40238	30021	29934	33	0.11
uRBC_blood3_day2_54hpi_rep2	uRBC	47034	30002	29918	22	0.074
uRBC_blood3_day2_54hpi_rep3	uRBC	53078	30024	29943	25	0.083
NF54_32_blood1_54hpi_rep1	NF54_32	45638	30031	29896	77	0.26
NF54_32_blood1_54hpi_rep2	NF54_32	45199	30101	29962	82	0.27
NF54_32_blood1_54hpi_rep3	NF54_32	46320	30075	29950	62	0.21
NF54_32_blood2_54hpi_rep1	NF54_32	45600	30032	29914	84	0.28
NF54_32_blood2_54hpi_rep2	NF54_32	42766	30015	29872	74	0.25
NF54_32_blood2_54hpi_rep3	NF54_32	42306	30017	29881	71	0.24
NF54_32_blood3_54hpi_rep1	NF54_32	40402	29999	29861	67	0.22
NF54_32_blood3_54hpi_rep2	NF54_32	39064	29972	29780	72	0.24
NF54_32_blood3_54hpi_rep3	NF54_32	52001	30100	30014	77	0.26
Nico_noGlu_blood1_day3_rep1	Nico_Crtl	39539	29941	29792	491	1.65
Nico_noGlu_blood1_day3_rep2	Nico_Crtl	37381	29948	29765	436	1.46
Nico_noGlu_blood1_day3_rep3	Nico_Crtl	279391	242976	241470	3610	1.5
Nico_noGlu_blood2_day3_rep1	Nico_Crtl	59391	29991	29918	502	1.68
Nico_noGlu_blood2_day3_rep2	Nico_Crtl	59996	29986	29906	545	1.82
Nico_noGlu_blood2_day3_rep3	Nico_Crtl	66583	29999	29917	486	1.62
Nico_noGlu_blood3_day3_rep1	Nico_Crtl	45341	29990	29888	423	1.42
Nico_noGlu_blood3_day3_rep2	Nico_Crtl	38871	30002	29884	411	1.38
Nico_noGlu_blood3_day3_rep3	Nico_Crtl	40578	29977	29862	466	1.56
Nico_Glu_blood1_day3_rep1	Nico_Gln	42018	29976	29872	484	1.62
Nico_Glu_blood1_day3_rep2	Nico_Gln	44927	29986	29888	399	1.33
Nico_Glu_blood1_day3_rep3	Nico_Gln	55656	29982	29891	373	1.25
Nico_Glu_blood2_day3_rep1	Nico_Gln	59499	30046	29962	515	1.72
Nico_Glu_blood2_day3_rep2	Nico_Gln	43667	30065	29949	522	1.74
Nico_Glu_blood2_day3_rep3	Nico_Gln	42111	30046	29966	527	1.76
Nico_Glu_blood3_day3_rep1	Nico_Gln	41085	30080	29966	419	1.4
Nico_Glu_blood3_day3_rep2	Nico_Gln	41651	30046	29952	421	1.41
Nico_Glu_blood3_day3_rep3	Nico_Gln	39319	30058	29922	458	1.53
NF54_37_blood1_74hpi_rep1	NF54_37	38561	29993	29884	278	0.93
NF54_37_blood1_74hpi_rep2	NF54_37	38703	30055	29952	314	1.05
NF54_37_blood1_74hpi_rep3	NF54_37	38870	30055	29966	290	0.97
NF54_37_blood2_74hpi_rep1	NF54_37	38804	30113	30027	297	0.99
NF54_37_blood2_74hpi_rep2	NF54_37	40607	30043	29997	337	1.12
NF54_37_blood2_74hpi_rep3	NF54_37	38795	30071	29994	296	0.99
NF54_37_blood3_74hpi_rep1	NF54_37	38613	30172	30038	274	0.91
NF54_37_blood3_74hpi_rep2	NF54_37	41242	30176	30050	282	0.94
NF54_37_blood3_74hpi_rep3	NF54_37	41441	30100	29970	248	0.83
uRBC_blood1_day3_74hpi_rep1	uRBC	42312	30073	29970	3	0.01
uRBC_blood1_day3_74hpi_rep2	uRBC	42778	30049	29953	12	0.04
uRBC_blood1_day3_74hpi_rep3	uRBC	41241	30130	30051	4	0.013
uRBC_blood2_day3_74hpi_rep1	uRBC	39675	30103	30033	8	0.027
uRBC_blood2_day3_74hpi_rep2	uRBC	36965	30348	30220	8	0.026
uRBC_blood2_day3_74hpi_rep3	uRBC	36641	30135	30044	9	0.03
uRBC_blood3_day3_74hpi_rep1	uRBC	36104	30191	30061	23	0.077
uRBC_blood3_day3_74hpi_rep2	uRBC	36283	30139	30028	19	0.063
uRBC_blood3_day3_74hpi_rep3	uRBC	35812	30073	29966	14	0.047
NF54_32_blood1_74hpi_rep1	NF54_32	40444	31312	31141	158	0.51
NF54_32_blood1_74hpi_rep2	NF54_32	42108	31215	31008	169	0.55
NF54_32_blood1_74hpi_rep3	NF54_32	41045	31513	31347	166	0.53
NF54_32_blood2_74hpi_rep1	NF54_32	40463	31343	31153	162	0.52
NF54_32_blood2_74hpi_rep2	NF54_32	40174	31365	31238	171	0.55
NF54_32_blood2_74hpi_rep3	NF54_32	38155	30982	30874	168	0.54
NF54_32_blood3_74hpi_rep1	NF54_32	36851	30435	30328	144	0.47
NF54_32_blood3_74hpi_rep2	NF54_32	38313	30910	30795	121	0.39
NF54_32_blood3_74hpi_rep3	NF54_32	37269	30332	30225	147	0.49
Nico_noGlu_blood1_day4_rep1	Nico_Crtl	45865	29984	29890	728	2.44
Nico_noGlu_blood1_day4_rep2	Nico_Crtl	45804	29995	29877	712	2.38
Nico_noGlu_blood1_day4_rep3	Nico_Crtl	58472	29999	29949	745	2.49
Nico_noGlu_blood2_day4_rep1	Nico_Crtl	44990	30061	29934	924	3.09
Nico_noGlu_blood2_day4_rep2	Nico_Crtl	45446	30050	29946	866	2.89
Nico_noGlu_blood2_day4_rep3	Nico_Crtl	45915	30067	29944	874	2.92
Nico_noGlu_blood3_day4_rep1	Nico_Crtl	44476	30035	29894	857	2.87
Nico_noGlu_blood3_day4_rep2	Nico_Crtl	45226	30069	29938	857	2.86
Nico_noGlu_blood3_day4_rep3	Nico_Crtl	44881	30164	29998	794	2.65
Nico_Glu_blood1_day4_rep1	Nico_Gln	48427	30033	29949	683	2.28
Nico_Glu_blood1_day4_rep2	Nico_Gln	49240	30137	30016	660	2.2
Nico_Glu_blood1_day4_rep3	Nico_Gln	53855	30010	29966	745	2.49
Nico_Glu_blood2_day4_rep1	Nico_Gln	49002	30389	30299	1063	3.51
Nico_Glu_blood2_day4_rep2	Nico_Gln	47713	30438	30335	920	3.03
Nico_Glu_blood2_day4_rep3	Nico_Gln	52314	30244	30182	934	3.09
Nico_Glu_blood3_day4_rep1	Nico_Gln	44892	30465	30325	879	2.9
Nico_Glu_blood3_day4_rep2	Nico_Gln	45211	30636	30498	844	2.77
Nico_Glu_blood3_day4_rep3	Nico_Gln	45266	30545	30444	851	2.8
NF54_37_blood1_98hpi_rep1	NF54_37	42395	30079	29955	807	2.69
NF54_37_blood1_98hpi_rep2	NF54_37	43553	30099	29987	804	2.68
NF54_37_blood1_98hpi_rep3	NF54_37	45403	30140	30045	744	2.48
NF54_37_blood2_98hpi_rep1	NF54_37	44060	30254	30163	928	3.08
NF54_37_blood2_98hpi_rep2	NF54_37	44678	30395	30295	990	3.27
NF54_37_blood2_98hpi_rep3	NF54_37	44378	30406	30312	956	3.15
NF54_37_blood3_98hpi_rep1	NF54_37	43712	30451	30319	763	2.52
NF54_37_blood3_98hpi_rep2	NF54_37	42651	30270	30144	744	2.47
NF54_37_blood3_98hpi_rep3	NF54_37	42581	30313	30190	729	2.41
uRBC_blood1_day4_98hpi_rep1	uRBC	43405	30035	29930	11	0.037
uRBC_blood1_day4_98hpi_rep2	uRBC	44674	30017	29944	12	0.04
uRBC_blood1_day4_98hpi_rep3	uRBC	51580	30087	30054	7	0.023
uRBC_blood2_day4_98hpi_rep1	uRBC	41414	30110	30036	6	0.02
uRBC_blood2_day4_98hpi_rep2	uRBC	39820	30144	30067	9	0.03
uRBC_blood2_day4_98hpi_rep3	uRBC	39102	30074	29998	9	0.03
uRBC_blood3_day4_98hpi_rep1	uRBC	37328	30126	30015	32	0.11
uRBC_blood3_day4_98hpi_rep2	uRBC	36925	30040	29942	27	0.09
uRBC_blood3_day4_98hpi_rep3	uRBC	38411	30063	29989	33	0.11
NF54_32_blood1_98hpi_rep1	NF54_32	38207	30161	30052	145	0.48
NF54_32_blood1_98hpi_rep2	NF54_32	39274	30100	29995	155	0.52
NF54_32_blood1_98hpi_rep3	NF54_32	41540	30137	30069	147	0.49
NF54_32_blood2_98hpi_rep1	NF54_32	40592	30177	30086	179	0.59
NF54_32_blood2_98hpi_rep2	NF54_32	41442	30172	30095	145	0.48
NF54_32_blood2_98hpi_rep3	NF54_32	40557	30181	30096	167	0.55
NF54_32_blood3_98hpi_rep1	NF54_32	38261	30181	30065	107	0.36
NF54_32_blood3_98hpi_rep2	NF54_32	38589	30292	30193	146	0.48
NF54_32_blood3_98hpi_rep3	NF54_32	39060	30365	30271	134	0.44
