# Supplementary material for: A metabolism-chromatin axis promotes differential ribosomal RNA transcription in the human malaria parasite
Source: Nat Commun. 2025 Dec 19;17:818. doi: 10.1038/s41467-025-67522-w (PMC12824157; doi:10.1038/s41467-025-67522-w)
Supplement: Supplementary file 16 — Supplementary Data 14 [file 41467_2025_67522_MOESM16_ESM.xlsx]

## Sheet: Supplementary Data 14
Supplementary Data 14: Accession numbers at the NCBI Sequence Read Archive
Accession	Study	BioProject ID	BioSample ID	Library Title	Library Strategy	Platform	Total Reads	Unique Reads	read length	layout
SRR32362003	SRP564207	PRJNA1224397	SAMN46857361	LDH no Glucosamine Rep1	RNA-Seq	Illumina	1867972	418394	2x150	paired-end
SRR32362002	SRP564207	PRJNA1224397	SAMN46857361	LDH no Glucosamine Rep2	RNA-Seq	Illumina	2975266	486111	2x150	paired-end
SRR32361991	SRP564207	PRJNA1224397	SAMN46857361	LDH no Glucosamine Rep3	RNA-Seq	Illumina	2457852	497235	2x150	paired-end
SRR32361980	SRP564207	PRJNA1224397	SAMN46857361	LDH Glucosamine Rep1	RNA-Seq	Illumina	4399044	679648	2x150	paired-end
SRR32361966	SRP564207	PRJNA1224397	SAMN46857361	LDH Glucosamine Rep2	RNA-Seq	Illumina	5398194	775586	2x150	paired-end
SRR32361955	SRP564207	PRJNA1224397	SAMN46857361	LDH Glucosamine Rep3	RNA-Seq	Illumina	6424900	846167	2x150	paired-end
SRR32361944	SRP564207	PRJNA1224397	SAMN46857362	Nico no Glucosamine Rep1	RNA-Seq	Illumina	1500822	329968	2x150	paired-end
SRR32361933	SRP564207	PRJNA1224397	SAMN46857362	Nico no Glucosamine Rep2	RNA-Seq	Illumina	4064794	581268	2x150	paired-end
SRR32361974	SRP564207	PRJNA1224397	SAMN46857362	Nico no Glucosamine Rep3	RNA-Seq	Illumina	2070166	422751	2x150	paired-end
SRR32361973	SRP564207	PRJNA1224397	SAMN46857362	Nico Glucosamine Rep1	RNA-Seq	Illumina	7000000	1094946	2x150	paired-end
SRR32362001	SRP564207	PRJNA1224397	SAMN46857362	Nico Glucosamine Rep2	RNA-Seq	Illumina	7201794	1022774	2x150	paired-end
SRR32362000	SRP564207	PRJNA1224397	SAMN46857362	Nico Glucosamine Rep3	RNA-Seq	Illumina	6234700	999895	2x150	paired-end
SRR32361999	SRP564207	PRJNA1224397	SAMN46857364	Sir2a knockout Rep1	RNA-Seq	Illumina	6512920	855792	2x150	paired-end
SRR32361998	SRP564207	PRJNA1224397	SAMN46857364	Sir2a knockout Rep2	RNA-Seq	Illumina	4196552	710721	2x150	paired-end
SRR32361997	SRP564207	PRJNA1224397	SAMN46857364	Sir2a knockout Rep3	RNA-Seq	Illumina	6391650	932260	2x150	paired-end
SRR32361996	SRP564207	PRJNA1224397	SAMN46857365	3D7 wild-type Rep1	RNA-Seq	Illumina	3020958	599781	2x150	paired-end
SRR32361995	SRP564207	PRJNA1224397	SAMN46857365	3D7 wild-type Rep2	RNA-Seq	Illumina	2944754	481503	2x150	paired-end
SRR32361994	SRP564207	PRJNA1224397	SAMN46857365	3D7 wild-type Rep3	RNA-Seq	Illumina	3632364	531193	2x150	paired-end
SRR32361993	SRP564207	PRJNA1224397	SAMN46857363	Late stages 37C Rep1	RNA-Seq	Illumina	5389542	801641	2x150	paired-end
SRR32361992	SRP564207	PRJNA1224397	SAMN46857363	Late stages 37C Rep2	RNA-Seq	Illumina	5323130	803386	2x150	paired-end
SRR32361990	SRP564207	PRJNA1224397	SAMN46857363	Late stages 37C Rep3	RNA-Seq	Illumina	5488548	814432	2x150	paired-end
SRR32361989	SRP564207	PRJNA1224397	SAMN46857363	Late stages 32C Rep1	RNA-Seq	Illumina	5267620	774599	2x150	paired-end
SRR32361988	SRP564207	PRJNA1224397	SAMN46857363	Late stages 32C Rep2	RNA-Seq	Illumina	6026044	804276	2x150	paired-end
SRR32361987	SRP564207	PRJNA1224397	SAMN46857363	Late stages 32C Rep3	RNA-Seq	Illumina	5011156	700674	2x150	paired-end
SRR32361986	SRP564207	PRJNA1224397	SAMN46857363	Stage V Gametocytes Rep1	RNA-Seq	Illumina	6842382	1283115	2x150	paired-end
SRR32361985	SRP564207	PRJNA1224397	SAMN46857363	Stage V Gametocytes Rep2	RNA-Seq	Illumina	7705746	1409791	2x150	paired-end
SRR32361984	SRP564207	PRJNA1224397	SAMN46857363	Stage V Gametocytes Rep3	RNA-Seq	Illumina	6803616	1268687	2x150	paired-end
SRR32361983	SRP564207	PRJNA1224397	SAMN46857363	Day 8 Oocysts Rep1	RNA-Seq	Illumina	5596644	783113	2x150	paired-end
SRR32361982	SRP564207	PRJNA1224397	SAMN46857363	Day 8 Oocysts Rep2	RNA-Seq	Illumina	6191640	835297	2x150	paired-end
SRR32361981	SRP564207	PRJNA1224397	SAMN46857363	Day 8 Oocysts Rep3	RNA-Seq	Illumina	5271360	789762	2x150	paired-end
SRR32361979	SRP564207	PRJNA1224397	SAMN46857363	Salivary Gland Sporozoites Rep1	RNA-Seq	Illumina	8327580	1044081	2x150	paired-end
SRR32361978	SRP564207	PRJNA1224397	SAMN46857363	Salivary Gland Sporozoites Rep2	RNA-Seq	Illumina	5984402	869470	2x150	paired-end
SRR32361977	SRP564207	PRJNA1224397	SAMN46857363	Salivary Gland Sporozoites Rep3	RNA-Seq	Illumina	6173234	786578	2x150	paired-end
SRR32361976	SRP564207	PRJNA1224397	SAMN46857366	HMGB1 37C ChIP Rep1	ChIP-Seq	Illumina	14387014	9685608	2x150	paired-end
SRR32361972	SRP564207	PRJNA1224397	SAMN46857366	HMGB1 37C ChIP Rep2	ChIP-Seq	Illumina	17896462	13024772	2x150	paired-end
SRR32361971	SRP564207	PRJNA1224397	SAMN46857366	HMGB1 37C Input Rep1	ChIP-Seq	Illumina	15665342	13617170	2x150	paired-end
SRR32361970	SRP564207	PRJNA1224397	SAMN46857366	HMGB1 37C Input Rep2	ChIP-Seq	Illumina	17002916	14791858	2x150	paired-end
SRR32361969	SRP564207	PRJNA1224397	SAMN46857366	HMGB1 32C ChIP Rep1	ChIP-Seq	Illumina	12683092	5522640	2x150	paired-end
SRR32361968	SRP564207	PRJNA1224397	SAMN46857366	HMGB1 32C ChIP Rep2	ChIP-Seq	Illumina	15371776	6820738	2x150	paired-end
SRR32361967	SRP564207	PRJNA1224397	SAMN46857366	HMGB1 32C Input Rep1	ChIP-Seq	Illumina	15164592	13052174	2x150	paired-end
SRR32361965	SRP564207	PRJNA1224397	SAMN46857366	HMGB1 32C Input Rep2	ChIP-Seq	Illumina	15435374	13360004	2x150	paired-end
SRR32361964	SRP564207	PRJNA1224397	SAMN46857367	HMGB2 37C ChIP Rep1	ChIP-Seq	Illumina	19531820	16475310	2x150	paired-end
SRR32361963	SRP564207	PRJNA1224397	SAMN46857367	HMGB2 37C ChIP Rep2	ChIP-Seq	Illumina	17488348	15007650	2x150	paired-end
SRR32361962	SRP564207	PRJNA1224397	SAMN46857367	HMGB2 37C Input Rep1	ChIP-Seq	Illumina	17166346	14529834	2x150	paired-end
SRR32361961	SRP564207	PRJNA1224397	SAMN46857367	HMGB2 37C Input Rep2	ChIP-Seq	Illumina	18305172	15510126	2x150	paired-end
SRR32361960	SRP564207	PRJNA1224397	SAMN46857365	3D7 Input Rep1	ChIP-Seq	Illumina	23992890	19861854	2x150	paired-end
SRR32361959	SRP564207	PRJNA1224397	SAMN46857365	3D7 Input Rep2	ChIP-Seq	Illumina	18199186	13263552	2x150	paired-end
SRR32361958	SRP564207	PRJNA1224397	SAMN46857365	3D7 Input Rep3	ChIP-Seq	Illumina	10407446	7562166	2x150	paired-end
SRR32361957	SRP564207	PRJNA1224397	SAMN46857365	3D7 Input Rep4	ChIP-Seq	Illumina	8464322	6031952	2x150	paired-end
SRR32361956	SRP564207	PRJNA1224397	SAMN46857365	3D7 H4K16ac ChIP Rep1	ChIP-Seq	Illumina	30646088	21408964	2x150	paired-end
SRR32361954	SRP564207	PRJNA1224397	SAMN46857365	3D7 H4K16ac ChIP Rep2	ChIP-Seq	Illumina	40769542	25954526	2x150	paired-end
SRR32361953	SRP564207	PRJNA1224397	SAMN46857365	3D7 H4K12ac ChIP Rep1	ChIP-Seq	Illumina	18735178	13419862	2x150	paired-end
SRR32361952	SRP564207	PRJNA1224397	SAMN46857365	3D7 H4K12ac ChIP Rep2	ChIP-Seq	Illumina	18031052	12164856	2x150	paired-end
SRR32361951	SRP564207	PRJNA1224397	SAMN46857365	3D7 H3K9ac ChIP Rep1	ChIP-Seq	Illumina	9385446	6337438	2x150	paired-end
SRR32361950	SRP564207	PRJNA1224397	SAMN46857365	3D7 H3K9ac ChIP Rep2	ChIP-Seq	Illumina	10564744	7091068	2x150	paired-end
SRR32361949	SRP564207	PRJNA1224397	SAMN46857365	3D7 H3K14ac ChIP Rep1	ChIP-Seq	Illumina	28412880	19952424	2x150	paired-end
SRR32361948	SRP564207	PRJNA1224397	SAMN46857365	3D7 H3K14ac ChIP Rep2	ChIP-Seq	Illumina	35993054	25023810	2x150	paired-end
SRR32361947	SRP564207	PRJNA1224397	SAMN46857364	Sir2a H4K16ac ChIP Rep1	ChIP-Seq	Illumina	13107924	9086982	2x150	paired-end
SRR32361946	SRP564207	PRJNA1224397	SAMN46857364	Sir2a H4K16ac ChIP Rep2	ChIP-Seq	Illumina	12953330	9092634	2x150	paired-end
SRR32361945	SRP564207	PRJNA1224397	SAMN46857364	Sir2a Input Rep1	ChIP-Seq	Illumina	34609892	26131740	2x150	paired-end
SRR32361943	SRP564207	PRJNA1224397	SAMN46857364	Sir2a Input Rep2	ChIP-Seq	Illumina	14463094	10748530	2x150	paired-end
SRR32361942	SRP564207	PRJNA1224397	SAMN46857364	Sir2a Input Rep3	ChIP-Seq	Illumina	8323972	6300826	2x150	paired-end
SRR32361941	SRP564207	PRJNA1224397	SAMN46857364	Sir2a Input Rep4	ChIP-Seq	Illumina	11475978	8242374	2x150	paired-end
SRR32361940	SRP564207	PRJNA1224397	SAMN46857364	Sir2a H4K12ac ChIP Rep1	ChIP-Seq	Illumina	15728722	11999630	2x150	paired-end
SRR32361939	SRP564207	PRJNA1224397	SAMN46857364	Sir2a H4K12ac ChIP Rep2	ChIP-Seq	Illumina	17145698	11916506	2x150	paired-end
SRR32361938	SRP564207	PRJNA1224397	SAMN46857364	Sir2a H3K9ac ChIP Rep1	ChIP-Seq	Illumina	11543928	8269982	2x150	paired-end
SRR32361937	SRP564207	PRJNA1224397	SAMN46857364	Sir2a H3K9ac ChIP Rep2	ChIP-Seq	Illumina	11959558	8220656	2x150	paired-end
SRR32361936	SRP564207	PRJNA1224397	SAMN46857364	Sir2a H3K14ac ChIP Rep1	ChIP-Seq	Illumina	34677338	25935282	2x150	paired-end
SRR32361935	SRP564207	PRJNA1224397	SAMN46857364	Sir2a H3K14ac ChIP Rep2	ChIP-Seq	Illumina	29694102	21688652	2x150	paired-end
SRR32361934	SRP564207	PRJNA1224397	SAMN46857363	15hpi 37C Rep1	RNA-Seq	Illumina	14485606	7543312	2x150	paired-end
SRR32361932	SRP564207	PRJNA1224397	SAMN46857363	15hpi 37C Rep2	RNA-Seq	Illumina	13290716	6619491	2x150	paired-end
SRR32361931	SRP564207	PRJNA1224397	SAMN46857363	15hpi 37C Rep3	RNA-Seq	Illumina	11550434	6057843	2x150	paired-end
SRR32361930	SRP564207	PRJNA1224397	SAMN46857363	15hpi 32C Rep1	RNA-Seq	Illumina	12872844	6527254	2x150	paired-end
SRR32361929	SRP564207	PRJNA1224397	SAMN46857363	15hpi 32C Rep2	RNA-Seq	Illumina	14130990	6865031	2x150	paired-end
SRR32361928	SRP564207	PRJNA1224397	SAMN46857363	15hpi 32C Rep3	RNA-Seq	Illumina	12250748	6145956	2x150	paired-end
SRR32361927	SRP564207	PRJNA1224397	SAMN46857366	HMGB1 pSLI	WGS	ONT	38042	23826	>200	single-end
SRR32361926	SRP564207	PRJNA1224397	SAMN46857363	madID-gDNA	WGS	ONT	163683	155757	>200	single-end
SRR32361925	SRP564207	PRJNA1224397	SAMN46857368	Sir2a-madID	WGS	ONT	615804	542343	>200	single-end
SRR32361975	SRP564207	PRJNA1224397	SAMN46857369	NLS-madID	WGS	ONT	1143053	1033834	>200	single-end
SRR35047445	SRP564207	PRJNA1224397	SAMN46857363	Late stages 32C ONT	cDNA	ONT	792793	227380	>200	single-end
